# Supplementary material for: Global dysregulation of circular RNAs in frontal cortex and whole blood from DM1 and DM2
Source: Hum Genet. 2025 Feb 4;144(4):417–32. doi: 10.1007/s00439-025-02729-x (PMC12003446; doi:10.1007/s00439-025-02729-x)
Supplement: Supplementary file 1 — Supplementary Material 1 [file 439_2025_2729_MOESM1_ESM.xlsx]

## Sheet: ALL
Table S2_CIRI2-identified circRNAs in frontal cortex from DM1.
																											RAW READS
circ_coordinates	chr	circRNA_start	circRNA_end	Tier 2	Tier 3	type	strand	gene_id	gene_name	subtype	exon_start	exon_end	len	circAltas_ID	junction_reads.145	junction_reads.146	junction_reads.147	junction_reads.148	junction_reads.149	junction_reads.150	junction_reads.151	junction_reads.152	junction_reads.120	junction_reads.121	junction_reads.122	junction_reads.123	junction_reads.124	junction_reads.125	junction_reads.126	junction_reads.127	junction_reads.128	junction_reads.129	junction_reads.130	junction_reads.131	junction_reads.132	junction_reads.133	junction_reads.134	junction_reads.135	junction_reads.136	junction_reads.137	junction_reads.138	junction_reads.139	junction_reads.140		non_junction_reads.145	non_junction_reads.146	non_junction_reads.147	non_junction_reads.148	non_junction_reads.149
chr1 : 2135262 | 2156092	chr1	2135262	2156092	+	+	exonic	+	ENSG00000067606.17	PRKCZ	isExon-isExon	2.13526e+41	2.13535e+41	640	hsa-PRKCZ_0001	1	3	3	1	6	1	3	NA	2	2	NA	8	NA	1	NA	NA	2	3	7	2	2	3	1	1	NA	NA	4	9	3		337	186	293	224	287
chr1 : 5961794 | 5986327	chr1	5961794	5986327	+	+	exonic	-	ENSG00000131697.18	NPHP4	isExon-isExon	5.96179e+34	5.96195e+34	711	hsa-NPHP4_0003	8	3	2	10	18	5	6	9	5	3	5	6	4	3	4	3	4	7	11	7	4	7	NA	8	6	5	9	17	7		54	38	38	55	55
chr1 : 7777160 | 7778169	chr1	7777160	7778169	+	+	exonic	+	ENSG00000049245.13	VAMP3	isExon-isExon	77771607778118	77773187778169	211	hsa-VAMP3_0001	15	17	16	2	11	5	12	7	11	13	10	23	13	7	17	4	8	11	27	15	4	3	6	16	11	6	7	41	9		68	85	52	42	55
chr1 : 1482545 | 1520306	chr1	1482545	1520306	+	NA	mix;mix;mix;mix;mix;mix;mix;mix	+	ENSG00000160072.20;ENSG00000197785.14;ENSG00000197785.14;ENSG00000197785.14;ENSG00000197785.14;ENSG00000197785.14;ENSG00000160072.20;ENSG00000197785.14	ATAD3B;ATAD3A;ATAD3A;ATAD3A;ATAD3A;ATAD3A;ATAD3B;ATAD3A	isExon-intergenic;intergenic-isExon;intergenic-isExon;intergenic-isExon;intergenic-isExon;intergenic-isExon;isExon-intergenic;intergenic-isExon	1482545,1485016,1485782,1486110,1486544,1487863,1489204,1490257,1490563,1495485;1482545,1516012,1517311,1517716,1518921,1520141;1482545,1516012,1517311,1517716,1518921,1519492,1520141;1482545,1516012,1517167,1517716,1518921,1520141;1482545,1518921,1520141;1482545,1516012,1517311,1517716,1518921,1520141;1482545,1482545;1482545,1516012,1517311,1518921,1520141	1482614,1485171,1485838,1486235,1486668,1487914,1489274,1490424,1490671,1520306;1512473,1516088,1517412,1517775,1518990,1520306;1512473,1516088,1517412,1517775,1518990,1519571,1520306;1512473,1516088,1517412,1517775,1518990,1520306;1517775,1518990,1520306;1512690,1516088,1517412,1517775,1518990,1520306;1520306,1482662;1512473,1516088,1517775,1518990,1520306	25756;30404;30484;30548;35467;30621;37880;30707	hsa-ATAD3A_0003	NA	2	1	NA	NA	NA	1	1	NA	NA	NA	NA	1	NA	NA	NA	NA	NA	1	NA	NA	NA	NA	1	3	NA	NA	NA	NA		NA	21	20	NA	NA
chr1 : 1495485 | 1529331	chr1	1495485	1529331	+	NA	mix;mix;mix;mix;mix;mix;mix;mix;mix	+	ENSG00000197785.14;ENSG00000197785.14;ENSG00000160072.20;ENSG00000197785.14;ENSG00000160072.20;ENSG00000197785.14;ENSG00000160072.20;ENSG00000197785.14;ENSG00000197785.14	ATAD3A;ATAD3A;ATAD3B;ATAD3A;ATAD3B;ATAD3A;ATAD3B;ATAD3A;ATAD3A	intergenic-isExon;intergenic-isExon;isExon-intergenic;intergenic-isExon;isExon-intergenic;intergenic-isExon;isExon-intergenic;intergenic-isExon;intergenic-isExon	1495485,1524273,1525240,1526461,1527161,1527695,1529223;1495485,1516012,1517311,1517716,1518921,1520141,1520548,1522744,1523511,1523839,1524273,1525240,1526461,1527695,1529223;1495485,1495485;1495485,1516012,1517311,1517716,1518921,1520141,1520548,1522744,1523511,1523839,1524273,1525240,1526461,1527695,1529223;1495485,1495485;1495485,1516012,1517167,1517716,1518921,1520141,1520548,1522744,1523511…	1523964,1524397,1525291,1526531,1527238,1527862,1529331;1512473,1516088,1517412,1517775,1518990,1520306,1520617,1522899,1523567,1523964,1524397,1525291,1526531,1527862,1529331;1529331,1496202;1512690,1516088,1517412,1517775,1518990,1520306,1520617,1522899,1523567,1523964,1524397,1525291,1526531,1527862,1529331;1529331,1496201;1512473,1516088,1517412,1517775,1518990,1520306,1520617,1522899,1523567…	29083;18398;34565;18615;34564;18542;36211;18631;18478	hsa-ATAD3A_0001	3	NA	2	6	NA	2	NA	4	NA	7	8	3	3	3	1	NA	1	NA	NA	3	NA	3	3	4	3	NA	5	NA	2		11	NA	13	20	NA
chr1 : 8465925 | 8541318	chr1	8465925	8541318	+	+	exonic	-	ENSG00000142599.19	RERE	isExon-isExon	8.46593e+34	8.46602e+34	478	hsa-RERE_0014	NA	3	3	1	4	NA	2	NA	2	5	1	2	1	6	5	3	1	3	2	NA	3	2	1	1	2	1	1	5	6		NA	300	373	248	397
chr1 : 8465925 | 8557523	chr1	8465925	8557523	+	+	exonic	-	ENSG00000142599.19	RERE	isExon-isExon	8.46593e+48	8.46602e+48	681	hsa-RERE_0003	15	13	19	5	14	18	16	8	18	14	23	24	10	11	20	11	15	30	44	15	18	13	13	12	15	18	34	90	34		178	157	186	171	274
chr1 : 1668327 | 1739704	chr1	1668327	1739704	+	NA	mix;mix;mix;mix;mix;mix	-	ENSG00000215790.8;ENSG00000215790.8;ENSG00000189339.12;ENSG00000189339.12;ENSG00000189339.12;ENSG00000189339.12	SLC35E2A;SLC35E2A;SLC35E2B;SLC35E2B;SLC35E2B;SLC35E2B	intergenic-isExon;intergenic-isExon;isExon-intergenic;isExon-intergenic;isExon-intergenic;isExon-intergenic	1668327,1734690,1738321,1738922,1739236;1668327,1734690,1738321,1738922,1739236;1668327,1675463,1676064,1676378,1690976,1692449;1668327,1669664,1670098,1671509,1675463,1676064,1676378,1692449;1668327,1669664,1670098,1671509,1675463,1676064,1676378,1690976,1692449;1668327,1669664	1725422,1734835,1738448,1739057,1739704;1732523,1734835,1738448,1739057,1739704;1668472,1675590,1676199,1676846,1691393,1739704;1668472,1669736,1670151,1671629,1675590,1676199,1676846,1739704;1668472,1669736,1670151,1671629,1675590,1676199,1676846,1691393,1739704;1668472,1739704	57975;65076;48553;48383;48801;70187	hsa-SLC35E2_0001	NA	1	NA	NA	NA	NA	NA	NA	NA	NA	2	NA	2	NA	NA	NA	NA	NA	NA	NA	NA	NA	NA	NA	NA	1	5	5	1		NA	44	NA	NA	NA
chr1 : 8465925 | 8614686	chr1	8465925	8614686	+	+	exonic	-	ENSG00000142599.19	RERE	isExon-isExon	8.46593e+55	8.46602e+55	807	hsa-RERE_0013	11	4	9	9	14	12	6	21	5	8	14	16	9	14	13	9	10	17	17	8	6	12	6	8	14	10	19	79	19		125	102	117	134	227
chr1 : 8495063 | 8508675	chr1	8495063	8508675	+	+	exonic	-	ENSG00000142599.19	RERE	isExon-isExon	8.49506e+20	8.49516e+20	274	hsa-RERE_0033	5	2	4	2	2	2	2	3	3	4	NA	4	2	1	5	NA	NA	NA	3	6	3	3	3	5	2	NA	11	11	NA		275	227	302	211	273
chr1 : 8495063 | 8557523	chr1	8495063	8557523	+	+	exonic	-	ENSG00000142599.19	RERE	isExon-isExon	8.49506e+41	8.49516e+41	582	hsa-RERE_0010	38	39	52	37	50	25	30	34	53	58	47	79	42	25	28	38	36	71	89	52	39	48	34	38	53	81	87	213	80		213	196	236	186	267
chr1 : 8495063 | 8614686	chr1	8495063	8614686	+	+	exonic	-	ENSG00000142599.19	RERE	isExon-isExon	8.49506e+48	8.49516e+48	708	hsa-RERE_0008	39	36	38	25	50	26	15	48	45	30	53	59	25	34	53	26	37	62	60	44	30	32	22	39	38	57	66	222	103		160	141	169	149	220
chr1 : 8508627 | 8557523	chr1	8508627	8557523	+	+	exonic	-	ENSG00000142599.19	RERE	isExon-isExon	8.50863e+27	8.50868e+27	357	hsa-RERE_0001	38	15	21	21	19	17	25	13	29	33	24	35	21	19	24	22	33	39	48	26	24	30	19	23	21	50	58	122	55		305	234	286	186	267
chr1 : 8508627 | 8614686	chr1	8508627	8614686	+	+	exonic	-	ENSG00000142599.19	RERE	isExon-isExon	8.50863e+34	8.50868e+34	483	hsa-RERE_0024	5	1	1	1	7	2	2	2	3	5	2	2	NA	NA	2	5	3	11	NA	1	3	4	4	1	1	2	3	8	4		252	178	218	152	220
chr1 : 8541214 | 8557523	chr1	8541214	8557523	+	+	exonic	-	ENSG00000142599.19	RERE	isExon-isExon	8.54121e+20	8.54132e+20	308	hsa-RERE_0007	95	88	92	59	43	69	81	24	109	91	61	163	113	72	58	69	97	123	88	85	87	92	75	97	99	149	246	529	253		188	173	231	128	145
chr1 : 8541214 | 8614686	chr1	8541214	8614686	+	+	exonic	-	ENSG00000142599.19	RERE	isExon-isExon	8.54121e+27	8.54132e+27	434	hsa-RERE_0006	35	30	19	21	19	20	26	6	30	32	25	49	28	21	20	25	42	41	13	35	41	33	20	30	14	36	67	160	75		138	121	167	93	98
chr1 : 8614561 | 8656441	chr1	8614561	8656441	+	+	exonic	-	ENSG00000142599.19	RERE	isExon-isExon	8.61456e+20	8.61469e+20	666	hsa-RERE_0009	3	2	4	6	5	NA	3	4	6	1	5	7	2	3	4	3	NA	6	7	NA	3	2	2	2	NA	NA	3	9	1		141	115	115	95	127
chr1 : 8655973 | 8656441	chr1	8655973	8656441	+	+	exonic	-	ENSG00000142599.19	RERE	isExon-isExon	86559738655973	86564418656441	938	hsa-RERE_0023	13	12	7	14	17	4	4	8	5	5	5	8	7	5	9	5	5	8	15	5	8	8	5	8	6	6	12	12	9		91	66	76	74	117
chr1 : 9931891 | 9934860	chr1	9931891	9934860	+	+	exonic	-	ENSG00000162441.12	LZIC	isExon-isExon	9.93189e+20	9.93197e+20	277	hsa-LZIC_0003	13	6	4	5	8	5	3	5	5	NA	6	19	8	6	7	7	4	5	10	9	5	7	5	4	8	6	13	35	9		58	40	43	34	66
chr1 : 5904617 | 5933329	chr1	5904617	5933329	+	NA	NA	NA	NA	NA	NA	NA	NA	NA	hsa-NPHP4_0015	NA	NA	NA	NA	NA	1	2	NA	NA	NA	NA	NA	NA	2	NA	NA	1	NA	NA	NA	NA	NA	NA	NA	2	NA	2	2	NA		NA	NA	NA	NA	NA
chr1 : 5904617 | 5961949	chr1	5904617	5961949	+	NA	NA	NA	NA	NA	NA	NA	NA	NA	hsa-NPHP4_0027	2	NA	NA	1	NA	1	NA	NA	1	1	NA	1	NA	NA	NA	NA	NA	NA	1	NA	NA	1	NA	NA	1	1	2	3	NA		33	NA	NA	79	NA
chr1 : 5904617 | 5986327	chr1	5904617	5986327	+	NA	NA	NA	NA	NA	NA	NA	NA	NA	hsa-NPHP4_0006	NA	NA	NA	NA	4	NA	NA	NA	NA	NA	NA	1	NA	NA	2	NA	2	1	1	1	NA	1	NA	NA	NA	NA	NA	NA	1		NA	NA	NA	NA	38
chr1 : 5922060 | 5933329	chr1	5922060	5933329	+	NA	NA	NA	NA	NA	NA	NA	NA	NA	hsa-NPHP4_0024	NA	NA	2	1	NA	NA	NA	1	NA	NA	NA	NA	NA	NA	NA	NA	NA	1	NA	NA	NA	NA	NA	NA	NA	NA	NA	1	NA		NA	NA	19	16	NA
chr1 : 10095461 | 10105744	chr1	10095461	10105744	+	+	exonic	+	ENSG00000130939.20	UBE4B	isExon-isExon	1.00955e+31	1.00956e+31	598	hsa-UBE4B_0001	6	7	3	2	5	NA	3	9	1	6	2	9	5	2	2	NA	NA	5	2	3	1	3	4	3	6	5	8	40	7		80	78	72	55	78
chr1 : 5927649 | 5952836	chr1	5927649	5952836	+	NA	NA	NA	NA	NA	NA	NA	NA	NA	hsa-NPHP4_0013	NA	NA	NA	NA	NA	NA	NA	NA	NA	NA	NA	NA	1	NA	NA	NA	NA	NA	1	NA	NA	NA	1	NA	NA	1	NA	3	NA		NA	NA	NA	NA	NA
chr1 : 11124498 | 11133197	chr1	11124498	11133197	+	+	exonic	-	ENSG00000198793.13	MTOR	isExon-isExon	1.11245e+79	1.11246e+79	1416	hsa-MTOR_0008	1	4	2	3	NA	1	2	1	2	2	NA	1	1	3	1	1	NA	NA	1	NA	2	NA	NA	2	1	NA	7	8	5		87	67	96	81	NA
chr1 : 12001401 | 12002103	chr1	12001401	12002103	+	+	exonic	+	ENSG00000116688.18	MFN2	isExon-isExon	12001401,12001784,12001982;12001401,12001769,12001982	12001554,12001836,12002103;12001554,12001836,12002103	329;344	hsa-MFN2_0003	3	4	5	7	13	5	NA	7	11	17	12	3	NA	4	5	7	3	9	16	7	7	6	NA	5	8	3	11	18	NA		238	136	238	140	247
chr1 : 12275825 | 12278038	chr1	12275825	12278038	+	+	exonic	+	ENSG00000048707.15	VPS13D	isExon-isExon	1227582512275820	1227803812278030	4428	hsa-VPS13D_0016	2	1	4	1	4	4	1	5	6	5	2	10	2	4	3	NA	3	7	NA	3	11	1	NA	2	3	5	9	24	7		136	123	149	141	209
chr1 : 12299202 | 12308641	chr1	12299202	12308641	+	+	exonic	+	ENSG00000048707.15	VPS13D	isExon-isExon	1.22992e+23	1.22994e+23	617	hsa-VPS13D_0032	4	3	1	NA	3	1	2	3	NA	1	NA	4	3	NA	2	NA	2	4	3	NA	3	2	1	1	NA	NA	6	8	6		115	103	104	NA	109
chr1 : 5952700 | 5986327	chr1	5952700	5986327	+	NA	NA	NA	NA	NA	NA	NA	NA	NA	hsa-NPHP4_0016	1	NA	NA	NA	2	NA	NA	1	NA	1	NA	NA	1	1	NA	1	NA	NA	2	NA	NA	NA	NA	NA	NA	1	NA	2	NA		46	NA	NA	NA	96
chr1 : 13715541 | 13749487	chr1	13715541	13749487	+	+	exonic	+	ENSG00000116731.22	PRDM2	isExon-isExon	1.37155e+39	1.37156e+39	576	hsa-PRDM2_0008	13	12	15	5	3	8	18	7	16	6	14	10	8	5	14	11	9	15	19	15	5	5	4	9	9	5	9	42	10		65	23	32	29	99
chr1 : 13715541 | 13782831	chr1	13715541	13782831	+	+	exonic	+	ENSG00000116731.22	PRDM2	isExon-isExon	1.37155e+55	1.37156e+55	5101	hsa-PRDM2_0005	5	1	NA	1	2	1	5	1	1	2	1	NA	NA	NA	NA	1	3	NA	2	1	3	NA	NA	2	NA	NA	1	3	NA		65	34	NA	43	67
chr1 : 13731000 | 13749487	chr1	13731000	13749487	+	+	exonic	+	ENSG00000116731.22	PRDM2	isExon-isExon	1.3731e+31	1.37311e+31	502	hsa-PRDM2_0007	4	2	1	3	7	1	3	9	8	9	7	2	8	3	7	3	1	8	8	9	2	2	5	4	4	7	11	14	4		111	43	61	52	151
chr1 : 13769039 | 13782831	chr1	13769039	13782831	+	+	mix	+	ENSG00000116731.22	PRDM2	intronic-isExon	13769039,13778418;13769039,13773078,13778418;13769039,13773078,13778418	13773188,13782831;13769173,13773188,13782831;13769173,13773188,13782831	8564;4660;4660	hsa-PRDM2_0020	13	9	17	14	8	3	7	3	5	5	3	10	6	NA	7	3	5	6	9	3	4	6	3	13	5	13	17	45	6		79	48	61	59	93
chr1 : 6142128 | 6142605	chr1	6142128	6142605	+	NA	NA	NA	NA	NA	NA	NA	NA	NA	hsa-CHD5_0001	NA	NA	NA	1	1	NA	NA	1	NA	NA	NA	2	NA	NA	NA	NA	NA	NA	NA	NA	NA	NA	1	NA	NA	NA	1	NA	NA		NA	NA	NA	445	728
chr1 : 13773078 | 13782831	chr1	13773078	13782831	+	+	exonic	+	ENSG00000116731.22	PRDM2	isExon-isExon	1377307813778410	1377318813782830	4525	hsa-PRDM2_0014	12	2	14	9	24	7	12	5	11	6	9	6	NA	2	11	8	9	20	5	10	14	7	1	7	4	1	6	9	8		117	50	80	70	171
chr1 : 15717893 | 15721388	chr1	15717893	15721388	+	+	exonic	+	ENSG00000116786.13	PLEKHM2	isExon-isExon	1.57179e+31	1.5718e+31	435	hsa-PLEKHM2_0001	8	10	9	10	13	5	3	13	5	5	5	8	13	7	12	10	5	9	12	7	2	6	3	6	8	6	17	42	11		273	226	228	179	332
chr1 : 17580553 | 17588479	chr1	17580553	17588479	+	+	exonic	+	ENSG00000074964.17	ARHGEF10L	isExon-isExon	1.75806e+23	1.75806e+23	300	hsa-ARHGEF10L_0001	3	1	1	1	NA	NA	3	NA	1	NA	3	2	1	1	3	3	1	9	3	4	2	3	1	2	3	3	5	10	1		48	48	41	43	NA
chr1 : 20744744 | 20776750	chr1	20744744	20776750	+	+	exon	-	ENSG00000127483.19	HP1BP3	inExon-isExon	2.07447e+79	2.07451e+79	1519	hsa-HP1BP3_0020	1	NA	5	1	5	1	2	NA	4	11	1	7	2	5	5	2	2	8	1	1	5	4	4	7	3	10	7	10	7		261	NA	244	190	263
chr1 : 20744744 | 20780540	chr1	20744744	20780540	+	+	exon	-	ENSG00000127483.19	HP1BP3	inExon-isExon	2.07447e+95	2.07451e+95	1815	hsa-HP1BP3_0017	5	NA	1	2	6	NA	2	NA	2	6	4	11	3	3	7	4	7	4	NA	1	7	3	7	4	4	9	15	33	13		164	NA	128	112	112
chr1 : 20749723 | 20773610	chr1	20749723	20773610	+	+	exonic	-	ENSG00000127483.19	HP1BP3	isExon-isExon	20749723,20757166,20765377,20770930,20773451;20749723,20757166,20765377,20767584,20770930,20773451	20749882,20757256,20765531,20771073,20773610;20749882,20757256,20765531,20767664,20771073,20773610	710;791	hsa-HP1BP3_0002	3	5	6	NA	6	2	3	4	3	8	NA	8	7	3	NA	4	6	8	2	1	7	3	2	2	4	6	16	22	9		344	264	315	NA	322
chr1 : 20757166 | 20773610	chr1	20757166	20773610	+	+	exonic	-	ENSG00000127483.19	HP1BP3	isExon-isExon	20757166,20765377,20770930,20773451;20757166,20765377,20767584,20770930,20773451	20757256,20765531,20771073,20773610;20757256,20765531,20767664,20771073,20773610	550;631	hsa-HP1BP3_0004	6	6	4	5	5	4	5	5	4	6	NA	12	5	10	2	5	8	20	15	10	5	10	3	9	7	7	13	44	12		336	220	303	223	304
chr1 : 20840856 | 20865262	chr1	20840856	20865262	+	+	exonic	-	ENSG00000075151.23	EIF4G3	isExon-isExon	2.08409e+79	2.0841e+79	1439	hsa-EIF4G3_0082	2	4	4	2	1	2	NA	5	4	NA	1	8	2	NA	NA	NA	3	2	2	4	2	2	NA	3	1	2	4	15	NA		209	153	233	171	188
chr1 : 20893517 | 20942330	chr1	20893517	20942330	+	+	exonic	-	ENSG00000075151.23	EIF4G3	isExon-isExon	2.08935e+39	2.08936e+39	1430	hsa-EIF4G3_0055	11	12	15	8	12	12	12	7	17	12	16	20	8	10	16	12	17	20	9	13	14	7	5	11	10	11	16	63	26		195	133	252	123	311
chr1 : 20904883 | 20942330	chr1	20904883	20942330	+	+	exonic	-	ENSG00000075151.23	EIF4G3	isExon-isExon	2090488320941490	2090497120942330	929	hsa-EIF4G3_0079	17	4	6	4	7	5	5	8	19	12	5	8	8	9	11	7	12	15	7	9	13	10	2	12	10	5	9	36	13		202	117	217	119	378
chr1 : 20941491 | 20982408	chr1	20941491	20982408	+	+	exonic	-	ENSG00000075151.23	EIF4G3	isExon-isExon	20941491,20950003,20969474,20973002,20980334,20981048,20982388;20941491,20950003,20969474,20973002,20980334,20981048,20982388	20942330,20950108,20969596,20973099,20980448,20981227,20982408;20942330,20950111,20969596,20973099,20980448,20981227,20982408	1483;1486	hsa-EIF4G3_0038	6	5	5	1	1	5	3	2	6	4	3	13	NA	8	5	NA	2	7	6	9	9	3	6	9	3	11	19	29	8		257	120	234	112	229
chr1 : 7819285 | 7830161	chr1	7819285	7830161	+	NA	NA	NA	NA	NA	NA	NA	NA	NA	hsa-PER3_0014	NA	NA	NA	NA	NA	NA	NA	NA	NA	NA	NA	NA	NA	NA	NA	NA	NA	1	NA	NA	NA	NA	NA	NA	NA	1	NA	3	NA		NA	NA	NA	NA	NA
chr1 : 20969474 | 20982408	chr1	20969474	20982408	+	+	exonic	-	ENSG00000075151.23	EIF4G3	isExon-isExon	2.09695e+39	2.09696e+39	537	hsa-EIF4G3_0007	9	2	6	5	9	3	2	1	5	7	2	2	2	10	4	4	6	9	5	7	10	4	5	6	2	4	5	19	7		140	77	162	86	235
chr1 : 20969474 | 21002808	chr1	20969474	21002808	+	+	exonic	-	ENSG00000075151.23	EIF4G3	isExon-isExon	20969474,20973002,20980334,20981048,20982388,21001199,21002713;20969474,20973002,20980334,20981048,20997601,21001199,21002713;20969474,20973002,20980334,20981048,20982388,20997601,21002713;20969474,20973002,20980334,20981048,21002713;20969474,20973002,20980334,20981048,20997601,21002713;20969474,20973002,20980334,20981048,21001199,21002713;20969474,20973002,20980334,20981048,20982388,21002713	20969596,20973099,20980448,20981227,20982408,21001324,21002808;20969596,20973099,20980448,20981227,20997633,21001307,21002808;20969596,20973099,20980448,20981227,20982408,20997633,21002808;20969596,20973099,20980448,20981227,21002808;20969596,20973099,20980448,20981227,20997633,21002808;20969596,20973099,20980448,20981227,21001312,21002808;20969596,20973099,20980448,20981227,20982408,21002808	759;754;666;612;645;726;633	hsa-EIF4G3_0002	2	1	4	NA	6	1	2	1	5	5	4	4	4	1	NA	6	9	6	7	7	5	5	1	NA	6	2	5	6	1		125	82	145	NA	283
chr1 : 21272699 | 21290156	chr1	21272699	21290156	+	+	exonic	-	ENSG00000117298.16	ECE1	isExon-isExon	2.12727e+23	2.12729e+23	442	hsa-ECE1_0001	NA	2	5	2	2	NA	4	NA	5	5	5	5	2	5	2	4	3	8	2	2	3	NA	2	4	2	4	11	22	6		NA	41	36	44	62
chr1 : 21715389 | 21724095	chr1	21715389	21724095	+	+	exonic	-	ENSG00000090686.16	USP48	isExon-isExon	2.17154e+31	2.17155e+31	513	hsa-USP48_0001	NA	3	3	3	3	7	1	3	7	5	1	4	6	NA	1	3	5	2	5	3	NA	4	1	5	NA	1	3	7	1		NA	58	102	83	138
chr1 : 8465925 | 8497529	chr1	8465925	8497529	+	NA	NA	NA	NA	NA	NA	NA	NA	NA	hsa-RERE_0035	NA	NA	1	1	NA	NA	NA	NA	NA	NA	1	NA	NA	NA	NA	1	1	1	2	NA	NA	NA	NA	2	NA	NA	1	3	NA		NA	NA	289	230	NA
chr1 : 23030469 | 23050520	chr1	23030469	23050520	+	+	exonic	+	ENSG00000004487.17	KDM1A	isExon-isExon	23030469,23044427,23050387;23030469,23050387	23030634,23044486,23050520;23030634,23050520	360;300	hsa-KDM1A_0031	12	15	14	9	11	11	11	9	17	13	13	22	14	18	14	14	12	16	12	9	8	8	10	12	11	12	24	58	17		68	54	62	60	98
chr1 : 23030469 | 23059167	chr1	23030469	23059167	+	+	exonic	+	ENSG00000004487.17	KDM1A	isExon-isExon	23030469,23044427,23050387,23053761,23055069,23055932,23057484,23059073;23030469,23050387,23053761,23055069,23055932,23057484,23059073	23030634,23044486,23050520,23053839,23055161,23056038,23057565,23059167;23030634,23050520,23053839,23055161,23056038,23057565,23059167	816;756	hsa-KDM1A_0013	5	5	5	4	8	3	3	4	5	6	5	6	2	3	7	6	5	1	4	2	7	3	1	NA	3	1	2	14	8		113	87	86	83	142
chr1 : 23050387 | 23059167	chr1	23050387	23059167	+	+	exonic	+	ENSG00000004487.17	KDM1A	isExon-isExon	2.30504e+47	2.30505e+47	590	hsa-KDM1A_0001	14	9	7	9	10	6	5	5	13	15	7	9	17	5	5	11	6	22	14	5	8	10	4	8	7	12	10	34	15		153	112	143	103	173
chr1 : 8465925 | 8557537	chr1	8465925	8557537	+	NA	NA	NA	NA	NA	NA	NA	NA	NA	hsa-RERE_0038	NA	NA	NA	NA	NA	NA	NA	1	NA	NA	NA	NA	NA	NA	NA	NA	NA	NA	2	NA	NA	NA	NA	NA	NA	1	NA	3	NA		NA	NA	NA	NA	NA
chr1 : 23068539 | 23079667	chr1	23068539	23079667	+	+	exonic	+	ENSG00000004487.17	KDM1A	isExon-isExon	23068539,23069061,23071225,23072124,23073292,23077228,23078990,23079553;23068539,23069061,23071225,23072124,23073274,23077228,23078990,23079553	23068681,23069151,23071359,23072197,23073403,23077360,23079177,23079667;23068681,23069151,23071359,23072197,23073403,23077360,23079177,23079667	991;1009	hsa-KDM1A_0041	3	1	1	2	NA	3	3	1	3	NA	1	NA	2	NA	2	2	3	3	3	5	4	1	NA	3	1	2	4	12	1		127	97	124	76	NA
chr1 : 23071225 | 23072197	chr1	23071225	23072197	+	+	exonic	+	ENSG00000004487.17	KDM1A	isExon-isExon	2307122523072120	2307135923072190	209	hsa-KDM1A_0032	5	4	2	3	3	1	3	NA	8	3	3	2	NA	3	NA	NA	2	NA	NA	1	5	3	6	3	NA	NA	4	16	9		145	90	139	87	104
chr1 : 23814190 | 23820593	chr1	23814190	23820593	+	+	exonic	-	ENSG00000117305.15	HMGCL	isExon-isExon	2.38142e+31	2.38143e+31	437	hsa-HMGCL_0002	2	5	1	NA	3	3	6	5	NA	2	NA	6	6	2	3	2	4	3	1	NA	2	5	NA	1	1	2	3	6	3		25	30	14	NA	28
chr1 : 25340474 | 25351693	chr1	25340474	25351693	+	+	exonic	+	ENSG00000183726.11	TMEM50A	isExon-isExon	25340474,25342961,25351626;25340474,25351626	25340579,25343073,25351693;25340579,25351693	287;174	hsa-TMEM50A_0007	11	10	9	3	4	3	8	4	8	11	6	11	5	2	5	6	5	5	6	7	8	10	8	7	7	6	16	48	17		137	98	87	78	118
chr1 : 26257597 | 26259802	chr1	26257597	26259802	+	+	exonic	+	ENSG00000130695.16	CEP85	isExon-isExon	2.62576e+23	2.62577e+23	438	hsa-CEP85_0006	11	6	7	2	8	3	6	14	8	7	5	17	11	7	10	7	5	7	10	3	6	NA	3	8	4	6	20	52	11		21	23	16	26	18
chr1 : 26446316 | 26447660	chr1	26446316	26447660	+	+	exonic	+	ENSG00000117682.17	DHDDS	isExon-isExon	2644631626447550	2644643226447660	219	hsa-DHDDS_0004	1	1	4	NA	9	1	2	5	NA	7	1	2	2	2	1	2	NA	NA	NA	5	NA	3	NA	3	5	NA	2	12	3		44	48	47	NA	70
chr1 : 26729651 | 26732792	chr1	26729651	26732792	+	+	exonic	+	ENSG00000117713.20	ARID1A	isExon-isExon	2.67297e+23	2.67299e+23	783	hsa-ARID1A_0001	30	26	37	17	30	26	34	38	35	34	21	40	19	21	30	21	20	46	41	25	35	31	27	45	NA	46	64	151	44		83	66	68	67	88
chr1 : 8497405 | 8557523	chr1	8497405	8557523	+	NA	NA	NA	NA	NA	NA	NA	NA	NA	hsa-RERE_0031	NA	NA	NA	1	NA	NA	NA	NA	NA	NA	NA	NA	NA	1	NA	NA	NA	2	NA	NA	NA	NA	NA	NA	1	NA	NA	3	1		NA	NA	NA	241	NA
chr1 : 26942660 | 26943065	chr1	26942660	26943065	+	+	exonic	+	ENSG00000090273.14	NUDC	isExon-isExon	2694266026942870	2694277626943060	312	hsa-NUDC_0004	1	3	5	2	22	NA	1	5	NA	2	5	NA	6	3	5	NA	3	7	5	1	7	NA	1	2	2	3	NA	NA	2		89	49	70	74	238
chr1 : 27105885 | 27109777	chr1	27105885	27109777	+	+	exonic	-	ENSG00000090020.11	SLC9A1	isExon-isExon	2.71059e+23	2.71061e+23	672	hsa-SLC9A1_0002	6	5	2	4	6	3	2	NA	3	5	NA	5	1	5	NA	3	5	6	4	3	2	4	1	4	NA	4	12	17	11		43	32	58	37	49
chr1 : 28035544 | 28048426	chr1	28035544	28048426	+	+	exonic	-	ENSG00000158161.16	EYA3	isExon-isExon	28035544,28038839,28048383;28035544,28038839,28042571,28048383	28035680,28038905,28048426;28035680,28038905,28042650,28048426	248;328	hsa-EYA3_0001	2	5	3	4	2	NA	3	1	4	2	NA	3	7	2	NA	1	4	NA	3	2	NA	4	NA	2	NA	NA	6	16	3		51	45	41	32	44
chr1 : 31337175 | 31348974	chr1	31337175	31348974	+	+	exonic	+	ENSG00000121766.16	ZCCHC17	isExon-isExon	31337175,31338957,31346640,31348829;31337175,31338957,31346640,31348829	31337275,31339048,31346740,31348974;31337275,31339048,31346818,31348974	440;518	hsa-ZCCHC17_0001	2	1	2	2	3	1	2	NA	3	7	3	3	5	4	2	NA	3	4	2	4	4	6	NA	3	6	4	4	15	5		96	55	102	50	93
chr1 : 31346640 | 31348974	chr1	31346640	31348974	+	+	exonic	+	ENSG00000121766.16	ZCCHC17	isExon-isExon	31346640,31348829;31346640,31348829	31346818,31348974;31346740,31348974	325;247	hsa-ZCCHC17_0002	3	NA	3	NA	3	NA	NA	2	3	1	1	2	1	1	1	2	1	1	1	2	3	2	1	3	NA	2	7	5	1		94	NA	79	NA	95
chr1 : 31915895 | 31919658	chr1	31915895	31919658	+	+	exonic	-	ENSG00000184007.22	PTP4A2	isExon-isExon	3191589531918970	3191598731919650	782	hsa-PTP4A2_0001	114	118	90	73	72	62	105	102	69	83	38	203	77	79	61	47	86	81	46	75	97	89	75	128	71	125	234	800	183		48	32	33	17	24
chr1 : 32030298 | 32045390	chr1	32030298	32045390	+	+	exonic	+	ENSG00000121774.18	KHDRBS1	isExon-isExon	3.20303e+71	3.20304e+71	1105	hsa-KHDRBS1_0004	3	NA	3	4	4	3	2	5	4	3	1	5	3	7	3	3	2	4	NA	5	1	2	2	3	2	4	4	9	6		90	NA	85	76	131
chr1 : 32948222 | 32949774	chr1	32948222	32949774	+	+	exonic	-	ENSG00000116514.17	RNF19B	isExon-isExon	32948222,32949569;32948222,32949569	32948363,32949774;32948366,32949774	348;351	hsa-RNF19B_0001	3	6	7	4	11	1	2	1	3	7	3	7	4	1	5	3	3	5	12	2	3	2	3	4	3	2	5	23	2		83	37	94	39	66
chr1 : 33294937 | 33295305	chr1	33294937	33295305	+	+	exonic	+	ENSG00000160094.15	ZNF362	isExon-isExon	3329493733295140	3329501533295300	238	hsa-ZNF362_0006	3	7	8	7	5	3	3	2	4	7	7	5	4	5	7	NA	5	5	8	6	7	8	NA	5	2	4	9	13	6		47	20	42	31	47
chr1 : 34992234 | 35015162	chr1	34992234	35015162	+	+	exonic;exonic	-	ENSG00000163867.17;ENSG00000271741.1	ZMYM6;RP11-244H3.4	isExon-isExon;isExon-isExon	34992234,35003968,35005132,35006951,35008752,35010447,35010758,35011890,35012431,35014697,35014988;34992234,35003968,35005132,35006951,35008752,35010447,35010758,35011890,35012431,35014697,35014988	34992387,35004005,35005272,35007098,35008924,35010597,35011036,35012005,35012581,35014888,35015162;34992387,35004005,35005272,35007098,35008924,35010597,35011036,35012005,35012581,35014888,35015162	1718;1718	hsa-ZMYM6_0001	2	1	5	2	NA	2	2	2	1	1	2	2	2	1	NA	1	NA	2	NA	2	1	NA	NA	NA	NA	NA	4	5	1		35	41	39	28	NA
chr1 : 35358925 | 35361789	chr1	35358925	35361789	+	+	exonic	+	ENSG00000146463.12	ZMYM4	isExon-isExon	3.53589e+23	3.53594e+23	755	hsa-ZMYM4_0001	59	36	48	24	26	42	38	16	38	35	20	72	35	32	28	18	32	26	17	31	29	34	25	34	36	37	61	185	61		67	54	76	53	58
chr1 : 35381259 | 35389082	chr1	35381259	35389082	+	+	exonic	+	ENSG00000146463.12	ZMYM4	isExon-isExon	35381259,35381546,35385442,35386074,35387003,35387454,35388910;35381259,35381546,35387003,35387454,35388910	35381433,35381758,35385592,35386189,35387278,35387604,35389082;35381433,35381758,35387278,35387604,35389082	1255;988	hsa-ZMYM4_0002	17	9	11	2	2	11	8	1	5	14	3	13	3	2	6	4	7	4	6	5	9	7	11	6	9	10	20	85	13		98	84	87	56	66
chr1 : 35470863 | 35479212	chr1	35470863	35479212	+	+	exonic	-	ENSG00000142687.18	KIAA0319L	isExon-isExon	35470863,35478966;35470863,35474805,35478966	35470960,35479212;35470960,35474906,35479212	345;447	hsa-KIAA0319L_0002	4	9	3	3	4	1	2	3	7	1	3	7	1	10	7	4	6	3	9	5	3	4	4	3	4	4	7	32	8		146	117	158	69	72
chr1 : 36361221 | 36362656	chr1	36361221	36362656	+	+	exonic	-	ENSG00000196182.11	STK40	isExon-isExon	3636122136362550	3636134036362650	218	hsa-STK40_0006	10	5	10	1	8	2	5	2	7	9	6	10	3	6	5	2	5	13	10	4	NA	4	1	8	6	5	6	19	1		28	21	24	20	38
chr1 : 37866459 | 37874088	chr1	37866459	37874088	+	+	exon	-	ENSG00000204084.13	INPP5B	isExon-inExon	3.78665e+31	3.78665e+31	531	hsa-INPP5B_0007	10	2	NA	6	5	NA	3	3	3	5	2	13	6	5	2	NA	4	3	7	2	4	7	3	6	4	2	9	38	10		40	58	NA	65	76
chr1 : 40189055 | 40202614	chr1	40189055	40202614	+	+	exonic	+	ENSG00000117000.9	RLF	isExon-isExon	4.01891e+31	4.01892e+31	573	hsa-RLF_0002	17	25	34	9	19	25	25	13	32	24	12	56	22	16	11	15	25	19	5	24	35	18	23	16	22	38	40	245	85		60	47	66	52	60
chr1 : 40406736 | 40409835	chr1	40406736	40409835	+	+	exonic	+	ENSG00000084070.12	SMAP2	isExon-isExon	4.04067e+23	4.04069e+23	299	hsa-SMAP2_0001	4	4	5	4	6	2	2	1	4	3	2	5	4	3	1	NA	5	8	6	3	5	2	NA	NA	4	5	4	25	11		347	136	311	172	289
chr1 : 40514515 | 40515918	chr1	40514515	40515918	+	+	exon	+	ENSG00000164002.12	EXO5	isExon-inExon	40514515,40514515;40514515,40514515;40514515,40514515	40515918,40516038;40515918,40516037;40515918,40516036	2928;2927;2926	hsa-EXO5_0001	13	2	11	NA	7	4	13	4	8	5	2	13	2	5	8	12	8	9	7	6	4	9	6	7	4	11	9	12	12		22	9	22	NA	15
chr1 : 41070595 | 41075451	chr1	41070595	41075451	+	+	exonic	-	ENSG00000010803.16	SCMH1	isExon-isExon	4107059541075210	4107072141075450	360	hsa-SCMH1_0001	13	5	6	5	17	3	3	1	10	16	3	17	19	13	13	10	10	9	10	6	10	11	3	3	7	6	9	23	10		35	27	39	36	39
chr1 : 41113283 | 41143112	chr1	41113283	41143112	+	+	exonic	-	ENSG00000010803.16	SCMH1	isExon-isExon	4.11133e+23	4.11135e+23	568	hsa-SCMH1_0007	14	5	6	5	3	NA	4	1	6	8	8	9	4	7	6	6	4	10	8	9	5	5	3	7	7	6	17	31	26		82	42	53	48	52
chr1 : 41575544 | 41585318	chr1	41575544	41585318	+	+	exonic	-	ENSG00000127124.16	HIVEP3	isExon-isExon	4157554441579730	4157568941585310	5728	hsa-HIVEP3_0001	5	NA	NA	5	8	3	2	6	11	2	3	4	2	5	9	NA	2	9	6	11	18	3	4	5	5	7	8	18	5		42	NA	NA	46	49
chr1 : 41628749 | 41646243	chr1	41628749	41646243	+	+	mix	-	ENSG00000127124.16	HIVEP3	isExon-intronic	4162874941628740	4164624341628940	17694	hsa-HIVEP3_0005	4	4	1	2	5	NA	6	5	2	5	1	NA	NA	2	2	2	2	4	7	NA	2	1	4	4	NA	NA	5	15	5		26	18	25	32	48
chr1 : 42188737 | 42278672	chr1	42188737	42278672	+	+	exonic	-	ENSG00000198815.9	FOXJ3	isExon-isExon	42188737,42189303,42191303,42194890,42199102,42227883,42265115,42278348;42188737,42189303,42191303,42194890,42199102,42205762,42227883,42265115,42278348	42188928,42189404,42191719,42195064,42199230,42227966,42265189,42278672;42188928,42189404,42191719,42195064,42199230,42205863,42227966,42265189,42278672	1499;1601	hsa-FOXJ3_0037	1	3	2	2	1	1	2	NA	NA	1	NA	2	NA	2	NA	1	3	6	NA	NA	1	5	NA	2	2	NA	3	2	NA		108	117	118	98	106
chr1 : 42265115 | 42278672	chr1	42265115	42278672	+	+	exonic	-	ENSG00000198815.9	FOXJ3	isExon-isExon	4226511542278340	4226518942278670	400	hsa-FOXJ3_0001	6	8	8	3	2	3	4	4	2	4	1	8	4	2	7	2	5	5	6	5	10	10	3	4	4	8	17	42	13		119	119	152	118	120
chr1 : 42480461 | 42498916	chr1	42480461	42498916	+	+	exonic	+	ENSG00000186409.18	CCDC30	isExon-isExon	4.24805e+39	4.24806e+39	547	hsa-CCDC30_0003	7	14	6	3	6	8	3	7	7	13	8	12	2	7	6	NA	8	9	7	4	7	3	4	4	3	7	13	28	7		40	22	40	34	51
chr1 : 10119513 | 10135186	chr1	10119513	10135186	+	NA	NA	NA	NA	NA	NA	NA	NA	NA	hsa-UBE4B_0052	NA	NA	NA	NA	NA	NA	NA	NA	NA	NA	NA	NA	1	NA	NA	NA	NA	NA	NA	NA	1	NA	NA	NA	NA	NA	1	2	NA		NA	NA	NA	NA	NA
chr1 : 42773563 | 42775479	chr1	42773563	42775479	+	+	exon	+	ENSG00000164008.16	C1orf50	isExon-inExon	4.27736e+23	4.27736e+23	490	hsa-C1orf50_0001	2	3	1	3	3	1	3	2	4	3	6	5	NA	1	2	1	NA	3	1	2	2	2	NA	2	2	1	7	17	6		36	29	32	25	37
chr1 : 44247939 | 44251542	chr1	44247939	44251542	+	+	mix	-	ENSG00000117419.16	ERI3	isExon-intronic	44247939,44247939;44247939,44247939;44247939,44247939	44251542,44247966;44251542,44248002;44251542,44248038	3632;3668;3704	hsa-ERI3_0026	4	5	5	4	5	2	6	6	7	5	4	5	6	2	4	NA	NA	6	2	4	4	5	NA	6	6	2	12	23	20		129	93	128	54	60
chr1 : 10132369 | 10149282	chr1	10132369	10149282	+	NA	NA	NA	NA	NA	NA	NA	NA	NA	hsa-UBE4B_0027	NA	NA	NA	NA	NA	NA	1	NA	NA	1	NA	NA	NA	1	NA	NA	NA	NA	NA	1	NA	NA	NA	NA	NA	NA	2	3	NA		NA	NA	NA	NA	NA
chr1 : 10132369 | 10151561	chr1	10132369	10151561	+	NA	NA	NA	NA	NA	NA	NA	NA	NA	hsa-UBE4B_0016	NA	NA	NA	NA	NA	NA	NA	NA	NA	NA	NA	1	NA	NA	NA	NA	NA	NA	NA	NA	NA	NA	NA	NA	NA	1	NA	4	NA		NA	NA	NA	NA	NA
chr1 : 44284835 | 44339322	chr1	44284835	44339322	+	+	exonic	-	ENSG00000117419.16	ERI3	isExon-isExon	4.42848e+39	4.42849e+39	620	hsa-ERI3_0013	10	12	11	8	10	4	4	3	8	7	7	9	9	4	14	2	10	14	11	7	5	7	6	2	13	4	15	47	15		134	115	155	92	110
chr1 : 44308310 | 44339322	chr1	44308310	44339322	+	+	exonic	-	ENSG00000117419.16	ERI3	isExon-isExon	4.43083e+31	4.43084e+31	547	hsa-ERI3_0010	18	23	20	9	13	14	14	2	13	18	12	38	16	11	17	15	16	28	19	17	20	19	21	20	11	25	52	126	46		182	170	197	116	157
chr1 : 44339045 | 44339322	chr1	44339045	44339322	+	+	exonic	-	ENSG00000117419.16	ERI3	isExon-isExon	4433904544339040	4433932244339320	556	hsa-ERI3_0024	2	4	3	1	4	2	3	NA	5	2	3	4	4	3	4	3	1	6	NA	1	NA	NA	5	4	2	4	3	13	2		209	171	222	142	161
chr1 : 44411981 | 44412722	chr1	44411981	44412722	+	+	exonic	+	ENSG00000187147.18	RNF220	isExon-isExon	4441198144411980	4441272244412720	1484	hsa-RNF220_0002	NA	5	6	5	7	5	2	32	1	5	5	32	14	8	3	2	5	6	19	7	1	16	9	10	8	18	20	120	24		NA	33	25	19	32
chr1 : 45087881 | 45088237	chr1	45087881	45088237	+	+	exonic	-	ENSG00000162415.7	ZSWIM5	isExon-isExon	4508788145087880	4508823745088230	714	hsa-ZSWIM5_0002	6	7	12	4	4	3	8	6	8	9	4	13	9	7	4	6	5	4	7	9	10	6	11	7	5	13	20	48	23		19	14	21	20	19
chr1 : 45330516 | 45334511	chr1	45330516	45334511	+	+	exonic;exonic;exonic;exonic;exonic;exonic;exonic;exonic;exonic;exonic	-	ENSG00000132781.20;ENSG00000132781.20;ENSG00000132781.20;ENSG00000132781.20;ENSG00000132781.20;ENSG00000132781.20;ENSG00000132781.20;ENSG00000288208.1;ENSG00000132781.20;ENSG00000132781.20	MUTYH;MUTYH;MUTYH;MUTYH;MUTYH;MUTYH;MUTYH;RP4-534D1.6;MUTYH;MUTYH	isExon-isExon;isExon-isExon;isExon-isExon;isExon-isExon;isExon-isExon;isExon-isExon;isExon-isExon;isExon-isExon;isExon-isExon;isExon-isExon	45330516,45331182,45331420,45331661,45332023,45332166,45332391,45332574,45332763,45332918,45333097,45333285,45333413,45334391;45330516,45331182,45331420,45331661,45332023,45332166,45332391,45332574,45332763,45333285,45333413,45334391;45330516,45331182,45331420,45331661,45332023,45332166,45332391,45332574,45332763,45332918,45333097,45333285,45333413,45334391;45330516,45331182,45331420,45332763,453…	45330557,45331334,45331556,45331849,45332086,45332310,45332488,45332687,45332834,45332959,45333170,45333324,45333564,45334511;45330557,45331334,45331556,45331849,45332086,45332310,45332488,45332687,45332834,45333324,45333497,45334511;45330557,45331334,45331556,45331849,45332086,45332310,45332488,45332687,45332834,45332959,45333170,45333324,45333497,45334511;45330557,45331334,45331556,45332834,453…	1443;1260;1376;525;1473;1063;1482;1482;1366;1440	hsa-MUTYH_0001	4	1	1	1	4	NA	1	2	2	3	4	5	1	4	1	1	NA	2	3	1	NA	NA	NA	4	3	NA	NA	2	1		21	20	16	23	28
chr1 : 45640210 | 45642499	chr1	45640210	45642499	+	+	exonic	-	ENSG00000159592.11	GPBP1L1	isExon-isExon	4564021045642420	4564040345642490	267	hsa-GPBP1L1_0001	2	2	3	4	4	2	NA	3	3	9	NA	4	4	2	3	1	5	4	4	1	7	2	1	3	3	3	1	10	6		103	103	104	62	97
chr1 : 45659028 | 45661225	chr1	45659028	45661225	+	+	exonic	-	ENSG00000159592.11	GPBP1L1	isExon-isExon	4565902845660180	4565914245661220	1157	hsa-GPBP1L1_0002	1	2	4	9	9	8	8	4	1	9	NA	7	5	3	2	3	NA	3	NA	4	6	1	3	6	1	2	2	27	6		100	71	87	66	82
chr1 : 10258493 | 10260230	chr1	10258493	10260230	+	NA	NA	NA	NA	NA	NA	NA	NA	NA	hsa-KIF1B_0161	NA	3	NA	NA	NA	NA	NA	NA	NA	NA	NA	NA	NA	NA	NA	NA	NA	NA	NA	2	NA	NA	NA	NA	NA	NA	NA	3	NA		NA	159	NA	NA	NA
chr1 : 46055795 | 46080750	chr1	46055795	46080750	+	+	exonic;exonic	-	ENSG00000117461.15;ENSG00000278139.1	PIK3R3;P3R3URF-PIK3R3	isExon-isExon;isExon-isExon	46055795,46061929,46066054,46066911,46077515,46080642;46055795,46061929,46066054,46066911,46077515,46080642	46055971,46062071,46066179,46067091,46077613,46080750;46055971,46062071,46066179,46067091,46077613,46080750	835;835	hsa-PIK3R3_0003	4	4	5	NA	5	NA	1	1	5	6	NA	7	3	3	2	5	5	4	4	3	8	6	5	3	5	6	9	25	15		45	42	63	NA	37
chr1 : 10258493 | 10276399	chr1	10258493	10276399	+	NA	NA	NA	NA	NA	NA	NA	NA	NA	hsa-KIF1B_0165	NA	NA	NA	NA	NA	NA	1	NA	2	NA	NA	NA	1	NA	NA	NA	1	NA	NA	NA	NA	NA	NA	1	1	NA	1	NA	NA		NA	NA	NA	NA	NA
chr1 : 48355670 | 48359770	chr1	48355670	48359770	+	+	exonic	-	ENSG00000132122.12	SPATA6	isExon-isExon	4835567048359580	4835576948359770	285	hsa-SPATA6_0001	5	14	8	5	10	7	4	15	8	7	4	18	13	3	8	3	9	9	17	NA	6	9	6	10	8	19	26	52	27		14	29	23	15	21
chr1 : 10258493 | 10282533	chr1	10258493	10282533	+	NA	NA	NA	NA	NA	NA	NA	NA	NA	hsa-KIF1B_0163	NA	NA	NA	NA	NA	NA	2	NA	NA	NA	NA	1	NA	NA	1	NA	NA	NA	NA	NA	NA	NA	NA	NA	NA	NA	2	NA	NA		NA	NA	NA	NA	NA
chr1 : 50567077 | 50596216	chr1	50567077	50596216	+	+	exonic	-	ENSG00000185104.20	FAF1	isExon-isExon	5.05671e+39	5.05672e+39	524	hsa-FAF1_0004	6	5	8	2	NA	NA	3	2	10	6	1	8	3	1	NA	5	7	10	6	5	1	5	4	8	5	6	8	29	11		101	81	86	46	NA
chr1 : 50655442 | 50744775	chr1	50655442	50744775	+	+	exonic	-	ENSG00000185104.20	FAF1	isExon-isExon	5.06554e+31	5.06555e+31	377	hsa-FAF1_0003	6	18	2	5	9	4	2	3	7	9	3	12	7	6	7	9	3	9	13	4	5	7	2	2	6	3	12	28	14		109	104	97	77	81
chr1 : 10261905 | 10273031	chr1	10261905	10273031	+	NA	NA	NA	NA	NA	NA	NA	NA	NA	hsa-KIF1B_0100	NA	NA	NA	NA	NA	NA	NA	NA	NA	NA	NA	1	1	NA	1	NA	NA	NA	NA	NA	NA	1	1	NA	NA	NA	2	1	3		NA	NA	NA	NA	NA
chr1 : 10261905 | 10282533	chr1	10261905	10282533	+	NA	NA	NA	NA	NA	NA	NA	NA	NA	hsa-KIF1B_0060	NA	1	NA	NA	NA	NA	NA	NA	1	NA	1	NA	NA	NA	NA	NA	NA	NA	NA	NA	NA	1	NA	NA	NA	NA	NA	4	NA		NA	420	NA	NA	NA
chr1 : 51402435 | 51408332	chr1	51402435	51408332	+	+	exonic	-	ENSG00000085832.17	EPS15	isExon-isExon	5.14024e+31	5.14025e+31	607	hsa-EPS15_0014	10	12	16	5	9	6	9	18	8	9	7	32	11	9	7	7	6	17	8	15	7	11	14	13	8	16	27	61	39		471	239	453	379	431
chr1 : 10267380 | 10273031	chr1	10267380	10273031	+	NA	NA	NA	NA	NA	NA	NA	NA	NA	hsa-KIF1B_0108	NA	NA	NA	NA	NA	NA	NA	NA	NA	NA	1	NA	NA	NA	NA	NA	NA	NA	NA	NA	NA	NA	NA	2	NA	NA	NA	2	NA		NA	NA	NA	NA	NA
chr1 : 51823664 | 51834170	chr1	51823664	51834170	+	+	exonic	-	ENSG00000078618.22	NRDC	isExon-isExon	5.18237e+31	5.18238e+31	447	hsa-NRDC_0004	6	2	6	5	1	3	1	5	3	2	NA	5	3	2	1	2	2	NA	3	NA	3	5	NA	4	2	3	5	14	9		124	113	145	99	149
chr1 : 51827796 | 51834170	chr1	51827796	51834170	+	+	exonic	-	ENSG00000078618.22	NRDC	isExon-isExon	5182779651834010	5182786951834170	228	hsa-NRDC_0052	4	16	11	4	13	4	10	20	15	11	5	31	7	9	14	7	8	7	23	6	5	4	5	6	11	11	14	38	24		152	106	168	117	201
chr1 : 52268463 | 52303925	chr1	52268463	52303925	+	+	exonic	+	ENSG00000157077.16	ZFYVE9	isExon-isExon	5.22685e+55	5.22686e+55	983	hsa-ZFYVE9_0002	3	1	4	1	1	2	5	5	2	1	4	6	6	NA	3	NA	3	1	NA	1	2	NA	2	2	2	NA	6	27	7		104	77	134	75	103
chr1 : 52281661 | 52303925	chr1	52281661	52303925	+	+	exonic	+	ENSG00000157077.16	ZFYVE9	isExon-isExon	5.22817e+31	5.22818e+31	569	hsa-ZFYVE9_0005	8	2	1	2	3	1	6	1	2	4	NA	6	1	3	2	1	2	6	3	7	3	1	NA	4	8	7	8	15	9		43	17	59	30	32
chr1 : 10275428 | 10278128	chr1	10275428	10278128	+	NA	NA	NA	NA	NA	NA	NA	NA	NA	hsa-KIF1B_0008	1	NA	NA	NA	NA	1	NA	NA	NA	NA	NA	NA	NA	NA	NA	NA	NA	NA	NA	NA	NA	2	NA	NA	NA	NA	1	NA	NA		465	NA	NA	NA	NA
chr1 : 52445787 | 52461769	chr1	52445787	52461769	+	+	exonic	-	ENSG00000134744.14	TUT4	isExon-isExon	5.24458e+63	5.24459e+63	753	hsa-ZCCHC11_0018	1	3	2	1	NA	2	1	2	2	NA	NA	NA	2	NA	1	NA	NA	3	1	NA	NA	NA	NA	1	NA	NA	3	7	NA		64	46	47	41	NA
chr1 : 52477708 | 52489035	chr1	52477708	52489035	+	+	exonic	-	ENSG00000134744.14	TUT4	isExon-isExon	52477708,52481423,52481804,52488909;52477708,52481804,52488909	52477882,52481635,52481923,52489035;52477882,52481923,52489035	635;422	hsa-ZCCHC11_0036	3	1	1	3	3	2	NA	1	NA	NA	NA	NA	2	1	1	1	NA	NA	NA	NA	NA	1	5	NA	NA	3	4	9	5		79	95	93	55	112
chr1 : 52493611 | 52509712	chr1	52493611	52509712	+	+	exonic	-	ENSG00000134744.14	TUT4	isExon-isExon	52493611,52495427,52509596;52493611,52495427,52497006,52509596	52493662,52495515,52509712;52493662,52495515,52497183,52509712	258;436	hsa-ZCCHC11_0001	11	19	14	3	4	11	6	6	15	8	5	41	18	18	6	11	17	13	8	13	11	14	10	18	13	21	30	81	25		57	66	61	74	62
chr1 : 52515891 | 52526373	chr1	52515891	52526373	+	+	exonic	-	ENSG00000134744.14	TUT4	isExon-isExon	5251589152525560	5251605452526370	975	hsa-ZCCHC11_0007	2	3	4	2	1	1	5	3	1	2	NA	7	7	4	5	2	1	3	NA	6	2	1	2	2	6	4	4	21	4		70	62	64	80	87
chr1 : 52941796 | 52961629	chr1	52941796	52961629	+	+	exonic	+	ENSG00000116171.19	SCP2	isExon-isExon	52941796,52948009,52950755,52954740,52961503;52941796,52950755,52954740,52961503;52941796,52948009,52954740,52961503	52941853,52948080,52950886,52954804,52961629;52941853,52950886,52954804,52961629;52941853,52948080,52954804,52961629	454;382;322	hsa-SCP2_0005	6	7	2	1	7	7	4	13	16	4	6	10	7	6	3	4	2	6	6	4	6	5	6	3	7	5	17	28	28		97	82	106	79	91
chr1 : 53594108 | 53600278	chr1	53594108	53600278	+	+	exonic	-	ENSG00000174332.5	GLIS1	isExon-isExon	5359410853600100	5359499053600270	1061	hsa-GLIS1_0001	14	4	18	12	18	9	11	3	6	15	16	19	11	16	22	12	7	13	17	13	9	6	9	5	7	13	26	36	10		9	13	15	19	29
chr1 : 57010680 | 57023639	chr1	57010680	57023639	+	+	exonic	-	ENSG00000173406.16	DAB1	isExon-isExon	5.70107e+31	5.70108e+31	897	hsa-DAB1_0037	2	2	5	1	4	1	1	NA	4	1	NA	1	4	2	3	1	NA	4	3	1	NA	NA	1	1	1	1	3	8	3		28	12	36	13	28
chr1 : 10323884 | 10348733	chr1	10323884	10348733	+	NA	NA	NA	NA	NA	NA	NA	NA	NA	hsa-KIF1B_0110	NA	NA	NA	NA	NA	NA	NA	NA	NA	1	NA	NA	NA	NA	NA	NA	NA	NA	NA	NA	NA	NA	1	NA	NA	NA	NA	4	1		NA	NA	NA	NA	NA
chr1 : 10334520 | 10345953	chr1	10334520	10345953	+	NA	NA	NA	NA	NA	NA	NA	NA	NA	hsa-KIF1B_0062	NA	1	NA	NA	NA	NA	NA	1	NA	NA	NA	NA	NA	NA	NA	NA	NA	NA	NA	NA	1	1	NA	NA	NA	NA	NA	2	NA		NA	316	NA	NA	NA
chr1 : 58506060 | 58536741	chr1	58506060	58536741	+	+	exonic	-	ENSG00000162600.12	OMA1	isExon-isExon	5.85061e+47	5.85062e+47	865	hsa-OMA1_0004	2	3	3	1	1	NA	3	5	1	2	3	8	2	NA	1	2	4	3	7	5	3	6	NA	7	1	3	14	20	11		30	48	51	24	25
chr1 : 58671870 | 58695207	chr1	58671870	58695207	+	+	exonic	-	ENSG00000162601.11	MYSM1	isExon-isExon	58671870,58673573,58675477,58676926,58681785,58685153,58690340,58692861,58695129;58671870,58673573,58675477,58676926,58681785,58685153,58689038,58690226,58690340,58692861,58695129	58671958,58673650,58675580,58677056,58682545,58685251,58690417,58692931,58695207;58671958,58673650,58675580,58677056,58682545,58685251,58689116,58690249,58690417,58692931,58695207	1490;1593	hsa-MYSM1_0018	10	11	9	7	4	10	2	NA	5	7	2	4	6	9	9	2	5	7	5	7	10	6	6	8	NA	NA	12	42	13		78	37	52	56	111
chr1 : 10347761 | 10361825	chr1	10347761	10361825	+	NA	NA	NA	NA	NA	NA	NA	NA	NA	hsa-KIF1B_0036	NA	NA	1	NA	NA	NA	NA	NA	NA	NA	NA	NA	NA	NA	1	NA	NA	NA	NA	NA	NA	NA	NA	NA	NA	NA	NA	2	1		NA	NA	536	NA	NA
chr1 : 59321536 | 59346398	chr1	59321536	59346398	+	+	exonic	+	ENSG00000172456.18	FGGY	isExon-isExon	59321536,59346247;59321536,59339958,59346247	59321750,59346398;59321750,59340069,59346398	367;479	hsa-FGGY_0011	6	6	6	5	17	3	10	15	5	8	9	15	8	10	12	7	7	20	16	9	13	11	9	12	8	7	10	40	9		18	31	21	20	54
chr1 : 59321536 | 59378837	chr1	59321536	59378837	+	+	exonic	+	ENSG00000172456.18	FGGY	isExon-isExon	59321536,59339958,59378749;59321536,59346247,59378749;59321536,59378749;59321536,59339958,59346247,59378749	59321750,59340069,59378837;59321750,59346398,59378837;59321750,59378837;59321750,59340069,59346398,59378837	416;456;304;568	hsa-FGGY_0006	6	5	8	7	16	5	2	8	9	17	10	10	12	6	8	4	7	13	14	4	11	13	3	6	3	2	7	15	15		10	15	12	8	24
chr1 : 59339958 | 59378837	chr1	59339958	59378837	+	+	exonic	+	ENSG00000172456.18	FGGY	isExon-isExon	59339958,59346247,59378749;59339958,59378749	59340069,59346398,59378837;59340069,59378837	353;201	hsa-FGGY_0001	17	12	5	8	15	NA	NA	14	9	10	8	17	13	7	12	4	6	20	6	10	12	6	9	11	5	8	14	54	19		10	24	20	14	42
chr1 : 10365100 | 10365648	chr1	10365100	10365648	+	NA	NA	NA	NA	NA	NA	NA	NA	NA	hsa-KIF1B_0013	NA	NA	NA	NA	NA	NA	NA	NA	2	NA	NA	NA	NA	NA	NA	NA	1	2	NA	NA	1	NA	NA	NA	NA	1	NA	NA	NA		NA	NA	NA	NA	NA
chr1 : 62803719 | 62841547	chr1	62803719	62841547	+	+	exonic	+	ENSG00000125703.15	ATG4C	isExon-isExon	6.28037e+71	6.28039e+71	1277	hsa-ATG4C_0013	5	5	5	NA	3	6	5	6	1	2	2	18	5	2	4	NA	5	1	NA	NA	5	5	1	11	6	9	5	35	9		33	36	21	NA	24
chr1 : 63478764 | 63508570	chr1	63478764	63508570	+	+	exonic	-	ENSG00000142856.17	ITGB3BP	isExon-isExon	6.34788e+23	6.34788e+23	249	hsa-ITGB3BP_0001	3	5	8	NA	8	5	9	4	3	5	3	8	NA	5	2	4	10	8	4	2	8	2	1	2	1	3	6	17	8		20	23	19	NA	20
chr1 : 65364635 | 65366196	chr1	65364635	65366196	+	+	exonic	+	ENSG00000116675.16	DNAJC6	isExon-isExon	6.53646e+23	6.53648e+23	350	hsa-DNAJC6_0001	37	50	30	28	20	30	16	90	28	33	16	116	39	18	15	21	30	21	14	31	37	49	40	73	16	47	83	308	37		511	326	513	258	326
chr1 : 65913245 | 65918835	chr1	65913245	65918835	+	+	exonic	+	ENSG00000184588.18	PDE4B	isExon-isExon	6591324565918590	6591335665918830	351	hsa-PDE4B_0007	28	26	37	19	22	18	22	12	39	42	27	32	27	20	15	20	38	32	27	32	31	31	19	28	32	15	68	123	58		24	5	23	10	17
chr1 : 66247460 | 66266087	chr1	66247460	66266087	+	+	exonic	+	ENSG00000184588.18	PDE4B	isExon-isExon	6.62475e+31	6.62477e+31	353	hsa-PDE4B_0003	7	3	2	3	7	2	NA	4	3	4	3	5	3	2	NA	NA	4	5	NA	NA	3	5	2	6	8	4	11	16	9		40	36	41	29	33
chr1 : 66891154 | 66905375	chr1	66891154	66905375	+	+	exonic	-	ENSG00000152763.17	DNAI4	isExon-isExon	6.68912e+23	6.68913e+23	473	hsa-WDR78_0005	25	30	24	10	21	11	24	13	35	26	25	82	38	29	19	31	25	23	28	36	23	44	31	48	30	38	61	203	59		25	12	13	6	6
chr1 : 70053026 | 70089819	chr1	70053026	70089819	+	+	exonic	+	ENSG00000033122.21	LRRC7	isExon-isExon	7.0053e+23	7.00531e+23	435	hsa-LRRC7_0004	6	1	8	2	6	4	3	7	6	8	8	11	NA	9	10	2	5	23	10	10	2	10	4	6	3	5	5	20	7		166	126	155	128	169
chr1 : 70053026 | 70107826	chr1	70053026	70107826	+	+	exonic	+	ENSG00000033122.21	LRRC7	isExon-isExon	7.0053e+31	7.00531e+31	510	hsa-LRRC7_0002	6	9	18	10	11	10	11	7	13	13	14	12	8	15	17	8	9	24	12	5	9	15	8	11	9	10	15	37	20		157	121	140	116	153
chr1 : 70053026 | 70121870	chr1	70053026	70121870	+	+	exon	+	ENSG00000033122.21	LRRC7	isExon-inExon	7.0053e+39	7.00531e+39	601	hsa-LRRC7_0011	3	5	7	2	3	NA	2	1	2	NA	NA	3	2	1	1	3	3	NA	1	5	5	NA	NA	NA	2	5	3	7	4		128	103	150	90	122
chr1 : 11109290 | 11115468	chr1	11109290	11115468	+	NA	NA	NA	NA	NA	NA	NA	NA	NA	hsa-MTOR_0033	3	NA	NA	1	1	NA	NA	NA	NA	NA	NA	NA	NA	NA	NA	NA	NA	NA	NA	NA	NA	NA	NA	NA	NA	NA	NA	NA	NA		92	NA	NA	56	75
chr1 : 70076077 | 70107826	chr1	70076077	70107826	+	+	exonic	+	ENSG00000033122.21	LRRC7	isExon-isExon	7.00761e+23	7.00763e+23	390	hsa-LRRC7_0003	4	4	5	3	1	1	7	5	5	8	6	4	2	4	3	3	3	7	6	6	NA	NA	3	5	7	3	11	22	14		159	134	175	141	176
chr1 : 70270856 | 70315566	chr1	70270856	70315566	+	+	exonic	-	ENSG00000118454.13	ANKRD13C	isExon-isExon	7.02709e+71	7.0271e+71	918	hsa-ANKRD13C_0002	8	13	6	NA	1	4	3	NA	5	7	3	17	2	3	2	2	1	3	6	6	7	5	2	6	8	2	6	40	16		100	66	88	NA	82
chr1 : 70300764 | 70315566	chr1	70300764	70315566	+	+	exonic	-	ENSG00000118454.13	ANKRD13C	isExon-isExon	7.03008e+31	7.03009e+31	344	hsa-ANKRD13C_0021	3	2	3	6	NA	1	1	2	5	NA	2	14	3	5	4	3	2	2	NA	NA	2	3	3	2	7	5	7	16	6		86	65	77	63	NA
chr1 : 74439490 | 74492266	chr1	74439490	74492266	+	+	exonic;exonic	+	ENSG00000116783.15;ENSG00000259030.8	TNNI3K;FPGT-TNNI3K	isExon-isExon;isExon-isExon	74439490,74463441,74489189,74492097;74439490,74463441,74489189,74492097	74439622,74463550,74489248,74492266;74439622,74463550,74489248,74492266	473;473	hsa-FPGT-TNNI3K_0004	2	2	2	NA	5	1	6	2	NA	6	NA	5	5	2	2	4	3	3	14	3	4	3	3	2	3	7	11	12	9		19	18	21	NA	20
chr1 : 75739980 | 75750546	chr1	75739980	75750546	+	+	exonic	+	ENSG00000117054.15	ACADM	isExon-isExon	75739980,75750451;75739980,75745835,75749419,75750451;75739980,75745806,75750451;75739980,75742168,75749419,75750451;75739980,75745806,75749419,75750451;75739980,75749419,75750451;75739980,75742168,75745835,75749419,75750451	75740110,75750546;75740110,75745914,75749559,75750546;75740110,75745914,75750546;75740110,75745914,75749559,75750546;75740110,75745914,75749559,75750546;75740110,75749559,75750546;75740110,75744391,75745914,75749559,75750546	227;448;336;4115;477;368;2672	hsa-ACADM_0001	14	5	10	9	12	2	8	3	3	9	4	10	7	7	5	NA	2	10	10	11	12	14	4	3	4	12	16	33	13		96	96	117	98	136
chr1 : 11658267 | 11658871	chr1	11658267	11658871	+	NA	NA	NA	NA	NA	NA	NA	NA	NA	hsa-FBXO44_0001	NA	NA	NA	NA	NA	NA	NA	1	NA	NA	NA	NA	NA	NA	NA	2	NA	NA	NA	1	NA	NA	NA	NA	NA	NA	1	NA	NA		NA	NA	NA	NA	NA
chr1 : 77286941 | 77297947	chr1	77286941	77297947	+	+	exonic	+	ENSG00000154027.19	AK5	isExon-isExon	77286941,77293865,77297559,77297834;77286941,77293793,77297559,77297834	77287127,77293960,77297728,77297947;77287127,77293960,77297728,77297947	567;639	hsa-AK5_0004	7	8	2	2	NA	NA	8	4	3	8	4	3	1	2	1	4	6	1	4	5	4	3	2	4	3	NA	10	28	8		742	559	817	572	NA
chr1 : 77631835 | 77641655	chr1	77631835	77641655	+	+	mix	-	ENSG00000036549.13	ZZZ3	intronic-isExon	77631835,77641384,77641522;77631835,77639449,77641384,77641522;77631835,77641522;77631835,77639449,77641522	77639602,77641446,77641655;77633405,77639602,77641446,77641655;77641446,77641655;77633405,77639602,77641655	7965;1922;9746;1859	hsa-ZZZ3_0002	2	1	3	4	2	1	3	NA	NA	4	1	8	4	4	NA	2	6	NA	2	4	3	4	3	2	2	2	6	22	5		40	45	30	36	12
chr1 : 77631850 | 77641655	chr1	77631850	77641655	+	+	exonic	-	ENSG00000036549.13	ZZZ3	isExon-isExon	7.76319e+31	7.76334e+31	1907	hsa-ZZZ3_0001	9	13	11	4	NA	9	2	3	7	6	8	21	7	4	5	6	10	3	2	9	9	12	8	8	6	11	17	94	24		72	68	52	51	NA
chr1 : 77711747 | 77715868	chr1	77711747	77715868	+	+	exonic	-	ENSG00000077254.14	USP33	isExon-isExon	7.77117e+31	7.77119e+31	488	hsa-USP33_0016	5	2	3	NA	4	NA	2	1	1	3	NA	6	1	4	8	3	1	1	1	2	3	4	1	1	3	4	6	15	7		195	139	219	NA	128
chr1 : 77717867 | 77725762	chr1	77717867	77725762	+	+	exonic	-	ENSG00000077254.14	USP33	isExon-isExon	77717867,77718596,77721172,77721831,77722024,77723331,77725622;77717867,77718596,77721172,77721831,77722024,77723331,77725622	77718047,77718641,77721205,77721901,77722196,77723443,77725762;77718047,77718641,77721205,77721925,77722196,77723443,77725762	759;783	hsa-USP33_0017	3	7	4	4	5	7	4	4	NA	3	2	12	6	7	5	4	7	6	2	4	6	4	1	3	7	13	17	49	19		175	153	219	151	113
chr1 : 77801331 | 77815231	chr1	77801331	77815231	+	+	exonic	+	ENSG00000180488.15	MIGA1	isExon-isExon	7.78013e+39	7.78015e+39	700	hsa-FAM73A_0002	11	11	8	7	5	8	6	6	13	8	4	9	8	7	7	4	6	7	1	9	8	11	7	11	4	16	21	59	30		92	52	118	67	68
chr1 : 77858938 | 77866391	chr1	77858938	77866391	+	+	exonic	+	ENSG00000180488.15	MIGA1	isExon-isExon	7.78589e+47	7.78591e+47	567	hsa-FAM73A_0006	NA	5	1	2	1	1	2	4	1	2	2	6	4	2	2	2	4	3	5	1	4	2	1	3	2	4	8	20	8		NA	95	134	111	109
chr1 : 83890321 | 83911363	chr1	83890321	83911363	+	+	exonic	-	ENSG00000137941.17	TTLL7	isExon-isExon	83890321,83904079,83906329,83907456,83911165;83890321,83904079,83906329,83907456,83911165;83890321,83902154,83904079,83906329,83907456,83911165	83890481,83904159,83906523,83907661,83911363;83890481,83904159,83906463,83907661,83911363;83890481,83902240,83904159,83906463,83907661,83911363	842;782;869	hsa-TTLL7_0011	NA	2	1	2	3	1	2	3	NA	NA	NA	7	1	NA	3	1	2	2	NA	2	2	NA	NA	3	1	1	7	15	1		NA	220	268	220	306
chr1 : 83911165 | 83947282	chr1	83911165	83947282	+	+	exonic	-	ENSG00000137941.17	TTLL7	isExon-isExon	83911165,83917604,83919699,83921087,83921247,83929136,83933608,83937852,83942463,83947124;83911165,83912444,83912933,83917604,83919699,83921087,83921247,83929136,83933608,83937852,83942463,83947124;83911165,83917604,83919699,83921087,83921247,83929136,83933608,83937852,83942463,83946000,83947124;83911165,83917604,83919699,83920523,83921087,83921247,83929136,83933608,83937852,83947124	83911363,83917690,83919834,83921160,83921394,83929230,83933766,83938016,83942679,83947282;83911363,83912503,83913040,83917690,83919834,83921160,83921394,83929230,83933766,83938016,83942679,83947282;83911363,83917686,83919834,83921160,83921394,83929230,83933766,83938016,83942679,83946412,83947282;83911363,83917704,83919834,83920615,83921160,83921394,83929230,83933766,83938016,83947282	1439;1607;1848;1329	hsa-TTLL7_0010	7	7	10	11	3	9	9	5	9	8	NA	19	4	2	4	11	8	8	NA	6	10	13	12	12	NA	8	9	52	13		175	170	198	114	151
chr1 : 84179177 | 84185182	chr1	84179177	84185182	+	+	exonic	+	ENSG00000142875.19	PRKACB	isExon-isExon	84179177,84182200,84184037,84185100;84179177,84182200,84185100	84179238,84182328,84184135,84185182;84179238,84182328,84185182	373;274	hsa-PRKACB_0007	13	5	9	2	11	8	5	11	7	1	3	5	6	NA	7	NA	5	7	2	5	5	8	4	5	2	7	7	18	10		802	486	909	495	512
chr1 : 84179177 | 84197824	chr1	84179177	84197824	+	+	exonic	+	ENSG00000142875.19	PRKACB	isExon-isExon	84179177,84182200,84184037,84185100,84196616,84197729;84179177,84182200,84185100,84196616,84197729	84179238,84182328,84184135,84185182,84196742,84197824;84179238,84182328,84185182,84196742,84197824	596;497	hsa-PRKACB_0003	9	3	12	3	6	5	7	8	NA	6	6	13	4	5	3	5	7	NA	8	5	7	9	3	2	8	8	7	41	15		644	430	733	390	423
chr1 : 84179177 | 84214317	chr1	84179177	84214317	+	+	exonic	+	ENSG00000142875.19	PRKACB	isExon-isExon	84179177,84182200,84184037,84185100,84196616,84197729,84202683,84214153;84179177,84182200,84185100,84196616,84197729,84202683,84214153	84179238,84182328,84184135,84185182,84196742,84197824,84202805,84214317;84179238,84182328,84185182,84196742,84197824,84202805,84214317	884;785	hsa-PRKACB_0002	6	7	7	5	15	2	5	4	12	6	6	9	NA	12	10	7	9	16	11	11	11	6	6	5	4	9	7	37	9		753	439	814	465	524
chr1 : 12362720 | 12373858	chr1	12362720	12373858	+	NA	NA	NA	NA	NA	NA	NA	NA	NA	hsa-VPS13D_0040	NA	1	1	NA	NA	1	NA	NA	NA	NA	NA	NA	NA	NA	NA	NA	NA	NA	NA	NA	NA	NA	1	NA	NA	NA	NA	1	NA		NA	96	129	NA	NA
chr1 : 84179177 | 84235364	chr1	84179177	84235364	+	+	exon	+	ENSG00000142875.19	PRKACB	isExon-inExon	84179177,84182200,84185100,84196616,84197729,84202683,84214153,84235180;84179177,84182200,84184037,84185100,84196616,84197729,84202683,84214153,84235180	84179238,84182328,84185182,84196742,84197824,84202805,84214317,84235364;84179238,84182328,84184135,84185182,84196742,84197824,84202805,84214317,84235364	970;1069	hsa-PRKACB_0011	12	3	1	3	5	2	8	6	3	4	4	8	NA	3	2	5	3	5	10	4	4	7	3	1	6	3	6	13	4		803	497	828	581	593
chr1 : 12362720 | 12460396	chr1	12362720	12460396	+	NA	NA	NA	NA	NA	NA	NA	NA	NA	hsa-VPS13D_0009	NA	NA	NA	NA	2	NA	NA	NA	1	NA	NA	NA	NA	NA	NA	NA	NA	NA	NA	1	NA	NA	NA	NA	NA	NA	NA	4	1		NA	NA	NA	NA	119
chr1 : 84655832 | 84671308	chr1	84655832	84671308	+	+	exonic	-	ENSG00000117155.17	SSX2IP	isExon-isExon	84655832,84656348,84658318,84662198,84662455,84664417,84666122,84669681,84670646,84671177;84655832,84656348,84658318,84662198,84662455,84664417,84666122,84669681,84670646,84671189	84656005,84656484,84658468,84662375,84662530,84664552,84666232,84669893,84670815,84671308;84656005,84656484,84658468,84662375,84662530,84664552,84666232,84669893,84670815,84671308	1478;1466	hsa-SSX2IP_0001	18	6	9	4	6	10	6	NA	10	12	4	16	6	3	6	8	13	9	2	7	7	9	11	13	5	6	11	46	17		133	50	119	65	166
chr1 : 86112567 | 86146183	chr1	86112567	86146183	+	+	exonic	-	ENSG00000171502.15	COL24A1	isExon-isExon	8.61126e+31	8.61126e+31	1543	hsa-COL24A1_0007	8	5	1	1	2	8	7	3	7	2	4	9	NA	5	5	7	6	3	2	3	6	6	6	8	5	4	16	52	15		39	19	36	42	32
chr1 : 86715724 | 86743235	chr1	86715724	86743235	+	+	exon	+	ENSG00000097033.14	SH3GLB1	isExon-inExon	86715724,86719507,86722540,86724313,86728403,86734602,86735079,86742208,86743128;86715724,86719507,86722540,86724313,86728403,86730088,86734602,86735079,86742208,86743128;86715724,86719507,86722540,86724313,86734602,86735079,86742208,86743128	86715865,86719635,86722673,86724405,86728489,86734691,86735179,86742436,86743235;86715865,86719635,86722673,86724405,86728441,86730111,86734691,86735179,86742436,86743235;86715865,86719635,86722673,86724405,86734691,86735179,86742436,86743235	1113;1089;1026	hsa-SH3GLB1_0017	2	NA	4	2	2	4	5	1	3	NA	NA	3	6	3	NA	NA	3	2	1	3	3	5	1	1	6	2	6	22	3		79	NA	33	43	49
chr1 : 88740988 | 88786213	chr1	88740988	88786213	+	+	exonic	+	ENSG00000065243.20	PKN2	isExon-isExon	8.8741e+55	8.87413e+55	1233	hsa-PKN2_0002	8	2	5	3	5	5	3	6	4	3	NA	7	1	NA	1	3	4	2	NA	NA	2	3	NA	3	1	3	2	23	NA		31	37	49	42	62
chr1 : 88770352 | 88786213	chr1	88770352	88786213	+	+	exonic	+	ENSG00000065243.20	PKN2	isExon-isExon	8.87704e+39	8.87705e+39	777	hsa-PKN2_0003	3	2	4	5	7	1	4	NA	3	10	1	11	3	6	5	2	NA	6	11	4	5	5	3	5	3	10	9	44	12		51	61	66	39	72
chr1 : 89568247 | 89584789	chr1	89568247	89584789	+	+	exonic	+	ENSG00000197147.15	LRRC8B	isExon-isExon	89568247,89568439,89579591,89582625;89568247,89568439,89572474,89579591,89582625	89568307,89568493,89579688,89584789;89568307,89568493,89572612,89579688,89584789	2379;2518	hsa-LRRC8B_0004	2	2	12	1	2	5	8	NA	NA	4	1	8	3	4	2	3	4	1	1	3	1	3	2	2	3	8	13	34	10		133	58	127	71	47
chr1 : 89686470 | 89714851	chr1	89686470	89714851	+	+	exon	+	ENSG00000171488.15	LRRC8C	isExon-inExon	8968647089712700	8968661189714850	2285	hsa-LRRC8C_0001	1	2	2	1	1	1	1	NA	NA	NA	NA	2	2	2	NA	NA	NA	NA	NA	NA	2	NA	NA	1	3	1	4	15	1		50	23	54	39	47
chr1 : 90916640 | 90982370	chr1	90916640	90982370	+	+	exon	-	ENSG00000122482.21	ZNF644	inExon-isExon	90916640,90918052,90937485,90938272,90982310;90916640,90918052,90982310;90916640,90918052,90973153,90982310	90916990,90918154,90938090,90941309,90982370;90916990,90918154,90982370;90916990,90918154,90973213,90982370	4159;515;576	hsa-ZNF644_0007	5	5	7	NA	2	3	5	3	4	NA	2	11	NA	6	NA	4	NA	3	2	4	4	6	3	12	NA	4	10	20	9		85	44	60	NA	47
chr1 : 92042823 | 92045660	chr1	92042823	92045660	+	+	exonic	+	ENSG00000172031.7	EPHX4	isExon-isExon	9204282392045530	9204298092045660	287	hsa-EPHX4_0001	4	2	3	2	2	3	2	2	5	4	1	3	NA	3	3	NA	2	2	NA	NA	1	1	1	2	3	3	7	13	7		95	58	118	44	50
chr1 : 92320599 | 92345914	chr1	92320599	92345914	+	+	exonic	+	ENSG00000122484.9	RPAP2	isExon-isExon	9.23206e+39	9.23206e+39	1200	hsa-RPAP2_0008	NA	NA	6	3	7	2	4	1	7	8	3	10	5	7	2	1	NA	2	4	2	1	6	1	5	5	10	13	44	14		NA	NA	57	48	51
chr1 : 92333391 | 92345914	chr1	92333391	92345914	+	+	exonic	+	ENSG00000122484.9	RPAP2	isExon-isExon	9.23334e+23	9.23335e+23	233	hsa-RPAP2_0001	8	13	6	4	16	7	4	3	6	7	1	18	9	5	NA	4	4	4	4	9	8	7	5	7	13	10	9	40	19		74	83	92	74	66
chr1 : 92333391 | 92380873	chr1	92333391	92380873	+	+	exonic	+	ENSG00000122484.9	RPAP2	isExon-isExon	9.23334e+31	9.23335e+31	383	hsa-RPAP2_0007	12	18	14	12	13	8	10	3	12	6	9	25	16	14	6	10	12	6	6	5	14	17	10	10	11	21	38	86	26		61	66	73	60	59
chr1 : 92563642 | 92636336	chr1	92563642	92636336	+	+	exonic	-	ENSG00000067208.15	EVI5	isExon-isExon	9.25636e+47	9.25637e+47	774	hsa-EVI5_0001	5	6	5	6	3	2	8	8	5	NA	8	17	2	6	NA	3	3	9	7	5	5	3	NA	5	6	3	11	27	8		76	56	83	57	57
chr1 : 92605307 | 92636336	chr1	92605307	92636336	+	+	exonic	-	ENSG00000067208.15	EVI5	isExon-isExon	9.26053e+39	9.26054e+39	678	hsa-EVI5_0002	14	4	2	7	9	4	8	2	5	7	3	8	4	8	4	2	NA	9	9	NA	4	2	4	6	NA	7	12	28	9		100	86	94	85	82
chr1 : 93567279 | 93567851	chr1	93567279	93567851	+	+	exonic	-	ENSG00000137936.18	BCAR3	isExon-isExon	9356727993567740	9356749193567850	325	hsa-BCAR3_0004	1	2	NA	1	3	3	1	3	1	2	2	1	NA	NA	1	NA	NA	NA	2	NA	NA	1	NA	1	2	NA	5	8	2		25	21	NA	26	44
chr1 : 93894614 | 93901669	chr1	93894614	93901669	+	+	exonic	-	ENSG00000023909.10	GCLM	isExon-isExon	9.38946e+31	9.38947e+31	463	hsa-GCLM_0001	9	9	9	3	3	3	6	NA	9	7	2	6	6	7	5	5	6	9	3	6	9	7	6	8	5	3	10	37	5		45	43	36	18	17
chr1 : 14282171 | 14283876	chr1	14282171	14283876	+	NA	NA	NA	NA	NA	NA	NA	NA	NA	hsa-KAZN_0025	2	NA	NA	NA	1	NA	2	NA	NA	NA	NA	NA	NA	NA	NA	NA	NA	NA	NA	NA	NA	2	NA	NA	2	1	1	4	1		17	NA	NA	NA	15
chr1 : 14282171 | 14284781	chr1	14282171	14284781	+	NA	intergenic	+	ENSG00000231606.2	RP11-344F13.1	antisense	14282171	14284781	2611	hsa-KAZN_0010	1	2	2	NA	1	2	1	NA	NA	2	1	2	NA	1	2	NA	NA	4	NA	1	1	NA	NA	1	1	NA	1	10	NA		17	18	12	NA	26
chr1 : 94458607 | 94480606	chr1	94458607	94480606	+	+	exonic	+	ENSG00000117528.14	ABCD3	isExon-isExon	94458607,94464775,94467919,94473766,94475143,94475614,94478259,94480464;94458607,94464775,94467919,94472173,94475143,94475614,94478259,94480464	94458643,94464873,94468007,94473835,94475240,94475737,94478315,94480606;94458643,94464873,94468007,94472242,94475240,94475737,94478315,94480606	717;717	hsa-ABCD3_0004	2	1	5	NA	NA	1	7	4	NA	1	1	12	3	6	3	4	1	3	4	5	6	5	3	4	3	3	15	24	8		68	76	82	NA	NA
chr1 : 95138275 | 95173889	chr1	95138275	95173889	+	+	mix;mix;mix	+	ENSG00000152078.10;ENSG00000271092.5;ENSG00000271092.5	TLCD4;TLCD4-RWDD3;TLCD4-RWDD3	intronic-isExon;intronic-isExon;intronic-isExon	95138275,95148702,95150208,95151325,95173816;95138275,95148702,95150208,95151325,95173816;95138275,95173816	95144056,95148791,95150266,95151419,95173889;95144056,95148791,95150266,95151419,95173889;95151419,95173889	6100;6100;13219	hsa-TMEM56_0002	4	NA	3	2	5	1	3	2	4	NA	1	1	NA	5	3	1	NA	1	3	1	2	2	2	4	2	3	2	16	4		48	NA	65	46	33
chr1 : 14831221 | 14831445	chr1	14831221	14831445	+	NA	NA	NA	NA	NA	NA	NA	NA	NA	hsa-KAZN_0023	NA	NA	NA	NA	NA	1	NA	NA	NA	NA	NA	NA	NA	4	NA	NA	NA	NA	NA	1	NA	NA	NA	NA	NA	NA	NA	NA	1		NA	NA	NA	NA	NA
chr1 : 95143891 | 95151419	chr1	95143891	95151419	+	+	exonic;exonic	+	ENSG00000271092.5;ENSG00000152078.10	TLCD4-RWDD3;TLCD4	isExon-isExon;isExon-isExon	95143891,95148702,95150208,95151325;95143891,95148702,95150208,95151325	95144056,95148791,95150266,95151419;95144056,95148791,95150266,95151419	410;410	hsa-TMEM56-RWDD3_0004	15	34	14	21	17	11	12	7	18	29	9	43	19	17	11	16	24	26	9	25	18	14	11	13	11	9	37	116	44		55	75	78	54	72
chr1 : 95143891 | 95173889	chr1	95143891	95173889	+	+	exonic;exonic	+	ENSG00000152078.10;ENSG00000271092.5	TLCD4;TLCD4-RWDD3	isExon-isExon;isExon-isExon	95143891,95148702,95150208,95151325,95173816;95143891,95148702,95150208,95151325,95173816	95144056,95148791,95150266,95151419,95173889;95144056,95148791,95150266,95151419,95173889	484;484	hsa-TMEM56-RWDD3_0001	23	20	21	14	22	20	15	19	19	23	8	52	30	18	20	16	31	20	14	12	20	19	13	12	17	19	50	98	41		77	86	101	64	74
chr1 : 97679095 | 97700302	chr1	97679095	97700302	+	+	mix	-	ENSG00000188641.14	DPYD	isExon-intronic	9.76791e+23	9.76792e+23	1122	hsa-DPYD_0024	6	8	5	4	NA	5	NA	8	3	10	7	6	2	9	4	6	9	6	5	9	10	13	NA	8	11	11	18	34	17		48	61	61	28	NA
chr1 : 97679095 | 97721671	chr1	97679095	97721671	+	+	exonic	-	ENSG00000188641.14	DPYD	isExon-isExon	9.76791e+31	9.76792e+31	529	hsa-DPYD_0009	1	6	4	NA	5	5	11	NA	7	8	9	7	7	7	6	8	12	13	8	5	12	2	5	11	8	4	26	19	24		49	80	70	NA	58
chr1 : 97679095 | 97740479	chr1	97679095	97740479	+	+	exonic	-	ENSG00000188641.14	DPYD	isExon-isExon	9.76791e+39	9.76792e+39	617	hsa-DPYD_0010	8	8	4	3	NA	4	5	2	5	6	2	5	5	2	1	2	3	13	11	3	6	5	3	7	4	4	6	10	13		65	86	76	59	NA
chr1 : 98953070 | 98956741	chr1	98953070	98956741	+	+	exonic	-	ENSG00000117598.13	PLPPR5	isExon-isExon	9895307098956600	9895332098956740	384	hsa-PLPPR5_0001	8	7	12	7	3	2	3	NA	12	9	4	6	9	5	2	8	13	8	6	17	9	4	6	3	7	14	37	34	25		56	36	65	29	45
chr1 : 99287965 | 99301897	chr1	99287965	99301897	+	+	exonic	+	ENSG00000117600.14	PLPPR4	isExon-isExon	9.9288e+39	9.92882e+39	744	hsa-PLPPR4_0001	7	7	13	7	3	NA	5	NA	7	2	5	8	3	3	6	1	4	3	3	NA	4	4	4	7	5	10	11	41	16		200	82	197	67	54
chr1 : 100906852 | 100921841	chr1	100906852	100921841	+	+	exonic	+	ENSG00000162695.12	SLC30A7	isExon-isExon	1.00907e+53	1.00907e+53	660	hsa-SLC30A7_0001	4	10	14	NA	4	7	5	NA	4	2	3	9	NA	3	2	3	8	5	2	5	4	4	4	8	2	11	9	31	14		52	30	48	NA	29
chr1 : 100913663 | 100974902	chr1	100913663	100974902	+	+	exonic	+	ENSG00000162695.12	SLC30A7	isExon-isExon	1.00914e+53	1.00914e+53	665	hsa-SLC30A7_0006	30	14	16	12	17	16	20	1	3	12	9	19	25	13	11	6	13	18	9	23	10	4	17	10	17	20	27	45	24		34	29	37	27	38
chr1 : 103527695 | 103553317	chr1	103527695	103553317	+	+	exon	+	ENSG00000185946.16	RNPC3	isExon-inExon	103527695,103533739,103534774,103535330,103536126,103537342,103541350,103543299,103544941,103546248,103546977,103550941,103551721,103553274;103527695,103533739,103534774,103535330,103536126,103537342,103541350,103543296,103544941,103546248,103546977,103550941,103551721,103553274	103527742,103533857,103534857,103535441,103536194,103537484,103541475,103543447,103545102,103546342,103547035,103551073,103551792,103553317;103527742,103533857,103534857,103535441,103536194,103537484,103541475,103543447,103545102,103546342,103547035,103551073,103551792,103553317	1415;1418	hsa-RNPC3_0002	8	7	5	4	2	12	11	1	4	12	2	4	3	3	6	NA	5	9	NA	7	9	3	5	6	3	8	11	49	10		86	63	65	96	102
chr1 : 103565435 | 103575540	chr1	103565435	103575540	+	+	exonic	+	ENSG00000240038.7	AMY2B	isExon-isExon	1.03565e+71	1.03566e+71	1307	hsa-AMY2B_0001	36	14	NA	10	12	NA	14	11	19	14	16	17	10	13	14	17	13	19	22	17	20	NA	12	16	13	14	33	78	22		64	30	NA	18	45
chr1 : 107324282 | 107324922	chr1	107324282	107324922	+	+	exonic	+	ENSG00000162631.20	NTNG1	isExon-isExon	1.07324e+17	1.07325e+17	1282	hsa-NTNG1_0008	5	6	4	NA	NA	4	5	3	2	6	2	7	6	5	6	6	6	6	6	8	4	3	4	6	5	7	7	18	13		54	35	44	NA	NA
chr1 : 108896864 | 108904254	chr1	108896864	108904254	+	+	exonic	+	ENSG00000121957.15	GPSM2	isExon-isExon	1.08897e+71	1.08897e+71	1136	hsa-GPSM2_0008	2	3	5	2	1	2	NA	6	2	3	NA	8	1	1	NA	1	3	2	NA	3	1	NA	4	5	2	5	6	16	3		76	76	39	34	62
chr1 : 109002224 | 109011718	chr1	109002224	109011718	+	+	exonic	-	ENSG00000085433.16	WDR47	isExon-isExon	109002224,109004592,109010916;109002224,109004592,109010916	109002402,109004718,109011718;109002402,109004715,109011718	1109;1106	hsa-WDR47_0001	4	3	2	NA	NA	NA	5	NA	4	4	4	4	3	3	2	2	NA	6	3	4	4	3	2	2	1	3	10	17	7		240	135	249	NA	NA
chr1 : 112653598 | 112659779	chr1	112653598	112659779	+	+	exonic	+	ENSG00000116489.13	CAPZA1	isExon-isExon	1.12654e+35	1.12654e+35	430	hsa-CAPZA1_0004	7	9	3	5	1	8	8	NA	9	8	1	17	6	6	7	4	7	6	5	10	10	10	2	6	3	5	16	34	11		16	22	9	9	8
chr1 : 114399457 | 114407100	chr1	114399457	114407100	+	+	exonic	-	ENSG00000197323.12	TRIM33	isExon-isExon	1.14399e+44	1.144e+44	862	hsa-TRIM33_0021	3	4	3	4	3	2	NA	3	NA	1	NA	4	2	NA	4	2	2	5	1	2	2	3	NA	2	2	4	2	9	5		128	85	102	110	148
chr1 : 114463104 | 114464388	chr1	114463104	114464388	+	+	exonic	-	ENSG00000197323.12	TRIM33	isExon-isExon	1.14463e+26	1.14463e+26	397	hsa-TRIM33_0001	14	18	22	11	17	17	13	18	19	16	18	39	14	23	12	12	14	23	28	14	24	32	12	20	23	35	63	133	38		121	93	111	112	152
chr1 : 117402186 | 117414831	chr1	117402186	117414831	+	+	exonic	+	ENSG00000198162.12	MAN1A2	isExon-isExon	1.17402e+26	1.17402e+26	472	hsa-MAN1A2_0002	52	41	32	21	57	34	35	19	52	59	45	68	50	48	45	41	56	54	37	54	52	57	28	45	45	19	31	78	25		507	275	452	192	252
chr1 : 117402186 | 117420649	chr1	117402186	117420649	+	+	exonic	+	ENSG00000198162.12	MAN1A2	isExon-isExon	1.17402e+35	1.17402e+35	553	hsa-MAN1A2_0003	174	120	177	129	241	91	92	21	152	154	115	223	159	173	203	102	169	220	120	163	225	246	94	79	72	99	131	217	144		159	116	186	93	169
chr1 : 117402186 | 117442325	chr1	117402186	117442325	+	+	exonic	+	ENSG00000198162.12	MAN1A2	isExon-isExon	1.17402e+44	1.17402e+44	648	hsa-MAN1A2_0008	77	37	63	45	136	39	49	26	66	80	58	110	63	67	73	52	78	106	72	82	89	73	51	48	58	50	77	203	80		176	118	175	98	174
chr1 : 117402186 | 117502970	chr1	117402186	117502970	+	+	exonic	+	ENSG00000198162.12	MAN1A2	isExon-isExon	1.17402e+98	1.17402e+98	1491	hsa-MAN1A2_0007	3	1	1	1	2	2	3	1	2	6	1	3	NA	NA	NA	5	3	NA	4	2	4	1	2	NA	1	NA	3	8	2		119	87	145	69	128
chr1 : 117460489 | 117502970	chr1	117460489	117502970	+	+	exonic	+	ENSG00000198162.12	MAN1A2	isExon-isExon	1.1746e+53	1.17461e+53	843	hsa-MAN1A2_0021	33	23	46	16	13	14	25	22	25	18	12	27	17	21	16	11	13	31	10	25	18	10	19	14	28	16	36	107	34		167	81	156	72	123
chr1 : 117870447 | 117920424	chr1	117870447	117920424	+	+	exon	-	ENSG00000196505.11	GDAP2	inExon-isExon	1.1787e+116	1.17871e+116	1683	hsa-GDAP2_0007	10	9	9	6	7	12	13	5	16	19	5	24	4	6	7	4	9	7	1	13	10	7	5	11	11	17	16	72	25		49	35	34	25	33
chr1 : 145839890 | 145842477	chr1	145839890	145842477	+	+	exon	+	ENSG00000186141.9	POLR3C	isExon-inExon	1.4584e+35	1.4584e+35	441	hsa-POLR3C_0014	NA	5	3	2	1	2	1	5	4	3	NA	NA	2	3	NA	2	1	5	NA	7	2	1	1	4	5	6	4	13	13		NA	16	24	15	15
chr1 : 147252623 | 147259918	chr1	147252623	147259918	+	+	exonic;exonic;exonic;exonic;exonic;exonic;exonic	+	ENSG00000131778.19;ENSG00000237188.5;ENSG00000131778.19;ENSG00000131778.19;ENSG00000131778.19;ENSG00000131778.19;ENSG00000131778.19	CHD1L;RP11-337C18.10;CHD1L;CHD1L;CHD1L;CHD1L;CHD1L	isExon-isExon;isExon-isExon;isExon-isExon;isExon-isExon;isExon-isExon;isExon-isExon;isExon-isExon	147252623,147254870,147255813,147259837;147252623,147254870,147255813,147256531,147259837;147252623,147254898,147255813,147256531,147259837;147252623,147254870,147255813,147256531,147259837;147252623,147254870,147255813,147256531,147259837;147252623,147252658,147254870,147254950,147255813,147255847,147256531,147259837;147252623,147255813,147256531,147259837	147252735,147254976,147255927,147259918;147252735,147254976,147255927,147256562,147259918;147252735,147254976,147255927,147256562,147259918;147252735,147254976,147255927,147256570,147259918;147252735,147254976,147255927,147256562,147259918;147252656,147252735,147254947,147254976,147255845,147255927,147256562,147259918;147252735,147255927,147256562,147259918	417;449;421;457;449;445;342	hsa-CHD1L_0002	6	12	6	6	NA	7	4	5	10	9	10	13	10	3	5	7	9	15	10	11	5	10	5	7	6	9	11	55	16		26	32	31	29	NA
chr1 : 147648246 | 147659775	chr1	147648246	147659775	+	+	exonic	-	ENSG00000162836.12	ACP6	isExon-isExon	1.47648e+71	1.47648e+71	924	hsa-ACP6_0001	3	NA	1	3	5	NA	NA	NA	1	1	3	4	4	4	4	3	3	8	4	5	4	6	1	2	2	NA	2	11	2		26	NA	10	19	18
chr1 : 148333214 | 148335919	chr1	148333214	148335919	+	+	exonic	-	ENSG00000274020.4	LINC01138	isExon-isExon	1.48333e+17	1.48333e+17	86	hsa-RP11-495P10_0001	1	5	3	3	2	4	4	NA	3	2	4	6	NA	4	2	1	5	7	2	1	4	NA	NA	2	2	6	5	16	3		1	5	2	5	5
chr1 : 150440923 | 150446401	chr1	150440923	150446401	+	+	exonic	+	ENSG00000163125.16	RPRD2	isExon-isExon	150440923,150443231,150444251,150446226;150440923,150441881,150443231,150444251,150446226	150441023,150443283,150444377,150446401;150441023,150441958,150443283,150444377,150446401	457;535	hsa-RPRD2_0004	4	3	2	NA	4	1	3	4	NA	2	1	5	NA	NA	NA	NA	2	NA	NA	NA	3	2	NA	3	2	2	NA	15	NA		98	68	109	NA	62
chr1 : 151315573 | 151316509	chr1	151315573	151316509	+	+	exonic	-	ENSG00000143393.17	PI4KB	isExon-isExon	1.51316e+17	1.51317e+17	1874	hsa-PI4KB_0002	5	5	4	2	12	3	7	2	5	5	5	7	5	6	3	NA	3	7	6	2	8	4	NA	5	4	6	13	17	8		88	78	107	97	137
chr1 : 155395459 | 155439068	chr1	155395459	155439068	+	+	exonic	-	ENSG00000116539.14	ASH1L	isExon-isExon	155395459,155415744,155438327;155395459,155438327	155395553,155415923,155439068;155395553,155439068	1017;837	hsa-ASH1L_0006	2	2	4	2	2	2	4	1	4	NA	7	NA	4	2	1	NA	4	2	1	2	2	NA	NA	2	2	1	8	10	5		277	165	255	137	149
chr1 : 16294783 | 16316568	chr1	16294783	16316568	+	NA	NA	NA	NA	NA	NA	NA	NA	NA	hsa-FBXO42_0006	NA	NA	NA	NA	NA	NA	1	NA	NA	NA	NA	NA	NA	NA	NA	NA	1	NA	NA	NA	NA	NA	1	NA	1	NA	NA	3	NA		NA	NA	NA	NA	NA
chr1 : 16294783 | 16316571	chr1	16294783	16316571	+	NA	NA	NA	NA	NA	NA	NA	NA	NA	hsa-FBXO42_0012	NA	NA	NA	1	NA	NA	NA	NA	1	NA	NA	2	NA	NA	2	2	NA	NA	NA	NA	NA	NA	NA	NA	NA	NA	NA	3	1		NA	NA	NA	23	NA
chr1 : 16305803 | 16310357	chr1	16305803	16310357	+	NA	NA	NA	NA	NA	NA	NA	NA	NA	hsa-FBXO42_0013	NA	NA	NA	NA	NA	NA	NA	1	NA	NA	2	3	NA	NA	NA	NA	NA	NA	NA	NA	NA	NA	NA	2	NA	NA	NA	1	1		NA	NA	NA	NA	NA
chr1 : 155395459 | 155459898	chr1	155395459	155459898	+	+	exonic	-	ENSG00000116539.14	ASH1L	isExon-isExon	155395459,155438327,155459797;155395459,155415744,155438327,155440503,155459797;155395459,155415744,155438327,155459797;155395459,155415744,155438327,155440490,155459797	155395553,155439068,155459898;155395553,155415923,155439068,155440593,155459898;155395553,155415923,155439068,155459898;155395553,155415923,155439068,155440593,155459898	939;1210;1119;1223	hsa-ASH1L_0002	9	7	9	4	10	3	8	3	9	7	6	9	6	9	4	7	5	11	15	5	9	13	8	10	11	9	22	47	23		249	177	250	181	190
chr1 : 155415744 | 155439068	chr1	155415744	155439068	+	+	exonic	-	ENSG00000116539.14	ASH1L	isExon-isExon	1.55416e+17	1.55416e+17	922	hsa-ASH1L_0018	4	4	6	NA	NA	6	6	4	3	5	NA	8	5	3	1	5	4	4	2	5	2	5	3	2	4	4	11	21	5		347	187	275	NA	NA
chr1 : 155415744 | 155459898	chr1	155415744	155459898	+	+	exonic	-	ENSG00000116539.14	ASH1L	isExon-isExon	155415744,155438327,155440503,155459797;155415744,155438327,155459797;155415744,155438327,155440490,155459797	155415923,155439068,155440593,155459898;155415923,155439068,155459898;155415923,155439068,155440593,155459898	1115;1024;1128	hsa-ASH1L_0005	3	NA	4	1	5	6	2	2	2	5	1	6	6	3	3	2	7	NA	6	5	1	4	3	2	9	2	2	20	7		319	NA	270	218	205
chr1 : 16484823 | 16631109	chr1	16484823	16631109	+	NA	mix;mix;mix;mix;mix;mix;mix	-	ENSG00000215908.10;ENSG00000215908.10;ENSG00000215908.10;ENSG00000080947.15;ENSG00000215908.10;ENSG00000080947.15;ENSG00000215908.10	CROCCP2;CROCCP2;CROCCP2;CROCCP3;CROCCP2;CROCCP3;CROCCP2	intergenic-isExon;intergenic-isExon;intergenic-isExon;isExon-intergenic;intergenic-isExon;isExon-intergenic;intergenic-isExon	16484823,16619845,16621946,16623870,16624273,16625775,16626353,16627145,16628468,16630032,16630890;16484823,16626353,16627145,16628468,16630890;16484823,16484823;16484823,16485569,16486426,16490618,16490865,16491010,16491186,16491981;16484823,16619845,16625775,16626353,16627145,16628468,16630890;16484823,16485569,16486426,16489685,16490618,16490865,16491010,16491206;16484823,16625775,16626353,166…	16619103,16620024,16622115,16623997,16624467,16626005,16626499,16627289,16628650,16630142,16631109;16626005,16626499,16627289,16628650,16631109;16631109,16631109;16484906,16485665,16486661,16490783,16490926,16491084,16491316,16631109;16619103,16620245,16626005,16626499,16627289,16628650,16631109;16484906,16485665,16486661,16489791,16490783,16490926,16491094,16631109;16619103,16626005,16626499,166…	135991;141878;292574;139980;135608;140741;135207	hsa-CROCCP2_0001	NA	NA	NA	NA	NA	3	NA	NA	NA	NA	NA	NA	NA	NA	1	NA	NA	NA	NA	NA	NA	NA	NA	NA	NA	11	NA	NA	3		NA	NA	NA	NA	NA
chr1 : 155438327 | 155439068	chr1	155438327	155439068	+	+	exonic	-	ENSG00000116539.14	ASH1L	isExon-isExon	1.55438e+17	1.55439e+17	1484	hsa-ASH1L_0016	119	83	94	59	43	56	73	43	82	110	79	146	90	84	59	71	78	139	131	88	62	77	51	72	73	93	187	538	203		230	150	235	129	215
chr1 : 155438327 | 155459898	chr1	155438327	155459898	+	+	exonic	-	ENSG00000116539.14	ASH1L	isExon-isExon	155438327,155440503,155459797;155438327,155440490,155459797;155438327,155459797	155439068,155440593,155459898;155439068,155440593,155459898;155439068,155459898	935;948;844	hsa-ASH1L_0028	28	13	29	12	25	12	12	12	17	28	21	27	16	22	28	21	17	20	29	23	16	17	13	21	15	27	37	94	29		202	161	230	173	256
chr1 : 155670320 | 155679512	chr1	155670320	155679512	+	+	exonic	-	ENSG00000163374.20	YY1AP1	isExon-isExon	155670320,155672560,155675010,155676548,155679158,155679409;155670320,155672560,155675010,155676548,155679409;155670320,155672560,155675010,155676548,155679409;155670320,155672521,155675010,155676548,155679409	155670464,155672731,155675096,155676746,155679313,155679512;155670464,155672731,155675096,155676746,155679512;155670464,155672727,155675096,155676746,155679512;155670464,155672731,155675096,155676746,155679512	863;707;703;746	hsa-YY1AP1_0003	7	2	13	7	4	9	8	15	9	10	9	11	8	NA	1	9	10	10	7	3	9	7	NA	NA	11	10	17	46	18		87	77	72	90	123
chr1 : 17602127 | 17607977	chr1	17602127	17607977	+	NA	NA	NA	NA	NA	NA	NA	NA	NA	hsa-ARHGEF10L_0002	NA	2	NA	NA	NA	NA	NA	2	NA	NA	NA	NA	NA	1	NA	NA	NA	1	NA	NA	1	1	NA	1	NA	NA	NA	1	1		NA	52	NA	NA	NA
chr1 : 155676548 | 155679512	chr1	155676548	155679512	+	+	exonic	-	ENSG00000163374.20	YY1AP1	isExon-isExon	155676548,155679409;155676548,155679158,155679409	155676746,155679512;155676746,155679313,155679512	303;459	hsa-YY1AP1_0001	25	15	22	28	NA	15	15	27	11	27	19	37	19	20	16	17	24	26	36	17	17	20	20	23	34	41	44	195	38		93	69	74	86	NA
chr1 : 155853276 | 155853806	chr1	155853276	155853806	+	+	exonic	-	ENSG00000116580.19	GON4L	isExon-isExon	1.55853e+17	1.55854e+17	1062	hsa-GON4L_0069	10	9	8	3	NA	8	3	9	3	7	5	20	11	10	10	3	5	12	12	13	7	14	3	6	13	10	14	70	16		62	52	42	67	NA
chr1 : 156333547 | 156334918	chr1	156333547	156334918	+	+	exonic	-	ENSG00000163468.15	CCT3	isExon-isExon	156333547,156334868;156333547,156334713,156334868	156333643,156334918;156333643,156334775,156334918	148;211	hsa-CCT3_0003	5	9	6	8	10	6	5	2	8	10	1	12	1	NA	3	NA	3	9	10	2	8	3	NA	3	2	7	10	50	12		255	203	272	149	166
chr1 : 160323431 | 160332557	chr1	160323431	160332557	+	+	exonic	-	ENSG00000122218.16	COPA	isExon-isExon	1.60323e+26	1.60324e+26	320	hsa-COPA_0003	3	2	4	4	6	NA	3	6	3	NA	3	7	4	5	2	2	NA	1	5	2	3	7	NA	6	1	1	9	19	NA		168	155	206	105	111
chr1 : 161846449 | 161863312	chr1	161846449	161863312	+	+	exonic	+	ENSG00000118217.7	ATF6	isExon-isExon	161846449,161851665,161853224,161860207,161863198;161846449,161851722,161853224,161860207,161863201;161846449,161851722,161853224,161860207,161863198	161846580,161851835,161853323,161860277,161863312;161846580,161851835,161853323,161860277,161863312;161846580,161851835,161853323,161860277,161863312	589;529;532	hsa-ATF6_0007	2	1	4	NA	3	5	1	1	4	3	4	6	3	NA	2	3	2	4	2	5	5	2	NA	3	5	6	6	9	5		85	71	63	NA	64
chr1 : 19378540 | 19419750	chr1	19378540	19419750	+	NA	NA	NA	NA	NA	NA	NA	NA	NA	hsa-CAPZB_0001	NA	NA	NA	NA	NA	NA	NA	NA	NA	NA	NA	NA	NA	NA	NA	NA	1	1	NA	1	NA	NA	NA	1	NA	NA	NA	2	1		NA	NA	NA	NA	NA
chr1 : 168063621 | 168068463	chr1	168063621	168068463	+	+	exonic	+	ENSG00000143164.15	DCAF6	isExon-isExon	168063621,168065590,168066383,168068358;168063621,168065590,168066377,168068358	168063759,168065746,168066465,168068463;168063759,168065746,168066465,168068463	485;491	hsa-DCAF6_0006	1	2	3	1	2	1	1	2	1	3	NA	7	NA	NA	NA	2	1	2	NA	NA	1	NA	1	1	NA	2	2	6	3		289	98	271	166	186
chr1 : 169230718 | 169287408	chr1	169230718	169287408	+	+	exonic	-	ENSG00000143156.14	NME7	isExon-isExon	1.69231e+35	1.69231e+35	342	hsa-NME7_0013	NA	3	7	5	9	1	3	3	13	3	1	6	11	2	NA	6	NA	13	8	9	5	2	5	7	12	NA	6	14	7		NA	52	45	32	61
chr1 : 169978085 | 170031975	chr1	169978085	170031975	+	+	exon	-	ENSG00000075945.13	KIFAP3	isExon-inExon	1.69978e+80	1.69978e+80	1146	hsa-KIFAP3_0001	31	38	32	14	23	35	27	20	28	20	12	47	14	24	19	25	32	18	18	28	27	24	20	25	24	31	50	184	66		308	323	401	197	295
chr1 : 171523221 | 171532961	chr1	171523221	171532961	+	+	exonic	+	ENSG00000117523.17	PRRC2C	isExon-isExon	1.71523e+44	1.71523e+44	1040	hsa-PRRC2C_0023	3	5	4	5	6	2	2	NA	2	7	NA	10	4	2	1	2	5	6	3	2	NA	6	1	4	3	5	5	18	7		173	125	158	184	297
chr1 : 20682653 | 20686126	chr1	20682653	20686126	+	NA	NA	NA	NA	NA	NA	NA	NA	NA	hsa-KIF17_0011	NA	NA	NA	NA	1	NA	NA	NA	NA	NA	1	NA	NA	NA	2	NA	NA	NA	NA	NA	NA	NA	NA	NA	1	NA	NA	2	2		NA	NA	NA	NA	61
chr1 : 172042009 | 172048750	chr1	172042009	172048750	+	+	exonic	+	ENSG00000197959.14	DNM3	isExon-isExon	1.72042e+26	1.72042e+26	343	hsa-DNM3_0014	3	4	2	2	1	1	1	2	1	5	4	3	4	NA	3	NA	1	3	NA	NA	4	3	NA	2	1	NA	2	6	NA		366	239	307	195	284
chr1 : 172131175 | 172253682	chr1	172131175	172253682	+	+	exonic	+	ENSG00000197959.14	DNM3	isExon-isExon	1.72131e+17	1.72131e+17	224	hsa-DNM3_0002	3	1	4	3	3	1	2	8	5	2	2	10	5	4	2	NA	1	NA	8	4	6	4	1	9	2	10	13	54	11		330	252	352	214	242
chr1 : 172387133 | 172388809	chr1	172387133	172388809	+	+	exonic	+	ENSG00000197959.14	DNM3	isExon-isExon	1.72387e+17	1.72387e+17	464	hsa-DNM3_0021	11	17	8	6	13	3	8	7	7	6	9	9	15	7	10	4	8	19	15	7	3	6	8	11	10	7	16	34	12		211	141	217	81	154
chr1 : 172551512 | 172557794	chr1	172551512	172557794	+	+	exonic	+	ENSG00000094975.14	SUCO	isExon-isExon	172551512,172555869,172557280,172557644;172551512,172553260,172555869,172557280,172557644	172551626,172556023,172557417,172557794;172551626,172553370,172556023,172557417,172557794	559;670	hsa-SUCO_0003	5	3	2	3	NA	2	1	6	NA	4	NA	6	4	NA	1	2	3	NA	1	7	NA	2	NA	4	5	11	8	24	5		45	42	50	42	NA
chr1 : 173992755 | 173993135	chr1	173992755	173993135	+	+	exonic	-	ENSG00000135870.12	RC3H1	isExon-isExon	1.73993e+17	1.73993e+17	762	hsa-RC3H1_0001	1	1	1	2	4	2	NA	1	1	3	1	3	5	4	1	1	5	4	6	10	NA	5	NA	NA	NA	4	9	20	4		45	44	61	49	50
chr1 : 176043186 | 176136547	chr1	176043186	176136547	+	+	exonic	-	ENSG00000143207.21	COP1	isExon-isExon	1.76043e+71	1.76043e+71	781	hsa-RFWD2_0015	3	2	4	5	2	NA	2	1	2	NA	3	NA	1	NA	NA	2	NA	7	2	2	5	5	3	NA	2	NA	6	6	2		94	54	88	64	100
chr1 : 176081152 | 176136547	chr1	176081152	176136547	+	+	exonic	-	ENSG00000143207.21	COP1	isExon-isExon	1.76081e+44	1.76081e+44	446	hsa-RFWD2_0002	5	10	6	4	8	4	7	NA	6	11	3	12	4	2	2	NA	10	NA	5	6	7	5	NA	6	5	11	17	44	13		91	73	103	72	99
chr1 : 176162869 | 176184692	chr1	176162869	176184692	+	+	exonic	-	ENSG00000143207.21	COP1	isExon-isExon	176162869,176163815,176184633;176162869,176163815,176175910,176184633;176162869,176163827,176175910,176184633;176162869,176163815,176168665,176175910,176184633	176162988,176163891,176184692;176162988,176163891,176176007,176184692;176162988,176163891,176176007,176184692;176162988,176163891,176168748,176176007,176184692	257;355;343;439	hsa-RFWD2_0003	5	2	4	1	1	4	3	3	5	2	NA	9	NA	4	4	3	NA	4	6	3	7	3	3	5	NA	4	9	21	10		66	45	64	46	59
chr1 : 178456721 | 178467421	chr1	178456721	178467421	+	+	exonic	+	ENSG00000075391.17	RASAL2	isExon-isExon	1.78457e+44	1.78457e+44	1467	hsa-RASAL2_0003	11	8	18	12	8	8	12	6	23	19	16	24	9	20	21	11	17	16	11	11	10	10	13	23	11	16	29	100	28		103	83	94	90	171
chr1 : 179131311 | 179133374	chr1	179131311	179133374	+	+	exonic	-	ENSG00000143322.21	ABL2	isExon-isExon	1.79131e+17	1.79131e+17	234	hsa-ABL2_0006	6	7	5	2	6	3	2	NA	5	3	2	8	4	5	5	2	7	5	3	1	5	3	2	2	5	5	4	17	7		34	26	32	19	33
chr1 : 179986169 | 180006567	chr1	179986169	180006567	+	+	exonic	+	ENSG00000135837.16	CEP350	isExon-isExon	1.79986e+62	1.79986e+62	1259	hsa-CEP350_0028	5	3	4	2	NA	5	6	4	2	6	1	12	1	NA	NA	NA	6	4	NA	2	4	NA	3	6	5	3	8	19	3		55	59	44	64	NA
chr1 : 180003174 | 180006567	chr1	180003174	180006567	+	+	exonic	+	ENSG00000135837.16	CEP350	isExon-isExon	1.80003e+17	1.80003e+17	228	hsa-CEP350_0095	1	NA	4	2	2	1	2	1	2	4	NA	6	1	4	NA	NA	1	4	3	3	NA	1	7	3	NA	3	1	13	3		75	NA	59	70	78
chr1 : 180397516 | 180495525	chr1	180397516	180495525	+	+	exonic	-	ENSG00000230124.8	ACBD6	isExon-isExon	1.80398e+44	1.80398e+44	441	hsa-ACBD6_0002	10	5	3	NA	1	6	7	4	12	15	3	15	7	7	5	5	12	5	13	20	6	18	2	7	2	4	14	49	19		83	57	72	NA	62
chr1 : 180984677 | 180993425	chr1	180984677	180993425	+	+	exonic	-	ENSG00000135823.14	STX6	isExon-isExon	1.80985e+35	1.80985e+35	391	hsa-STX6_0001	32	22	17	13	30	15	15	6	23	16	12	28	19	13	20	10	12	26	32	15	19	12	13	26	11	16	42	108	47		98	79	122	79	83
chr1 : 180984677 | 181005463	chr1	180984677	181005463	+	+	exonic	-	ENSG00000135823.14	STX6	isExon-isExon	1.80985e+53	1.80985e+53	656	hsa-STX6_0002	10	8	11	9	NA	5	4	5	5	5	4	7	5	2	8	4	9	7	9	8	5	4	NA	3	NA	11	13	44	6		86	57	88	53	NA
chr1 : 181577766 | 181580776	chr1	181577766	181580776	+	+	exonic	+	ENSG00000198216.12	CACNA1E	isExon-isExon	1.81578e+26	1.81578e+26	439	hsa-CACNA1E_0001	3	5	5	2	2	5	7	2	10	8	9	20	3	NA	6	2	1	9	6	8	6	4	NA	10	7	6	15	36	12		172	156	227	187	174
chr1 : 185214507 | 185231708	chr1	185214507	185231708	+	+	exonic	+	ENSG00000116668.13	SWT1	isExon-isExon	1.85215e+26	1.85215e+26	469	hsa-SWT1_0003	10	5	10	5	5	8	6	7	12	11	6	19	16	9	9	6	16	16	21	11	14	14	6	16	10	15	20	73	26		22	15	19	9	9
chr1 : 193141850 | 193152444	chr1	193141850	193152444	+	+	exonic	+	ENSG00000134371.14	CDC73	isExon-isExon	1.93142e+35	1.93142e+35	460	hsa-CDC73_0037	5	8	2	1	10	8	2	2	NA	8	5	5	2	4	2	6	2	4	4	5	NA	11	NA	6	4	5	4	20	11		112	111	90	113	142
chr1 : 197583152 | 197715074	chr1	197583152	197715074	+	+	exonic	-	ENSG00000213047.13	DENND1B	isExon-isExon	197583152,197595208,197607073,197611931,197617659,197642711,197645690,197652235,197658300,197672037,197674120,197715031;197583152,197595208,197607073,197611931,197617659,197642711,197645690,197647055,197652235,197658300,197672037,197674120,197715031	197583253,197595333,197607174,197611976,197617759,197642821,197645743,197652315,197658369,197672156,197674169,197715074;197583253,197595333,197607174,197611976,197617759,197642821,197645743,197647114,197652315,197658369,197672156,197674169,197715074	1007;1067	hsa-DENND1B_0005	1	3	NA	1	5	3	2	2	2	5	1	2	2	1	2	NA	2	5	NA	NA	2	1	NA	NA	NA	2	3	9	4		37	25	NA	30	42
chr1 : 197642711 | 197658369	chr1	197642711	197658369	+	+	exonic	-	ENSG00000213047.13	DENND1B	isExon-isExon	197642711,197645690,197652235,197658300;197642711,197645690,197647055,197652235,197658300	197642821,197645743,197652315,197658369;197642821,197645743,197647114,197652315,197658369	316;376	hsa-DENND1B_0001	4	9	8	4	11	4	7	4	9	12	7	13	7	8	2	11	6	9	7	6	11	7	8	9	13	15	18	42	22		30	23	33	26	14
chr1 : 200760839 | 200815644	chr1	200760839	200815644	+	+	exonic	+	ENSG00000118200.14	CAMSAP2	isExon-isExon	2.00761e+26	2.00761e+26	506	hsa-CAMSAP2_0008	12	8	19	10	11	10	11	4	9	14	7	23	3	7	4	8	7	12	9	7	9	11	4	7	11	9	28	120	46		287	175	303	193	219
chr1 : 200760839 | 200832845	chr1	200760839	200832845	+	+	exonic	+	ENSG00000118200.14	CAMSAP2	isExon-isExon	200760839,200807376,200815561,200828573,200832200,200832706;200760839,200807376,200815561,200832200,200832706	200761098,200807537,200815644,200828605,200832341,200832845;200761098,200807537,200815644,200832341,200832845	821;788	hsa-CAMSAP2_0001	2	3	2	NA	1	3	1	2	2	4	NA	4	NA	NA	NA	2	1	NA	2	NA	NA	1	NA	NA	NA	3	5	20	7		323	184	375	NA	233
chr1 : 20862228 | 20886371	chr1	20862228	20886371	+	NA	NA	NA	NA	NA	NA	NA	NA	NA	hsa-EIF4G3_0058	NA	NA	1	NA	NA	NA	NA	2	NA	NA	NA	1	1	1	NA	NA	NA	1	NA	NA	1	NA	1	NA	1	NA	NA	2	NA		NA	NA	264	NA	NA
chr1 : 201847279 | 201848594	chr1	201847279	201848594	+	+	exonic	+	ENSG00000198700.10	IPO9	isExon-isExon	2.01847e+26	2.01847e+26	351	hsa-IPO9_0001	6	7	4	5	NA	NA	8	7	6	7	4	11	8	9	6	5	4	15	10	6	4	4	5	4	6	5	8	29	21		105	86	127	93	NA
chr1 : 201852104 | 201858994	chr1	201852104	201858994	+	+	exonic	+	ENSG00000198700.10	IPO9	isExon-isExon	2.01852e+80	2.01852e+80	954	hsa-IPO9_0005	7	9	5	2	10	4	5	6	8	6	8	15	5	NA	3	NA	4	11	8	5	6	4	4	4	7	5	12	32	12		134	97	169	118	123
chr1 : 20879323 | 20942330	chr1	20879323	20942330	+	NA	NA	NA	NA	NA	NA	NA	NA	NA	hsa-EIF4G3_0134	1	1	1	NA	2	NA	1	1	1	NA	NA	2	NA	1	NA	NA	2	3	NA	NA	NA	NA	1	NA	2	NA	2	2	NA		207	130	216	NA	248
chr1 : 20879323 | 20982408	chr1	20879323	20982408	+	NA	NA	NA	NA	NA	NA	NA	NA	NA	hsa-EIF4G3_0347	NA	NA	NA	NA	NA	NA	1	NA	NA	1	NA	NA	NA	1	NA	NA	NA	NA	1	NA	NA	1	NA	NA	NA	NA	NA	NA	NA		NA	NA	NA	NA	NA
chr1 : 203707009 | 203708104	chr1	203707009	203708104	+	+	exonic	+	ENSG00000058668.15	ATP2B4	isExon-isExon	2.03707e+17	2.03707e+17	458	hsa-ATP2B4_0006	3	3	6	NA	4	4	NA	1	4	3	3	7	6	5	2	4	NA	6	3	3	5	5	3	1	3	4	12	5	5		166	110	177	NA	78
chr1 : 204468870 | 204469886	chr1	204468870	204469886	+	+	exonic	-	ENSG00000133056.14	PIK3C2B	isExon-isExon	2.04469e+17	2.0447e+17	2034	hsa-PIK3C2B_0006	8	4	5	NA	9	3	2	3	5	6	6	13	6	7	NA	5	6	9	9	4	5	3	1	5	5	4	13	16	9		40	43	37	NA	55
chr1 : 205001170 | 205002748	chr1	205001170	205002748	+	+	exonic	+	ENSG00000163531.17	NFASC	isExon-isExon	2.05001e+17	2.05001e+17	270	hsa-NFASC_0002	23	10	21	12	16	8	20	10	13	15	12	21	25	17	17	12	6	26	27	27	16	19	10	8	10	13	30	74	55		121	93	119	77	150
chr1 : 205616478 | 205623891	chr1	205616478	205623891	+	+	exonic	-	ENSG00000158711.14	ELK4	isExon-isExon	2.05616e+35	2.05617e+35	1373	hsa-ELK4_0002	27	20	14	17	25	14	16	14	26	19	24	38	10	16	23	15	18	29	19	15	23	10	9	23	15	15	30	76	10		50	28	50	33	44
chr1 : 207815929 | 207817414	chr1	207815929	207817414	+	+	exonic	-	ENSG00000203709.12	MIR29B2CHG	isExon-isExon	2.07816e+17	2.07816e+17	328	hsa-C1orf132_0001	10	7	3	4	4	NA	NA	3	6	4	4	9	4	2	7	3	4	7	8	8	3	4	3	3	3	1	8	27	2		80	95	105	113	116
chr1 : 208210280 | 208218002	chr1	208210280	208218002	+	+	exonic	-	ENSG00000076356.7	PLXNA2	isExon-isExon	2.0821e+17	2.0821e+17	1451	hsa-PLXNA2_0001	1	NA	4	NA	1	2	NA	1	1	NA	2	4	2	2	2	2	2	6	3	4	3	3	1	1	3	2	2	11	3		170	NA	129	NA	196
chr1 : 20893517 | 20981227	chr1	20893517	20981227	+	NA	NA	NA	NA	NA	NA	NA	NA	NA	hsa-EIF4G3_0266	NA	2	1	NA	NA	4	NA	1	NA	2	NA	NA	NA	1	NA	NA	NA	NA	1	2	NA	NA	NA	NA	NA	1	NA	NA	NA		NA	124	267	NA	NA
chr1 : 210919640 | 210920069	chr1	210919640	210920069	+	+	exonic;exonic	-	ENSG00000143473.13;ENSG00000284299.1	KCNH1;RP11-434N15.2	isExon-isExon;isExon-isExon	210919640,210919640;210919640,210919640	210920069,210920069;210920069,210920069	860;860	hsa-KCNH1_0003	2	6	6	NA	2	3	9	3	2	2	3	5	NA	5	6	2	2	2	35	9	NA	NA	NA	5	2	4	4	12	9		143	111	191	NA	149
chr1 : 211018783 | 211090690	chr1	211018783	211090690	+	+	exonic	-	ENSG00000143473.13	KCNH1	isExon-isExon	2.11019e+26	2.11019e+26	722	hsa-KCNH1_0018	NA	5	4	2	4	NA	4	2	4	4	2	4	2	2	3	NA	2	5	1	2	2	1	1	2	3	3	5	11	3		NA	156	229	173	226
chr1 : 211018864 | 211082898	chr1	211018864	211082898	+	+	exonic;exonic	-	ENSG00000284299.1;ENSG00000143473.13	RP11-434N15.2;KCNH1	isExon-isExon;isExon-isExon	211018864,211082780;211018864,211082780	211019256,211082898;211019256,211082898	512;512	hsa-KCNH1_0016	1	4	2	3	2	2	2	5	3	2	2	5	1	NA	NA	4	NA	4	10	NA	4	2	1	NA	2	2	4	7	6		265	209	293	250	307
chr1 : 211018864 | 211090608	chr1	211018864	211090608	+	+	exon;exon	-	ENSG00000284299.1;ENSG00000143473.13	RP11-434N15.2;KCNH1	isExon-inExon;isExon-inExon	211018864,211082780,211090562;211018864,211082780,211090562	211019256,211082898,211090608;211019256,211082898,211090608	559;559	hsa-KCNH1_0022	4	2	3	NA	2	2	2	4	NA	NA	4	2	2	1	1	2	1	2	7	NA	1	2	NA	1	NA	4	4	17	4		253	221	312	NA	306
chr1 : 211018864 | 211090690	chr1	211018864	211090690	+	+	exonic;exonic	-	ENSG00000143473.13;ENSG00000284299.1	KCNH1;RP11-434N15.2	isExon-isExon;isExon-isExon	211018864,211082780,211090562;211018864,211082780,211090562	211019256,211082898,211090690;211019256,211082898,211090690	641;641	hsa-KCNH1_0009	32	35	32	22	24	25	30	31	23	24	23	25	26	20	29	13	26	36	51	33	31	27	20	17	25	37	49	132	66		266	196	301	248	301
chr1 : 211082780 | 211090690	chr1	211082780	211090690	+	+	exonic;exonic	-	ENSG00000143473.13;ENSG00000284299.1	KCNH1;RP11-434N15.2	isExon-isExon;isExon-isExon	211082780,211090562;211082780,211090562	211082898,211090690;211082898,211090690	248;248	hsa-KCNH1_0010	4	12	5	6	13	8	4	15	9	7	7	9	4	2	6	3	4	7	10	4	10	5	8	6	5	3	18	27	12		265	216	326	251	301
chr1 : 211082780 | 211107377	chr1	211082780	211107377	+	+	exonic;exonic;exonic	-	ENSG00000284299.1;ENSG00000284299.1;ENSG00000143473.13	RP11-434N15.2;RP11-434N15.2;KCNH1	isExon-isExon;isExon-isExon;isExon-isExon	211082780,211103496,211107254;211082780,211090562,211103496,211107254;211082780,211090562,211103496,211107254	211082898,211103602,211107377;211082898,211090690,211103602,211107377;211082898,211090690,211103602,211107377	350;479;479	hsa-KCNH1_0015	10	9	11	3	12	10	11	5	7	19	5	15	9	18	13	8	10	8	12	9	16	13	5	9	9	13	19	31	23		184	127	227	174	188
chr1 : 211353239 | 211354467	chr1	211353239	211354467	+	+	exonic	+	ENSG00000082512.15	TRAF5	isExon-isExon	2.11353e+17	2.11353e+17	277	hsa-TRAF5_0005	1	NA	2	3	2	NA	NA	3	2	5	2	3	1	4	5	3	1	5	1	6	4	5	6	4	4	2	9	7	8		12	NA	19	8	20
chr1 : 211778918 | 211793190	chr1	211778918	211793190	+	+	exonic	-	ENSG00000123684.13	LPGAT1	isExon-isExon	2.11779e+35	2.11779e+35	616	hsa-LPGAT1_0002	7	9	13	7	9	8	12	2	9	9	4	20	6	5	11	8	14	10	3	13	10	23	10	18	3	9	13	45	19		62	32	60	32	53
chr1 : 212329135 | 212333598	chr1	212329135	212333598	+	+	exonic	+	ENSG00000066027.12	PPP2R5A	isExon-isExon	2.12329e+17	2.12329e+17	299	hsa-PPP2R5A_0001	1	3	2	NA	2	1	1	2	2	5	NA	5	1	3	3	1	NA	1	3	NA	6	NA	NA	NA	4	4	4	6	12		70	56	53	NA	51
chr1 : 213077696 | 213117410	chr1	213077696	213117410	+	+	exonic	+	ENSG00000136643.12	RPS6KC1	isExon-isExon	2.13078e+26	2.13078e+26	331	hsa-RPS6KC1_0020	15	33	14	13	8	10	12	18	30	18	7	60	19	22	24	11	14	18	10	24	17	13	10	6	25	22	22	77	49		131	100	133	114	119
chr1 : 213077696 | 213129889	chr1	213077696	213129889	+	+	exonic	+	ENSG00000136643.12	RPS6KC1	isExon-isExon	213077696,213104454,213129527;213077696,213104454,213117317,213125766,213129527;213077696,213104454,213117317,213129527	213077816,213104569,213129889;213077816,213104569,213117410,213125843,213129889;213077816,213104569,213117410,213129889	600;772;694	hsa-RPS6KC1_0014	3	2	2	5	2	2	8	2	4	2	NA	11	4	2	5	4	6	5	8	6	12	10	3	4	8	11	8	22	4		163	111	152	117	138
chr1 : 213077696 | 213167973	chr1	213077696	213167973	+	+	exonic	+	ENSG00000136643.12	RPS6KC1	isExon-isExon	213077696,213104454,213129527,213167858;213077696,213104454,213117317,213125766,213129527,213167858;213077696,213104454,213117317,213129527,213167858	213077816,213104569,213129889,213167973;213077816,213104569,213117410,213125843,213129889,213167973;213077816,213104569,213117410,213129889,213167973	716;888;810	hsa-RPS6KC1_0022	5	11	5	3	NA	5	4	NA	6	2	10	17	8	10	6	6	12	10	4	10	3	9	7	3	4	19	16	22	22		171	142	168	146	NA
chr1 : 213129527 | 213167973	chr1	213129527	213167973	+	+	exonic	+	ENSG00000136643.12	RPS6KC1	isExon-isExon	2.1313e+17	2.1313e+17	479	hsa-RPS6KC1_0055	2	3	5	3	2	NA	2	2	3	4	5	5	3	4	2	NA	NA	3	4	4	2	4	NA	1	2	NA	NA	9	5		145	147	149	161	168
chr1 : 213129527 | 213176492	chr1	213129527	213176492	+	+	exonic	+	ENSG00000136643.12	RPS6KC1	isExon-isExon	2.1313e+26	2.1313e+26	572	hsa-RPS6KC1_0007	23	17	32	27	24	11	24	24	25	35	31	58	24	25	30	14	23	40	31	28	38	31	20	23	26	32	56	264	65		120	103	105	123	124
chr1 : 213167858 | 213176492	chr1	213167858	213176492	+	+	exonic	+	ENSG00000136643.12	RPS6KC1	isExon-isExon	2.13168e+17	2.13168e+17	209	hsa-RPS6KC1_0001	14	7	9	6	14	9	7	8	6	12	8	12	2	4	5	4	5	15	12	9	12	12	5	7	14	9	14	32	17		131	104	118	106	124
chr1 : 213996469 | 214011715	chr1	213996469	214011715	+	+	exonic	+	ENSG00000117707.16	PROX1	isExon-isExon	213996469,214005165,214011521;213996469,214005167,214011521	213998260,214005272,214011715;213998262,214005272,214011715	2095;2095	hsa-PROX1_0001	9	2	3	NA	3	3	4	7	1	2	4	8	NA	NA	NA	3	3	5	9	3	5	4	3	4	4	9	9	22	1		35	14	26	NA	12
chr1 : 215169199 | 215172183	chr1	215169199	215172183	+	+	exonic	+	ENSG00000082482.14	KCNK2	isExon-isExon	2.15169e+17	2.15169e+17	348	hsa-KCNK2_0003	8	3	5	NA	5	9	5	2	4	5	3	6	6	7	4	2	10	4	5	3	5	5	5	4	7	6	9	8	6		14	4	15	NA	7
chr1 : 215169199 | 215195092	chr1	215169199	215195092	+	+	exonic	+	ENSG00000082482.14	KCNK2	isExon-isExon	215169199,215194953;215169199,215171997,215194953	215169359,215195092;215169359,215172183,215195092	301;488	hsa-KCNK2_0001	2	10	8	2	5	1	NA	2	8	6	6	7	3	2	5	3	2	11	4	4	5	5	6	5	8	8	13	19	12		11	6	11	7	6
chr1 : 220598331 | 220618755	chr1	220598331	220618755	+	+	exonic	+	ENSG00000116141.17	MARK1	isExon-isExon	220598331,220615939,220618310,220618636;220598331,220604067,220615939,220618310,220618636;220598331,220599798,220604067,220615939,220618310,220618636	220598379,220615995,220618546,220618755;220598379,220604137,220615995,220618546,220618755;220598379,220599863,220604137,220615995,220618546,220618755	463;534;600	hsa-MARK1_0010	16	6	6	5	8	6	11	9	9	8	5	15	10	5	5	12	8	11	12	11	12	11	6	15	11	10	19	43	31		104	54	91	42	77
chr1 : 222651977 | 222652332	chr1	222651977	222652332	+	+	exonic	+	ENSG00000154305.18	MIA3	isExon-isExon	2.22652e+17	2.22652e+17	177	hsa-MIA3_0017	5	3	2	2	3	NA	2	1	2	3	2	5	NA	NA	NA	2	1	1	1	3	1	3	NA	NA	3	3	3	8	4		174	105	129	100	187
chr1 : 227139576 | 227147559	chr1	227139576	227147559	+	+	exonic	-	ENSG00000143776.19	CDC42BPA	isExon-isExon	2.2714e+35	2.2714e+35	697	hsa-CDC42BPA_0135	2	3	6	1	1	3	1	3	3	4	NA	6	NA	1	3	4	1	4	NA	2	3	2	1	NA	3	3	6	10	5		215	197	236	251	273
chr1 : 227160543 | 227254155	chr1	227160543	227254155	+	+	exonic	-	ENSG00000143776.19	CDC42BPA	isExon-isExon	2.27161e+44	2.27161e+44	515	hsa-CDC42BPA_0011	4	8	3	2	3	2	3	3	4	9	NA	4	2	NA	NA	3	3	7	NA	3	6	NA	NA	3	9	5	9	26	7		212	154	244	184	210
chr1 : 227193786 | 227254155	chr1	227193786	227254155	+	+	exonic	-	ENSG00000143776.19	CDC42BPA	isExon-isExon	2.27194e+35	2.27194e+35	421	hsa-CDC42BPA_0001	3	4	4	2	3	7	7	NA	7	4	NA	4	4	10	5	4	11	12	3	5	8	9	4	2	5	4	7	37	11		210	145	216	145	156
chr1 : 229460611 | 229465519	chr1	229460611	229465519	+	+	exonic	-	ENSG00000069248.12	NUP133	isExon-isExon	2.29461e+35	2.29461e+35	645	hsa-NUP133_0013	4	6	2	NA	2	1	3	1	NA	2	NA	NA	1	2	NA	1	1	2	2	NA	NA	NA	NA	NA	1	1	5	9	5		79	85	74	NA	46
chr1 : 229463543 | 229465519	chr1	229463543	229465519	+	+	exonic	-	ENSG00000069248.12	NUP133	isExon-isExon	2.29464e+26	2.29464e+26	486	hsa-NUP133_0006	3	2	2	2	2	2	6	1	4	1	1	2	5	5	6	2	3	6	4	3	4	5	NA	5	1	5	6	12	10		82	78	73	68	73
chr1 : 230663141 | 230671640	chr1	230663141	230671640	+	+	exonic	+	ENSG00000135775.14	COG2	isExon-isExon	230663141,230664484,230668676,230669356,230671516;230663141,230664484,230668676,230668927,230669356	230663221,230664587,230668784,230669535,230671640;230663221,230664587,230668784,230669122,230671640	599;2775	hsa-COG2_0001	4	5	6	NA	5	4	NA	3	15	2	7	5	8	7	7	4	3	13	6	2	9	5	8	8	9	3	13	34	17		60	54	61	NA	54
chr1 : 230663141 | 230675124	chr1	230663141	230675124	+	+	exonic	+	ENSG00000135775.14	COG2	isExon-isExon	230663141,230664484,230668676,230668927,230669356,230674998;230663141,230664484,230668676,230669356,230671516,230674998	230663221,230664587,230668784,230669122,230671640,230675124;230663221,230664587,230668784,230669535,230671640,230675124	2902;726	hsa-COG2_0003	8	8	6	10	9	10	3	6	10	4	2	17	3	2	4	3	5	3	4	5	9	8	4	8	6	2	19	44	11		38	41	34	33	33
chr1 : 230943806 | 230961303	chr1	230943806	230961303	+	+	exonic	-	ENSG00000143643.13	TTC13	isExon-isExon	230943806,230945389,230954333,230956421,230958224,230961209;230943806,230945389,230954333,230958224,230961209	230943898,230945454,230954403,230956560,230958299,230961303;230943898,230945454,230954403,230958299,230961303	541;401	hsa-TTC13_0003	3	2	10	3	NA	4	6	2	2	NA	3	6	5	NA	2	3	6	3	7	3	5	3	NA	NA	2	3	10	19	8		19	27	21	24	NA
chr1 : 230954333 | 230961303	chr1	230954333	230961303	+	+	exonic	-	ENSG00000143643.13	TTC13	isExon-isExon	230954333,230958224,230961209;230954333,230956421,230958224,230961209	230954403,230958299,230961303;230954403,230956560,230958299,230961303	242;382	hsa-TTC13_0001	4	NA	3	3	5	2	5	5	4	3	3	12	5	4	NA	2	2	2	4	7	NA	2	3	4	3	8	12	44	12		29	NA	31	24	37
chr1 : 231370562 | 231374099	chr1	231370562	231374099	+	+	exonic;exonic	-	ENSG00000287856.1;ENSG00000135766.9	RP5-876B10.7;EGLN1	isExon-isExon;isExon-isExon	231370562,231373980;231370562,231373980	231370698,231374099;231370698,231374099	257;257	hsa-EGLN1_0001	12	7	NA	4	4	NA	6	1	6	9	2	18	2	3	4	3	5	6	6	7	6	9	1	4	6	8	8	24	7		76	49	NA	56	64
chr1 : 231795242 | 231818517	chr1	231795242	231818517	+	+	exonic	+	ENSG00000162946.23	DISC1	isExon-isExon	231795242,231800108,231818329;231795242,231800108,231813230,231818329	231795296,231800210,231818517;231795296,231800210,231813381,231818517	347;499	hsa-DISC1_0001	7	4	8	5	7	NA	3	1	10	11	8	5	6	3	8	6	14	2	13	4	7	6	6	NA	6	5	5	33	13		13	17	14	14	15
chr1 : 233090061 | 233095863	chr1	233090061	233095863	+	+	exonic	-	ENSG00000135749.19	PCNX2	isExon-isExon	2.3309e+17	2.3309e+17	239	hsa-PCNX2_0004	5	5	4	10	11	2	4	NA	1	4	3	NA	5	3	NA	1	2	NA	3	2	1	3	2	6	2	5	9	16	6		99	83	105	57	72
chr1 : 21279191 | 21290156	chr1	21279191	21290156	+	NA	NA	NA	NA	NA	NA	NA	NA	NA	hsa-ECE1_0017	NA	NA	NA	NA	NA	NA	NA	NA	NA	NA	NA	NA	NA	NA	NA	NA	1	NA	1	1	NA	NA	NA	NA	NA	NA	NA	2	NA		NA	NA	NA	NA	NA
chr1 : 21470632 | 21473585	chr1	21470632	21473585	+	NA	NA	NA	NA	NA	NA	NA	NA	NA	hsa-NBPF3_0001	NA	NA	NA	NA	NA	NA	NA	NA	NA	1	NA	NA	NA	NA	NA	NA	1	1	1	NA	NA	NA	NA	NA	NA	NA	1	NA	NA		NA	NA	NA	NA	NA
chr1 : 233135013 | 233208689	chr1	233135013	233208689	+	+	exonic	-	ENSG00000135749.19	PCNX2	isExon-isExon	2.33135e+80	2.33135e+80	1146	hsa-PCNX2_0012	7	14	6	5	2	10	7	2	9	10	3	21	12	8	2	7	15	6	3	11	10	10	1	10	9	17	33	58	23		145	88	156	44	99
chr1 : 233135013 | 233236980	chr1	233135013	233236980	+	+	exonic	-	ENSG00000135749.19	PCNX2	isExon-isExon	233135013,233139714,233160283,233161271,233177802,233179066,233198939,233200154,233208518,233217899,233218031,233227226,233236845;233135013,233139714,233160283,233161271,233177802,233179066,233198939,233200154,233208518,233217899,233218031,233236845	233135190,233139855,233160433,233161363,233177898,233179175,233199030,233200264,233208689,233217931,233218184,233227371,233236980;233135190,233139855,233160433,233161363,233177898,233179175,233199030,233200264,233208689,233217931,233218184,233236980	1615;1469	hsa-PCNX2_0021	10	19	23	3	5	9	13	1	14	15	6	14	12	6	7	13	13	11	9	11	17	12	6	11	2	15	30	35	16		185	112	185	107	143
chr1 : 233160283 | 233236980	chr1	233160283	233236980	+	+	exonic	-	ENSG00000135749.19	PCNX2	isExon-isExon	233160283,233161271,233177802,233179066,233198939,233200154,233208518,233217899,233218031,233227226,233236845;233160283,233161271,233177802,233179066,233198939,233200154,233208518,233217899,233218031,233236845	233160433,233161363,233177898,233179175,233199030,233200264,233208689,233217931,233218184,233227371,233236980;233160433,233161363,233177898,233179175,233199030,233200264,233208689,233217931,233218184,233236980	1295;1149	hsa-PCNX2_0023	9	8	8	3	7	5	8	9	8	4	7	15	11	12	8	2	8	15	6	3	7	10	5	7	8	8	8	38	9		157	105	166	107	143
chr1 : 233177802 | 233208689	chr1	233177802	233208689	+	+	exonic	-	ENSG00000135749.19	PCNX2	isExon-isExon	2.33178e+44	2.33178e+44	582	hsa-PCNX2_0017	11	6	6	2	4	4	5	1	8	4	5	3	5	4	3	NA	5	3	NA	4	NA	3	3	6	6	7	20	30	9		144	105	141	90	143
chr1 : 233177802 | 233227371	chr1	233177802	233227371	+	+	exonic	-	ENSG00000135749.19	PCNX2	isExon-isExon	2.33178e+71	2.33178e+71	915	hsa-PCNX2_0025	4	2	7	2	3	2	4	NA	2	3	3	3	3	4	3	1	NA	NA	1	NA	NA	1	2	1	5	5	5	11	7		222	177	182	171	237
chr1 : 233177802 | 233236980	chr1	233177802	233236980	+	+	exonic	-	ENSG00000135749.19	PCNX2	isExon-isExon	233177802,233179066,233198939,233200154,233208518,233217899,233218031,233236845;233177802,233179066,233198939,233200154,233208518,233217899,233218031,233227226,233236845	233177898,233179175,233199030,233200264,233208689,233217931,233218184,233236980;233177898,233179175,233199030,233200264,233208689,233217931,233218184,233227371,233236980	905;1051	hsa-PCNX2_0028	5	4	5	3	4	NA	2	2	1	6	4	2	1	4	6	5	1	2	3	4	6	3	3	6	3	6	11	8	5		184	129	170	153	187
chr1 : 233198939 | 233236980	chr1	233198939	233236980	+	+	exonic	-	ENSG00000135749.19	PCNX2	isExon-isExon	233198939,233200154,233208518,233217899,233218031,233236845;233198939,233200154,233208518,233217899,233218031,233227226,233236845	233199030,233200264,233208689,233217931,233218184,233236980;233199030,233200264,233208689,233217931,233218184,233227371,233236980	698;844	hsa-PCNX2_0016	36	24	39	23	26	27	31	27	28	33	26	29	31	28	22	25	27	34	42	38	35	20	11	20	30	20	61	141	57		227	152	204	207	240
chr1 : 233198939 | 233252788	chr1	233198939	233252788	+	+	exonic	-	ENSG00000135749.19	PCNX2	isExon-isExon	233198939,233200154,233208518,233217899,233218031,233236845,233250739,233252354,233252641;233198939,233200154,233208518,233217899,233218031,233227226,233236845,233250739,233252354,233252641	233199030,233200264,233208689,233217931,233218184,233236980,233250832,233252499,233252788;233199030,233200264,233208689,233217931,233218184,233227371,233236980,233250832,233252499,233252788	1086;1232	hsa-PCNX2_0030	8	5	11	8	20	13	11	7	12	16	14	16	4	8	14	7	11	19	12	21	17	7	6	11	14	7	22	61	16		199	119	190	154	212
chr1 : 233217899 | 233227371	chr1	233217899	233227371	+	+	exonic	-	ENSG00000135749.19	PCNX2	isExon-isExon	2.33218e+26	2.33218e+26	333	hsa-PCNX2_0015	8	8	10	1	1	5	4	NA	10	6	4	9	9	4	NA	7	2	7	4	6	3	4	2	7	7	7	15	38	10		201	147	179	137	228
chr1 : 233217899 | 233236980	chr1	233217899	233236980	+	+	exonic	-	ENSG00000135749.19	PCNX2	isExon-isExon	233217899,233218031,233236845;233217899,233218031,233227226,233236845	233217931,233218184,233236980;233217931,233218184,233227371,233236980	323;469	hsa-PCNX2_0020	8	3	4	3	NA	2	3	4	3	4	2	3	2	3	1	1	3	13	5	5	4	6	5	6	3	3	13	9	3		164	99	168	120	NA
chr1 : 234450428 | 234472811	chr1	234450428	234472811	+	+	exonic	-	ENSG00000059588.10	TARBP1	isExon-isExon	2.3445e+80	2.34451e+80	930	hsa-TARBP1_0002	4	4	3	1	3	6	7	1	4	NA	2	6	8	NA	2	NA	5	3	NA	2	4	2	2	NA	1	2	2	17	4		121	73	134	113	243
chr1 : 235213769 | 235240451	chr1	235213769	235240451	+	+	exonic	-	ENSG00000054267.22	ARID4B	isExon-isExon	2.35214e+89	2.35214e+89	1395	hsa-ARID4B_0046	8	4	1	8	6	4	4	4	10	6	5	6	3	5	4	1	9	11	13	2	4	4	3	1	2	5	8	12	1		62	29	50	50	113
chr1 : 235341708 | 235342883	chr1	235341708	235342883	+	+	exonic	+	ENSG00000285053.1	TBCE	isExon-isExon	2.35342e+26	2.35342e+26	455	hsa-GGPS1_0001	4	4	8	2	2	9	2	NA	5	7	NA	5	1	3	4	7	5	6	2	4	9	2	3	6	NA	5	8	38	6		66	63	65	50	43
chr1 : 235419473 | 235434280	chr1	235419473	235434280	+	+	exonic;exonic;exonic;exonic;exonic;exonic	+	ENSG00000285053.1;ENSG00000284770.2;ENSG00000285053.1;ENSG00000284770.2;ENSG00000284770.2;ENSG00000284770.2	TBCE;TBCE;TBCE;TBCE;TBCE;TBCE	isExon-isExon;isExon-isExon;isExon-isExon;isExon-isExon;isExon-isExon;isExon-isExon	235419473,235427140,235430705,235434204;235419473,235427140,235430705,235432946,235434204;235419473,235427140,235430705,235432946,235434204;235419473,235427140,235434204;235419473,235427140,235430705,235434204;235419473,235427140,235430705,235432946,235434204	235419561,235427239,235430804,235434280;235419561,235427239,235430804,235433098,235434280;235419561,235427239,235430804,235433171,235434280;235419561,235427239,235434280;235419561,235427239,235430804,235434280;235419561,235427239,235430804,235433171,235434280	366;519;592;266;366;592	hsa-TBCE_0003	5	4	7	5	4	2	6	2	3	NA	NA	10	5	2	6	NA	7	6	9	4	4	3	NA	3	NA	8	14	22	14		47	36	52	41	39
chr1 : 235830226 | 235833667	chr1	235830226	235833667	+	+	exonic	-	ENSG00000143669.14	LYST	isExon-isExon	2.3583e+17	2.3583e+17	289	hsa-LYST_0023	3	4	4	3	1	3	1	NA	NA	1	NA	7	2	2	NA	1	2	1	NA	6	NA	3	1	4	1	7	3	12	2		66	42	54	37	13
chr1 : 236168706 | 236183906	chr1	236168706	236183906	+	+	exonic	+	ENSG00000077585.14	GPR137B	isExon-isExon	2.36169e+35	2.36169e+35	552	hsa-GPR137B_0001	9	14	2	NA	6	1	3	1	3	5	2	13	10	1	2	NA	NA	NA	NA	NA	NA	NA	5	5	NA	2	11	19	9		77	60	44	NA	65
chr1 : 236824119 | 236826896	chr1	236824119	236826896	+	+	exonic	+	ENSG00000116984.15	MTR	isExon-isExon	2.36824e+26	2.36824e+26	231	hsa-MTR_0014	2	3	3	4	5	3	4	NA	2	5	2	3	NA	4	1	6	3	4	6	NA	4	3	NA	1	3	5	5	18	5		59	59	69	81	99
chr1 : 237369534 | 237469187	chr1	237369534	237469187	+	+	exonic	+	ENSG00000198626.17	RYR2	isExon-isExon	2.3737e+107	2.3737e+107	1399	hsa-RYR2_0081	5	8	7	4	5	1	3	NA	9	4	5	15	6	8	4	4	7	4	NA	8	5	4	1	9	7	3	10	32	12		103	106	160	96	118
chr1 : 237387281 | 237469187	chr1	237387281	237469187	+	+	exonic	+	ENSG00000198626.17	RYR2	isExon-isExon	2.37387e+80	2.37387e+80	1132	hsa-RYR2_0084	1	5	6	2	3	6	NA	4	2	6	NA	11	3	NA	2	5	6	NA	5	5	8	4	5	11	7	3	10	34	10		110	108	128	109	119
chr1 : 237566567 | 237569319	chr1	237566567	237569319	+	+	exonic	+	ENSG00000198626.17	RYR2	isExon-isExon	2.37567e+17	2.37567e+17	384	hsa-RYR2_0008	4	3	1	NA	10	3	1	5	8	5	3	6	3	NA	4	1	2	2	4	1	3	3	3	3	3	1	4	13	5		177	129	142	NA	266
chr1 : 237593476 | 237625804	chr1	237593476	237625804	+	+	exonic	+	ENSG00000198626.17	RYR2	isExon-isExon	2.37593e+71	2.37594e+71	1891	hsa-RYR2_0255	1	2	2	1	1	2	1	NA	NA	NA	NA	3	1	3	NA	NA	1	1	NA	NA	8	1	NA	1	NA	1	6	4	2		196	202	209	224	260
chr1 : 239484175 | 239492807	chr1	239484175	239492807	+	+	mix	+	ENSG00000133019.12	CHRM3	intronic-isExon	2.39484e+17	2.39493e+17	17266	hsa-CHRM3_0007	4	4	5	1	1	3	2	2	2	2	1	5	5	2	5	4	2	NA	7	1	NA	2	3	2	4	NA	5	14	7		98	69	123	100	83
chr1 : 239492709 | 239494651	chr1	239492709	239494651	+	+	mix	+	ENSG00000133019.12	CHRM3	isExon-intronic	2.39493e+17	2.39495e+17	2042	hsa-CHRM3_0008	NA	16	10	2	7	7	7	2	11	8	4	19	9	4	8	7	4	16	15	8	9	3	6	6	11	11	36	53	36		NA	42	60	63	77
chr1 : 239492709 | 239590205	chr1	239492709	239590205	+	+	mix	+	ENSG00000133019.12	CHRM3	isExon-intronic	239492709,239545641,239554751;239492709,239545641	239492807,239545749,239590205;239492807,239590205	35663;44664	hsa-CHRM3_0014	4	1	1	2	2	1	1	NA	3	3	1	2	NA	3	NA	1	1	4	3	NA	1	1	NA	NA	NA	NA	3	7	2		81	42	63	68	81
chr1 : 240177921 | 240188262	chr1	240177921	240188262	+	+	exonic	+	ENSG00000155816.21	FMN2	isExon-isExon	240177921,240188207;240177921,240180169,240188207	240178068,240188262;240178068,240180180,240188262	204;216	hsa-FMN2_0043	9	NA	7	4	6	4	6	6	10	8	7	3	2	10	1	4	4	8	6	4	6	9	4	11	3	14	19	54	23		290	NA	277	269	353
chr1 : 240177921 | 240211235	chr1	240177921	240211235	+	+	exonic	+	ENSG00000155816.21	FMN2	isExon-isExon	240177921,240188207,240211091;240177921,240188207,240206799,240211091	240178068,240188262,240211235;240178068,240188262,240208732,240211235	349;2283	hsa-FMN2_0009	21	11	14	6	15	17	18	1	19	8	8	21	7	17	1	NA	18	17	5	25	17	13	13	16	8	18	36	56	13		462	325	419	232	268
chr1 : 240188207 | 240211235	chr1	240188207	240211235	+	+	exonic	+	ENSG00000155816.21	FMN2	isExon-isExon	240188207,240211091;240188207,240206799,240211091	240188262,240211235;240188262,240208732,240211235	201;2135	hsa-FMN2_0059	12	19	20	13	24	22	17	3	30	12	3	30	9	7	7	5	8	10	3	7	14	12	8	11	14	12	23	49	9		498	320	427	289	376
chr1 : 240188207 | 240234450	chr1	240188207	240234450	+	+	mix	+	ENSG00000155816.21	FMN2	isExon-intronic	240188207,240188207;240188207,240211091;240188207,240206799,240211091;240188207,240206799	240234450,240188262;240188262,240234450;240188262,240208732,240234450;240188262,240234450	46300;23416;25350;27708	hsa-FMN2_0031	5	1	2	1	6	2	3	2	NA	3	NA	3	1	2	NA	1	NA	5	NA	NA	NA	NA	NA	1	NA	1	3	1	2		201	131	152	175	251
chr1 : 240188207 | 240258032	chr1	240188207	240258032	+	+	exonic	+	ENSG00000155816.21	FMN2	isExon-isExon	240188207,240206799,240211091,240257945;240188207,240211091,240257945;240188207,240257945	240188262,240208732,240211235,240258032;240188262,240211235,240258032;240188262,240258032	2223;289;144	hsa-FMN2_0032	10	13	13	7	9	10	16	3	16	10	3	19	3	6	3	11	9	8	1	5	20	5	11	11	11	12	13	33	5		460	362	383	322	374
chr1 : 240188207 | 240294883	chr1	240188207	240294883	+	+	exonic	+	ENSG00000155816.21	FMN2	isExon-isExon	240188207,240257945,240294822;240188207,240211091,240257945,240294822;240188207,240206799,240211091,240257945,240294822	240188262,240258032,240294883;240188262,240211235,240258032,240294883;240188262,240208732,240211235,240258032,240294883	206;351;2285	hsa-FMN2_0018	15	17	32	4	10	23	16	8	20	13	11	20	9	9	12	18	21	22	10	13	31	18	16	15	9	19	29	53	18		327	245	292	260	356
chr1 : 240206799 | 240211235	chr1	240206799	240211235	+	+	exonic	+	ENSG00000155816.21	FMN2	isExon-isExon	2.40207e+17	2.40209e+17	2079	hsa-FMN2_0017	13	5	9	5	7	13	10	4	10	14	3	9	11	8	2	8	7	5	3	7	11	2	NA	9	8	10	13	11	4		520	345	462	314	431
chr1 : 240206799 | 240258032	chr1	240206799	240258032	+	+	exonic	+	ENSG00000155816.21	FMN2	isExon-isExon	2.40207e+26	2.40209e+26	2167	hsa-FMN2_0003	51	36	40	38	46	38	33	19	39	24	18	78	27	24	13	28	29	37	8	35	35	30	13	48	34	30	61	100	18		486	387	418	345	425
chr1 : 240206799 | 240294883	chr1	240206799	240294883	+	+	exonic	+	ENSG00000155816.21	FMN2	isExon-isExon	2.40207e+35	2.40209e+35	2229	hsa-FMN2_0002	143	107	135	93	122	128	122	93	174	123	73	196	67	97	62	71	122	125	70	112	165	89	71	107	109	109	175	346	106		354	272	329	287	409
chr1 : 240206799 | 240294908	chr1	240206799	240294908	+	+	mix	+	ENSG00000155816.21	FMN2	isExon-intronic	240206799,240206799;240206799,240211091,240257945,240294822	240294908,240207187;240208732,240211235,240258032,240294908	88499;2254	hsa-FMN2_0047	5	1	2	2	2	4	5	4	3	NA	NA	6	NA	3	2	3	3	4	NA	3	4	2	2	NA	NA	1	NA	5	NA		178	129	162	179	254
chr1 : 240206799 | 240334229	chr1	240206799	240334229	+	+	exonic	+	ENSG00000155816.21	FMN2	isExon-isExon	2.40207e+80	2.40209e+80	2779	hsa-FMN2_0044	19	14	15	14	25	25	14	17	32	13	10	18	15	15	10	15	21	18	15	24	21	13	13	11	13	19	28	59	10		270	221	251	233	353
chr1 : 240206799 | 240355908	chr1	240206799	240355908	+	+	exonic	+	ENSG00000155816.21	FMN2	isExon-isExon	2.40207e+89	2.40209e+89	2872	hsa-FMN2_0029	17	14	6	3	3	16	12	9	25	9	8	23	2	16	7	10	18	12	13	12	25	13	7	11	17	20	32	36	8		265	190	244	229	329
chr1 : 240206799 | 240392562	chr1	240206799	240392562	+	+	exonic	+	ENSG00000155816.21	FMN2	isExon-isExon	2.40207e+98	2.40209e+98	2924	hsa-FMN2_0030	26	9	10	6	14	16	8	7	21	10	7	16	1	15	9	8	16	13	10	13	18	7	5	16	12	26	28	44	7		227	175	225	232	330
chr1 : 240257945 | 240334229	chr1	240257945	240334229	+	+	exonic	+	ENSG00000155816.21	FMN2	isExon-isExon	2.40258e+62	2.40258e+62	700	hsa-FMN2_0013	NA	2	NA	NA	NA	3	3	NA	NA	2	1	4	4	3	1	2	3	2	3	5	2	5	1	2	2	4	4	13	8		NA	294	NA	NA	NA
chr1 : 240257945 | 240355908	chr1	240257945	240355908	+	+	exonic	+	ENSG00000155816.21	FMN2	isExon-isExon	2.40258e+71	2.40258e+71	793	hsa-FMN2_0016	5	NA	7	2	3	NA	6	NA	5	4	3	4	2	3	2	3	3	1	3	2	1	2	1	1	NA	3	9	16	12		445	NA	357	184	229
chr1 : 240257945 | 240438210	chr1	240257945	240438210	+	+	exonic	+	ENSG00000155816.21	FMN2	isExon-isExon	240257945,240294822,240329076,240329339,240330603,240333887,240334109,240392511,240438061;240257945,240294822,240329076,240329339,240330603,240333887,240334109,240355816,240392511,240438061	240258032,240294883,240329167,240329468,240330749,240333946,240334229,240392562,240438210;240258032,240294883,240329167,240329468,240330749,240333946,240334229,240355908,240392562,240438210	902;995	hsa-FMN2_0007	3	1	4	1	4	2	1	NA	2	NA	3	3	4	2	NA	3	4	2	1	1	3	2	1	3	2	8	13	25	9		402	244	331	170	251
chr1 : 240868587 | 240870119	chr1	240868587	240870119	+	+	exonic	-	ENSG00000182901.17	RGS7	isExon-isExon	2.40869e+26	2.40869e+26	224	hsa-RGS7_0002	9	6	NA	6	16	NA	5	5	2	7	7	7	6	5	11	9	6	6	16	7	10	4	2	6	7	5	8	19	5		221	80	NA	103	185
chr1 : 240930717 | 240936706	chr1	240930717	240936706	+	+	exonic	-	ENSG00000182901.17	RGS7	isExon-isExon	2.40931e+17	2.40931e+17	159	hsa-RGS7_0006	11	5	NA	5	5	6	5	2	1	3	2	4	4	NA	2	NA	7	3	NA	6	6	5	NA	NA	3	12	13	14	4		222	116	NA	116	95
chr1 : 244552322 | 244561145	chr1	244552322	244561145	+	+	exonic	+	ENSG00000179397.18	CATSPERE	isExon-isExon	2.44552e+17	2.44553e+17	971	hsa-C1orf101_0004	1	5	4	2	2	2	3	NA	2	2	NA	11	4	4	NA	NA	NA	1	3	6	5	5	5	3	4	5	12	25	14		5	7	5	3	3
chr1 : 245017242 | 245083688	chr1	245017242	245083688	+	+	exonic	+	ENSG00000203666.12	EFCAB2	isExon-isExon	245017242,245059386,245075574,245082083,245083442,245083622;245017242,245059386,245082083,245083442,245083622	245017326,245059458,245075611,245082162,245083484,245083688;245017326,245059458,245082162,245083484,245083688	386;348	hsa-EFCAB2_0003	4	7	6	2	4	4	3	2	3	3	3	7	1	2	4	2	5	3	5	6	NA	5	1	4	3	4	5	14	8		39	21	17	13	33
chr1 : 245915530 | 245929937	chr1	245915530	245929937	+	+	exonic	-	ENSG00000185420.19	SMYD3	isExon-isExon	2.45916e+26	2.45916e+26	282	hsa-SMYD3_0002	5	5	9	10	5	3	NA	1	9	4	3	9	4	NA	3	3	8	15	5	4	5	7	3	8	9	7	16	31	9		76	41	74	59	68
chr1 : 247138716 | 247159813	chr1	247138716	247159813	+	+	exon	-	ENSG00000196418.13	ZNF124	inExon-isExon	2.47139e+26	2.47139e+26	230	hsa-ZNF124_0007	4	10	7	3	11	2	6	13	7	2	2	18	4	4	11	5	5	NA	6	8	6	11	5	5	1	4	16	33	9		21	24	10	12	25
chr1 : 247156406 | 247159813	chr1	247156406	247159813	+	+	exon	-	ENSG00000196418.13	ZNF124	inExon-isExon	247156406,247159006,247159687;247156406,247159006,247159687	247157217,247159066,247159813;247157403,247159066,247159813	1000;1186	hsa-ZNF124_0005	23	47	37	15	14	28	30	12	22	6	4	61	23	12	11	22	19	13	4	12	20	30	7	23	8	16	55	171	57		43	36	25	23	32
chr1 : 247159006 | 247159813	chr1	247159006	247159813	+	+	exonic	-	ENSG00000196418.13	ZNF124	isExon-isExon	2.47159e+17	2.47159e+17	188	hsa-ZNF124_0002	3	7	9	5	7	3	2	3	2	3	3	7	5	2	1	3	2	5	6	2	3	4	2	6	2	4	7	20	7		50	58	45	30	45
chr10 : 179994 | 221356	chr10	179994	221356	+	+	exonic	+	ENSG00000015171.20	ZMYND11	isExon-isExon	179994,209889,218455,221195;179994,197911,209889,221195;179994,209889,221195	180128,210048,218499,221356;180128,198005,210048,221356;180128,210048,221356	502;552;457	hsa-ZMYND11_0002	6	4	4	1	2	3	6	5	5	7	1	15	4	6	3	3	3	13	7	8	3	1	1	6	4	6	16	36	8		139	74	108	70	109
chr10 : 179994 | 249088	chr10	179994	249088	+	+	exonic	+	ENSG00000015171.20	ZMYND11	isExon-isExon	179994,209889,236838,237585,239438,240056,240893,242021,246766,247398,248336,248903;179994,209889,236838,237585,239438,240056,242021,246766,247398,248336,248903;179994,197911,209889,221195,236838,237585,239438,240056,240893,242021,246766,247398,248336,248903;179994,209889,218455,221195,236838,237585,239438,240056,240893,242021,246766,247398,248336,248903;179994,209889,221195,236838,239438,240056,…	180128,210048,236915,237677,239525,240111,240970,242139,246973,247466,248608,249088;180128,210048,236915,237677,239525,240111,242139,246973,247466,248608,249088;180128,198005,210048,221356,236915,237677,239525,240111,240970,242139,246973,247466,248608,249088;180128,210048,218499,221356,236915,237677,239525,240111,240970,242139,246973,247466,248608,249088;180128,210048,221356,236915,239525,240111,…	1543;1465;1800;1750;1612;1450;1540;1705;1702	hsa-ZMYND11_0001	10	5	10	9	9	8	8	1	10	11	7	12	7	11	4	7	5	9	6	6	7	5	3	8	4	9	13	44	25		128	84	108	113	135
chr10 : 325394 | 327176	chr10	325394	327176	+	+	mix	-	ENSG00000151240.17	DIP2C	intronic-isExon	325394325394	327176327176	3566	hsa-DIP2C_0014	1	NA	3	1	2	1	1	5	3	8	3	2	NA	2	1	2	NA	4	3	NA	3	4	2	5	NA	4	7	11	4		37	NA	56	42	70
chr10 : 472439 | 486530	chr10	472439	486530	+	+	exonic	-	ENSG00000151240.17	DIP2C	isExon-isExon	472439,486459;472439,484781,486459	472549,486530;472549,484948,486530	183;351	hsa-DIP2C_0001	5	3	7	2	3	4	4	5	5	6	7	16	5	9	5	2	2	7	7	6	7	5	1	6	1	2	10	47	7		94	95	122	89	134
chr10 : 1072116 | 1096246	chr10	1072116	1096246	+	+	exonic	+	ENSG00000047056.16	WDR37	isExon-isExon	1.07212e+55	1.07229e+55	766	hsa-WDR37_0002	5	3	3	NA	3	2	2	2	3	1	5	5	NA	2	1	2	1	7	10	2	3	4	2	3	NA	6	8	17	5		113	64	121	NA	93
chr10 : 5699525 | 5714207	chr10	5699525	5714207	+	+	exon	+	ENSG00000108021.20	TASOR2	inExon-isExon	5.69953e+27	5.69974e+27	528	hsa-FAM208B_0017	31	21	13	NA	20	12	22	11	6	9	3	38	21	3	3	NA	12	20	4	12	2	10	9	22	13	6	23	49	16		37	40	60	NA	35
chr10 : 5794885 | 5800705	chr10	5794885	5800705	+	+	exonic	-	ENSG00000057608.17	GDI2	isExon-isExon	5794885,5796763,5800598;5794885,5796763,5800598	5794989,5796862,5800705;5795019,5796862,5800705	313;343	hsa-GDI2_0003	10	NA	4	1	10	4	4	6	8	NA	8	9	6	6	6	3	6	7	8	11	13	8	3	3	3	8	7	33	10		225	NA	213	118	191
chr10 : 7220411 | 7285954	chr10	7220411	7285954	+	+	exonic	-	ENSG00000198879.13	SFMBT2	isExon-isExon	7220411,7227855,7243558,7248548,7276892,7283904,7285866;7220411,7227855,7243558,7248548,7276892,7283904,7285866	7220537,7227937,7243705,7248649,7276989,7284150,7285954;7220537,7227937,7243705,7248649,7276989,7283959,7285954	894;703	hsa-SFMBT2_0011	3	10	6	5	3	1	1	2	4	6	7	4	5	7	4	2	8	2	7	8	4	5	4	3	7	3	14	24	9		34	27	22	27	48
chr10 : 7243558 | 7285954	chr10	7243558	7285954	+	+	exonic	-	ENSG00000198879.13	SFMBT2	isExon-isExon	7243558,7248548,7276892,7283904,7285866;7243558,7248548,7276892,7283904,7285866	7243705,7248649,7276989,7283959,7285954;7243705,7248649,7276989,7284150,7285954	493;684	hsa-SFMBT2_0001	16	35	9	16	18	9	13	5	26	20	7	26	12	7	7	9	21	14	12	16	21	16	6	19	19	29	44	147	66		35	31	27	34	40
chr10 : 7276892 | 7285954	chr10	7276892	7285954	+	+	exonic	-	ENSG00000198879.13	SFMBT2	isExon-isExon	7276892,7283904,7285866;7276892,7283904,7285866	7276989,7284150,7285954;7276989,7283959,7285954	434;243	hsa-SFMBT2_0003	13	29	22	14	27	19	13	10	22	18	8	57	15	18	12	24	20	21	8	21	37	25	19	21	25	27	61	184	66		38	65	49	38	57
chr10 : 7797047 | 7802854	chr10	7797047	7802854	+	+	exonic	+	ENSG00000165629.20	ATP5F1C	isExon-isExon	7.79705e+41	7.79718e+41	799	hsa-ATP5C1_0007	35	32	20	11	22	17	17	33	17	23	18	91	11	42	30	14	13	28	16	12	31	23	13	42	32	22	60	256	51		97	79	111	60	84
chr10 : 7798990 | 7802854	chr10	7798990	7802854	+	+	exonic	+	ENSG00000165629.20	ATP5F1C	isExon-isExon	7.79899e+34	7.79919e+34	667	hsa-ATP5C1_0001	70	5	3	NA	3	2	3	3	8	1	2	6	4	3	4	4	NA	NA	NA	2	3	1	1	3	2	6	4	18	6		156	94	168	NA	124
chr1 : 26029193 | 26029707	chr1	26029193	26029707	+	NA	NA	NA	NA	NA	NA	NA	NA	NA	hsa-EXTL1_0001	NA	NA	1	NA	3	NA	NA	1	NA	NA	NA	NA	NA	NA	NA	NA	NA	2	NA	NA	2	2	NA	NA	NA	1	2	3	NA		NA	NA	102	NA	175
chr10 : 13127745 | 13136897	chr10	13127745	13136897	+	+	exon	+	ENSG00000123240.17	OPTN	isExon-inExon	1.31277e+31	1.31279e+31	523	hsa-OPTN_0007	10	11	12	9	15	8	13	13	4	18	8	8	8	6	12	5	7	20	13	8	10	8	6	4	5	12	24	48	19		308	181	337	205	374
chr10 : 13280976 | 13295606	chr10	13280976	13295606	+	+	exonic	-	ENSG00000107537.14	PHYH	isExon-isExon	13280976,13283690,13288360,13291831,13294428,13295496;13280976,13283690,13288360,13291825,13294428,13295496	13281110,13283839,13288541,13291912,13294596,13295606;13281110,13283839,13288541,13291912,13294596,13295606	829;835	hsa-PHYH_0005	4	4	3	NA	2	2	1	1	1	NA	1	NA	2	4	2	2	1	3	NA	NA	2	1	NA	4	1	NA	2	7	3		53	53	66	NA	34
chr10 : 13663453 | 13675044	chr10	13663453	13675044	+	+	exonic	-	ENSG00000151474.23	FRMD4A	isExon-isExon	1.36635e+31	1.36635e+31	543	hsa-FRMD4A_0009	2	4	4	4	6	3	NA	5	1	4	NA	8	2	5	NA	1	2	6	3	1	4	1	NA	NA	5	1	6	6	2		99	73	94	106	168
chr10 : 14230256 | 14233093	chr10	14230256	14233093	+	+	intronic	-	ENSG00000151474.23	FRMD4A	intronic	14230256	14233093	2838	hsa-FRMD4A_0039	30	10	16	18	2	10	4	3	5	6	NA	9	3	5	NA	NA	2	7	3	NA	9	NA	3	4	4	16	8	51	5		52	43	50	66	83
chr10 : 14896846 | 14897517	chr10	14896846	14897517	+	+	exonic	+	ENSG00000152455.16	SUV39H2	isExon-isExon	1489684614896840	1489751714897510	1344	hsa-SUV39H2_0001	7	2	2	8	5	8	6	2	16	11	8	11	2	4	6	2	8	10	5	10	3	4	9	6	7	6	5	28	4		26	22	23	16	29
chr10 : 15796100 | 15847943	chr10	15796100	15847943	+	+	exonic	-	ENSG00000148481.14	MINDY3	isExon-isExon	15796100,15816835,15821656,15833630,15834543,15837204,15838228,15841426,15843212,15847864;15796100,15816835,15821656,15833630,15834543,15837204,15841426,15843212,15847864	15796172,15816915,15821726,15833709,15834616,15837318,15838279,15841599,15843272,15847943;15796172,15816915,15821726,15833709,15834616,15837318,15841599,15843272,15847943	861;809	hsa-FAM188A_0005	17	6	16	9	4	12	13	8	9	11	5	21	7	5	9	9	12	17	5	8	11	9	3	12	8	9	18	58	22		82	62	67	70	49
chr10 : 15816835 | 15843272	chr10	15816835	15843272	+	+	exonic	-	ENSG00000148481.14	MINDY3	isExon-isExon	15816835,15821656,15833630,15834543,15837204,15838228,15841426,15843212;15816835,15821656,15833630,15834543,15837204,15841426,15843212	15816915,15821726,15833709,15834616,15837318,15838279,15841599,15843272;15816915,15821726,15833709,15834616,15837318,15841599,15843272	708;656	hsa-FAM188A_0006	2	3	2	NA	2	1	1	2	3	1	1	NA	NA	NA	NA	6	NA	NA	NA	2	NA	2	NA	NA	NA	NA	2	13	3		157	102	132	NA	84
chr10 : 15816835 | 15847943	chr10	15816835	15847943	+	+	exonic	-	ENSG00000148481.14	MINDY3	isExon-isExon	15816835,15821656,15833630,15834543,15837204,15841426,15843212,15847864;15816835,15821656,15833630,15834543,15837204,15838228,15841426,15843212,15847864	15816915,15821726,15833709,15834616,15837318,15841599,15843272,15847943;15816915,15821726,15833709,15834616,15837318,15838279,15841599,15843272,15847943	736;788	hsa-FAM188A_0002	38	26	29	24	19	24	21	24	30	14	10	46	20	16	30	20	28	25	29	18	22	13	16	17	21	20	46	160	52		93	54	69	60	47
chr10 : 15821656 | 15843272	chr10	15821656	15843272	+	+	exonic	-	ENSG00000148481.14	MINDY3	isExon-isExon	15821656,15833630,15834543,15837204,15838228,15841426,15843212;15821656,15833630,15834543,15837204,15841426,15843212	15821726,15833709,15834616,15837318,15838279,15841599,15843272;15821726,15833709,15834616,15837318,15841599,15843272	627;575	hsa-FAM188A_0023	9	6	10	3	4	5	10	5	3	2	4	14	5	3	3	5	7	4	8	4	4	6	5	4	7	8	11	34	9		161	105	140	102	93
chr1 : 26453609 | 26463433	chr1	26453609	26463433	+	NA	mix	-	ENSG00000225891.2	DHDDS-AS1	intergenic-isExon	2645360926463370	2646287026463430	9320	hsa-DHDDS_0010	3	NA	1	NA	NA	NA	NA	NA	1	NA	NA	NA	1	NA	NA	1	NA	1	NA	NA	NA	NA	NA	NA	1	NA	NA	NA	NA		8	NA	5	NA	NA
chr1 : 26457167 | 26463433	chr1	26457167	26463433	+	NA	mix	-	ENSG00000225891.2	DHDDS-AS1	intergenic-isExon	2645716726463370	2646287026463430	5762	hsa-DHDDS_0009	NA	NA	NA	NA	NA	NA	NA	NA	NA	NA	NA	1	1	NA	NA	NA	NA	NA	NA	3	1	1	NA	1	1	NA	NA	6	NA		NA	NA	NA	NA	NA
chr10 : 15821656 | 15847943	chr10	15821656	15847943	+	+	exonic	-	ENSG00000148481.14	MINDY3	isExon-isExon	15821656,15833630,15834543,15837204,15841426,15843212,15847864;15821656,15833630,15834543,15837204,15838228,15841426,15843212,15847864	15821726,15833709,15834616,15837318,15841599,15843272,15847943;15821726,15833709,15834616,15837318,15838279,15841599,15843272,15847943	655;707	hsa-FAM188A_0004	9	3	8	5	4	10	6	9	4	14	10	13	6	7	3	4	5	5	8	5	3	10	2	4	5	15	19	50	19		101	57	77	65	57
chr10 : 15833630 | 15843272	chr10	15833630	15843272	+	+	exonic	-	ENSG00000148481.14	MINDY3	isExon-isExon	15833630,15834543,15837204,15838228,15841426,15843212;15833630,15834543,15837204,15841426,15843212	15833709,15834616,15837318,15838279,15841599,15843272;15833709,15834616,15837318,15841599,15843272	556;504	hsa-FAM188A_0011	4	1	4	8	5	2	3	2	4	NA	2	11	2	2	1	2	5	2	3	4	3	3	3	3	3	2	12	32	6		209	147	171	115	113
chr10 : 15833630 | 15847943	chr10	15833630	15847943	+	+	exonic	-	ENSG00000148481.14	MINDY3	isExon-isExon	15833630,15834543,15837204,15841426,15843212,15847864;15833630,15834543,15837204,15838228,15841426,15843212,15847864	15833709,15834616,15837318,15841599,15843272,15847943;15833709,15834616,15837318,15838279,15841599,15843272,15847943	584;636	hsa-FAM188A_0003	12	12	13	9	30	15	25	8	16	14	15	24	14	11	8	16	14	14	19	13	16	10	17	12	17	7	36	42	17		148	101	109	78	79
chr10 : 16752539 | 16782084	chr10	16752539	16782084	+	+	exonic	-	ENSG00000148484.18	RSU1	isExon-isExon	1.67525e+39	1.67527e+39	489	hsa-RSU1_0003	7	4	5	4	3	2	6	NA	1	2	NA	6	13	6	3	5	3	6	NA	5	4	2	NA	6	2	11	8	29	8		48	32	46	36	39
chr10 : 18527588 | 18536196	chr10	18527588	18536196	+	+	exonic	+	ENSG00000165995.22	CACNB2	isExon-isExon	1.85276e+23	1.85277e+23	358	hsa-CACNB2_0007	3	6	6	NA	5	1	2	1	6	7	2	7	3	2	1	2	NA	5	3	4	5	2	1	5	1	6	10	38	11		137	67	158	NA	95
chr10 : 20868664 | 20899450	chr10	20868664	20899450	+	+	exonic	-	ENSG00000078114.19	NEBL	isExon-isExon	2.08687e+55	2.08688e+55	676	hsa-NEBL_0013	5	5	5	NA	4	5	3	2	2	3	NA	4	7	3	4	4	3	NA	NA	5	6	2	2	5	2	3	3	14	5		64	38	39	NA	65
chr10 : 20880794 | 20899450	chr10	20880794	20899450	+	+	exonic	-	ENSG00000078114.19	NEBL	isExon-isExon	2.08808e+39	2.08809e+39	472	hsa-NEBL_0031	5	6	7	NA	4	4	7	2	6	8	4	5	4	6	5	2	4	3	7	3	2	2	5	5	9	NA	10	15	11		56	37	43	NA	69
chr1 : 27113791 | 27114286	chr1	27113791	27114286	+	NA	NA	NA	NA	NA	NA	NA	NA	NA	hsa-SLC9A1_0003	NA	NA	NA	NA	1	NA	NA	NA	1	NA	NA	NA	NA	NA	NA	NA	NA	2	NA	1	NA	1	NA	NA	NA	NA	NA	1	NA		NA	NA	NA	NA	42
chr10 : 21882282 | 21920963	chr10	21882282	21920963	+	+	exonic	-	ENSG00000136770.11	DNAJC1	isExon-isExon	2.18823e+39	2.18824e+39	607	hsa-DNAJC1_0004	6	5	5	4	5	4	8	7	NA	5	7	12	NA	7	NA	7	3	5	5	3	5	4	7	4	1	6	9	32	22		35	16	27	33	37
chr10 : 21904522 | 21920963	chr10	21904522	21920963	+	+	exonic	-	ENSG00000136770.11	DNAJC1	isExon-isExon	2.19045e+31	2.19046e+31	449	hsa-DNAJC1_0001	6	6	10	1	5	3	5	7	8	15	6	7	9	7	7	4	6	7	5	10	7	7	10	7	10	7	13	29	24		47	41	43	34	51
chr10 : 24494500 | 24513434	chr10	24494500	24513434	+	+	exonic	+	ENSG00000120549.18	KIAA1217	isExon-isExon	2.44945e+31	2.44946e+31	498	hsa-KIAA1217_0012	2	NA	4	3	1	3	5	3	4	2	5	4	6	2	1	1	3	4	7	2	1	1	2	2	NA	3	3	6	3		66	NA	83	60	85
chr10 : 24524323 | 24528119	chr10	24524323	24528119	+	+	exonic	+	ENSG00000120549.18	KIAA1217	isExon-isExon	2452432324527930	2452476424528110	626	hsa-KIAA1217_0014	3	1	2	1	4	1	2	2	4	3	2	3	NA	1	3	1	3	3	1	1	NA	2	NA	5	NA	4	4	4	NA		79	46	84	73	88
chr10 : 27142387 | 27145590	chr10	27142387	27145590	+	+	exonic	-	ENSG00000136758.19	YME1L1	isExon-isExon	2714238727145420	2714248527145590	262	hsa-YME1L1_0002	9	8	5	3	6	10	7	1	6	9	1	8	8	3	1	2	2	2	1	3	6	3	2	6	3	7	8	28	10		105	79	124	68	72
chr10 : 27532507 | 27533994	chr10	27532507	27533994	+	+	exonic	+	ENSG00000099246.18	RAB18	isExon-isExon	27532507,27533735,27533928;27532507,27533735,27533941;27532507,27533735	27532579,27533853,27533994;27532579,27533853,27533994;27532579,27533994	259;246;333	hsa-RAB18_0002	3	1	4	1	3	3	4	NA	NA	1	NA	9	5	5	1	4	3	2	2	5	1	NA	2	2	4	5	8	33	11		270	162	243	136	166
chr10 : 31908172 | 31910563	chr10	31908172	31910563	+	+	exonic	-	ENSG00000165322.18	ARHGAP12	isExon-isExon	3190817231910520	3190892631910560	794	hsa-ARHGAP12_0031	33	37	43	15	31	34	22	27	14	10	9	25	10	6	8	7	9	7	8	6	14	21	10	6	11	20	32	78	26		62	41	64	43	65
chr10 : 32451592 | 32474023	chr10	32451592	32474023	+	+	exonic	+	ENSG00000216937.13	CCDC7	isExon-isExon	32451592,32453344,32456251,32462683,32463017,32471064,32472481,32473967;32451592,32453344,32456251,32462683,32463017,32472481,32473967	32451921,32453436,32456334,32462703,32463049,32471230,32472542,32474023;32451921,32453436,32456334,32462703,32463049,32472542,32474023	847;680	hsa-CCDC7_0003	22	17	25	16	31	14	23	14	16	14	2	35	10	19	8	14	16	12	7	17	11	11	20	21	20	11	22	67	14		80	68	66	73	105
chr10 : 32451592 | 32481782	chr10	32451592	32481782	+	+	mix	+	ENSG00000216937.13	CCDC7	isExon-intronic	32451592,32453344,32456251,32462683,32463017,32471064,32472481,32473967;32451592,32451592;32451592,32453344,32456251,32462683,32463017,32472481,32473967	32451921,32453436,32456334,32462703,32463049,32471230,32472542,32481782;32481782,32481782;32451921,32453436,32456334,32462703,32463049,32472542,32481782	8606;60382;8439	hsa-CCDC7_0044	6	1	3	4	2	5	1	4	2	NA	NA	6	6	3	NA	3	3	NA	1	6	1	NA	1	3	1	1	9	16	6		23	13	16	18	13
chr10 : 32451592 | 32544301	chr10	32451592	32544301	+	+	exonic	+	ENSG00000216937.13	CCDC7	isExon-isExon	32451592,32453344,32456251,32462683,32463017,32471064,32472481,32473967,32491922,32517945,32518416,32543300,32544247;32451592,32453344,32456251,32462683,32463017,32471064,32472481,32473967,32517945,32518416,32543300,32544247	32451921,32453436,32456334,32462703,32463049,32471230,32472542,32474023,32491997,32517975,32518505,32543385,32544301;32451921,32453436,32456334,32462703,32463049,32471230,32472542,32474023,32517975,32518505,32543385,32544301	1185;1109	hsa-CCDC7_0010	6	6	4	2	5	5	4	NA	NA	NA	NA	8	5	4	NA	NA	NA	2	NA	NA	5	NA	2	NA	NA	3	6	16	4		88	103	95	81	118
chr10 : 32451592 | 32584304	chr10	32451592	32584304	+	+	mix	+	ENSG00000216937.13	CCDC7	isExon-intronic	32451592,32453344,32456251,32462683,32463017,32472481,32473967,32511509;32451592,32453344,32456251,32462683,32463017,32471064,32472481,32473967,32491922,32517945,32518416,32543300,32544247,32565558,32567670,32571859,32574429;32451592,32453344,32456251,32462683,32463017,32471064,32472481,32473967,32491922,32517945,32518416,32543300,32544247,32565558,32567670,32571859,32583034,32584232;32451592,325…	32451921,32453436,32456334,32462703,32463049,32472542,32474023,32584304;32451921,32453436,32456334,32462703,32463049,32471230,32472542,32474023,32491997,32517975,32518505,32543385,32544301,32565620,32567891,32571893,32584304;32451921,32453436,32456334,32462703,32463049,32471230,32472542,32474023,32491997,32517975,32518505,32543385,32544301,32565620,32567891,32571893,32583307,32584304;32567891,325…	73476;11381;1852;116780;11305;116647	hsa-AL356053_0036	7	8	13	7	10	NA	12	4	4	6	7	10	7	2	7	4	5	4	NA	2	6	8	6	3	6	7	14	26	10		40	36	35	35	51
chr10 : 32462683 | 32584304	chr10	32462683	32584304	+	+	exonic	+	ENSG00000216937.13	CCDC7	isExon-isExon	3.24627e+119	3.24627e+119	1345	hsa-AL356053_0028	3	4	2	2	23	3	3	4	3	10	NA	10	6	NA	4	5	5	3	NA	NA	6	9	6	7	8	6	8	19	5		60	77	76	38	78
chr10 : 32543300 | 32584304	chr10	32543300	32584304	+	+	exonic	+	ENSG00000216937.13	CCDC7	isExon-isExon	3.25433e+55	3.25434e+55	808	hsa-AL356053_0020	33	36	20	18	34	15	28	15	31	19	7	48	27	21	17	17	19	17	11	33	15	24	16	23	18	20	37	103	18		70	63	68	81	109
chr10 : 32565558 | 32584304	chr10	32565558	32584304	+	+	exonic	+	ENSG00000216937.13	CCDC7	isExon-isExon	3.25656e+39	3.25656e+39	667	hsa-AL356053_0021	8	6	8	4	5	6	2	7	6	7	1	21	8	4	NA	6	7	3	2	7	7	7	NA	11	5	7	6	16	4		105	139	117	113	160
chr10 : 43154897 | 43158931	chr10	43154897	43158931	+	+	exonic	+	ENSG00000169826.8	CSGALNACT2	isExon-isExon	4315489743158710	4315581043158930	1131	hsa-CSGALNACT2_0003	26	12	14	6	2	20	16	14	11	15	6	43	18	13	5	11	15	10	7	21	17	17	25	17	11	19	43	106	33		21	23	22	11	4
chr1 : 28457832 | 28466768	chr1	28457832	28466768	+	NA	NA	NA	NA	NA	NA	NA	NA	NA	hsa-PHACTR4_0021	1	1	NA	NA	NA	3	1	NA	NA	3	NA	NA	NA	NA	NA	NA	NA	NA	NA	NA	1	NA	NA	NA	NA	NA	1	3	NA		12	11	NA	NA	NA
chr10 : 43154897 | 43176032	chr10	43154897	43176032	+	+	exonic	+	ENSG00000169826.8	CSGALNACT2	isExon-isExon	4.31549e+47	4.31558e+47	1589	hsa-CSGALNACT2_0012	10	6	11	7	NA	7	8	NA	3	11	2	18	5	5	6	7	6	8	NA	6	10	8	5	6	13	9	13	39	3		21	14	11	11	NA
chr10 : 45939361 | 45962994	chr10	45939361	45962994	+	+	mix	-	ENSG00000239883.8	PARGP1	intronic-isExon	4.59394e+31	4.59469e+31	7942	hsa-PARGP1_0001	13	21	18	7	6	15	19	8	25	14	9	22	15	8	16	7	14	14	16	15	18	11	7	15	15	13	48	101	46		24	17	26	24	50
chr10 : 48401612 | 48410168	chr10	48401612	48410168	+	+	exonic	+	ENSG00000107643.16	MAPK8	isExon-isExon	48401612,48404852,48409879,48410030;48401612,48409879,48410030	48401782,48404981,48409937,48410168;48401782,48409937,48410168	499;369	hsa-MAPK8_0001	7	10	9	5	10	5	7	4	10	9	3	25	14	11	5	8	11	7	5	15	17	21	5	7	10	14	25	70	22		79	67	107	73	62
chr10 : 49915917 | 49935142	chr10	49915917	49935142	+	+	exonic	-	ENSG00000227345.9	PARG	isExon-isExon	4.99159e+47	4.9916e+47	1520	hsa-PARG_0001	12	4	8	3	7	15	22	6	10	15	6	40	4	7	7	13	4	11	12	10	9	11	5	9	7	15	23	51	18		35	30	52	33	23
chr10 : 49932100 | 49935142	chr10	49932100	49935142	+	+	exonic	-	ENSG00000227345.9	PARG	isExon-isExon	4.99321e+23	4.99323e+23	1238	hsa-PARG_0004	7	NA	5	NA	NA	5	5	3	3	4	1	8	NA	5	3	2	2	5	8	3	2	6	3	6	6	5	14	21	9		67	NA	88	NA	NA
chr10 : 50433476 | 50590247	chr10	50433476	50590247	+	+	exonic	-	ENSG00000198964.14	SGMS1	isExon-isExon	5.04335e+39	5.04336e+39	452	hsa-SGMS1_0007	59	25	27	14	26	29	23	23	33	36	18	41	32	21	25	NA	22	42	26	23	31	49	8	33	12	31	71	193	78		58	39	31	38	70
chr1 : 28590277 | 28622165	chr1	28590277	28622165	+	NA	NA	NA	NA	NA	NA	NA	NA	NA	hsa-TAF12_0006	NA	1	NA	NA	NA	NA	NA	NA	NA	1	NA	NA	NA	NA	NA	NA	NA	NA	NA	NA	1	NA	NA	NA	NA	NA	1	3	NA		NA	11	NA	NA	NA
chr10 : 50460673 | 50590247	chr10	50460673	50590247	+	+	exonic	-	ENSG00000198964.14	SGMS1	isExon-isExon	5.04607e+31	5.04608e+31	371	hsa-SGMS1_0008	10	10	12	4	9	10	9	7	13	13	6	11	8	9	3	NA	NA	5	8	9	11	9	8	5	6	9	19	53	11		100	78	77	45	93
chr10 : 60084602 | 60085253	chr10	60084602	60085253	+	+	exonic	-	ENSG00000151150.22	ANK3	isExon-isExon	6008460260085150	6008483060085250	326	hsa-ANK3_0044	7	7	11	9	12	6	12	11	10	9	6	27	7	4	4	4	9	15	9	18	5	12	8	18	9	15	20	89	34		272	217	314	165	281
chr10 : 62388396 | 62399793	chr10	62388396	62399793	+	+	exon	+	ENSG00000138311.18	ZNF365	isExon-inExon	6.23884e+23	6.23886e+23	485	hsa-ZNF365_0001	16	6	4	3	3	4	2	5	7	5	5	11	4	7	5	4	3	3	7	6	8	4	2	9	8	6	15	42	19		360	184	312	205	243
chr1 : 28691585 | 28704329	chr1	28691585	28704329	+	NA	NA	NA	NA	NA	NA	NA	NA	NA	hsa-GMEB1_0019	NA	NA	NA	NA	NA	1	1	NA	1	NA	NA	NA	NA	NA	NA	NA	NA	NA	NA	NA	NA	NA	NA	NA	NA	NA	1	2	NA		NA	NA	NA	NA	NA
chr10 : 67966683 | 68014186	chr10	67966683	68014186	+	+	exonic	-	ENSG00000148634.16	HERC4	isExon-isExon	67966683,67988043,67988663,67990211,67990904,67991140,67992199,67992606,67996046,68014026;67966683,67988663,67990211,67990904,67991140,67992199,67992606,68014026	67966802,67988144,67988835,67990400,67991015,67991199,67992323,67995292,67996138,68014186;67966802,67988835,67990400,67991015,67991199,67992323,67992682,68014186	3823;1018	hsa-HERC4_0002	2	7	12	3	2	6	4	NA	6	7	8	8	6	4	4	7	7	11	3	9	6	8	4	7	6	7	21	53	16		81	59	83	58	55
chr10 : 67966683 | 68044563	chr10	67966683	68044563	+	+	exonic	-	ENSG00000148634.16	HERC4	isExon-isExon	67966683,67988663,67990211,67990904,67991140,67992199,67992606,68014026,68025546,68032778,68033965,68038093,68044404;67966683,67988043,67988663,67990211,67990904,67991140,67992199,67992606,67996046,68014026,68025546,68032778,68033965,68038093,68044404	67966802,67988835,67990400,67991015,67991199,67992323,67992682,68014186,68025676,68032869,68034186,68038169,68044563;67966802,67988144,67988835,67990400,67991015,67991199,67992323,67995292,67996138,68014186,68025676,68032869,68034186,68038169,68044563	1700;4505	hsa-HERC4_0010	8	1	3	3	2	4	1	2	3	NA	NA	5	1	4	NA	4	NA	6	NA	3	2	NA	5	3	1	2	6	11	9		106	59	96	49	54
chr10 : 68393138 | 68394451	chr10	68393138	68394451	+	+	exonic	-	ENSG00000204130.14	RUFY2	isExon-isExon	6.83931e+23	6.83932e+23	252	hsa-RUFY2_0001	8	3	8	5	9	5	4	NA	3	13	2	7	3	2	8	5	5	3	7	NA	4	5	3	4	3	6	10	15	9		143	117	158	127	188
chr10 : 68483420 | 68506718	chr10	68483420	68506718	+	+	exon	-	ENSG00000122912.15	SLC25A16	inExon-isExon	68483420,68487144,68488467,68493132,68503632,68506585;68483420,68487144,68488467,68493132,68493449,68503632,68506585	68483588,68487212,68488629,68493198,68503695,68506718;68483588,68487212,68488629,68493198,68493570,68503695,68506718	666;788	hsa-SLC25A16_0016	11	NA	3	3	2	2	1	4	7	2	2	NA	7	4	5	NA	2	NA	2	4	3	4	NA	5	4	5	16	29	11		76	NA	68	52	40
chr10 : 68487144 | 68493570	chr10	68487144	68493570	+	+	exonic	-	ENSG00000122912.15	SLC25A16	isExon-isExon	6.84871e+31	6.84872e+31	421	hsa-SLC25A16_0003	4	6	4	3	2	6	7	NA	4	8	5	3	3	6	1	4	7	5	6	3	5	7	4	5	6	6	19	49	13		128	84	130	67	59
chr10 : 68487144 | 68506718	chr10	68487144	68506718	+	+	exonic	-	ENSG00000122912.15	SLC25A16	isExon-isExon	68487144,68488467,68493132,68503632,68506585;68487144,68488467,68493132,68493449,68503632,68506585	68487212,68488629,68493198,68503695,68506718;68487212,68488629,68493198,68493570,68503695,68506718	497;619	hsa-SLC25A16_0004	67	38	41	24	41	11	58	35	48	63	46	53	50	39	36	27	37	55	30	56	56	41	29	43	54	38	108	239	141		82	70	99	67	57
chr10 : 68487144 | 68516843	chr10	68487144	68516843	+	+	exonic	-	ENSG00000122912.15	SLC25A16	isExon-isExon	68487144,68488467,68493132,68493449,68503632,68506585,68516751;68487144,68488467,68493132,68503632,68506585,68516751	68487212,68488629,68493198,68493570,68503695,68506718,68516843;68487212,68488629,68493198,68503695,68506718,68516843	712;590	hsa-SLC25A16_0005	2	2	1	NA	4	5	1	1	1	NA	1	4	3	5	NA	3	1	2	4	1	2	3	1	4	1	3	6	21	15		88	60	84	NA	82
chr10 : 68644698 | 68647005	chr10	68644698	68647005	+	+	exonic	+	ENSG00000138336.9	TET1	isExon-isExon	6864469868644690	6864700568647000	4616	hsa-TET1_0005	6	6	5	4	2	3	3	3	6	5	1	11	3	4	3	NA	5	1	12	1	5	4	3	4	3	7	17	40	12		17	13	14	17	13
chr10 : 68881958 | 68892773	chr10	68881958	68892773	+	+	exonic	+	ENSG00000165730.16	STOX1	isExon-isExon	6.8882e+23	6.88821e+23	2697	hsa-STOX1_0003	7	2	2	1	3	6	3	1	8	NA	6	7	5	3	3	3	5	1	3	2	7	2	1	2	4	3	8	9	5		37	61	26	20	23
chr10 : 68936936 | 68943257	chr10	68936936	68943257	+	+	exonic	+	ENSG00000107625.14	DDX50	isExon-isExon	6.89369e+23	6.89371e+23	340	hsa-DDX50_0027	NA	2	NA	4	5	2	6	5	3	7	5	13	5	6	6	5	3	8	8	3	3	1	2	2	3	6	6	23	12		NA	13	NA	5	3
chr10 : 70152263 | 70161069	chr10	70152263	70161069	+	+	exon	-	ENSG00000079332.15	SAR1A	inExon-isExon	7.01523e+31	7.01526e+31	632	hsa-SAR1A_0004	5	2	5	2	3	NA	3	4	3	3	3	8	2	2	3	3	1	7	NA	5	3	1	2	6	NA	5	6	30	6		128	101	130	109	116
chr10 : 70152263 | 70161931	chr10	70152263	70161931	+	+	exon	-	ENSG00000079332.15	SAR1A	inExon-isExon	7.01523e+47	7.01526e+47	826	hsa-SAR1A_0003	2	2	5	2	2	1	3	NA	2	1	NA	5	NA	NA	4	NA	NA	6	NA	4	1	NA	3	2	1	NA	4	12	4		136	98	130	111	116
chr10 : 70844473 | 70859499	chr10	70844473	70859499	+	+	exonic	+	ENSG00000166224.17	SGPL1	isExon-isExon	7.08445e+39	7.08446e+39	588	hsa-SGPL1_0002	15	13	14	8	4	10	14	4	5	10	10	29	17	15	6	12	9	22	11	13	5	10	6	17	6	8	13	60	27		65	59	59	35	53
chr10 : 72708283 | 72715902	chr10	72708283	72715902	+	+	exonic	+	ENSG00000156026.14	MCU	isExon-isExon	7.27083e+23	7.27084e+23	239	hsa-MCU_0009	8	4	4	10	26	4	8	19	17	9	9	20	3	3	13	7	8	22	20	13	11	14	6	9	12	6	6	32	13		13	5	9	6	8
chr10 : 73146276 | 73163950	chr10	73146276	73163950	+	+	exonic	-	ENSG00000122882.11	ECD	isExon-isExon	73146276,73148276,73154256,73156275,73156568,73160434,73163733;73146276,73148276,73152293,73154256,73156275,73156568,73160434,73163733	73146361,73148404,73154448,73156453,73156655,73160551,73163950;73146361,73148404,73152421,73154448,73156453,73156655,73160551,73163950	1011;1140	hsa-ECD_0016	4	3	10	3	3	3	2	7	5	NA	1	12	3	NA	8	4	4	5	2	1	7	2	4	3	3	NA	12	31	11		93	64	76	69	64
chr1 : 30950127 | 30953981	chr1	30950127	30953981	+	NA	NA	NA	NA	NA	NA	NA	NA	NA	hsa-PUM1_0003	NA	1	2	NA	NA	NA	NA	NA	NA	NA	NA	NA	NA	NA	NA	NA	NA	NA	NA	NA	NA	NA	NA	NA	NA	NA	NA	2	1		NA	99	155	NA	NA
chr10 : 73817023 | 73824084	chr10	73817023	73824084	+	+	exonic	-	ENSG00000148660.21	CAMK2G	isExon-isExon	73817023,73817479,73819532,73821682,73824040;73817023,73817479,73821682,73824040;73817023,73817479,73819532,73821682,73824040;73817023,73817479,73818209,73819532,73821682,73824040	73817117,73817554,73819617,73821730,73824084;73817117,73817554,73821730,73824084;73817117,73817554,73819645,73821730,73824084;73817117,73817554,73818895,73819645,73821730,73824084	351;265;379;1066	hsa-CAMK2G_0001	3	6	5	1	3	2	4	4	3	3	2	6	6	NA	1	5	1	5	7	5	3	2	4	4	5	9	9	12	6		319	305	370	237	321
chr10 : 74838683 | 74843478	chr10	74838683	74843478	+	+	exonic	+	ENSG00000156650.14	KAT6B	isExon-isExon	74838683,74842600;74838683,74842600	74838752,74843478;74838783,74843478	949;980	hsa-KAT6B_0011	37	18	24	31	21	11	21	14	43	25	19	41	28	41	24	23	15	49	38	29	29	24	9	24	29	56	84	133	45		53	54	66	65	70
chr10 : 74842600 | 74843478	chr10	74842600	74843478	+	+	exonic	+	ENSG00000156650.14	KAT6B	isExon-isExon	7484260074842600	7484347874843470	1758	hsa-KAT6B_0030	29	17	14	12	6	10	13	9	20	21	15	22	15	13	9	8	12	19	38	17	17	10	9	12	20	36	45	76	36		102	106	124	111	98
chr10 : 74969660 | 74989112	chr10	74969660	74989112	+	+	exonic	+	ENSG00000156650.14	KAT6B	isExon-isExon	74969660,74970020,74977316,74979224,74981787,74985080,74989019;74969660,74970020,74972507,74975399,74977316,74979224,74981787,74985080,74989019;74969660,74970020,74977316,74979224,74981787,74989019;74969660,74989019;74969660,74970020,74972507,74975399,74977316,74979224,74981787,74985080,74989019;74969660,74970020,74972507,74975399,74977316,74979224,74981787,74985080,74989019;74969660,74970020,749…	74969775,74970101,74977437,74979339,74981928,74985241,74989112;74969775,74970101,74972639,74975454,74977437,74979339,74981928,74985241,74989112;74969775,74970101,74977437,74979339,74981928,74989112;74969775,74989112;74969775,74970101,74972639,74975781,74977437,74979339,74981928,74985241,74989112;74969775,74970101,74972639,74976330,74977437,74979339,74981928,74985241,74989112;74969775,74970101,749…	834;1023;672;210;1350;1899;861;2884	hsa-KAT6B_0001	9	11	7	3	4	7	6	2	6	8	3	3	5	8	7	3	6	8	1	9	10	7	6	2	3	7	13	43	12		75	68	79	85	72
chr10 : 76944773 | 76970067	chr10	76944773	76970067	+	+	exonic	-	ENSG00000156113.24	KCNMA1	isExon-isExon	76944773,76949142,76953801,76969974;76944773,76949142,76952037,76953801,76969974	76944965,76949366,76953924,76970067;76944965,76949366,76952159,76953924,76970067	636;759	hsa-KCNMA1_0001	9	9	12	5	7	NA	8	1	12	6	4	13	3	2	11	2	6	7	6	2	4	9	3	2	8	8	25	29	24		276	188	333	226	249
chr10 : 82951469 | 82985347	chr10	82951469	82985347	+	+	exon	+	ENSG00000185737.13	NRG3	isExon-inExon	82951469,82958949,82973788,82978950,82985098;82951469,82955191,82958949,82973788,82978950,82984783,82985098;82951469,82958949,82973788,82978950,82984783,82985098	82951571,82959075,82973915,82979120,82985347;82951571,82955233,82959075,82973915,82979120,82984854,82985347;82951571,82959075,82973915,82979120,82984854,82985347	779;894;851	hsa-NRG3_0001	9	13	17	NA	6	13	9	9	10	24	10	14	5	11	8	8	10	12	15	14	14	8	7	8	9	37	32	43	25		107	74	101	NA	83
chr10 : 84371014 | 84373815	chr10	84371014	84373815	+	+	exonic	+	ENSG00000107771.17	CCSER2	isExon-isExon	8437101484373610	8437246984373810	1653	hsa-CCSER2_0003	9	3	5	2	4	5	11	5	4	3	1	12	5	2	9	3	10	4	4	3	NA	6	1	9	3	3	13	45	11		124	78	161	128	115
chr10 : 84417771 | 84425893	chr10	84417771	84425893	+	+	exonic	+	ENSG00000107771.17	CCSER2	isExon-isExon	8441777184425730	8441786184425890	254	hsa-CCSER2_0002	13	10	5	11	7	6	7	14	12	8	11	16	7	10	7	NA	14	10	23	15	10	8	5	14	6	9	17	68	21		117	84	172	74	69
chr10 : 84438512 | 84477664	chr10	84438512	84477664	+	+	exonic	+	ENSG00000107771.17	CCSER2	isExon-isExon	8.44385e+31	8.44387e+31	457	hsa-CCSER2_0001	22	31	29	25	24	23	27	17	42	28	16	66	34	28	20	38	37	25	32	40	40	44	17	33	34	49	86	252	94		138	100	179	68	83
chr10 : 86451967 | 86473973	chr10	86451967	86473973	+	+	exonic	-	ENSG00000062650.20	WAPL	isExon-isExon	8.6452e+87	8.64521e+87	1470	hsa-WAPL_0014	5	2	3	1	1	4	2	3	6	4	2	6	2	5	3	4	2	4	3	3	1	4	3	4	NA	2	8	32	6		80	63	84	51	53
chr10 : 87767673 | 87776427	chr10	87767673	87776427	+	+	exonic	-	ENSG00000138138.14	ATAD1	isExon-isExon	8.77677e+23	8.77677e+23	248	hsa-ATAD1_0005	1	8	7	NA	5	1	5	1	NA	3	3	3	3	6	NA	4	NA	2	3	NA	5	2	1	2	4	1	10	24	12		70	45	69	NA	58
chr10 : 88893871 | 88905660	chr10	88893871	88905660	+	+	mix	+	ENSG00000138134.12	STAMBPL1	isExon-intronic	88893871,88893871;88893871,88905443	88905660,88893913;88901738,88905660	11833;8086	hsa-STAMBPL1_0008	2	4	7	3	4	3	4	NA	NA	NA	2	3	3	4	1	6	2	2	4	4	4	NA	5	5	NA	5	9	13	6		68	57	69	34	39
chr10 : 88901656 | 88922436	chr10	88901656	88922436	+	+	exonic	+	ENSG00000138134.12	STAMBPL1	isExon-isExon	8.89017e+71	8.89017e+71	1307	hsa-STAMBPL1_0003	10	22	15	13	10	13	17	8	14	11	17	16	7	14	9	12	18	19	11	19	14	20	13	12	12	20	37	78	22		66	52	83	68	71
chr1 : 31310044 | 31348974	chr1	31310044	31348974	+	NA	NA	NA	NA	NA	NA	NA	NA	NA	hsa-ZCCHC17_0006	NA	NA	NA	1	3	NA	NA	NA	2	1	NA	NA	NA	NA	NA	NA	NA	NA	NA	NA	NA	NA	NA	NA	NA	NA	NA	NA	NA		NA	NA	NA	48	102
chr10 : 91819270 | 91842391	chr10	91819270	91842391	+	+	exonic	+	ENSG00000107854.6	TNKS2	isExon-isExon	9.18193e+103	9.18193e+103	1539	hsa-TNKS2_0012	10	5	17	6	5	NA	4	5	5	15	NA	11	NA	11	8	6	4	6	10	8	9	12	4	7	3	8	3	50	10		101	98	104	78	76
chr10 : 92081320 | 92091944	chr10	92081320	92091944	+	+	exonic	-	ENSG00000107864.15	CPEB3	isExon-isExon	9208132092091830	9208150192091940	297	hsa-CPEB3_0021	9	15	6	3	5	9	8	11	8	14	4	10	8	2	9	6	6	17	NA	7	3	4	4	8	6	3	16	36	19		174	111	191	125	150
chr10 : 92081320 | 92181019	chr10	92081320	92181019	+	+	exonic	-	ENSG00000107864.15	CPEB3	isExon-isExon	92081320,92091830,92111076,92143029,92144945,92180963;92081320,92091830,92111076,92143029,92144945,92180963	92081501,92091944,92111194,92143118,92145112,92181019;92081501,92091944,92111194,92143118,92145085,92181019	731;704	hsa-CPEB3_0008	NA	1	NA	NA	1	NA	NA	1	2	3	3	1	1	2	4	2	3	2	3	3	3	3	NA	3	2	3	9	28	11		NA	95	NA	NA	91
chr10 : 92143029 | 92181019	chr10	92143029	92181019	+	+	exonic	-	ENSG00000107864.15	CPEB3	isExon-isExon	92143029,92144945,92180963;92143029,92144945,92180963	92143118,92145112,92181019;92143118,92145085,92181019	315;288	hsa-CPEB3_0001	8	7	5	4	5	4	NA	4	11	13	6	15	3	2	10	6	7	8	4	8	8	13	8	9	7	13	20	55	34		181	110	249	101	119
chr10 : 92531748 | 92537550	chr10	92531748	92537550	+	+	exonic	-	ENSG00000119912.18	IDE	isExon-isExon	9.25317e+23	9.25319e+23	563	hsa-IDE_0004	NA	5	4	2	1	7	2	4	4	5	NA	6	4	3	3	6	4	9	4	3	4	10	1	6	4	6	6	35	12		NA	33	38	33	52
chr10 : 92893349 | 92899644	chr10	92893349	92899644	+	+	exonic	+	ENSG00000138190.17	EXOC6	isExon-isExon	9.28933e+31	9.28935e+31	357	hsa-EXOC6_0014	4	6	3	2	NA	2	6	3	4	4	2	8	NA	2	3	1	1	5	NA	3	2	3	2	5	5	3	7	12	6		81	66	79	43	NA
chr10 : 92893349 | 92920050	chr10	92893349	92920050	+	+	exonic	+	ENSG00000138190.17	EXOC6	isExon-isExon	9.28933e+55	9.28935e+55	787	hsa-EXOC6_0013	13	7	9	6	NA	5	3	1	6	11	8	6	7	9	2	4	4	7	8	6	7	4	6	6	3	9	15	36	11		55	31	45	34	NA
chr10 : 92893349 | 92955714	chr10	92893349	92955714	+	+	exonic	+	ENSG00000138190.17	EXOC6	isExon-isExon	92893349,92894794,92894930,92899599,92909427,92915758,92928339,92940727,92948274,92952273,92954630,92955580;92893349,92894794,92894930,92899599,92909427,92915758,92919982,92928339,92934144,92934310,92935814,92940727,92948274,92952273,92954630,92955580	92893520,92894841,92895020,92899644,92909631,92915913,92928422,92940824,92948379,92952382,92954741,92955714;92893520,92894841,92895020,92899644,92909631,92915913,92920050,92928422,92934190,92934430,92935885,92940824,92948379,92952382,92954741,92955714	1363;1672	hsa-EXOC6_0033	4	6	1	3	2	3	3	NA	2	2	1	6	4	6	NA	3	2	2	NA	1	6	NA	3	NA	2	3	5	12	5		45	32	66	24	29
chr10 : 94441896 | 94474783	chr10	94441896	94474783	+	+	exonic	+	ENSG00000108239.9	TBC1D12	isExon-isExon	9444189694474660	9444201994474780	240	hsa-TBC1D12_0002	5	NA	4	11	8	3	6	10	4	7	3	20	11	NA	NA	6	10	8	2	6	8	10	8	7	2	14	21	80	29		31	NA	37	37	36
chr10 : 95351209 | 95384285	chr10	95351209	95384285	+	+	exonic	-	ENSG00000095637.23	SORBS1	isExon-isExon	95351209,95354882,95357631,95367650,95371326,95375973,95381685,95383985,95384238;95351209,95354882,95357631,95367650,95371326,95371984,95375973,95381685,95383985,95384238;95351209,95354882,95357631,95367650,95381685,95383985,95384238;95351209,95354882,95357631,95367650,95371984,95375973,95381685,95383985,95384238;95351209,95354882,95355627,95357631,95367650,95371326,95375973,95381685,95383985,953…	95351376,95354967,95357803,95367699,95371427,95376056,95381799,95384114,95384285;95351376,95354967,95357803,95367699,95371427,95372049,95376056,95381799,95384114,95384285;95351376,95354967,95357803,95367699,95381799,95384114,95384285;95351376,95354967,95357803,95367699,95372049,95376056,95381799,95384114,95384285;95351376,95354967,95357105,95357803,95367699,95371427,95376056,95381799,95384114,953…	956;1022;770;920;2435	hsa-SORBS1_0082	5	3	6	2	7	6	2	NA	2	3	NA	NA	NA	NA	NA	2	NA	5	NA	NA	NA	5	NA	NA	NA	6	7	12	4		315	373	289	267	295
chr10 : 95381685 | 95410777	chr10	95381685	95410777	+	+	exonic	-	ENSG00000095637.23	SORBS1	isExon-isExon	95381685,95383985,95384238,95397220,95399017,95410633;95381685,95383985,95384238,95397220,95399017,95406118,95410633;95381685,95383985,95384238,95395001,95397220,95399017,95406118,95410633;95381685,95383985,95384238,95386991,95395001,95397220,95399017,95406118,95410633;95381685,95383985,95384238,95394611,95395001,95397220,95399017,95406118,95410633	95381799,95384114,95384285,95397283,95399189,95410777;95381799,95384114,95384285,95397283,95399189,95406147,95410777;95381799,95384114,95384285,95395075,95397283,95399189,95406147,95410777;95381799,95384114,95384285,95387119,95395075,95397283,95399189,95406147,95410777;95381799,95384114,95384285,95394673,95395075,95397283,95399189,95406147,95410777	675;705;780;909;843	hsa-SORBS1_0010	NA	6	NA	NA	4	1	3	2	4	5	3	15	15	2	7	1	6	2	3	2	3	5	7	4	9	5	14	28	11		NA	332	NA	NA	332
chr10 : 95395001 | 95432576	chr10	95395001	95432576	+	+	exonic	-	ENSG00000095637.23	SORBS1	isExon-isExon	95395001,95397220,95399017,95406118,95410633,95414494,95421961,95422190,95432448;95395001,95397220,95399017,95406118,95410633,95414494,95421961,95432448	95395075,95397283,95399189,95406147,95410777,95414862,95422073,95422216,95432576;95395075,95397283,95399189,95406147,95410777,95414862,95422073,95432576	1125;1098	hsa-SORBS1_0030	3	12	NA	8	9	2	5	3	3	1	NA	10	3	NA	1	2	5	3	NA	NA	NA	4	NA	1	2	NA	10	23	4		207	270	NA	228	353
chr10 : 96544076 | 96576829	chr10	96544076	96576829	+	+	exonic	-	ENSG00000077147.16	TM9SF3	isExon-isExon	9.65441e+63	9.65442e+63	1083	hsa-TM9SF3_0001	2	3	4	2	2	2	1	NA	4	5	NA	8	4	3	7	3	6	7	3	5	NA	3	2	6	NA	1	3	16	7		126	89	154	60	112
chr10 : 96907265 | 96907747	chr10	96907265	96907747	+	+	exonic	+	ENSG00000196233.14	LCOR	isExon-isExon	9690726596907660	9690733096907740	146	hsa-LCOR_0001	2	3	4	2	17	3	1	3	7	3	2	6	3	5	3	NA	5	4	7	NA	6	4	1	3	2	5	1	18	5		44	31	45	29	48
chr10 : 97157818 | 97164890	chr10	97157818	97164890	+	+	exonic;exonic	-	ENSG00000187122.17;ENSG00000269891.2	SLIT1;ARHGAP19-SLIT1	isExon-isExon;isExon-isExon	97157818,97163380,97164819;97157818,97163380,97164819	97157889,97163451,97164890;97157889,97163451,97164890	216;216	hsa-SLIT1_0001	2	2	2	NA	7	3	3	3	2	NA	1	5	2	6	NA	NA	NA	1	7	NA	NA	NA	NA	1	NA	4	2	5	1		107	98	132	NA	160
chr10 : 97436417 | 97437750	chr10	97436417	97437750	+	+	exon	-	ENSG00000171311.13	EXOSC1	inExon-isExon	9.74364e+23	9.74366e+23	271	hsa-EXOSC1_0001	15	11	12	3	2	2	6	12	9	10	7	14	9	10	7	5	7	13	9	6	9	4	10	9	3	12	25	72	16		32	33	52	35	36
chr10 : 98162883 | 98209899	chr10	98162883	98209899	+	+	exonic	+	ENSG00000166024.14	R3HCC1L	isExon-isExon	9.81629e+23	9.8163e+23	1997	hsa-R3HCC1L_0012	4	2	2	3	1	2	NA	5	2	3	NA	4	NA	5	3	1	3	5	NA	NA	NA	2	NA	4	1	4	NA	12	3		18	19	10	11	41
chr10 : 100923975 | 100926019	chr10	100923975	100926019	+	+	exonic	+	ENSG00000119906.13	SLF2	isExon-isExon	100923975,100925405,100925949;100923975,100925949	100924972,100925481,100926019;100924972,100926019	1146;1069	hsa-SLF2_0001	6	9	6	NA	5	6	2	3	6	5	2	8	6	2	NA	11	5	7	4	8	1	7	8	6	4	11	15	21	21		84	98	101	NA	107
chr10 : 101667886 | 101676436	chr10	101667886	101676436	+	+	exonic	-	ENSG00000107829.15	FBXW4	isExon-isExon	1.01668e+35	1.01668e+35	510	hsa-FBXW4_0001	13	11	13	13	17	8	7	13	12	16	4	21	9	10	23	7	10	24	27	18	11	14	6	7	11	9	16	68	25		46	40	27	38	81
chr10 : 101672915 | 101676436	chr10	101672915	101676436	+	+	exonic	-	ENSG00000107829.15	FBXW4	isExon-isExon	1.01673e+26	1.01673e+26	415	hsa-FBXW4_0003	13	NA	12	8	12	11	10	14	7	8	13	15	9	11	6	8	8	17	14	6	13	3	4	5	11	11	15	35	9		51	NA	23	37	72
chr10 : 101792839 | 101810314	chr10	101792839	101810314	+	+	exonic	-	ENSG00000198408.14	OGA	isExon-isExon	101792839,101793913,101797980,101798842,101803735,101806045,101807730,101810184;101792839,101793913,101797980,101798842,101803735,101806045,101807730,101810184;101792839,101793913,101797980,101798842,101800242,101803735,101806045,101807730,101810184	101792901,101793998,101798154,101799455,101804019,101806143,101807901,101810314;101792943,101793998,101798154,101799455,101804019,101806143,101807901,101810314;101792943,101793998,101798154,101799455,101800400,101804019,101806143,101807901,101810314	1625;1667;1826	hsa-MGEA5_0001	13	7	4	7	4	9	18	3	9	10	7	14	5	11	5	11	9	9	2	11	11	9	9	7	11	18	24	107	40		397	295	408	293	283
chr10 : 101939863 | 101957732	chr10	101939863	101957732	+	+	exonic	-	ENSG00000120029.13	ARMH3	isExon-isExon	1.0194e+26	1.0194e+26	286	hsa-C10orf76_0001	5	1	3	NA	1	2	NA	NA	1	4	2	2	6	3	3	2	5	2	5	2	1	2	1	2	1	4	9	15	6		46	40	38	NA	33
chr1 : 32553459 | 32595223	chr1	32553459	32595223	+	NA	NA	NA	NA	NA	NA	NA	NA	NA	hsa-ZBTB8A_0003	NA	1	NA	NA	NA	NA	NA	NA	NA	NA	1	NA	1	NA	NA	NA	NA	NA	NA	NA	NA	NA	NA	NA	NA	NA	2	NA	3		NA	18	NA	NA	NA
chr10 : 101975212 | 101995355	chr10	101975212	101995355	+	+	exonic	-	ENSG00000120029.13	ARMH3	isExon-isExon	1.01975e+44	1.01975e+44	345	hsa-C10orf76_0002	3	2	1	5	3	1	1	NA	3	6	2	7	4	2	NA	3	1	5	NA	6	5	NA	1	6	3	8	5	9	8		76	52	61	58	38
chr10 : 102157019 | 102158214	chr10	102157019	102158214	+	+	exonic	+	ENSG00000166197.17	NOLC1	isExon-isExon	102157019,102157449,102158049;102157019,102157186,102157431,102158049;102157019,102157189,102157431,102158049	102157074,102157555,102158214;102157074,102157328,102157555,102158214;102157074,102157328,102157555,102158214	329;490;487	hsa-NOLC1_0001	NA	3	1	2	7	2	1	2	NA	1	NA	1	NA	3	3	3	NA	3	4	NA	4	1	NA	1	NA	2	3	5	NA		NA	44	73	35	78
chr10 : 102685816 | 102705489	chr10	102685816	102705489	+	+	exonic	-	ENSG00000138175.9	ARL3	isExon-isExon	1.02686e+35	1.02686e+35	498	hsa-ARL3_0001	2	2	4	2	4	NA	NA	1	4	4	5	6	1	2	6	1	NA	11	1	3	2	2	1	2	1	3	3	17	6		156	70	92	75	108
chr10 : 103438015 | 103438808	chr10	103438015	103438808	+	+	exonic	+	ENSG00000148843.15	PDCD11	isExon-isExon	1.03438e+17	1.03438e+17	180	hsa-PDCD11_0002	3	4	6	8	7	4	NA	NA	4	5	7	9	7	3	5	2	5	6	10	4	6	7	5	4	4	8	7	27	17		31	20	15	30	36
chr10 : 103570872 | 103585225	chr10	103570872	103585225	+	+	exonic	+	ENSG00000107954.10	NEURL1	isExon-isExon	1.03571e+26	1.03571e+26	1254	hsa-NEURL1_0003	7	8	7	11	20	9	6	NA	12	7	6	8	5	11	10	8	3	14	11	7	6	6	6	4	4	11	12	29	7		131	73	155	111	219
chr10 : 106699214 | 106709341	chr10	106699214	106709341	+	+	exonic	-	ENSG00000108018.16	SORCS1	isExon-isExon	1.06699e+26	1.06699e+26	389	hsa-SORCS1_0032	1	2	3	2	2	3	1	NA	1	5	4	9	3	2	7	1	3	2	2	2	6	5	NA	NA	3	8	11	39	20		63	51	81	65	72
chr10 : 110124017 | 110130486	chr10	110124017	110130486	+	+	exonic	+	ENSG00000148700.15	ADD3	isExon-isExon	1.10124e+35	1.10124e+35	589	hsa-ADD3_0005	3	9	7	6	5	3	8	1	3	5	1	9	12	4	4	NA	2	3	4	4	1	7	3	5	4	4	12	28	10		185	197	153	191	255
chr10 : 110596398 | 110598290	chr10	110596398	110598290	+	+	exonic	+	ENSG00000108055.10	SMC3	isExon-isExon	1.10596e+17	1.10597e+17	305	hsa-SMC3_0001	7	3	7	7	8	8	5	6	6	10	5	8	9	6	12	14	10	4	10	9	9	5	6	9	7	5	10	30	5		46	35	45	46	35
chr10 : 110881233 | 110890670	chr10	110881233	110890670	+	+	exonic	+	ENSG00000150593.18	PDCD4	isExon-isExon	1.10881e+53	1.10882e+53	947	hsa-PDCD4_0004	8	3	4	1	2	3	4	2	7	7	6	7	3	4	2	4	4	9	9	7	5	6	2	7	4	7	12	24	9		77	59	77	56	59
chr10 : 110964125 | 110985765	chr10	110964125	110985765	+	+	exonic	+	ENSG00000108061.12	SHOC2	isExon-isExon	1.10964e+17	1.10965e+17	1075	hsa-SHOC2_0002	14	29	18	16	17	16	13	5	18	22	8	36	14	18	13	18	20	20	7	11	22	21	17	17	16	23	37	123	38		96	60	100	67	51
chr1 : 32948025 | 32949774	chr1	32948025	32949774	+	NA	NA	NA	NA	NA	NA	NA	NA	NA	hsa-RNF19B_0011	NA	NA	NA	NA	NA	NA	NA	NA	2	NA	NA	2	NA	NA	NA	NA	NA	NA	NA	NA	NA	NA	NA	NA	NA	1	2	3	NA		NA	NA	NA	NA	NA
chr10 : 112527087 | 112538330	chr10	112527087	112538330	+	+	exonic	+	ENSG00000151532.14	VTI1A	isExon-isExon	1.12527e+17	1.12527e+17	163	hsa-VTI1A_0001	2	8	5	NA	5	6	2	4	5	2	6	13	3	1	7	9	NA	14	9	5	4	4	4	4	9	4	13	20	12		87	74	82	NA	175
chr10 : 115114009 | 115171292	chr10	115114009	115171292	+	+	mix	+	ENSG00000107518.18	ATRNL1	intronic-isExon	115114009,115114009;115114009,115121699,115127593,115129327,115160040,115165558,115171037	115171292,115171292;115120268,115121812,115127721,115129535,115160214,115165645,115171292	114568;7231	hsa-ATRNL1_0110	30	10	25	5	3	18	29	4	19	10	6	16	6	4	2	NA	14	4	7	8	7	4	9	9	11	11	17	25	14		1198	471	1037	397	287
chr1 : 33159688 | 33159944	chr1	33159688	33159944	+	NA	NA	NA	NA	NA	NA	NA	NA	NA	hsa-TRIM62_0002	NA	NA	1	NA	NA	NA	NA	NA	NA	NA	NA	NA	NA	NA	NA	NA	NA	NA	NA	NA	NA	NA	NA	1	NA	NA	NA	1	2		NA	NA	12	NA	NA
chr10 : 115120185 | 115129535	chr10	115120185	115129535	+	+	exonic	+	ENSG00000107518.18	ATRNL1	isExon-isExon	115120185,115121699,115127593,115129327;115120185,115121699,115127593,115128407,115129327	115120268,115121812,115127721,115129535;115120268,115121812,115127721,115128508,115129535	536;638	hsa-ATRNL1_0001	124	69	99	62	37	62	55	19	112	88	54	150	70	81	75	60	96	94	84	83	105	84	74	77	70	69	166	354	126		2492	1333	2725	1217	967
chr10 : 115120185 | 115165645	chr10	115120185	115165645	+	+	exonic	+	ENSG00000107518.18	ATRNL1	isExon-isExon	115120185,115121699,115127593,115129327,115160040,115165558;115120185,115121699,115127593,115128407,115129327,115160040,115165558	115120268,115121812,115127721,115129535,115160214,115165645;115120268,115121812,115127721,115128508,115129535,115160214,115165645	799;901	hsa-ATRNL1_0002	30	22	24	13	5	16	22	6	12	15	15	40	14	12	10	15	18	20	14	15	14	21	13	16	13	18	28	115	28		2172	1017	1984	700	636
chr10 : 115120185 | 115171292	chr10	115120185	115171292	+	+	exonic	+	ENSG00000107518.18	ATRNL1	isExon-isExon	1.1512e+62	1.1512e+62	1055	hsa-ATRNL1_0008	227	131	159	56	35	163	152	39	182	127	81	376	108	109	84	116	200	128	81	177	128	128	99	144	107	172	335	1237	308		1632	584	1383	509	319
chr10 : 115120185 | 115173448	chr10	115120185	115173448	+	+	mix	+	ENSG00000107518.18	ATRNL1	isExon-intronic	115120185,115121699,115127593,115129327,115160040,115171037;115120185,115121699,115127593,115129327,115160040,115165558,115171037;115120185,115121699,115127593,115129327,115160040;115120185,115121699,115127593,115128407,115129327,115160040,115165558,115171037	115120268,115121812,115127721,115129535,115160214,115173448;115120268,115121812,115127721,115129535,115160214,115165645,115173448;115120268,115121812,115127721,115129535,115173448;115120268,115121812,115127721,115128508,115129535,115160214,115165645,115173448	3123;3211;13945;3313	hsa-ATRNL1_0105	6	10	9	5	NA	4	9	NA	8	3	5	11	3	3	5	1	8	3	4	7	5	NA	9	5	7	6	16	39	10		697	226	557	207	NA
chr10 : 115120185 | 115215880	chr10	115120185	115215880	+	+	exonic	+	ENSG00000107518.18	ATRNL1	isExon-isExon	1.1512e+71	1.1512e+71	1239	hsa-ATRNL1_0010	137	67	116	46	39	94	89	25	121	88	39	232	57	54	54	88	127	64	38	100	106	82	77	77	82	108	224	713	184		1779	755	1757	614	473
chr10 : 115120185 | 115220503	chr10	115120185	115220503	+	+	mix	+	ENSG00000107518.18	ATRNL1	isExon-intronic	115120185,115121699,115127593,115128407,115129327,115160040,115165558,115171037;115120185,115121699,115127593,115129327,115160040,115165558,115171037,115215697;115120185,115121699,115127593,115129327,115160040,115171037;115120185,115121699,115127593,115129327,115160040,115165558,115171037;115120185,115121699,115127593,115129327,115160040	115120268,115121812,115127721,115128508,115129535,115160214,115165645,115220503;115120268,115121812,115127721,115129535,115160214,115165645,115171292,115220503;115120268,115121812,115127721,115129535,115160214,115220503;115120268,115121812,115127721,115129535,115160214,115165645,115220503;115120268,115121812,115127721,115129535,115220503	50368;5862;50178;50266;61000	hsa-ATRNL1_0107	14	5	11	2	NA	6	9	NA	6	8	7	16	3	5	8	2	10	6	1	5	9	4	8	6	5	5	13	49	8		699	235	570	207	NA
chr1 : 33690732 | 33693056	chr1	33690732	33693056	+	NA	NA	NA	NA	NA	NA	NA	NA	NA	hsa-CSMD2_0047	2	NA	NA	1	NA	1	NA	2	NA	NA	NA	3	2	1	NA	NA	2	NA	NA	NA	NA	NA	1	1	NA	NA	2	1	NA		27	NA	NA	16	NA
chr10 : 115120185 | 115241725	chr10	115120185	115241725	+	+	exonic	+	ENSG00000107518.18	ATRNL1	isExon-isExon	1.1512e+80	1.1512e+80	1394	hsa-ATRNL1_0003	108	43	130	41	20	75	93	16	108	78	23	193	36	59	38	60	81	35	31	78	80	30	37	67	65	82	177	630	168		1542	683	1579	622	445
chr10 : 115120185 | 115268444	chr10	115120185	115268444	+	+	exonic	+	ENSG00000107518.18	ATRNL1	isExon-isExon	1.1512e+107	1.1512e+107	1807	hsa-ATRNL1_0016	56	13	51	8	14	37	35	9	47	20	13	49	9	18	16	23	38	19	13	26	27	12	14	24	28	32	70	176	57		1526	637	1375	521	451
chr1 : 33772569 | 33819837	chr1	33772569	33819837	+	NA	NA	NA	NA	NA	NA	NA	NA	NA	hsa-CSMD2_0006	NA	NA	2	NA	NA	NA	NA	NA	1	NA	1	NA	NA	1	NA	NA	1	1	NA	1	1	NA	NA	1	NA	NA	NA	3	NA		NA	NA	39	NA	NA
chr10 : 115120185 | 115302043	chr10	115120185	115302043	+	+	exonic	+	ENSG00000107518.18	ATRNL1	isExon-isExon	1.1512e+143	1.1512e+143	2525	hsa-ATRNL1_0055	5	4	2	NA	2	5	8	NA	7	5	3	17	NA	3	4	7	4	7	3	5	2	4	1	5	2	7	12	42	5		1468	666	1324	NA	570
chr10 : 115215697 | 115268444	chr10	115215697	115268444	+	+	exonic	+	ENSG00000107518.18	ATRNL1	isExon-isExon	1.15216e+44	1.15216e+44	752	hsa-ATRNL1_0035	18	10	15	6	3	7	8	6	10	12	9	11	10	7	8	7	10	9	1	12	11	8	4	1	8	14	25	48	18		1864	841	1740	655	659
chr1 : 33788600 | 33820556	chr1	33788600	33820556	+	NA	NA	NA	NA	NA	NA	NA	NA	NA	hsa-CSMD2_0002	NA	NA	NA	NA	NA	NA	NA	NA	NA	NA	NA	NA	NA	NA	NA	NA	NA	NA	NA	NA	2	NA	1	1	NA	1	3	2	NA		NA	NA	NA	NA	NA
chr1 : 34884978 | 34886285	chr1	34884978	34886285	+	NA	NA	NA	NA	NA	NA	NA	NA	NA	hsa-DLGAP3_0001	NA	NA	1	NA	NA	1	1	NA	NA	NA	NA	NA	1	NA	NA	NA	NA	NA	NA	NA	NA	NA	1	NA	NA	NA	NA	4	1		NA	NA	318	NA	NA
chr10 : 115215697 | 115286397	chr10	115215697	115286397	+	+	exonic	+	ENSG00000107518.18	ATRNL1	isExon-isExon	1.15216e+62	1.15216e+62	1067	hsa-ATRNL1_0017	9	5	8	4	2	4	8	1	8	6	NA	6	5	5	NA	5	NA	NA	1	9	5	NA	2	NA	3	9	2	34	11		1792	823	1647	693	604
chr10 : 115215697 | 115315736	chr10	115215697	115315736	+	+	exonic	+	ENSG00000107518.18	ATRNL1	isExon-isExon	1.15216e+89	1.15216e+89	1689	hsa-ATRNL1_0031	15	9	18	7	11	7	11	8	19	7	14	27	4	9	7	11	14	21	7	15	9	8	15	15	13	11	19	72	29		1658	856	1642	767	677
chr10 : 115215697 | 115334419	chr10	115215697	115334419	+	+	exonic	+	ENSG00000107518.18	ATRNL1	isExon-isExon	1.15216e+98	1.15216e+98	1827	hsa-ATRNL1_0032	6	11	10	3	6	8	9	2	8	8	7	20	3	6	9	7	4	7	3	8	8	1	3	7	4	16	7	52	10		1490	706	1442	578	523
chr10 : 115215697 | 115394752	chr10	115215697	115394752	+	+	exonic	+	ENSG00000107518.18	ATRNL1	isExon-isExon	1.15216e+107	1.15216e+107	1921	hsa-ATRNL1_0034	3	1	5	2	1	NA	1	2	3	NA	NA	4	3	3	1	3	5	5	NA	2	3	2	5	NA	2	2	NA	15	3		1511	641	1427	555	558
chr10 : 115394659 | 115469329	chr10	115394659	115469329	+	+	exonic	+	ENSG00000107518.18	ATRNL1	isExon-isExon	1.15395e+44	1.15395e+44	479	hsa-ATRNL1_0011	15	7	6	NA	1	5	4	1	3	2	1	17	NA	5	1	2	4	2	NA	NA	NA	2	1	3	3	8	12	40	7		1195	794	1322	NA	389
chr10 : 115426250 | 115469329	chr10	115426250	115469329	+	+	exonic	+	ENSG00000107518.18	ATRNL1	isExon-isExon	1.15426e+35	1.15426e+35	385	hsa-ATRNL1_0015	8	14	13	9	7	11	12	NA	7	18	1	24	6	5	6	8	11	4	NA	15	4	9	8	15	18	23	47	99	26		1144	668	1272	427	349
chr10 : 115426250 | 115549536	chr10	115426250	115549536	+	+	exonic	+	ENSG00000107518.18	ATRNL1	isExon-isExon	1.15426e+53	1.15426e+53	526	hsa-ATRNL1_0005	19	13	14	10	17	21	15	10	17	8	5	27	16	14	6	6	16	12	11	19	1	27	12	11	21	19	33	109	27		901	435	900	430	421
chr10 : 115461941 | 115469329	chr10	115461941	115469329	+	+	exonic	+	ENSG00000107518.18	ATRNL1	isExon-isExon	1.15462e+26	1.15462e+26	332	hsa-ATRNL1_0009	60	48	31	22	14	36	36	3	36	36	15	56	54	29	17	31	39	38	34	41	25	42	34	42	38	56	92	194	75		954	579	1091	356	223
chr10 : 115461941 | 115519324	chr10	115461941	115519324	+	+	exonic	+	ENSG00000107518.18	ATRNL1	isExon-isExon	1.15462e+35	1.15462e+35	394	hsa-ATRNL1_0054	29	31	34	21	9	21	23	3	21	24	8	50	25	10	20	9	20	10	7	19	12	27	13	18	16	36	84	134	60		813	492	878	399	297
chr1 : 35356651 | 35361789	chr1	35356651	35361789	+	NA	NA	NA	NA	NA	NA	NA	NA	NA	hsa-ZMYM4_0104	NA	NA	1	NA	NA	NA	NA	NA	NA	NA	NA	NA	1	NA	NA	NA	1	NA	NA	NA	NA	NA	NA	NA	NA	NA	1	1	1		NA	NA	44	NA	NA
chr10 : 115461941 | 115549536	chr10	115461941	115549536	+	+	exonic	+	ENSG00000107518.18	ATRNL1	isExon-isExon	1.15462e+44	1.15462e+44	473	hsa-ATRNL1_0004	26	30	45	21	30	17	18	14	25	17	14	44	22	22	21	22	29	36	28	22	18	28	17	19	28	34	77	189	66		712	343	726	360	295
chr10 : 118685983 | 118707587	chr10	118685983	118707587	+	+	exonic	-	ENSG00000151893.15	CACUL1	isExon-isExon	1.18686e+53	1.18686e+53	658	hsa-CACUL1_0008	5	1	4	2	4	3	3	NA	8	6	NA	7	5	3	NA	2	2	3	3	1	1	2	5	5	4	NA	2	11	5		93	75	97	57	66
chr10 : 118685983 | 118730410	chr10	118685983	118730410	+	+	exon	-	ENSG00000151893.15	CACUL1	inExon-isExon	118685983,118686598,118691265,118693702,118695141,118701306,118707492,118729295,118730284;118685983,118686598,118691265,118695141,118701306,118707492,118729295,118730284	118686168,118686641,118691403,118693749,118695230,118701408,118707587,118729397,118730410;118686168,118686641,118691403,118695230,118701408,118707587,118729397,118730410	936;888	hsa-CACUL1_0007	9	19	17	8	7	17	9	2	8	15	11	33	10	12	18	6	25	18	10	12	3	19	9	13	11	10	39	78	30		121	63	98	47	70
chr10 : 119041994 | 119044142	chr10	119041994	119044142	+	+	exonic	-	ENSG00000107581.13	EIF3A	isExon-isExon	1.19042e+17	1.19043e+17	868	hsa-EIF3A_0001	1	1	1	2	2	1	2	6	1	2	4	2	1	4	4	1	1	3	11	3	1	1	NA	6	4	1	3	8	1		131	79	113	137	414
chr10 : 121538592 | 121565704	chr10	121538592	121565704	+	+	exonic	-	ENSG00000066468.24	FGFR2	isExon-isExon	1.21539e+35	1.21539e+35	639	hsa-FGFR2_0001	2	4	2	2	2	4	2	NA	3	2	2	7	3	3	9	5	4	8	6	6	5	4	NA	1	10	2	4	45	8		72	99	64	84	119
chr10 : 121790169 | 121924329	chr10	121790169	121924329	+	+	exonic	-	ENSG00000107669.18	ATE1	isExon-isExon	121790169,121836718,121841082,121870006,121899866,121902391,121910906,121913790,121922349,121924266;121790169,121836718,121841082,121870006,121898841,121902391,121910906,121913790,121922349,121924266;121790169,121836718,121841082,121870006,121902391,121910906,121913790,121922349,121924266	121790289,121836817,121841263,121870038,121899994,121902620,121911151,121913893,121922411,121924329;121790289,121836817,121841263,121870038,121898969,121902620,121911151,121913893,121922411,121924329;121790289,121836817,121841263,121870038,121902620,121911151,121913893,121922411,121924329	1272;1272;1143	hsa-ATE1_0006	25	8	19	8	15	13	23	12	24	24	15	22	7	12	19	18	15	15	4	16	14	12	6	17	19	14	42	58	39		70	56	70	43	63
chr10 : 121836718 | 121913893	chr10	121836718	121913893	+	+	exonic	-	ENSG00000107669.18	ATE1	isExon-isExon	121836718,121841082,121870006,121902391,121910906,121913790;121836718,121841082,121870006,121898841,121902391,121910906,121913790;121836718,121841082,121870006,121899866,121902391,121910906,121913790	121836817,121841263,121870038,121902620,121911151,121913893;121836817,121841263,121870038,121898969,121902620,121911151,121913893;121836817,121841263,121870038,121899994,121902620,121911151,121913893	895;1024;1024	hsa-ATE1_0020	7	2	3	NA	4	2	5	2	7	4	2	7	4	5	2	NA	3	1	NA	6	NA	3	4	NA	7	NA	4	28	NA		141	119	136	NA	43
chr10 : 121836718 | 121924329	chr10	121836718	121924329	+	+	exonic	-	ENSG00000107669.18	ATE1	isExon-isExon	121836718,121841082,121870006,121899866,121902391,121910906,121913790,121922349,121924266;121836718,121841082,121870006,121902391,121910906,121913790,121922349,121924266;121836718,121841082,121870006,121898841,121902391,121910906,121913790,121922349,121924266	121836817,121841263,121870038,121899994,121902620,121911151,121913893,121922411,121924329;121836817,121841263,121870038,121902620,121911151,121913893,121922411,121924329;121836817,121841263,121870038,121898969,121902620,121911151,121913893,121922411,121924329	1151;1022;1151	hsa-ATE1_0005	11	7	12	2	NA	7	11	4	8	7	4	8	6	2	3	3	12	8	7	5	10	10	13	6	7	8	22	47	23		76	49	78	35	NA
chr10 : 121870006 | 121924329	chr10	121870006	121924329	+	+	exonic	-	ENSG00000107669.18	ATE1	isExon-isExon	121870006,121898841,121902391,121910906,121913790,121922349,121924266;121870006,121902391,121910906,121913790,121922349,121924266;121870006,121899866,121902391,121910906,121913790,121922349,121924266	121870038,121898969,121902620,121911151,121913893,121922411,121924329;121870038,121902620,121911151,121913893,121922411,121924329;121870038,121899994,121902620,121911151,121913893,121922411,121924329	869;740;869	hsa-ATE1_0007	14	7	18	7	8	4	14	6	15	11	8	16	4	7	12	9	9	10	7	13	10	6	4	15	10	7	26	42	28		120	89	127	84	115
chr10 : 124038515 | 124046724	chr10	124038515	124046724	+	+	exonic	-	ENSG00000182022.18	CHST15	isExon-isExon	1.24039e+35	1.24039e+35	1702	hsa-CHST15_0003	4	6	5	9	7	1	4	2	5	3	5	9	5	5	9	2	1	4	10	4	8	7	3	8	8	6	14	26	5		50	44	58	40	52
chr10 : 124408542 | 124412200	chr10	124408542	124412200	+	+	exonic	-	ENSG00000065154.12	OAT	isExon-isExon	1.24409e+26	1.24409e+26	549	hsa-OAT_0002	7	3	4	3	3	5	3	4	5	NA	4	5	4	5	7	NA	4	3	4	8	NA	4	3	10	5	NA	8	24	9		181	119	188	85	158
chr10 : 124681607 | 124682379	chr10	124681607	124682379	+	+	exonic;exonic	-	ENSG00000189319.14;ENSG00000258539.1	FAM53B;RP11-12J10.3	isExon-isExon;isExon-isExon	124681607,124681607;124681607,124681607	124682379,124682379;124682379,124682379	1546;1546	hsa-FAM53B_0001	20	6	20	12	12	14	14	3	10	5	10	16	5	7	7	10	4	11	17	8	5	5	6	7	8	13	9	30	21		61	46	59	67	97
chr10 : 124681607 | 124696212	chr10	124681607	124696212	+	+	exonic;exonic	-	ENSG00000189319.14;ENSG00000258539.1	FAM53B;RP11-12J10.3	isExon-isExon;isExon-isExon	124681607,124696158;124681607,124696158	124682379,124696212;124682379,124696212	828;828	hsa-FAM53B_0002	6	8	7	3	6	6	7	4	3	1	8	6	2	1	2	2	4	10	2	4	5	2	7	5	2	6	11	13	4		54	31	43	58	87
chr10 : 124942457 | 124943307	chr10	124942457	124943307	+	+	exon	+	ENSG00000019995.6	ZRANB1	inExon-isExon	1.24942e+17	1.24943e+17	1702	hsa-ZRANB1_0001	5	7	10	5	2	7	6	8	5	6	NA	20	5	9	NA	3	4	5	35	3	5	2	NA	6	4	4	10	27	19		92	67	104	60	108
chr1 : 35448173 | 35456241	chr1	35448173	35456241	+	NA	NA	NA	NA	NA	NA	NA	NA	NA	hsa-KIAA0319L_0001	1	NA	1	1	NA	NA	NA	NA	NA	NA	1	NA	NA	NA	NA	NA	NA	NA	1	NA	NA	3	NA	NA	NA	NA	NA	2	2		129	NA	160	84	NA
chr10 : 126970702 | 127000307	chr10	126970702	127000307	+	+	exonic	+	ENSG00000150760.13	DOCK1	isExon-isExon	1.26971e+80	1.26971e+80	939	hsa-DOCK1_0022	5	7	3	7	15	6	4	22	5	3	NA	18	8	7	3	5	5	11	9	8	5	10	8	6	2	9	4	60	8		76	61	43	65	95
chr11 : 8137378 | 8140193	chr11	8137378	8140193	+	+	exonic	-	ENSG00000166405.15	RIC3	isExon-isExon	8.13738e+20	8.13747e+20	397	hsa-RIC3_0001	5	8	2	8	13	5	6	NA	5	5	9	8	9	3	9	3	6	18	11	5	5	3	8	4	4	4	10	18	NA		47	46	66	61	109
chr11 : 9420411 | 9425262	chr11	9420411	9425262	+	+	exonic	+	ENSG00000205339.10	IPO7	isExon-isExon	9.42041e+41	9.42051e+41	609	hsa-IPO7_0001	2	3	3	1	4	2	4	5	NA	3	1	5	4	2	2	1	1	6	6	1	NA	6	NA	1	3	2	3	14	4		126	94	152	82	80
chr1 : 35470863 | 35507135	chr1	35470863	35507135	+	NA	NA	NA	NA	NA	NA	NA	NA	NA	hsa-KIAA0319L_0011	NA	NA	NA	NA	2	NA	NA	NA	NA	1	NA	2	NA	NA	NA	NA	1	NA	1	2	NA	NA	1	NA	NA	1	NA	2	NA		NA	NA	NA	NA	92
chr11 : 9961957 | 10002689	chr11	9961957	10002689	+	+	exonic	-	ENSG00000133812.17	SBF2	isExon-isExon	9961957,9963773,9968341,9989497,9992415,9992990,9993921,10000914,10002557;9961957,9963773,9968341,9989497,9992415,9992990,9993921,9998266,10000914,10002557	9962106,9963882,9968545,9989595,9992543,9993103,9993998,10001022,10002689;9962106,9963882,9968545,9989595,9992543,9993103,9993998,9998379,10001022,10002689	1127;1241	hsa-SBF2_0009	4	1	9	6	NA	6	3	NA	7	5	NA	13	8	8	4	4	8	5	6	1	5	3	5	5	5	6	19	22	16		82	72	69	81	NA
chr11 : 11327086 | 11341004	chr11	11327086	11341004	+	+	exonic	-	ENSG00000110328.6	GALNT18	isExon-isExon	1.13271e+23	1.13272e+23	420	hsa-GALNT18_0003	4	NA	4	8	2	NA	NA	NA	5	7	6	3	2	5	6	5	NA	16	6	5	2	5	4	6	6	9	7	10	10		49	NA	61	51	59
chr11 : 13413530 | 13421838	chr11	13413530	13421838	+	+	exonic	-	ENSG00000148925.11	BTBD10	isExon-isExon	13413530,13417158,13419460,13421642;13413530,13417247,13419460,13421642	13413650,13417260,13419745,13421838;13413650,13417260,13419745,13421838	707;618	hsa-BTBD10_0005	19	20	13	11	10	20	11	10	14	14	10	16	11	18	10	7	8	14	12	12	18	15	15	16	8	18	39	105	43		175	99	171	58	98
chr11 : 13413530 | 13445181	chr11	13413530	13445181	+	+	exonic	-	ENSG00000148925.11	BTBD10	isExon-isExon	13413530,13417158,13419460,13421642,13445024;13413530,13417247,13419460,13421642,13445024;13413530,13417158,13419460,13421642,13445024	13413650,13417260,13419745,13421815,13445181;13413650,13417260,13419745,13421838,13445181;13413650,13417260,13419745,13421838,13445181	842;776;865	hsa-BTBD10_0001	36	12	23	15	6	18	32	10	19	19	16	48	16	17	13	11	15	21	17	19	24	18	12	20	25	26	62	137	49		75	26	59	28	57
chr11 : 14771937 | 14789242	chr11	14771937	14789242	+	+	exonic	+	ENSG00000152270.9	PDE3B	isExon-isExon	14771937,14786437,14789106;14771937,14786437,14789106	14771987,14786532,14789242;14771987,14786685,14789242	284;437	hsa-PDE3B_0007	3	5	2	2	1	1	2	2	2	1	1	7	NA	2	3	4	NA	5	5	6	7	6	2	4	5	5	14	25	9		13	16	27	11	21
chr11 : 17878208 | 18008076	chr11	17878208	18008076	+	+	exonic	-	ENSG00000129158.11	SERGEF	isExon-isExon	17878208,17988597,17992931,17995796,18000497,18004441,18006591,18007941;17878208,17959470,17988597,17992931,17995796,18000497,18004441,18006591,18007941;17878208,17988597,17992931,17995796,17999494,18000497,18004441,18006591,18007941;17878208,17918695,17959470,17988597,17992931,17995796,18000497,18004441,18006591,18007941	17878244,17988755,17992993,17995909,18000557,18004535,18006746,18008076;17878244,17959636,17988755,17992993,17995909,18000557,18004535,18006746,18008076;17878244,17988755,17992993,17995909,17999572,18000557,18004535,18006746,18008076;17878244,17918779,17959636,17988755,17992993,17995909,18000557,18004535,18006746,18008076	821;988;900;1073	hsa-SERGEF_0001	3	2	4	2	2	4	7	4	7	7	8	4	1	5	3	3	2	6	4	3	6	4	2	4	1	2	12	30	NA		99	67	94	48	80
chr11 : 17959470 | 18008076	chr11	17959470	18008076	+	+	exonic	-	ENSG00000129158.11	SERGEF	isExon-isExon	1.79595e+63	1.79596e+63	951	hsa-SERGEF_0002	3	6	1	5	5	3	2	4	3	1	3	5	4	4	1	2	NA	5	NA	5	3	9	1	4	1	6	6	14	6		93	54	74	66	77
chr11 : 17988597 | 18008076	chr11	17988597	18008076	+	+	exonic	-	ENSG00000129158.11	SERGEF	isExon-isExon	17988597,17992931,17995796,17999494,18000497,18004441,18006591,18007941;17988597,17992931,17995796,18000497,18004441,18006591,18007941	17988755,17992993,17995909,17999572,18000557,18004535,18006746,18008076;17988755,17992993,17995909,18000557,18004535,18006746,18008076	863;784	hsa-SERGEF_0007	9	12	8	7	11	7	14	11	17	11	6	19	13	4	3	5	4	6	8	11	7	4	5	10	8	12	21	69	18		113	87	111	77	124
chr11 : 18291442 | 18292019	chr11	18291442	18292019	+	+	exonic	-	ENSG00000110756.18	HPS5	isExon-isExon	1829144218291440	1829201918292010	1156	hsa-HPS5_0002	9	11	2	2	4	3	8	NA	3	7	NA	10	4	5	NA	7	6	6	2	9	5	5	5	9	8	5	11	41	10		31	48	25	21	28
chr11 : 18291442 | 18292976	chr11	18291442	18292976	+	+	exonic	-	ENSG00000110756.18	HPS5	isExon-isExon	1829144218292890	1829201918292970	656	hsa-HPS5_0012	8	16	8	9	17	4	8	11	14	23	9	25	5	12	8	10	10	20	8	19	13	18	13	10	8	12	26	83	25		17	33	19	20	23
chr11 : 20937786 | 20960560	chr11	20937786	20960560	+	+	exonic	+	ENSG00000165973.19	NELL1	isExon-isExon	2.09378e+23	2.09379e+23	303	hsa-NELL1_0003	5	9	5	5	9	2	2	2	6	3	3	2	4	3	4	NA	NA	5	7	7	NA	NA	2	3	3	NA	5	9	7		88	38	126	51	60
chr11 : 22674850 | 22755953	chr11	22674850	22755953	+	+	exonic	+	ENSG00000148935.11	GAS2	isExon-isExon	22674850,22685668,22726292,22731331,22737705,22749120,22755846;22674850,22685668,22726292,22737705,22749120,22755846	22675014,22685789,22726433,22731396,22737768,22749261,22755953;22675014,22685789,22726433,22737768,22749261,22755953	809;743	hsa-GAS2_0004	20	23	21	8	17	16	17	17	25	14	12	44	16	13	12	14	18	27	3	12	21	9	13	15	17	14	36	134	55		13	13	13	19	12
chr11 : 32927157 | 32935435	chr11	32927157	32935435	+	+	exonic	+	ENSG00000060749.16	QSER1	isExon-isExon	32927157,32927962,32931743,32933092;32927157,32927962,32931743	32927269,32928123,32932374,32935435;32927269,32928123,32935435	3251;3968	hsa-QSER1_0021	25	18	14	26	16	14	26	7	12	13	10	46	14	16	8	15	17	16	12	16	19	12	18	15	11	21	49	80	30		31	25	22	35	38
chr11 : 33286413 | 33287511	chr11	33286413	33287511	+	+	exonic	+	ENSG00000110422.12	HIPK3	isExon-isExon	3328641333286410	3328751133287510	2198	hsa-HIPK3_0001	169	180	174	89	70	153	130	79	157	161	101	307	97	136	75	111	131	146	117	133	125	103	97	137	133	220	419	1319	406		83	85	86	50	65
chr11 : 33541802 | 33545378	chr11	33541802	33545378	+	+	exonic	+	ENSG00000110427.17	KIAA1549L	isExon-isExon	33541802,33544767;33541802,33544767	33544336,33545378;33542146,33545378	3147;957	hsa-KIAA1549L_0025	1	1	1	2	4	2	1	1	NA	2	6	NA	NA	3	1	2	NA	NA	2	NA	1	NA	NA	NA	NA	2	NA	10	1		169	100	212	138	151
chr11 : 33551040 | 33552241	chr11	33551040	33552241	+	+	exonic	+	ENSG00000110427.17	KIAA1549L	isExon-isExon	3355104033552100	3355125933552240	354	hsa-KIAA1549L_0024	11	9	10	11	6	7	6	2	8	6	14	19	6	7	12	10	2	22	10	8	8	7	14	NA	8	9	36	49	34		262	152	316	168	155
chr11 : 34071726 | 34076642	chr11	34071726	34076642	+	+	exonic	+	ENSG00000135387.21	CAPRIN1	isExon-isExon	3.40717e+31	3.40718e+31	472	hsa-CAPRIN1_0004	7	5	5	5	6	2	8	5	2	NA	4	5	9	6	2	1	5	6	6	3	NA	2	7	5	3	3	3	8	NA		346	217	313	166	341
chr11 : 34931404 | 34984728	chr11	34931404	34984728	+	+	exonic	+	ENSG00000110435.13	PDHX	isExon-isExon	34931404,34947506,34957384,34960420,34966640,34970139,34978124,34984570;34931404,34947506,34984570	34931484,34947606,34957583,34960518,34966814,34970286,34978182,34984728;34931484,34947606,34984728	1022;341	hsa-PDHX_0010	5	6	6	3	1	1	5	1	5	6	NA	5	2	3	2	10	4	1	8	NA	3	3	5	4	5	4	11	31	4		122	63	101	70	89
chr11 : 34957384 | 34978182	chr11	34957384	34978182	+	+	exonic	+	ENSG00000110435.13	PDHX	isExon-isExon	3.49574e+39	3.49576e+39	681	hsa-PDHX_0017	8	10	6	NA	NA	3	4	1	16	8	6	11	4	18	8	8	2	11	4	10	14	10	6	11	23	5	18	39	9		135	83	119	NA	NA
chr1 : 36880634 | 36891096	chr1	36880634	36891096	+	NA	NA	NA	NA	NA	NA	NA	NA	NA	hsa-GRIK3_0001	1	NA	1	NA	NA	1	NA	NA	1	NA	NA	NA	NA	NA	NA	NA	1	NA	NA	NA	NA	NA	NA	NA	NA	NA	NA	NA	NA		38	NA	45	NA	NA
chr1 : 37574343 | 37576556	chr1	37574343	37576556	+	NA	NA	NA	NA	NA	NA	NA	NA	NA	hsa-GNL2_0001	NA	1	NA	NA	NA	NA	NA	NA	NA	NA	1	4	NA	NA	NA	NA	NA	NA	NA	NA	NA	NA	NA	NA	NA	NA	NA	NA	NA		NA	10	NA	NA	NA
chr11 : 34957384 | 34984728	chr11	34957384	34984728	+	+	exonic	+	ENSG00000110435.13	PDHX	isExon-isExon	3.49574e+47	3.49576e+47	840	hsa-PDHX_0009	3	3	1	2	2	1	1	NA	3	2	NA	2	3	5	1	2	1	NA	3	1	3	1	NA	NA	4	1	1	6	4		166	84	133	103	143
chr11 : 36227085 | 36227430	chr11	36227085	36227430	+	+	exonic	+	ENSG00000179241.13	LDLRAD3	isExon-isExon	3622708536227080	3622743036227430	692	hsa-LDLRAD3_0003	NA	9	7	4	5	1	3	6	10	7	5	9	10	6	9	6	3	6	7	6	NA	6	1	7	4	4	11	25	11		NA	11	13	4	18
chr11 : 41222797 | 41223008	chr11	41222797	41223008	+	+	exonic	-	ENSG00000148948.8	LRRC4C	isExon-isExon	4122279741222790	4122300841223000	424	hsa-LRRC4C_0001	23	15	14	NA	21	12	12	3	17	29	16	40	33	28	20	20	25	21	35	16	13	35	19	14	20	NA	49	81	37		48	37	35	NA	75
chr11 : 46076754 | 46092223	chr11	46076754	46092223	+	+	exonic	-	ENSG00000135365.16	PHF21A	isExon-isExon	46076754,46079134,46084166,46090455,46092183;46076754,46079134,46084166,46092183;46076754,46079134,46083555,46084166,46092183;46076754,46079134,46084166,46090455,46092183;46076754,46079134,46084166,46092183	46076819,46079166,46084302,46090566,46092223;46076819,46079166,46084302,46092223;46076819,46079166,46083611,46084302,46092223;46076819,46079166,46084302,46090581,46092223;46076840,46079166,46084302,46092223	389;277;334;404;298	hsa-PHF21A_0002	138	141	143	91	160	98	115	134	182	163	103	234	136	113	141	131	149	213	171	124	156	135	74	123	122	82	156	490	208		82	80	74	91	92
chr11 : 46493608 | 46508370	chr11	46493608	46508370	+	+	exonic	-	ENSG00000110497.15	AMBRA1	isExon-isExon	4.64936e+23	4.64937e+23	362	hsa-AMBRA1_0001	1	7	7	NA	9	5	4	NA	3	10	7	7	6	7	6	3	2	12	10	7	6	9	3	9	6	13	16	38	15		63	67	80	NA	76
chr1 : 38354520 | 38355096	chr1	38354520	38355096	+	+	intergenic	+	.	.	intergenic	38354520	38355096	577	hsa-intergenic_000818	7	2	7	4	5	5	5	2	28	15	9	3	6	11	12	7	9	24	25	22	5	8	7	3	19	6	17	26	24		2	2	1	3	2
chr1 : 38915562 | 38919337	chr1	38915562	38919337	+	NA	NA	NA	NA	NA	NA	NA	NA	NA	hsa-RHBDL2_0001	NA	NA	NA	2	NA	NA	NA	NA	NA	NA	NA	2	NA	NA	NA	NA	NA	NA	NA	NA	NA	2	NA	NA	NA	NA	2	4	NA		NA	NA	NA	13	NA
chr11 : 46493608 | 46512813	chr11	46493608	46512813	+	+	exonic	-	ENSG00000110497.15	AMBRA1	isExon-isExon	46493608,46494124,46508191,46512727;46493608,46494124,46512727	46493708,46494204,46508370,46512813;46493708,46494204,46512813	449;269	hsa-AMBRA1_0002	6	6	10	13	6	5	3	6	10	10	6	9	8	7	13	8	9	10	15	3	8	5	4	9	5	7	19	51	14		44	49	58	34	68
chr11 : 47625674 | 47627127	chr11	47625674	47627127	+	+	exonic	-	ENSG00000109919.10	MTCH2	isExon-isExon	4762567447627080	4762574147627120	116	hsa-MTCH2_0001	1	3	NA	3	2	3	4	1	NA	4	2	4	1	2	1	NA	4	NA	NA	7	1	3	3	NA	NA	NA	4	8	2		42	42	NA	34	45
chr11 : 58549786 | 58551232	chr11	58549786	58551232	+	+	exonic	-	ENSG00000110031.13	LPXN	isExon-isExon	5.85498e+23	5.85499e+23	424	hsa-LPXN_0003	25	24	31	20	70	30	24	26	28	25	21	54	28	30	36	30	25	38	50	27	35	31	19	18	34	34	45	172	45		19	22	16	17	26
chr11 : 61132420 | 61138835	chr11	61132420	61138835	+	+	exon	-	ENSG00000167987.11	VPS37C	inExon-isExon	6.11324e+31	6.11325e+31	474	hsa-VPS37C_0002	2	1	5	7	13	1	NA	3	6	NA	3	2	3	6	10	3	NA	5	10	5	9	5	NA	3	6	1	2	7	5		34	18	27	22	61
chr11 : 61366045 | 61367998	chr11	61366045	61367998	+	+	exonic	+	ENSG00000149483.12	TMEM138	isExon-isExon	6136604561367920	6136621661367990	248	hsa-TMEM138_0003	12	8	9	2	2	6	6	1	3	4	2	15	4	8	1	5	4	5	7	10	1	8	3	6	7	7	24	68	14		40	27	30	36	41
chr11 : 63704851 | 63721032	chr11	63704851	63721032	+	+	exonic	+	ENSG00000133318.14	RTN3	isExon-isExon	6370485163718700	6370490763721030	2388	hsa-RTN3_0002	9	2	9	4	2	4	7	2	3	4	3	8	3	7	5	5	2	5	5	8	4	6	1	4	4	7	7	30	17		398	227	384	306	388
chr11 : 64685646 | 64685947	chr11	64685646	64685947	+	+	exonic	-	ENSG00000110076.19	NRXN2	isExon-isExon	6468564664685640	6468594764685940	604	hsa-NRXN2_0002	8	11	6	4	9	4	5	4	7	9	14	17	13	4	8	7	3	10	9	6	6	2	4	4	5	12	23	33	26		138	76	123	96	102
chr11 : 68166982 | 68190152	chr11	68166982	68190152	+	+	exonic	-	ENSG00000110066.15	KMT5B	isExon-isExon	68166982,68171015,68171232,68171543,68173804,68175018,68179470,68180132,68185781,68189917;68166982,68171015,68171232,68171543,68173804,68175018,68180132,68185781,68189917	68167178,68171151,68171251,68171709,68173913,68175183,68179537,68180200,68185928,68190152;68167178,68171151,68171251,68171709,68173913,68175183,68180200,68185928,68190152	1318;1250	hsa-KMT5B_0007	4	1	1	4	6	2	3	NA	3	NA	2	NA	NA	1	NA	2	3	1	NA	NA	NA	NA	NA	3	3	NA	4	NA	NA		47	46	58	29	54
chr1 : 39350785 | 39382152	chr1	39350785	39382152	+	NA	NA	NA	NA	NA	NA	NA	NA	NA	hsa-MACF1_0439	NA	NA	NA	NA	NA	NA	NA	NA	NA	NA	NA	NA	NA	NA	NA	NA	NA	NA	1	1	NA	NA	NA	NA	NA	1	NA	2	NA		NA	NA	NA	NA	NA
chr11 : 68804000 | 68807638	chr11	68804000	68807638	+	+	exonic	-	ENSG00000110090.13	CPT1A	isExon-isExon	6880400068807460	6880410168807630	274	hsa-CPT1A_0010	1	1	1	1	1	1	NA	2	NA	NA	NA	1	NA	NA	NA	NA	1	NA	NA	NA	NA	1	NA	NA	NA	3	2	9	NA		28	52	30	56	60
chr11 : 70659828 | 70661678	chr11	70659828	70661678	+	+	exonic	-	ENSG00000162105.20	SHANK2	isExon-isExon	7065982870661590	7065995270661670	208	hsa-SHANK2_0001	NA	1	1	2	2	1	1	2	1	5	4	2	NA	3	4	2	NA	2	6	1	1	1	NA	4	2	4	12	8	7		NA	86	178	177	246
chr11 : 72984088 | 72989097	chr11	72984088	72989097	+	+	exonic	-	ENSG00000137478.15	FCHSD2	isExon-isExon	7.29841e+23	7.29842e+23	318	hsa-FCHSD2_0006	3	11	6	2	2	7	2	9	4	4	6	10	9	5	3	3	4	4	1	11	9	10	4	13	8	4	9	23	7		74	92	93	48	80
chr11 : 73707420 | 73718718	chr11	73707420	73718718	+	+	exonic	-	ENSG00000175582.20	RAB6A	isExon-isExon	7.37074e+23	7.37075e+23	312	hsa-RAB6A_0007	13	9	9	5	14	11	6	4	17	16	8	19	10	13	13	9	5	16	16	8	8	11	4	12	13	10	13	24	9		388	186	379	187	285
chr11 : 73707420 | 73720899	chr11	73707420	73720899	+	+	exonic	-	ENSG00000175582.20	RAB6A	isExon-isExon	73707420,73716251,73718613,73720846;73707420,73716251,73720846;73707420,73716251,73718785,73720846	73707513,73716362,73718718,73720899;73707513,73716362,73720899;73707513,73716362,73718890,73720899	366;260;366	hsa-RAB6A_0002	43	36	31	27	20	21	22	4	30	34	23	52	37	31	25	20	42	37	27	22	22	41	NA	22	32	34	66	125	45		160	88	123	89	111
chr11 : 74789626 | 74817714	chr11	74789626	74817714	+	+	exonic	+	ENSG00000166439.6	RNF169	isExon-isExon	7.47896e+23	7.47897e+23	340	hsa-RNF169_0001	7	12	13	9	5	2	11	4	44	14	3	9	9	6	11	6	7	11	14	43	7	8	9	11	11	9	13	37	8		42	30	38	45	53
chr11 : 75210362 | 75225102	chr11	75210362	75225102	+	+	mix	-	ENSG00000255136.3	CTD-2562J17.4	isExon-intronic	75210362,75210909;75210362,75210362	75210407,75225102;75225102,75213358	14240;17738	hsa-CTD-2562J17_0001	7	1	5	4	4	1	2	2	4	NA	NA	7	1	4	NA	NA	3	5	1	4	3	2	5	4	6	8	6	16	7		19	9	22	30	34
chr11 : 76463821 | 76472840	chr11	76463821	76472840	+	+	exonic	+	ENSG00000158636.16	EMSY	isExon-isExon	7646382176472560	7646408076472840	537	hsa-EMSY_0003	2	NA	1	4	1	2	3	1	2	NA	4	3	2	NA	NA	2	2	4	NA	5	3	2	NA	NA	3	2	4	10	NA		51	NA	48	46	65
chr11 : 76958979 | 76998821	chr11	76958979	76998821	+	+	exonic	+	ENSG00000078124.13	ACER3	isExon-isExon	76958979,76976289,76981797,76985643,76990539,76998763;76958979,76976289,76985643,76990539,76997206,76998763;76958979,76976289,76985643,76990539,76998763;76958979,76976289,76985643,76990539,76994156,76998763	76959031,76976341,76981922,76985724,76990574,76998821;76959031,76976341,76985724,76990574,76997273,76998821;76959031,76976341,76985724,76990574,76998821;76959031,76976341,76985724,76990574,76994226,76998821	409;351;283;354	hsa-ACER3_0009	NA	NA	7	3	2	5	5	2	3	5	4	14	2	NA	2	3	6	5	3	3	4	4	4	5	2	6	5	24	15		NA	NA	48	22	20
chr11 : 77340646 | 77349287	chr11	77340646	77349287	+	+	exonic	-	ENSG00000149269.10	PAK1	isExon-isExon	7.73406e+23	7.73408e+23	280	hsa-PAK1_0024	2	1	3	NA	2	4	3	5	5	4	NA	6	5	1	2	NA	1	4	4	2	2	NA	1	NA	NA	2	3	11	NA		658	323	726	NA	804
chr11 : 77340646 | 77379994	chr11	77340646	77379994	+	+	exonic	-	ENSG00000149269.10	PAK1	isExon-isExon	7.73406e+71	7.73408e+71	926	hsa-PAK1_0023	2	6	3	NA	3	5	3	NA	3	4	1	5	2	3	3	1	3	3	2	2	1	4	1	4	2	NA	4	7	9		502	194	507	NA	551
chr11 : 77619606 | 77625818	chr11	77619606	77625818	+	+	exonic	-	ENSG00000074201.9	CLNS1A	isExon-isExon	77619606,77624963,77625717;77619606,77622500,77624963,77625717	77619695,77625070,77625818;77619695,77622673,77625070,77625818	300;474	hsa-CLNS1A_0006	12	11	13	19	24	12	14	12	26	26	14	30	24	21	14	14	19	19	29	22	23	20	13	17	14	20	33	103	28		73	45	56	58	97
chr11 : 77619606 | 77629899	chr11	77619606	77629899	+	+	exonic	-	ENSG00000074201.9	CLNS1A	isExon-isExon	77619606,77622500,77624963,77625717,77629763;77619606,77624963,77625717,77629763;77619606,77622500,77624963,77629763;77619606,77622500,77629763	77619695,77622673,77625070,77625818,77629899;77619695,77625070,77625818,77629899;77619695,77622673,77625070,77629899;77619695,77622673,77629899	611;437;509;401	hsa-CLNS1A_0002	10	15	6	4	10	11	2	1	15	9	15	32	9	11	7	7	19	15	12	12	14	11	6	12	10	6	19	85	28		39	21	33	38	22
chr11 : 77683710 | 77693611	chr11	77683710	77693611	+	+	exonic	-	ENSG00000048649.14	RSF1	isExon-isExon	7.76837e+31	7.76838e+31	350	hsa-RSF1_0023	6	6	4	2	8	5	3	15	7	5	3	9	7	10	5	9	7	10	11	8	NA	4	2	5	12	14	12	46	11		82	57	101	80	121
chr11 : 77698487 | 77702495	chr11	77698487	77702495	+	+	exonic	-	ENSG00000048649.14	RSF1	isExon-isExon	7769848777700720	7769869377702490	1982	hsa-RSF1_0014	10	5	4	6	23	6	2	7	8	4	1	6	3	5	15	1	4	4	5	7	4	3	2	NA	5	NA	3	14	4		62	72	99	83	179
chr11 : 78465876 | 78493195	chr11	78465876	78493195	+	+	exonic	-	ENSG00000137513.10	NARS2	isExon-isExon	7.84659e+39	7.8466e+39	475	hsa-NARS2_0001	7	7	9	3	2	8	5	1	8	8	3	9	4	6	4	3	9	9	15	6	10	7	3	5	7	8	13	25	11		33	29	35	13	32
chr11 : 83224855 | 83248087	chr11	83224855	83248087	+	+	exonic	+	ENSG00000137494.14	ANKRD42	isExon-isExon	8.32249e+47	8.32251e+47	881	hsa-ANKRD42_0003	10	9	2	1	4	2	4	5	9	2	1	12	3	4	8	5	3	4	5	10	4	4	4	2	4	6	8	30	11		27	24	39	30	39
chr11 : 85974708 | 86031611	chr11	85974708	86031611	+	+	exonic	-	ENSG00000073921.18	PICALM	isExon-isExon	85974708,85981129,85981745,85981872,85983866,85990250,85996826,86000643,86001035,86003366,86007542,86011030,86012281,86014870,86022367,86026292,86031469;85974708,85976623,85981129,85981745,85981872,85983866,85990250,85996826,86000643,86001035,86003366,86007542,86011030,86012281,86014870,86022367,86031469;85974708,85976623,85981129,85981745,85981872,85983866,85990250,85996826,86000643,86001035,860…	85974812,85981228,85981775,85982003,85983973,85990399,85996929,86000779,86001158,86003451,86007583,86011136,86012392,86014963,86022469,86026367,86031611;85974812,85976682,85981228,85981775,85982003,85983973,85990399,85996929,86000779,86001158,86003451,86007583,86011136,86012392,86014963,86022469,86031611;85974812,85976682,85981228,85981775,85982003,85983973,85990399,85996929,86000779,86001158,860…	1754;1738;1814;1793;1664;1688	hsa-PICALM_0003	4	4	4	6	3	6	5	3	5	6	3	20	5	10	NA	NA	9	9	NA	10	6	7	7	9	7	6	13	65	23		144	150	132	77	89
chr11 : 85990250 | 86031611	chr11	85990250	86031611	+	+	exonic	-	ENSG00000073921.18	PICALM	isExon-isExon	85990250,85996826,86000643,86001035,86003366,86007542,86011030,86012281,86014870,86022367,86031469;85990250,85996826,86000643,86001035,86003366,86007542,86011030,86012281,86014870,86022367,86026292,86031469;85990250,85996826,86000643,86001035,86003366,86007542,86011030,86012281,86014870,86022367,86026292,86031469	85990399,85996929,86000779,86001158,86003451,86007583,86011136,86012392,86014963,86022469,86031611;85990399,85996929,86000779,86001158,86003451,86007583,86011136,86012392,86014963,86022469,86026367,86031611;85990378,85996929,86000779,86001158,86003451,86007583,86011136,86012392,86014963,86022469,86026367,86031611	1202;1278;1257	hsa-PICALM_0010	47	33	48	18	17	34	27	16	32	42	22	81	28	37	10	18	31	29	7	45	26	24	26	41	28	48	97	225	73		153	137	139	79	92
chr11 : 85996826 | 86003451	chr11	85996826	86003451	+	+	exonic	-	ENSG00000073921.18	PICALM	isExon-isExon	8.59968e+31	8.59969e+31	451	hsa-PICALM_0006	4	9	6	10	NA	11	2	8	NA	5	3	7	7	8	2	6	2	5	1	11	7	5	10	10	10	10	15	93	20		279	275	271	182	NA
chr11 : 85996826 | 86031611	chr11	85996826	86031611	+	+	exonic	-	ENSG00000073921.18	PICALM	isExon-isExon	85996826,86000643,86001035,86003366,86007542,86011030,86012281,86014870,86022367,86026292,86031469;85996826,86000643,86001035,86003366,86007542,86011030,86012281,86014870,86022367,86031469	85996929,86000779,86001158,86003451,86007583,86011136,86012392,86014963,86022469,86026367,86031611;85996929,86000779,86001158,86003451,86007583,86011136,86012392,86014963,86022469,86031611	1128;1052	hsa-PICALM_0001	41	42	35	27	16	24	31	19	29	44	33	94	23	22	31	30	26	39	21	35	43	40	28	48	31	51	88	280	113		189	170	171	110	113
chr11 : 86000643 | 86031611	chr11	86000643	86031611	+	+	exonic	-	ENSG00000073921.18	PICALM	isExon-isExon	86000643,86001035,86003366,86007542,86011030,86012281,86014870,86022367,86026292,86031469;86000643,86001035,86003366,86007542,86011030,86012281,86014870,86022367,86031469	86000779,86001158,86003451,86007583,86011136,86012392,86014963,86022469,86026367,86031611;86000779,86001158,86003451,86007583,86011136,86012392,86014963,86022469,86031611	1024;948	hsa-PICALM_0015	2	1	NA	1	1	2	5	1	NA	1	2	7	NA	2	NA	NA	5	2	4	3	2	1	NA	1	2	4	5	15	3		204	207	NA	122	109
chr1 : 40384999 | 40409835	chr1	40384999	40409835	+	NA	NA	NA	NA	NA	NA	NA	NA	NA	hsa-SMAP2_0003	1	NA	NA	NA	2	NA	NA	NA	NA	NA	1	NA	NA	NA	NA	NA	NA	2	NA	NA	1	NA	NA	1	1	NA	3	2	NA		182	NA	NA	NA	220
chr11 : 86007542 | 86031611	chr11	86007542	86031611	+	+	exonic	-	ENSG00000073921.18	PICALM	isExon-isExon	86007542,86011030,86012281,86014870,86022367,86026292,86031469;86007542,86011030,86012281,86014870,86022367,86031469	86007583,86011136,86012392,86014963,86022469,86026367,86031611;86007583,86011136,86012392,86014963,86022469,86031611	677;601	hsa-PICALM_0007	12	10	11	7	15	5	8	13	9	7	3	35	6	7	4	3	6	16	5	12	10	16	6	15	9	11	26	85	18		238	250	243	144	129
chr11 : 86011030 | 86031611	chr11	86011030	86031611	+	+	exonic	-	ENSG00000073921.18	PICALM	isExon-isExon	86011030,86012281,86014870,86022367,86026292,86031469;86011030,86012281,86014870,86022367,86031469	86011136,86012392,86014963,86022469,86026367,86031611;86011136,86012392,86014963,86022469,86031611	635;559	hsa-PICALM_0008	7	10	13	9	2	5	6	7	8	7	6	23	8	8	2	5	9	9	2	6	5	11	7	9	6	8	28	91	19		288	315	341	184	191
chr11 : 86012281 | 86031611	chr11	86012281	86031611	+	+	exonic	-	ENSG00000073921.18	PICALM	isExon-isExon	86012281,86014870,86022367,86031469;86012281,86014870,86022367,86026292,86031469	86012392,86014963,86022469,86031611;86012392,86014963,86022469,86026367,86031611	452;528	hsa-PICALM_0004	8	4	7	4	3	4	NA	2	5	2	NA	13	5	2	5	6	2	6	1	3	6	9	4	8	1	3	6	30	7		240	246	240	147	125
chr11 : 87067694 | 87091395	chr11	87067694	87091395	+	+	exonic	+	ENSG00000166575.17	TMEM135	isExon-isExon	87067694,87091362;87067694,87071523,87091362	87067821,87091395;87067821,87071615,87091395	162;255	hsa-TMEM135_0001	11	14	12	13	9	7	11	NA	10	14	10	NA	12	19	14	8	14	11	11	10	8	12	17	6	16	14	32	68	29		50	47	43	41	35
chr1 : 40406736 | 40422114	chr1	40406736	40422114	+	NA	NA	NA	NA	NA	NA	NA	NA	NA	hsa-SMAP2_0012	NA	NA	NA	NA	NA	1	NA	NA	3	NA	NA	NA	1	NA	NA	NA	1	NA	NA	1	NA	NA	NA	NA	NA	1	NA	4	3		NA	NA	NA	NA	NA
chr11 : 92309604 | 92355404	chr11	92309604	92355404	+	+	mix	+	ENSG00000165323.16	FAT3	intronic-isExon	9230960492309600	9235540492355400	91602	hsa-FAT3_0009	15	7	22	13	11	16	14	8	24	15	17	20	9	7	16	11	8	19	NA	12	15	NA	6	5	18	7	14	67	27		83	75	95	92	152
chr1 : 40514515 | 40517186	chr1	40514515	40517186	+	NA	mix	+	ENSG00000164002.12	EXO5	isExon-intergenic	40514515,40514515;40514515,40514515;40514515,40514515;40514515,40514515	40517186,40514623;40517186,40516038;40517186,40516036;40517186,40516037	2781;4196;4194;4195	hsa-RP11-656D10_0001	NA	NA	NA	NA	NA	NA	NA	NA	1	NA	NA	NA	NA	NA	NA	1	1	NA	2	NA	NA	NA	2	NA	NA	NA	NA	6	NA		NA	NA	NA	NA	NA
chr11 : 92352096 | 92355404	chr11	92352096	92355404	+	+	exonic	+	ENSG00000165323.16	FAT3	isExon-isExon	9235209692352090	9235540492355400	6618	hsa-FAT3_0008	224	93	187	132	117	161	177	74	221	127	125	232	74	121	152	135	163	213	191	169	139	56	89	111	140	122	212	655	192		150	123	163	137	180
chr1 : 40563534 | 40568047	chr1	40563534	40568047	+	NA	mix	+	ENSG00000236505.1	RP1-63P18.2	isExon-intergenic	4056353440563530	4056804740563650	4640	hsa-RP1-63P18_0003	NA	1	2	NA	NA	NA	2	NA	NA	1	NA	NA	NA	NA	NA	NA	1	1	NA	1	NA	NA	NA	2	NA	3	NA	4	2		NA	4	6	NA	NA
chr11 : 92352096 | 92524948	chr11	92352096	92524948	+	+	exonic	+	ENSG00000165323.16	FAT3	isExon-isExon	9235209692524630	9235540492524940	3624	hsa-FAT3_0010	2	3	5	NA	2	7	6	1	2	5	NA	15	1	3	1	2	NA	NA	5	4	3	4	3	2	1	NA	5	16	NA		145	118	176	NA	123
chr11 : 93747297 | 93759858	chr11	93747297	93759858	+	+	exonic;exonic;exonic;exonic	+	ENSG00000182919.15;ENSG00000182919.15;ENSG00000182919.15;ENSG00000284057.1	C11orf54;C11orf54;C11orf54;RP11-606E8.2	isExon-isExon;isExon-isExon;isExon-isExon;isExon-isExon	93747297,93750346,93753682,93753936,93755210,93759742;93747297,93750346,93753682,93753936,93757316,93759742;93747297,93750346,93753682,93753936,93755210,93757316,93759742;93747297,93753682,93753936,93755210,93757316,93759742	93747448,93750444,93753755,93754037,93755386,93759858;93747448,93750444,93753755,93754037,93757465,93759858;93747448,93750444,93753755,93754037,93755386,93757465,93759858;93747448,93753755,93754037,93755386,93757465,93759858	721;694;871;772	hsa-C11orf54_0010	4	3	4	3	4	2	4	5	1	2	5	4	2	4	NA	1	4	6	1	1	NA	NA	NA	9	3	4	4	6	2		55	42	32	32	39
chr1 : 40628810 | 40629372	chr1	40628810	40629372	+	NA	NA	NA	NA	NA	NA	NA	NA	NA	hsa-RIMS3_0002	NA	NA	2	NA	NA	NA	NA	NA	4	1	NA	NA	NA	1	NA	NA	NA	NA	NA	NA	NA	NA	NA	NA	NA	NA	1	NA	2		NA	NA	541	NA	NA
chr11 : 94675636 | 94679536	chr11	94675636	94679536	+	+	exonic	-	ENSG00000255929.5	RP11-867G2.8	isExon-isExon	9467563694679380	9467578294679530	298	hsa-RP11-867G2_0001	6	5	1	2	4	NA	10	2	5	5	3	5	1	NA	5	7	6	7	8	11	5	3	3	5	2	2	7	34	11		11	16	8	9	18
chr11 : 103219915 | 103223086	chr11	103219915	103223086	+	+	exonic	+	ENSG00000187240.17	DYNC2H1	isExon-isExon	1.0322e+35	1.0322e+35	521	hsa-DYNC2H1_0019	7	3	2	6	7	4	2	5	8	4	1	7	5	3	NA	2	2	8	NA	3	2	2	3	3	4	10	6	23	7		64	68	64	73	102
chr11 : 103280348 | 103358359	chr11	103280348	103358359	+	+	exonic	+	ENSG00000187240.17	DYNC2H1	isExon-isExon	1.0328e+116	1.0328e+116	1461	hsa-DYNC2H1_0028	2	NA	3	1	1	2	2	4	NA	1	1	4	NA	1	NA	NA	1	2	2	3	NA	1	NA	1	NA	2	1	3	5		38	NA	38	23	22
chr1 : 41028157 | 41028726	chr1	41028157	41028726	+	NA	NA	NA	NA	NA	NA	NA	NA	NA	hsa-SCMH1_0026	NA	NA	NA	NA	1	NA	NA	NA	NA	NA	NA	NA	1	NA	1	2	NA	NA	2	NA	NA	1	NA	NA	NA	NA	1	NA	NA		NA	NA	NA	NA	61
chr11 : 103303093 | 103316620	chr11	103303093	103316620	+	+	exonic	+	ENSG00000187240.17	DYNC2H1	isExon-isExon	1.03303e+44	1.03303e+44	630	hsa-DYNC2H1_0021	4	9	3	NA	4	6	5	3	5	5	3	6	3	1	1	2	4	8	1	NA	5	NA	6	5	2	2	9	23	10		61	86	55	NA	60
chr11 : 103303093 | 103323990	chr11	103303093	103323990	+	+	exonic	+	ENSG00000187240.17	DYNC2H1	isExon-isExon	103303093,103304595,103307721,103311878,103316545,103321029,103323886;103303093,103304595,103307721,103311878,103316545,103321029,103323886	103303253,103304720,103307831,103312033,103316620,103321241,103323990;103303253,103304720,103307831,103312033,103316620,103321237,103323990	948;944	hsa-DYNC2H1_0018	6	14	6	NA	6	7	7	NA	7	12	5	25	3	6	2	5	7	7	10	5	9	11	6	6	8	16	15	53	21		40	64	54	NA	48
chr1 : 41070595 | 41117010	chr1	41070595	41117010	+	NA	NA	NA	NA	NA	NA	NA	NA	NA	hsa-SCMH1_0006	NA	1	NA	2	NA	NA	NA	NA	NA	NA	NA	NA	NA	NA	NA	NA	NA	2	NA	NA	NA	NA	1	NA	NA	NA	NA	2	NA		NA	43	NA	39	NA
chr11 : 103303093 | 103358359	chr11	103303093	103358359	+	+	exonic	+	ENSG00000187240.17	DYNC2H1	isExon-isExon	103303093,103304595,103307721,103311878,103316545,103321029,103323886,103358243;103303093,103304595,103307721,103311878,103316545,103321029,103323886,103358243	103303253,103304720,103307831,103312033,103316620,103321241,103323990,103358359;103303253,103304720,103307831,103312033,103316620,103321237,103323990,103358359	1065;1061	hsa-DYNC2H1_0020	4	5	7	1	3	6	NA	2	3	2	3	7	4	NA	6	5	4	NA	2	5	5	2	3	4	4	2	5	21	11		48	50	44	49	45
chr11 : 106939460 | 106940178	chr11	106939460	106940178	+	+	exonic	-	ENSG00000152402.11	GUCY1A2	isExon-isExon	1.06939e+17	1.0694e+17	1438	hsa-GUCY1A2_0002	1	1	1	NA	4	1	2	1	NA	1	NA	5	NA	7	NA	NA	2	4	7	2	NA	5	4	NA	1	2	6	10	4		137	80	182	NA	139
chr11 : 106978619 | 106986131	chr11	106978619	106986131	+	+	exonic	-	ENSG00000152402.11	GUCY1A2	isExon-isExon	1.06979e+17	1.06979e+17	184	hsa-GUCY1A2_0001	12	13	18	6	7	19	7	2	16	13	4	27	7	7	4	2	7	9	8	10	19	19	4	6	8	16	43	62	39		177	103	166	115	130
chr11 : 108046270 | 108054955	chr11	108046270	108054955	+	+	exonic	+	ENSG00000166266.14	CUL5	isExon-isExon	1.08046e+44	1.08046e+44	646	hsa-CUL5_0001	22	19	7	10	10	15	11	8	24	13	10	34	15	16	7	13	15	14	9	17	16	12	7	14	20	18	32	87	47		84	62	104	46	110
chr11 : 108176246 | 108177090	chr11	108176246	108177090	+	+	exonic	-	ENSG00000149308.17	NPAT	isExon-isExon	1.08176e+17	1.08176e+17	226	hsa-NPAT_0014	7	NA	7	7	3	3	1	2	7	6	NA	7	4	NA	2	NA	3	2	1	2	3	5	1	1	1	9	16	26	6		48	NA	48	41	42
chr11 : 112037273 | 112043533	chr11	112037273	112043533	+	+	exonic	+	ENSG00000150768.17	DLAT	isExon-isExon	112037273,112039244,112043466;112037273,112039244,112043472	112037460,112039397,112043533;112037460,112039397,112043533	410;404	hsa-DLAT_0015	2	1	2	3	1	1	NA	3	3	6	NA	2	6	2	2	NA	NA	NA	4	3	4	3	5	1	NA	3	4	18	6		117	64	109	50	50
chr11 : 112199699 | 112217889	chr11	112199699	112217889	+	+	exonic	+	ENSG00000197580.13	BCO2	isExon-isExon	1.122e+62	1.122e+62	1019	hsa-BCO2_0001	6	3	4	1	5	5	4	3	9	8	6	9	NA	2	2	NA	6	6	NA	4	3	4	2	2	6	7	3	33	16		19	21	22	12	31
chr11 : 113202379 | 113214511	chr11	113202379	113214511	+	+	exonic	+	ENSG00000149294.17	NCAM1	isExon-isExon	1.13202e+62	1.13202e+62	1007	hsa-NCAM1_0002	4	1	1	3	2	1	NA	3	3	2	NA	4	NA	2	4	1	1	5	NA	3	3	5	3	7	4	2	7	17	7		466	390	488	397	523
chr11 : 115214608 | 115240420	chr11	115214608	115240420	+	+	exonic	-	ENSG00000182985.18	CADM1	isExon-isExon	1.15215e+53	1.15215e+53	870	hsa-CADM1_0004	6	3	4	6	2	NA	6	2	NA	7	4	3	5	NA	5	1	5	5	4	3	1	2	6	6	4	NA	2	8	3		122	82	78	61	128
chr11 : 117152441 | 117163892	chr11	117152441	117163892	+	+	exonic	+	ENSG00000168092.14	PAFAH1B2	isExon-isExon	1.17152e+35	1.17153e+35	418	hsa-PAFAH1B2_0004	8	5	8	7	6	5	8	6	10	8	7	14	8	5	5	2	7	14	6	5	5	10	2	6	8	5	10	35	25		106	69	101	60	119
chr11 : 118551786 | 118559864	chr11	118551786	118559864	+	+	exonic	-	ENSG00000118096.10	IFT46	isExon-isExon	118551786,118552214,118554459,118554990,118555248,118556906,118559785;118551786,118552214,118554459,118554990,118555248,118556906,118557738,118559785	118551852,118552335,118554587,118555083,118555322,118557045,118559864;118551852,118552335,118554587,118555083,118555322,118557045,118557890,118559864	707;860	hsa-IFT46_0001	5	4	1	5	8	NA	2	4	8	5	4	7	4	3	3	6	7	10	NA	3	4	8	7	10	4	4	6	16	6		69	51	86	43	79
chr11 : 118581246 | 118584644	chr11	118581246	118584644	+	+	exonic	+	ENSG00000095139.14	ARCN1	isExon-isExon	1.18581e+35	1.18582e+35	815	hsa-ARCN1_0002	NA	4	4	1	3	7	3	3	4	2	NA	14	NA	4	1	1	3	2	1	NA	8	3	1	5	NA	5	6	22	6		NA	77	137	64	84
chr11 : 118786052 | 118786518	chr11	118786052	118786518	+	+	exonic	-	ENSG00000110367.13	DDX6	isExon-isExon	1.18786e+17	1.18787e+17	934	hsa-DDX6_0015	NA	4	4	6	4	2	4	1	8	3	1	9	NA	NA	NA	NA	5	6	NA	3	5	6	3	2	3	5	12	29	7		NA	216	299	173	131
chr11 : 119284969 | 119285566	chr11	119284969	119285566	+	+	exonic	+	ENSG00000110395.7	CBL	isExon-isExon	1.19285e+17	1.19285e+17	510	hsa-CBL_0005	2	3	4	NA	6	NA	2	2	4	6	4	4	8	3	2	7	4	2	5	2	2	5	4	6	3	4	4	14	NA		49	28	48	NA	45
chr11 : 120406118 | 120407823	chr11	120406118	120407823	+	+	exonic	+	ENSG00000196914.9	ARHGEF12	isExon-isExon	1.20406e+17	1.20406e+17	110	hsa-ARHGEF12_0003	2	1	1	3	3	1	1	NA	4	5	3	2	2	3	5	5	4	4	2	6	NA	2	NA	5	1	3	5	12	3		348	199	334	213	339
chr11 : 120457721 | 120473127	chr11	120457721	120473127	+	+	exonic	+	ENSG00000196914.9	ARHGEF12	isExon-isExon	1.20458e+71	1.20458e+71	844	hsa-ARHGEF12_0052	1	1	NA	1	1	1	1	3	NA	2	1	2	NA	3	NA	NA	NA	3	NA	NA	NA	1	1	NA	4	1	5	17	4		231	182	NA	193	318
chr11 : 120465237 | 120467308	chr11	120465237	120467308	+	+	exonic	+	ENSG00000196914.9	ARHGEF12	isExon-isExon	1.20465e+17	1.20465e+17	241	hsa-ARHGEF12_0047	2	5	3	3	3	1	4	NA	NA	6	NA	5	1	1	2	2	3	4	NA	4	2	1	2	5	1	2	6	11	6		447	302	463	360	353
chr1 : 42188737 | 42278784	chr1	42188737	42278784	+	NA	NA	NA	NA	NA	NA	NA	NA	NA	hsa-FOXJ3_0030	NA	NA	NA	NA	NA	NA	NA	NA	1	NA	NA	1	NA	NA	NA	NA	NA	NA	NA	NA	NA	2	NA	NA	NA	1	NA	NA	NA		NA	NA	NA	NA	NA
chr11 : 120473050 | 120477526	chr11	120473050	120477526	+	+	exonic	+	ENSG00000196914.9	ARHGEF12	isExon-isExon	1.20473e+53	1.20473e+53	577	hsa-ARHGEF12_0042	6	15	7	10	17	12	5	3	10	10	12	12	9	9	14	4	13	14	12	5	14	13	9	11	9	11	23	63	23		353	188	340	216	194
chr11 : 120474560 | 120477526	chr11	120474560	120477526	+	+	exonic	+	ENSG00000196914.9	ARHGEF12	isExon-isExon	1.20475e+44	1.20475e+44	499	hsa-ARHGEF12_0041	32	30	25	18	26	18	16	22	39	32	23	52	33	31	31	16	39	32	24	29	37	45	17	42	41	19	69	128	77		344	205	338	238	262
chr11 : 120475340 | 120477526	chr11	120475340	120477526	+	+	exonic	+	ENSG00000196914.9	ARHGEF12	isExon-isExon	1.20475e+35	1.20476e+35	423	hsa-ARHGEF12_0043	8	13	12	11	12	16	8	5	17	23	18	42	27	9	12	7	17	15	19	19	12	12	19	16	16	21	47	71	39		381	252	339	289	230
chr11 : 121045674 | 121060085	chr11	121045674	121060085	+	+	exonic;exonic;exonic;exonic;exonic	+	ENSG00000285509.1;ENSG00000154114.13;ENSG00000154114.13;ENSG00000154114.13;ENSG00000154114.13	TBCEL-TECTA;TBCEL;TBCEL;TBCEL;TBCEL	isExon-isExon;isExon-isExon;isExon-isExon;isExon-isExon;isExon-isExon	121045674,121047528,121053551,121055052,121058345,121059969;121045674,121047528,121058345,121059969;121045674,121047528,121053630,121058345,121059969;121045674,121047528,121053551,121055052,121058345,121059969;121045674,121047528,121053630,121055052,121058345,121059969	121045823,121047667,121053732,121055308,121058471,121060085;121045823,121047667,121058471,121060085;121045823,121047667,121053732,121058471,121060085;121045823,121047667,121053732,121055308,121058471,121060085;121045823,121047667,121053732,121055308,121058471,121060085	973;534;637;973;894	hsa-TBCEL_0004	25	16	23	8	19	15	17	22	16	29	11	42	11	16	12	14	19	26	14	18	NA	25	19	15	17	29	38	139	45		42	36	30	30	35
chr11 : 125331819 | 125367985	chr11	125331819	125367985	+	+	exonic	+	ENSG00000165495.16	PKNOX2	isExon-isExon	125331819,125367846;125331819,125351284,125367846	125331925,125367985;125331925,125351392,125367985	247;356	hsa-PKNOX2_0009	2	3	3	4	1	3	3	2	2	2	1	NA	5	NA	2	NA	1	1	3	NA	NA	NA	1	1	1	NA	NA	1	NA		102	54	103	72	122
chr11 : 129040928 | 129124894	chr11	129040928	129124894	+	+	exonic	-	ENSG00000134909.19	ARHGAP32	isExon-isExon	129040928,129062280,129063902,129064841,129066731,129093621,129123446,129123888,129124803;129040928,129062280,129063902,129064841,129066731,129093621,129123446,129124803	129041009,129062357,129064024,129064933,129066868,129093707,129123530,129123929,129124894;129041009,129062357,129064024,129064933,129066868,129093707,129123530,129124894	820;778	hsa-ARHGAP32_0010	2	3	3	2	3	1	2	4	3	3	5	8	NA	2	6	4	NA	4	1	1	4	5	4	1	3	3	2	14	3		173	148	178	124	162
chr11 : 129062280 | 129066868	chr11	129062280	129066868	+	+	exonic	-	ENSG00000134909.19	ARHGAP32	isExon-isExon	1.29062e+35	1.29062e+35	432	hsa-ARHGAP32_0002	10	12	6	5	7	5	6	5	5	12	16	22	8	10	7	5	9	24	10	10	7	11	5	4	6	6	15	34	10		184	158	207	135	174
chr11 : 129062280 | 129124894	chr11	129062280	129124894	+	+	exonic	-	ENSG00000134909.19	ARHGAP32	isExon-isExon	129062280,129063902,129064841,129066731,129093621,129123446,129123888,129124803;129062280,129063902,129064841,129066731,129093621,129123446,129124803	129062357,129064024,129064933,129066868,129093707,129123530,129123929,129124894;129062357,129064024,129064933,129066868,129093707,129123530,129124894	738;696	hsa-ARHGAP32_0016	2	3	NA	4	4	2	5	3	6	5	1	11	6	NA	7	5	8	15	3	3	NA	3	NA	6	6	3	6	17	8		178	156	NA	123	171
chr11 : 129062280 | 129164427	chr11	129062280	129164427	+	+	exonic	-	ENSG00000134909.19	ARHGAP32	isExon-isExon	129062280,129063902,129064841,129066731,129093621,129123446,129124803,129164319;129062280,129063902,129064841,129066731,129093621,129123446,129123888,129124803,129164319	129062357,129064024,129064933,129066868,129093707,129123530,129124894,129164427;129062357,129064024,129064933,129066868,129093707,129123530,129123929,129124894,129164427	805;847	hsa-ARHGAP32_0005	NA	7	3	5	3	1	7	3	NA	8	3	9	5	7	5	NA	6	4	NA	3	5	2	NA	3	2	6	4	21	3		NA	87	118	75	116
chr11 : 129093621 | 129124894	chr11	129093621	129124894	+	+	exonic	-	ENSG00000134909.19	ARHGAP32	isExon-isExon	129093621,129123446,129124803;129093621,129123446,129123888,129124803	129093707,129123530,129124894;129093707,129123530,129123929,129124894	264;306	hsa-ARHGAP32_0014	5	9	8	6	5	3	6	6	3	11	NA	14	3	3	4	8	5	7	7	7	2	5	3	4	3	6	12	21	18		237	181	253	167	221
chr1 : 42473122 | 42589483	chr1	42473122	42589483	+	NA	NA	NA	NA	NA	NA	NA	NA	NA	hsa-CCDC30_0024	NA	1	NA	NA	NA	1	1	NA	NA	NA	NA	NA	NA	NA	NA	NA	NA	1	NA	NA	NA	2	NA	NA	NA	NA	NA	1	NA		NA	15	NA	NA	NA
chr11 : 129093621 | 129164427	chr11	129093621	129164427	+	+	exonic	-	ENSG00000134909.19	ARHGAP32	isExon-isExon	129093621,129123446,129124803,129164319;129093621,129123446,129123888,129124803,129164319	129093707,129123530,129124894,129164427;129093707,129123530,129123929,129124894,129164427	373;415	hsa-ARHGAP32_0003	15	30	17	14	16	15	13	9	14	20	15	36	19	16	15	14	13	25	16	16	14	10	17	13	15	20	33	95	28		171	114	178	120	166
chr1 : 42480461 | 42536601	chr1	42480461	42536601	+	NA	NA	NA	NA	NA	NA	NA	NA	NA	hsa-CCDC30_0005	NA	2	NA	4	NA	NA	1	1	NA	NA	2	1	NA	NA	NA	NA	NA	NA	1	3	NA	1	NA	NA	NA	NA	NA	1	1		NA	8	NA	12	NA
chr11 : 129123446 | 129124894	chr11	129123446	129124894	+	+	exonic	-	ENSG00000134909.19	ARHGAP32	isExon-isExon	129123446,129123888,129124803;129123446,129124803	129123530,129123929,129124894;129123530,129124894	219;177	hsa-ARHGAP32_0009	12	17	22	13	10	4	14	8	22	22	14	40	11	17	14	11	16	26	12	18	14	13	9	22	18	17	48	68	39		189	177	182	145	194
chr1 : 42480461 | 42577229	chr1	42480461	42577229	+	NA	NA	NA	NA	NA	NA	NA	NA	NA	hsa-CCDC30_0055	NA	NA	NA	NA	NA	NA	NA	NA	NA	NA	NA	1	NA	NA	NA	NA	NA	NA	2	NA	NA	NA	NA	1	NA	NA	NA	NA	1		NA	NA	NA	NA	NA
chr11 : 129123446 | 129164427	chr11	129123446	129164427	+	+	exonic	-	ENSG00000134909.19	ARHGAP32	isExon-isExon	129123446,129123888,129124803,129164319;129123446,129124803,129164319	129123530,129123929,129124894,129164427;129123530,129124894,129164427	328;286	hsa-ARHGAP32_0001	42	76	45	23	32	33	32	25	35	47	36	97	49	43	42	30	40	41	30	39	39	28	30	40	32	37	92	188	95		124	109	106	100	143
chr11 : 129161605 | 129164427	chr11	129161605	129164427	+	+	mix	-	ENSG00000134909.19	ARHGAP32	intronic-isExon	1.29162e+17	1.29164e+17	5646	hsa-ARHGAP32_0042	5	3	6	9	5	3	4	NA	8	16	NA	9	8	11	NA	5	3	2	3	7	2	6	3	5	7	12	14	19	22		49	23	39	29	49
chr1 : 42482663 | 42611090	chr1	42482663	42611090	+	NA	NA	NA	NA	NA	NA	NA	NA	NA	hsa-CCDC30_0013	NA	NA	NA	NA	1	NA	NA	1	1	1	NA	NA	NA	NA	NA	NA	NA	1	1	1	NA	NA	NA	NA	1	NA	NA	NA	2		NA	NA	NA	NA	46
chr1 : 42566296 | 42589483	chr1	42566296	42589483	+	NA	NA	NA	NA	NA	NA	NA	NA	NA	hsa-CCDC30_0011	NA	NA	NA	NA	NA	NA	NA	NA	NA	NA	NA	NA	NA	NA	1	NA	NA	NA	1	NA	NA	NA	NA	2	NA	NA	NA	1	3		NA	NA	NA	NA	NA
chr11 : 130260856 | 130261929	chr11	130260856	130261929	+	+	exonic	-	ENSG00000196323.14	ZBTB44	isExon-isExon	1.30261e+17	1.30262e+17	2148	hsa-ZBTB44_0001	36	34	40	32	28	39	43	20	22	20	11	68	16	25	17	14	17	35	21	30	31	18	24	31	16	41	58	159	72		63	76	72	75	84
chr12 : 350621 | 354234	chr12	350621	354234	+	+	exonic	-	ENSG00000073614.13	KDM5A	isExon-isExon	3.50621e+17	3.50779e+17	438	hsa-KDM5A_0054	1	2	3	1	6	3	3	NA	2	NA	2	1	3	2	6	2	NA	6	2	NA	2	6	NA	NA	1	NA	1	4	NA		73	52	61	48	71
chr12 : 813642 | 830160	chr12	813642	830160	+	+	exonic	+	ENSG00000060237.19	WNK1	isExon-isExon	8.13643e+17	8.13815e+17	552	hsa-WNK1_0001	3	3	3	2	2	2	2	2	1	3	1	6	NA	1	1	1	NA	3	7	NA	NA	NA	NA	1	2	NA	2	14	5		335	290	293	333	434
chr12 : 1027748 | 1028572	chr12	1027748	1028572	+	+	exonic	+	ENSG00000082805.20	ERC1	isExon-isExon	10277481027748	10285721028572	1650	hsa-ERC1_0031	6	3	12	3	4	7	1	6	13	2	12	13	6	6	6	2	4	7	5	9	8	6	1	5	2	7	8	26	16		54	39	40	49	95
chr12 : 1180540 | 1190052	chr12	1180540	1190052	+	+	exonic	+	ENSG00000082805.20	ERC1	isExon-isExon	1.18054e+27	1.18068e+27	614	hsa-ERC1_0001	NA	1	NA	3	11	NA	3	NA	4	3	5	5	1	3	2	1	2	7	9	5	NA	4	5	4	2	7	2	13	3		NA	70	NA	150	251
chr1 : 42773563 | 42781789	chr1	42773563	42781789	+	NA	mix	+	ENSG00000164008.16	C1orf50	isExon-intergenic	4.27736e+23	4.27736e+23	6800	hsa-RP5-994D16_0001	NA	NA	NA	NA	NA	NA	NA	NA	NA	1	NA	NA	NA	NA	NA	NA	NA	NA	1	NA	2	2	NA	NA	NA	NA	NA	3	1		NA	NA	NA	NA	NA
chr12 : 1263034 | 1290012	chr12	1263034	1290012	+	+	exonic	+	ENSG00000082805.20	ERC1	isExon-isExon	12630341289852	12631651290012	293	hsa-ERC1_0005	2	1	2	1	13	2	1	NA	8	6	7	8	3	7	11	6	3	14	16	6	4	4	3	5	4	3	8	7	2		154	86	125	117	284
chr12 : 1263034 | 1371977	chr12	1263034	1371977	+	+	exonic	+	ENSG00000082805.20	ERC1	isExon-isExon	1.26303e+20	1.26317e+20	438	hsa-ERC1_0050	2	2	6	2	8	3	2	6	8	5	6	5	3	NA	5	3	4	9	10	5	2	4	5	3	5	2	6	11	3		99	69	78	58	117
chr1 : 43665696 | 43669299	chr1	43665696	43669299	+	NA	NA	NA	NA	NA	NA	NA	NA	NA	hsa-KDM4A_0002	NA	NA	NA	NA	NA	NA	NA	NA	1	NA	NA	NA	NA	NA	2	NA	NA	NA	1	NA	NA	NA	NA	NA	NA	1	NA	1	NA		NA	NA	NA	NA	NA
chr12 : 1289852 | 1371977	chr12	1289852	1371977	+	+	exonic	+	ENSG00000082805.20	ERC1	isExon-isExon	12898521371833	12900121371977	306	hsa-ERC1_0033	21	10	11	13	50	8	12	11	25	24	15	21	21	11	29	26	14	37	36	18	24	18	6	10	16	8	17	27	9		102	76	97	73	162
chr12 : 1289852 | 1410453	chr12	1289852	1410453	+	+	exonic	+	ENSG00000082805.20	ERC1	isExon-isExon	1.28985e+27	1.29001e+27	470	hsa-ERC1_0020	34	10	13	7	20	7	18	4	22	18	7	28	20	12	15	17	21	26	35	23	10	20	13	17	13	15	27	40	30		75	56	72	65	100
chr12 : 1289852 | 1444750	chr12	1289852	1444750	+	+	exonic	+	ENSG00000082805.20	ERC1	isExon-isExon	1289852,1371833,1408149,1410389,1444562;1289852,1371833,1408149,1444562	1290012,1371977,1408247,1410453,1444750;1290012,1371977,1408247,1444750	659;594	hsa-ERC1_0017	18	10	11	16	25	7	13	10	19	17	17	18	18	10	20	18	9	28	33	15	15	14	7	12	17	6	20	45	23		64	47	57	66	127
chr12 : 1371833 | 1444750	chr12	1371833	1444750	+	+	exonic	+	ENSG00000082805.20	ERC1	isExon-isExon	1371833,1408149,1410389,1444562;1371833,1408149,1444562	1371977,1408247,1410453,1444750;1371977,1408247,1444750	498;433	hsa-ERC1_0032	6	4	5	NA	3	2	6	3	8	6	5	9	6	3	6	6	2	6	11	3	3	1	2	7	5	10	5	29	10		158	80	116	NA	256
chr12 : 2504436 | 2512984	chr12	2504436	2512984	+	+	exonic	+	ENSG00000151067.23	CACNA1C	isExon-isExon	25044362512812	25045392512984	277	hsa-CACNA1C_0004	5	5	4	3	22	3	NA	2	5	6	11	4	NA	6	14	6	5	9	17	5	4	2	NA	7	4	3	3	5	2		92	105	112	108	199
chr12 : 4654292 | 4685325	chr12	4654292	4685325	+	+	exonic;exonic	+	ENSG00000139180.11;ENSG00000255639.3	NDUFA9;RP11-234B24.6	isExon-isExon;isExon-isExon	4654292,4654825,4657748,4659036,4662533,4668457,4669741,4682205,4685259;4654292,4654825,4657748,4659036,4662533,4668457,4669741,4682205,4685259	4654462,4654922,4657839,4659177,4662635,4668524,4669817,4682300,4685325;4654462,4654922,4657839,4659177,4662635,4668524,4669817,4682300,4685325	914;914	hsa-NDUFA9_0001	7	NA	1	1	4	1	3	1	8	9	6	8	4	1	4	4	7	11	2	7	5	7	4	5	9	12	15	46	21		92	NA	107	82	79
chr12 : 12244262 | 12244655	chr12	12244262	12244655	+	+	exonic	-	ENSG00000070018.9	LRP6	isExon-isExon	1224426212244260	1224465512244650	788	hsa-LRP6_0002	20	9	15	5	12	12	10	19	15	12	8	35	17	11	11	9	19	28	26	13	19	16	9	15	24	12	41	95	27		36	47	37	43	76
chr12 : 13753317 | 13753915	chr12	13753317	13753915	+	+	exonic	-	ENSG00000273079.7	GRIN2B	isExon-isExon	1375331713753310	1375391513753910	1198	hsa-GRIN2B_0002	8	NA	3	3	4	2	3	1	4	6	NA	7	NA	1	3	1	NA	5	2	7	4	4	3	5	3	6	6	27	10		220	NA	213	157	160
chr12 : 19473248 | 19500221	chr12	19473248	19500221	+	+	exonic	+	ENSG00000139154.16	AEBP2	isExon-isExon	1.94732e+23	1.94734e+23	420	hsa-AEBP2_0011	4	2	1	2	3	1	3	NA	3	1	1	3	NA	2	3	2	NA	4	3	3	3	2	1	NA	NA	5	13	19	7		133	94	142	88	171
chr1 : 44200542 | 44201679	chr1	44200542	44201679	+	NA	intergenic	.	.	.	intergenic	44200542	44201679	1138	hsa-intergenic_000212	NA	1	1	NA	NA	NA	NA	NA	NA	NA	NA	1	NA	NA	NA	NA	NA	1	NA	NA	NA	NA	NA	1	NA	NA	NA	NA	1		NA	0	0	NA	NA
chr12 : 21292164 | 21306988	chr12	21292164	21306988	+	+	exonic	-	ENSG00000084453.17	SLCO1A2	isExon-isExon	21292164,21293945,21295597,21297404,21300348,21301171,21304427,21306882;21292164,21293945,21297404,21300348,21301171,21304427,21306882	21292336,21294110,21295792,21297568,21300569,21301269,21304573,21306988;21292336,21295792,21297568,21300569,21301269,21304573,21306988	1275;2761	hsa-SLCO1A2_0001	2	3	2	1	2	2	1	8	NA	3	2	2	1	2	NA	3	1	NA	NA	1	NA	1	3	4	5	2	6	18	2		26	37	31	36	21
chr12 : 22469709 | 22506819	chr12	22469709	22506819	+	+	exonic	-	ENSG00000111731.13	C2CD5	isExon-isExon	22469709,22470824,22471399,22471967,22472286,22472744,22474751,22478313,22482557,22484697,22490123,22493223,22506711;22469709,22470824,22471399,22471967,22472286,22472744,22474751,22478313,22482557,22484697,22490123,22493223,22502739,22506711	22469795,22470911,22471488,22472065,22472347,22472807,22474891,22478477,22482743,22484888,22490218,22493337,22506819;22469795,22470911,22471488,22472065,22472347,22472807,22474891,22478477,22482743,22484888,22490218,22493337,22502804,22506819	1495;1561	hsa-C2CD5_0014	7	2	7	2	2	6	2	NA	3	8	1	4	2	4	4	1	2	4	2	5	3	3	4	5	1	8	8	13	6		142	129	169	143	161
chr12 : 22484697 | 22506819	chr12	22484697	22506819	+	+	exonic	-	ENSG00000111731.13	C2CD5	isExon-isExon	22484697,22490123,22493223,22506711;22484697,22490123,22493223,22502739,22506711	22484888,22490218,22493337,22506819;22484888,22490218,22493337,22502804,22506819	512;578	hsa-C2CD5_0013	46	35	35	28	17	21	31	17	32	31	21	34	22	22	18	18	24	31	11	27	28	24	17	22	17	44	62	137	52		161	118	146	131	136
chr12 : 22493223 | 22506819	chr12	22493223	22506819	+	+	exonic	-	ENSG00000111731.13	C2CD5	isExon-isExon	22493223,22502739,22506711;22493223,22506711	22493337,22502804,22506819;22493337,22506819	290;224	hsa-C2CD5_0031	5	6	8	5	10	1	2	NA	5	7	1	6	3	3	2	4	NA	9	NA	3	5	NA	5	2	4	4	8	22	4		166	126	175	125	163
chr1 : 44284835 | 44313228	chr1	44284835	44313228	+	NA	NA	NA	NA	NA	NA	NA	NA	NA	hsa-ERI3_0006	1	NA	NA	NA	NA	NA	NA	NA	1	NA	NA	NA	NA	NA	NA	NA	NA	2	1	NA	NA	NA	NA	NA	NA	NA	NA	NA	NA		192	NA	NA	NA	NA
chr12 : 22643763 | 22673660	chr12	22643763	22673660	+	+	exonic	+	ENSG00000139163.16	ETNK1	isExon-isExon	22643763,22659014,22661063,22671272,22673500;22643763,22656432,22659014,22661063,22671272,22673500	22644022,22659154,22661205,22671355,22673660;22644022,22656745,22659154,22661205,22671355,22673660	789;1103	hsa-ETNK1_0001	6	3	6	1	1	NA	2	2	4	5	2	10	2	2	5	2	6	4	3	5	NA	3	2	2	5	6	8	17	7		125	96	141	76	94
chr12 : 26990450 | 26999676	chr12	26990450	26999676	+	+	exonic	-	ENSG00000064115.11	TM7SF3	isExon-isExon	2.69905e+31	2.69906e+31	622	hsa-TM7SF3_0006	1	4	1	3	NA	4	6	1	2	2	5	1	4	1	4	1	5	6	NA	3	2	3	NA	1	3	7	11	23	6		119	85	121	70	NA
chr12 : 26996742 | 26999676	chr12	26996742	26999676	+	+	exonic	-	ENSG00000064115.11	TM7SF3	isExon-isExon	2699674226999520	2699686226999670	272	hsa-TM7SF3_0005	4	6	11	1	5	5	9	4	4	6	6	23	9	4	3	9	6	22	4	7	5	10	6	4	9	13	24	40	16		97	71	115	62	62
chr12 : 27368262 | 27371447	chr12	27368262	27371447	+	+	mix	+	ENSG00000029153.14	ARNTL2	isExon-intronic	27368262,27368262;27368262,27370129	27371447,27368412;27368412,27371447	3337;1470	hsa-ARNTL2_0016	2	1	2	2	2	1	1	NA	2	NA	2	2	3	2	NA	1	NA	1	2	NA	1	1	1	1	NA	1	NA	2	NA		20	17	30	29	36
chr12 : 27714780 | 27724186	chr12	27714780	27724186	+	+	exonic	+	ENSG00000061794.13	MRPS35	isExon-isExon	2.77148e+31	2.77148e+31	410	hsa-MRPS35_0002	11	15	23	21	29	9	13	9	23	21	14	23	33	8	14	10	16	20	25	18	14	23	12	16	23	21	29	80	23		80	38	76	41	73
chr12 : 27714780 | 27725667	chr12	27714780	27725667	+	+	exonic	+	ENSG00000061794.13	MRPS35	isExon-isExon	2.77148e+39	2.77148e+39	501	hsa-MRPS35_0003	NA	1	1	1	6	1	1	1	1	3	NA	9	NA	2	2	2	2	NA	3	2	1	NA	2	NA	1	5	6	15	2		NA	19	24	22	39
chr12 : 28305649 | 28307749	chr12	28305649	28307749	+	+	exonic	+	ENSG00000123106.10	CCDC91	isExon-isExon	28305649,28306742,28307645;28305649,28306742,28307645	28305806,28306945,28307749;28305779,28306945,28307749	467;440	hsa-CCDC91_0001	42	40	51	28	27	39	32	16	45	39	20	90	32	21	20	27	38	36	36	35	31	38	18	22	42	30	80	324	111		122	118	137	98	107
chr12 : 28305649 | 28391411	chr12	28305649	28391411	+	+	exonic	+	ENSG00000123106.10	CCDC91	isExon-isExon	28305649,28306742,28307645,28362438,28391304;28305649,28306742,28307645,28362438,28391304	28305806,28306945,28307749,28362515,28391411;28305779,28306945,28307749,28362515,28391411	653;626	hsa-CCDC91_0002	20	14	15	16	14	9	24	NA	17	18	14	32	17	17	4	18	18	24	16	13	10	19	3	16	20	23	39	101	51		127	95	130	87	114
chr12 : 28305649 | 28484165	chr12	28305649	28484165	+	+	exonic	+	ENSG00000123106.10	CCDC91	isExon-isExon	28305649,28306742,28307645,28362438,28391304,28450161,28450350,28452478,28484052;28305649,28306742,28307645,28362438,28450161,28450350,28452478,28484052;28305649,28306742,28307645,28362438,28391304,28412754,28450161,28450350,28452478,28484052	28305806,28306945,28307749,28362515,28391411,28450253,28450418,28452654,28484165;28305806,28306945,28307749,28362515,28450253,28450418,28452654,28484165;28305806,28306945,28307749,28362515,28391411,28412938,28450253,28450418,28452654,28484165	1106;998;1291	hsa-CCDC91_0009	3	3	4	NA	3	2	4	1	2	NA	NA	3	3	4	NA	2	3	3	3	5	NA	NA	2	1	4	2	4	10	1		131	79	112	NA	91
chr12 : 28391304 | 28452654	chr12	28391304	28452654	+	+	exonic	+	ENSG00000123106.10	CCDC91	isExon-isExon	28391304,28450161,28450350,28452478;28391304,28412754,28450161,28450350,28452478	28391411,28450253,28450418,28452654;28391411,28412938,28450253,28450418,28452654	447;632	hsa-CCDC91_0003	11	4	3	5	6	4	1	1	5	5	5	12	NA	2	3	NA	1	2	5	3	3	8	2	NA	2	8	2	23	7		122	78	103	74	107
chr12 : 29293300 | 29321924	chr12	29293300	29321924	+	+	exonic	+	ENSG00000064763.11	FAR2	isExon-isExon	2.92933e+63	2.92935e+63	1068	hsa-FAR2_0011	5	3	4	NA	3	NA	NA	2	1	6	4	5	4	8	1	2	7	6	3	9	5	2	3	4	5	4	9	22	9		87	52	75	NA	61
chr12 : 31442775 | 31447769	chr12	31442775	31447769	+	+	exonic	-	ENSG00000170456.16	DENND5B	isExon-isExon	3144277531447530	3144292531447760	383	hsa-DENND5B_0006	5	6	4	1	4	5	6	NA	7	5	4	12	2	1	1	4	4	6	1	6	8	NA	4	7	3	3	15	34	10		112	113	166	89	104
chr12 : 31447538 | 31452476	chr12	31447538	31452476	+	+	exonic	-	ENSG00000170456.16	DENND5B	isExon-isExon	3144753831451940	3144776931452470	769	hsa-DENND5B_0035	5	1	2	1	1	1	1	NA	1	NA	NA	2	NA	NA	1	3	3	NA	NA	NA	2	3	NA	2	NA	3	4	9	NA		139	88	132	68	71
chr12 : 32598497 | 32611283	chr12	32598497	32611283	+	+	exonic	+	ENSG00000139132.16	FGD4	isExon-isExon	32598497,32600410,32601278,32602161,32607957,32610776,32611137;32598497,32601278,32602161,32610776,32611137;32598497,32600410,32601278,32602161,32607938,32610776,32611137;32598497,32601278,32602161,32607957,32610776,32611137	32598586,32600509,32601423,32602317,32608095,32610834,32611283;32598586,32601423,32602317,32610834,32611283;32598586,32600509,32601423,32602317,32608095,32610834,32611283;32598586,32601423,32602317,32608095,32610834,32611283	838;599;857;738	hsa-FGD4_0001	7	10	6	6	9	7	4	5	10	8	7	22	8	6	5	8	2	6	9	11	7	13	3	10	7	7	9	71	16		54	75	34	38	45
chr12 : 38829379 | 38874511	chr12	38829379	38874511	+	+	exonic	-	ENSG00000139117.14	CPNE8	isExon-isExon	3.88294e+39	3.88295e+39	309	hsa-CPNE8_0006	3	4	2	NA	2	2	3	3	3	4	NA	2	2	1	1	3	1	2	NA	NA	NA	5	3	1	2	2	3	5	2		71	44	92	NA	42
chr12 : 40028301 | 40048210	chr12	40028301	40048210	+	+	exonic	-	ENSG00000151229.13	SLC2A13	isExon-isExon	4002830140048050	4002850940048210	369	hsa-SLC2A13_0004	8	5	NA	5	1	11	4	NA	5	8	8	8	2	4	3	9	8	15	6	12	7	6	6	11	9	10	26	43	23		180	66	NA	77	77
chr1 : 45038936 | 45088237	chr1	45038936	45088237	+	NA	NA	NA	NA	NA	NA	NA	NA	NA	hsa-ZSWIM5_0011	NA	NA	NA	NA	NA	NA	NA	NA	NA	NA	NA	NA	NA	NA	NA	NA	1	NA	1	1	NA	NA	NA	NA	NA	NA	2	3	NA		NA	NA	NA	NA	NA
chr12 : 40028301 | 40092933	chr12	40028301	40092933	+	+	mix	-	ENSG00000151229.13	SLC2A13	isExon-intronic	4002830140048050	4002850940092930	45092	hsa-SLC2A13_0005	10	6	11	11	12	15	10	7	17	16	15	12	3	13	25	11	3	11	21	23	6	6	12	12	20	14	14	61	23		93	29	98	33	60
chr1 : 45058609 | 45088237	chr1	45058609	45088237	+	NA	NA	NA	NA	NA	NA	NA	NA	NA	hsa-ZSWIM5_0003	NA	NA	NA	NA	NA	NA	NA	NA	NA	NA	NA	NA	NA	NA	NA	NA	NA	NA	NA	NA	NA	NA	NA	NA	NA	NA	1	3	1		NA	NA	NA	NA	NA
chr12 : 40028301 | 40100089	chr12	40028301	40100089	+	+	mix	-	ENSG00000151229.13	SLC2A13	isExon-intronic	4002830140048050	4002850940100080	52248	hsa-SLC2A13_0006	1	2	8	5	NA	2	3	3	8	5	4	4	2	5	5	5	5	5	3	4	6	1	NA	2	5	6	NA	31	5		90	25	75	26	NA
chr12 : 41014228 | 41029219	chr12	41014228	41029219	+	+	exonic	+	ENSG00000018236.15	CNTN1	isExon-isExon	4.10142e+47	4.10143e+47	867	hsa-CNTN1_0001	6	4	3	6	4	8	8	6	14	11	5	12	7	7	8	4	10	10	20	NA	9	6	7	13	5	3	11	46	21		482	289	486	271	236
chr12 : 42199136 | 42210619	chr12	42199136	42210619	+	+	exonic	-	ENSG00000015153.15	YAF2	isExon-isExon	4219913642210540	4219923542210610	172	hsa-YAF2_0003	NA	14	11	7	16	2	11	4	8	11	9	12	6	9	13	8	5	13	1	6	6	7	6	3	3	4	13	22	21		NA	38	37	45	51
chr12 : 42210355 | 42210619	chr12	42210355	42210619	+	+	exonic	-	ENSG00000015153.15	YAF2	isExon-isExon	4221035542210540	4221045442210610	172	hsa-YAF2_0001	3	5	3	1	2	2	1	NA	3	2	3	6	NA	2	NA	NA	2	4	6	2	NA	NA	1	2	NA	NA	6	19	6		40	43	35	46	53
chr12 : 42210355 | 42210680	chr12	42210355	42210680	+	+	exonic	-	ENSG00000015153.15	YAF2	isExon-isExon	4221035542210540	4221045442210680	233	hsa-YAF2_0012	12	9	22	13	26	8	10	26	18	19	10	30	7	18	9	9	10	12	10	9	13	7	13	17	14	20	25	69	32		31	23	17	22	27
chr12 : 42351885 | 42398994	chr12	42351885	42398994	+	+	exonic	+	ENSG00000134283.18	PPHLN1	isExon-isExon	42351885,42355161,42374863,42384940,42387456,42393570,42398854;42351885,42355161,42374863,42387456,42393570,42398854	42352049,42355222,42375074,42384996,42387535,42393689,42398994;42352049,42355222,42375074,42387535,42393689,42398994	837;780	hsa-PPHLN1_0001	8	12	8	5	11	7	9	4	10	9	5	26	7	8	8	6	19	10	6	12	11	12	3	19	11	17	21	67	37		77	71	101	73	95
chr12 : 42374863 | 42398994	chr12	42374863	42398994	+	+	exonic	+	ENSG00000134283.18	PPHLN1	isExon-isExon	42374863,42387456,42393570,42398854;42374863,42384940,42387456,42393570,42398854	42375074,42387535,42393689,42398994;42375074,42384996,42387535,42393689,42398994	553;610	hsa-PPHLN1_0002	NA	2	2	NA	NA	NA	NA	NA	3	5	4	1	6	1	NA	3	6	3	1	2	3	5	4	4	3	4	4	17	7		NA	85	138	NA	NA
chr12 : 43742457 | 43748609	chr12	43742457	43748609	+	+	exonic	-	ENSG00000129317.15	PUS7L	isExon-isExon	4.37425e+23	4.37426e+23	452	hsa-PUS7L_0001	6	5	3	6	5	3	2	6	7	9	7	9	5	4	NA	5	5	6	7	9	4	6	8	2	4	5	11	33	7		48	34	61	38	36
chr12 : 44665484 | 44714741	chr12	44665484	44714741	+	+	exonic	-	ENSG00000184613.11	NELL2	isExon-isExon	4.46655e+31	4.46656e+31	450	hsa-NELL2_0008	8	4	6	1	8	4	10	NA	9	6	4	10	2	2	7	6	7	14	12	3	10	8	6	14	10	5	18	28	13		479	264	597	286	296
chr12 : 44703726 | 44714741	chr12	44703726	44714741	+	+	exonic	-	ENSG00000184613.11	NELL2	isExon-isExon	4.47037e+23	4.47039e+23	324	hsa-NELL2_0003	8	15	11	3	10	5	7	2	9	7	5	16	6	6	7	5	9	10	9	8	6	8	6	4	11	7	27	35	18		487	276	627	334	382
chr12 : 45836589 | 45839496	chr12	45836589	45839496	+	+	exonic	+	ENSG00000189079.17	ARID2	isExon-isExon	4.58366e+39	4.58367e+39	793	hsa-ARID2_0003	NA	NA	2	NA	NA	4	NA	9	1	2	1	6	2	3	5	3	3	1	NA	2	4	4	1	2	3	4	1	13	5		NA	NA	54	NA	NA
chr12 : 45926142 | 45928859	chr12	45926142	45928859	+	+	exonic	-	ENSG00000139218.18	SCAF11	isExon-isExon	4592614245926140	4592885945928850	5436	hsa-SCAF11_0005	6	1	2	2	5	2	5	1	3	4	2	8	NA	NA	3	2	3	4	NA	4	5	1	5	3	NA	4	6	24	5		39	41	36	36	57
chr12 : 46229153 | 46243314	chr12	46229153	46243314	+	+	exonic	-	ENSG00000111371.16	SLC38A1	isExon-isExon	4.62292e+31	4.62293e+31	522	hsa-SLC38A1_0009	42	25	35	31	30	21	24	25	38	36	21	51	42	20	32	23	18	44	48	39	16	29	21	24	25	33	53	217	73		206	98	219	128	92
chr12 : 48659905 | 48660619	chr12	48659905	48660619	+	+	mix	-	ENSG00000139620.13	KANSL2	intronic-isExon	4865990548659900	4866061948660610	1430	hsa-KANSL2_0003	6	11	8	4	7	5	2	2	NA	4	2	7	2	7	6	NA	NA	5	4	1	6	1	3	2	4	10	13	29	12		21	16	23	32	17
chr12 : 48939655 | 48941188	chr12	48939655	48941188	+	+	exonic;exonic;exonic	-	ENSG00000134287.10;ENSG00000134287.10;ENSG00000272822.2	ARF3;ARF3;RP11-302B13.5	isExon-isExon;isExon-isExon;isExon-isExon	48939655,48940948;48939655,48939997,48940948;48939655,48939997,48940948	48939779,48941188;48939779,48940107,48941188;48939779,48940107,48941188	366;477;477	hsa-ARF3_0002	4	15	6	13	NA	11	20	12	25	23	NA	29	16	12	12	17	24	6	77	17	3	13	15	25	NA	42	48	70	60		1037	674	1008	686	NA
chr12 : 50427762 | 50441643	chr12	50427762	50441643	+	+	exonic	+	ENSG00000161813.22	LARP4	isExon-isExon	50427762,50428935,50430495,50435488,50437735,50440439,50441590,50441598;50427762,50428935,50430495,50435488,50437735,50440439,50441590;50427762,50428917,50430495,50435488,50437735,50440439,50441590	50427909,50429090,50430570,50435624,50437838,50440549,50441595,50441643;50427909,50429090,50430570,50435624,50437838,50440549,50441643;50427909,50429090,50430570,50435624,50437838,50440549,50441643	784;786;804	hsa-LARP4_0003	11	5	3	NA	9	8	3	5	4	7	2	11	4	3	3	7	3	NA	4	5	3	9	NA	5	2	6	19	40	13		21	23	26	NA	22
chr12 : 51073823 | 51074082	chr12	51073823	51074082	+	+	exonic	-	ENSG00000110925.7	CSRNP2	isExon-isExon	5107382351073820	5107408251074080	520	hsa-CSRNP2_0002	17	12	16	7	28	5	12	11	19	6	7	17	16	11	14	9	11	26	30	16	3	11	5	18	9	12	18	56	23		111	64	101	93	140
chr12 : 51684174 | 51689096	chr12	51684174	51689096	+	+	exonic	+	ENSG00000196876.18	SCN8A	isExon-isExon	5.16842e+31	5.16843e+31	430	hsa-SCN8A_0007	2	3	2	NA	4	NA	5	NA	2	5	2	7	3	4	NA	3	2	4	5	6	7	2	3	4	1	4	6	11	3		268	141	299	NA	144
chr12 : 51745903 | 51751593	chr12	51745903	51751593	+	+	exonic	+	ENSG00000196876.18	SCN8A	isExon-isExon	5174590351751350	5174603551751590	372	hsa-SCN8A_0004	4	NA	4	NA	NA	3	3	2	4	4	4	5	2	3	4	2	4	10	4	6	5	NA	1	2	7	6	10	16	10		245	NA	288	NA	NA
chr12 : 55789075 | 55803728	chr12	55789075	55803728	+	+	exonic;exonic;exonic	-	ENSG00000205323.9;ENSG00000205323.9;ENSG00000257390.5	SARNP;SARNP;RP11-762I7.5	isExon-isExon;isExon-isExon;isExon-isExon	55789075,55790567,55794359,55794807,55796025,55800562,55800854,55803629;55789075,55790567,55794359,55794807,55796025,55800562,55803629;55789075,55790567,55794359,55794807,55796025,55800562,55800854,55803629	55789143,55790592,55794387,55794880,55796076,55800629,55800900,55803728;55789143,55790592,55794387,55794880,55796076,55800629,55803728;55789143,55790592,55794387,55794880,55796076,55800629,55800900,55803728	465;418;465	hsa-SARNP_0002	NA	1	2	1	1	3	3	5	6	2	NA	3	6	2	3	3	1	3	4	2	3	2	1	2	2	NA	4	10	5		NA	29	49	40	60
chr12 : 56477660 | 56478262	chr12	56477660	56478262	+	+	exonic	-	ENSG00000135423.13	GLS2	isExon-isExon	5.64777e+23	5.64777e+23	303	hsa-GLS2_0002	3	9	2	5	6	3	9	5	6	3	4	10	5	6	4	5	5	9	11	6	2	NA	4	5	NA	9	10	21	10		82	66	82	67	71
chr1 : 46285362 | 46286499	chr1	46285362	46286499	+	NA	NA	NA	NA	NA	NA	NA	NA	NA	hsa-LRRC41_0004	NA	NA	NA	NA	NA	NA	NA	NA	1	NA	NA	NA	NA	1	NA	1	NA	NA	NA	NA	NA	NA	NA	NA	NA	3	2	3	2		NA	NA	NA	NA	NA
chr12 : 57177041 | 57177591	chr12	57177041	57177591	+	+	exonic	+	ENSG00000123384.14	LRP1	isExon-isExon	5717704157177420	5717724557177590	370	hsa-LRP1_0006	3	1	1	3	1	1	NA	2	NA	2	2	NA	2	2	1	1	2	1	3	NA	NA	1	NA	NA	1	NA	NA	5	2		265	257	271	220	290
chr12 : 66515619 | 66529914	chr12	66515619	66529914	+	+	exonic	-	ENSG00000155974.13	GRIP1	isExon-isExon	6.65156e+23	6.65158e+23	306	hsa-GRIP1_0016	3	3	6	3	8	3	3	1	NA	3	5	3	3	3	3	1	NA	5	2	3	5	2	2	NA	3	NA	5	10	6		44	18	50	41	48
chr1 : 46408459 | 46412251	chr1	46408459	46412251	+	NA	NA	NA	NA	NA	NA	NA	NA	NA	hsa-FAAH_0001	1	2	1	NA	NA	NA	NA	1	NA	NA	NA	NA	NA	NA	NA	NA	NA	1	NA	NA	NA	NA	NA	NA	NA	1	NA	NA	NA		70	77	83	NA	NA
chr12 : 69251129 | 69262562	chr12	69251129	69262562	+	+	exonic	+	ENSG00000111605.18	CPSF6	isExon-isExon	69251129,69253051,69256697,69257732,69258686,69259428,69260044,69262373;69251129,69253051,69256697,69257732,69258035,69258590,69259428,69260044,69262373;69251129,69262469;69251129,69253051,69256697,69257732,69258590,69259428,69260044,69262373;69251129,69253051,69255002,69256697,69257732,69258035,69258590,69259428,69260044,69262373	69251338,69253154,69256842,69257782,69259094,69259543,69260197,69262562;69251338,69253154,69256842,69257905,69258145,69259094,69259543,69260197,69262562;69251141,69262562;69251338,69253154,69256842,69257905,69259094,69259543,69260197,69262562;69251338,69253154,69256052,69256842,69257905,69258145,69259094,69259543,69260197,69262562	1380;1710;107;1599;2761	hsa-CPSF6_0011	32	9	22	9	21	24	28	5	37	17	19	32	12	20	31	20	25	43	43	34	32	16	20	18	16	19	35	76	29		192	90	158	132	223
chr1 : 46635897 | 46645256	chr1	46635897	46645256	+	NA	NA	NA	NA	NA	NA	NA	NA	NA	hsa-ATPAF1_0005	NA	NA	NA	NA	NA	NA	2	NA	NA	NA	NA	NA	NA	NA	NA	NA	NA	NA	NA	NA	NA	NA	NA	1	1	NA	1	4	NA		NA	NA	NA	NA	NA
chr12 : 69800209 | 69801721	chr12	69800209	69801721	+	+	exonic	+	ENSG00000127328.22	RAB3IP	isExon-isExon	69800209,69801609;69800209,69801609	69800337,69801721;69800332,69801721	242;237	hsa-RAB3IP_0013	6	6	14	3	4	9	6	10	2	7	4	27	8	5	7	8	4	3	10	5	12	7	6	13	9	19	22	78	10		76	67	62	38	35
chr12 : 70278132 | 70311017	chr12	70278132	70311017	+	+	exonic	+	ENSG00000111596.14	CNOT2	isExon-isExon	70278132,70285400,70294237,70310895;70278132,70310895;70278132,70294237,70297759,70310895;70278132,70294237,70310895;70278132,70290727,70294071,70310895;70278132,70294071,70310895;70278132,70301705,70310895;70278132,70285400,70310895	70278274,70285586,70294294,70311017;70278274,70311017;70278274,70294294,70297879,70311017;70278274,70294294,70311017;70278274,70290803,70294294,70311017;70278274,70294294,70311017;70278274,70301865,70311017;70278274,70285586,70311017	511;266;445;324;567;490;427;453	hsa-CNOT2_0003	6	9	7	5	9	4	2	13	9	7	2	14	7	5	3	7	5	10	3	8	6	3	5	14	3	NA	7	43	9		48	54	54	35	51
chr1 : 47046467 | 47068763	chr1	47046467	47068763	+	NA	mix;mix	+	ENSG00000186377.8;ENSG00000186160.5	CYP4X1;CYP4Z1	isExon-intergenic;intergenic-isExon	47046467,47048565,47049422,47050000;47046467,47068622	47046600,47048629,47049504,47068763;47067667,47068763	19046;21343	hsa-CYP4Z1_0001	1	NA	1	1	NA	1	1	NA	2	NA	NA	NA	NA	NA	3	NA	NA	NA	NA	2	NA	2	NA	1	2	1	4	5	4		26	NA	31	34	NA
chr12 : 70278132 | 70330469	chr12	70278132	70330469	+	+	exonic	+	ENSG00000111596.14	CNOT2	isExon-isExon	70278132,70294071,70310895,70319298,70329423,70330287;70278132,70285400,70310895,70319298,70329423,70330287;70278132,70310895,70329423,70330287;70278132,70310895,70319298,70329423,70330287	70278274,70294294,70311017,70319364,70329570,70330469;70278274,70285586,70311017,70319364,70329570,70330469;70278274,70311017,70329570,70330469;70278274,70311017,70319364,70329570,70330469	888;851;597;664	hsa-CNOT2_0023	2	2	2	2	2	2	2	1	NA	3	NA	6	NA	1	3	NA	3	2	1	NA	3	1	NA	3	NA	NA	NA	22	10		46	39	37	24	30
chr12 : 72562165 | 72575542	chr12	72562165	72575542	+	+	exonic	+	ENSG00000072657.10	TRHDE	isExon-isExon	7.25622e+39	7.25622e+39	533	hsa-TRHDE_0003	5	4	8	NA	NA	NA	4	5	4	4	4	6	4	4	1	1	3	3	1	6	4	7	2	4	2	2	7	18	13		59	36	91	NA	NA
chr12 : 72562853 | 72575542	chr12	72562853	72575542	+	+	exonic	+	ENSG00000072657.10	TRHDE	isExon-isExon	7.25629e+31	7.2563e+31	467	hsa-TRHDE_0028	6	NA	8	3	2	2	3	1	4	5	1	5	5	4	4	3	4	3	5	5	4	6	7	3	5	8	4	16	14		71	NA	117	24	39
chr12 : 76450851 | 76487618	chr12	76450851	76487618	+	+	exonic	-	ENSG00000091039.17	OSBPL8	isExon-isExon	76450851,76459859,76487510;76450851,76487510;76450851,76487510	76450988,76459895,76487618;76450979,76487618;76450988,76487618	284;238;247	hsa-OSBPL8_0001	NA	3	3	2	3	3	2	3	3	1	2	4	1	1	5	1	NA	2	1	NA	NA	2	NA	1	4	3	6	4	10		NA	83	119	87	135
chr12 : 77966229 | 78007445	chr12	77966229	78007445	+	+	exonic	+	ENSG00000067798.16	NAV3	isExon-isExon	7.79662e+39	7.79663e+39	1493	hsa-NAV3_0007	3	4	5	2	3	2	3	NA	NA	NA	3	2	5	2	1	1	NA	2	NA	NA	NA	1	4	NA	1	3	2	6	3		91	73	72	43	83
chr1 : 48326063 | 48359770	chr1	48326063	48359770	+	NA	NA	NA	NA	NA	NA	NA	NA	NA	hsa-SPATA6_0042	NA	NA	NA	NA	NA	NA	NA	NA	NA	1	NA	1	NA	NA	NA	NA	NA	1	NA	NA	NA	1	1	NA	NA	NA	NA	NA	1		NA	NA	NA	NA	NA
chr12 : 78049993 | 78059115	chr12	78049993	78059115	+	+	exonic	+	ENSG00000067798.16	NAV3	isExon-isExon	7.805e+23	7.80501e+23	613	hsa-NAV3_0001	5	NA	2	1	2	1	2	3	1	2	NA	5	NA	1	NA	NA	NA	1	1	1	1	2	NA	2	2	2	6	13	2		75	NA	84	109	79
chr12 : 78955462 | 79047362	chr12	78955462	79047362	+	+	exonic	+	ENSG00000067715.14	SYT1	isExon-isExon	7.89555e+23	7.89556e+23	304	hsa-SYT1_0019	6	9	11	2	5	3	2	NA	8	2	NA	NA	4	4	3	6	5	NA	NA	6	2	5	1	6	NA	7	9	7	NA		763	622	879	454	801
chr12 : 79217503 | 79299551	chr12	79217503	79299551	+	+	exonic	+	ENSG00000067715.14	SYT1	isExon-isExon	79217503,79285787,79292017,79296069,79299384;79217503,79285787,79292008,79296069,79299384	79217685,79285971,79292130,79296236,79299551;79217685,79285971,79292130,79296236,79299551	818;827	hsa-SYT1_0004	5	6	3	3	4	5	3	3	4	2	6	6	2	4	5	3	6	3	4	4	2	1	1	1	3	4	4	12	6		1822	1181	2172	1174	2503
chr1 : 48355718 | 48413151	chr1	48355718	48413151	+	NA	NA	NA	NA	NA	NA	NA	NA	NA	hsa-SPATA6_0044	NA	1	NA	NA	NA	NA	NA	NA	NA	NA	NA	1	NA	NA	NA	NA	NA	1	NA	NA	NA	NA	NA	NA	NA	NA	NA	3	NA		NA	45	NA	NA	NA
chr1 : 48385309 | 48399644	chr1	48385309	48399644	+	NA	NA	NA	NA	NA	NA	NA	NA	NA	hsa-SPATA6_0018	NA	NA	NA	NA	NA	NA	NA	NA	NA	NA	NA	NA	NA	NA	NA	NA	NA	NA	NA	NA	NA	NA	NA	NA	NA	NA	1	2	3		NA	NA	NA	NA	NA
chr1 : 48385309 | 48453810	chr1	48385309	48453810	+	NA	NA	NA	NA	NA	NA	NA	NA	NA	NA	NA	NA	NA	NA	NA	NA	NA	1	NA	1	NA	1	NA	NA	NA	NA	NA	NA	NA	1	1	NA	NA	NA	NA	NA	NA	1	2		NA	NA	NA	NA	NA
chr1 : 48393255 | 48403882	chr1	48393255	48403882	+	NA	NA	NA	NA	NA	NA	NA	NA	NA	hsa-SPATA6_0038	NA	2	NA	NA	NA	NA	NA	NA	NA	NA	NA	NA	NA	NA	NA	NA	NA	NA	NA	NA	NA	NA	NA	NA	NA	NA	NA	3	NA		NA	12	NA	NA	NA
chr12 : 79285787 | 79299551	chr12	79285787	79299551	+	+	exonic	+	ENSG00000067715.14	SYT1	isExon-isExon	79285787,79292017,79296069,79299384;79285787,79292008,79296069,79299384	79285971,79292130,79296236,79299551;79285971,79292130,79296236,79299551	635;644	hsa-SYT1_0002	6	10	11	6	8	6	10	10	12	10	13	15	11	3	9	14	3	8	20	11	11	15	8	11	10	10	22	29	7		1939	1267	2309	1299	2452
chr12 : 79793863 | 79822190	chr12	79793863	79822190	+	+	exonic	-	ENSG00000058272.19	PPP1R12A	isExon-isExon	79793863,79795638,79796782,79797195,79798494,79805592,79807226,79808483,79809795,79817394,79820774,79821078,79822116;79793863,79795638,79796782,79797195,79798494,79805592,79806166,79807226,79808483,79809795,79817394,79820774,79821078,79822116	79793928,79795759,79796950,79797395,79798584,79805768,79807330,79808577,79810010,79817518,79820931,79821166,79822190;79793928,79795759,79796950,79797395,79798584,79805768,79806333,79807330,79808577,79810010,79817518,79820931,79821166,79822190	1689;1857	hsa-PPP1R12A_0052	19	NA	12	15	28	6	5	3	7	10	4	10	8	3	8	4	8	8	4	7	5	7	4	9	6	6	7	22	12		178	NA	175	133	154
chr12 : 81325777 | 81384244	chr12	81325777	81384244	+	+	exonic	-	ENSG00000139220.17	PPFIA2	isExon-isExon	8.13258e+111	8.13259e+111	1880	hsa-PPFIA2_0020	14	7	10	5	11	3	3	4	7	7	4	4	3	5	4	1	3	7	7	NA	6	5	2	2	7	2	10	25	8		226	157	242	226	321
chr12 : 81676791 | 81687585	chr12	81676791	81687585	+	+	mix	-	ENSG00000139220.17	PPFIA2	isExon-intronic	81676791,81676791;81676791,81676791;81676791,81687411	81687585,81676844;81687585,81676847;81676844,81687585	10849;10852;229	hsa-PPFIA2_0019	4	5	3	NA	2	3	4	2	4	2	2	6	2	1	5	3	4	4	2	5	4	3	2	3	3	1	8	10	4		79	49	65	NA	83
chr1 : 48539642 | 48587166	chr1	48539642	48587166	+	NA	NA	NA	NA	NA	NA	NA	NA	NA	hsa-AGBL4_0023	NA	NA	2	NA	NA	NA	NA	NA	NA	NA	NA	NA	NA	1	NA	NA	1	NA	NA	NA	NA	NA	NA	NA	NA	NA	NA	1	1		NA	NA	31	NA	NA
chr1 : 48539642 | 48590985	chr1	48539642	48590985	+	NA	NA	NA	NA	NA	NA	NA	NA	NA	hsa-AGBL4_0002	NA	NA	NA	NA	NA	NA	NA	NA	1	NA	NA	NA	NA	2	NA	NA	NA	3	NA	NA	NA	NA	NA	NA	NA	1	NA	NA	1		NA	NA	NA	NA	NA
chr1 : 48586913 | 48590985	chr1	48586913	48590985	+	NA	NA	NA	NA	NA	NA	NA	NA	NA	hsa-AGBL4_0019	1	NA	1	2	NA	NA	1	NA	NA	2	NA	NA	3	NA	NA	1	NA	4	NA	2	NA	NA	1	1	NA	NA	4	1	NA		10	NA	20	18	NA
chr1 : 48586913 | 48663241	chr1	48586913	48663241	+	NA	NA	NA	NA	NA	NA	NA	NA	NA	hsa-AGBL4_0071	NA	1	NA	NA	NA	NA	NA	NA	NA	NA	2	NA	NA	NA	NA	NA	1	NA	NA	NA	NA	NA	NA	NA	NA	NA	NA	2	NA		NA	21	NA	NA	NA
chr1 : 48590833 | 48620113	chr1	48590833	48620113	+	NA	NA	NA	NA	NA	NA	NA	NA	NA	hsa-AGBL4_0026	NA	NA	NA	NA	NA	NA	NA	NA	NA	NA	NA	NA	NA	1	NA	NA	NA	NA	NA	NA	NA	NA	NA	NA	NA	NA	1	3	NA		NA	NA	NA	NA	NA
chr1 : 48634493 | 48663241	chr1	48634493	48663241	+	NA	NA	NA	NA	NA	NA	NA	NA	NA	hsa-AGBL4_0024	1	NA	NA	1	NA	NA	NA	NA	2	NA	NA	3	NA	NA	NA	1	NA	NA	1	1	NA	NA	NA	1	2	NA	NA	2	1		25	NA	NA	45	NA
chr1 : 48742623 | 48761470	chr1	48742623	48761470	+	NA	NA	NA	NA	NA	NA	NA	NA	NA	NA	NA	NA	1	NA	NA	1	NA	NA	NA	NA	NA	NA	NA	NA	1	NA	NA	NA	NA	NA	NA	NA	NA	NA	NA	NA	1	NA	1		NA	NA	69	NA	NA
chr1 : 49697313 | 49851518	chr1	49697313	49851518	+	NA	NA	NA	NA	NA	NA	NA	NA	NA	hsa-AGBL4_0001	NA	NA	NA	NA	1	NA	NA	NA	NA	1	NA	1	NA	NA	NA	NA	NA	1	NA	NA	NA	NA	NA	NA	NA	NA	NA	1	NA		NA	NA	NA	NA	121
chr12 : 82857010 | 82857580	chr12	82857010	82857580	+	+	exonic	+	ENSG00000179104.9	TMTC2	isExon-isExon	8285701082857010	8285758082857580	1142	hsa-TMTC2_0011	8	8	10	7	8	7	12	5	6	11	2	11	12	10	7	3	9	6	6	9	6	2	NA	5	8	10	7	31	4		40	34	24	34	39
chr12 : 88505159 | 88545865	chr12	88505159	88545865	+	+	exonic	-	ENSG00000049130.16	KITLG	isExon-isExon	88505159,88506311,88507028,88515534,88516334,88518697,88532441,88545752;88505159,88506311,88507028,88516334,88518697,88532441,88545752	88505235,88506378,88507137,88515617,88516490,88518867,88532503,88545865;88505235,88506378,88507137,88516490,88518867,88532503,88545865	844;760	hsa-KITLG_0002	14	12	13	5	4	18	4	5	17	23	20	20	10	9	15	12	13	19	31	20	12	10	9	22	16	13	42	75	33		66	32	67	31	15
chr12 : 89459638 | 89472275	chr12	89459638	89472275	+	+	exonic	-	ENSG00000139323.14	POC1B	isExon-isExon	89459638,89466770,89467617,89470361,89471614,89472168;89459638,89460016,89466770,89467617,89470361,89471614,89472168	89459718,89466922,89467685,89470494,89471729,89472275;89459718,89460038,89466922,89467685,89470494,89471729,89472275	661;684	hsa-POC1B_0005	15	NA	8	2	4	11	7	3	NA	6	8	15	NA	7	NA	3	NA	6	NA	1	1	10	4	NA	NA	5	26	61	8		23	NA	29	20	21
chr12 : 89466770 | 89472275	chr12	89466770	89472275	+	+	exonic	-	ENSG00000139323.14	POC1B	isExon-isExon	8.94668e+39	8.94669e+39	580	hsa-POC1B_0001	11	1	7	2	4	10	2	3	NA	NA	8	19	NA	6	6	3	NA	12	5	7	3	8	5	7	NA	3	25	60	6		28	35	31	28	37
chr12 : 89619999 | 89635251	chr12	89619999	89635251	+	+	exonic	-	ENSG00000070961.16	ATP2B1	isExon-isExon	8.962e+63	8.96202e+63	1423	hsa-ATP2B1_0001	18	7	17	8	11	12	14	9	21	25	12	35	8	15	12	15	16	15	12	13	17	11	12	8	7	19	37	73	23		1017	443	1112	545	770
chr12 : 90675293 | 90679945	chr12	90675293	90679945	+	+	exonic	+	ENSG00000286021.2	LINC02822	isExon-isExon	90675293,90676549,90679635;90675293,90676549,90679635	90675408,90676612,90679945;90675408,90676651,90679945	491;530	hsa-intergenic_000397	18	12	17	16	4	4	21	16	23	24	17	83	12	15	79	53	30	47	29	74	36	44	8	26	33	21	29	243	129		40	14	27	26	24
chr12 : 92826166 | 92853025	chr12	92826166	92853025	+	+	exonic	-	ENSG00000102189.17	EEA1	isExon-isExon	9.28262e+55	9.28263e+55	1118	hsa-EEA1_0027	2	NA	1	2	1	1	1	1	2	1	NA	4	NA	NA	NA	NA	2	NA	1	NA	NA	NA	NA	3	NA	2	NA	13	4		74	NA	62	96	60
chr12 : 95208843 | 95211267	chr12	95208843	95211267	+	+	exonic	-	ENSG00000180263.14	FGD6	isExon-isExon	9520884395208840	9521126795211260	4850	hsa-FGD6_0008	11	10	13	11	14	15	9	9	23	16	7	19	6	10	12	18	11	17	19	14	19	17	9	11	12	10	33	68	34		34	31	32	42	50
chr12 : 95257150 | 95296258	chr12	95257150	95296258	+	+	exonic	+	ENSG00000028203.18	VEZT	isExon-isExon	95257150,95262906,95266357,95270039,95274742,95282313,95287664,95294272,95296051;95257150,95262906,95266357,95270051,95274742,95282313,95287664,95294272,95296051;95257150,95262906,95266357,95270039,95274746,95282313,95287664,95294272,95296051	95257239,95263081,95266632,95270188,95274889,95282644,95287857,95294372,95296258;95257239,95263081,95266632,95270188,95274889,95282644,95287857,95294372,95296258;95257239,95263081,95266632,95270188,95274889,95282644,95287857,95294372,95296258	1675;1663;1671	hsa-VEZT_0004	11	6	4	7	3	6	8	NA	NA	9	8	13	2	7	2	4	6	8	2	11	4	3	7	7	9	7	17	31	14		149	109	158	121	158
chr12 : 96323948 | 96334865	chr12	96323948	96334865	+	+	exonic	-	ENSG00000059758.8	CDK17	isExon-isExon	9632394896334710	9632411296334860	312	hsa-CDK17_0013	NA	2	NA	NA	NA	NA	NA	NA	6	3	1	7	6	4	1	4	4	5	3	NA	4	5	5	6	3	3	9	18	5		NA	99	NA	NA	NA
chr12 : 97492461 | 97561047	chr12	97492461	97561047	+	+	exonic	+	ENSG00000255794.9	RMST	isExon-isExon	97492461,97493177,97493895,97494695,97530655,97560537,97560797;97492461,97493143,97493891,97494695,97530655,97551832,97560537,97560797;97492461,97494695,97495931,97530655,97560537,97560797;97492461,97493177,97493891,97494695,97495931,97530655,97551832,97560540,97560797;97492461,97493177,97493875,97494695,97530655,97560537,97560797;97492461,97493177,97493875,97494695,97530655,97541206,97551832,975…	97492606,97493285,97494002,97494881,97530859,97560698,97561047;97492606,97493285,97494002,97494881,97530859,97552082,97560698,97561047;97494002,97494881,97496056,97530859,97560698,97561047;97492606,97493285,97494002,97494881,97496056,97530859,97552084,97560698,97561047;97492606,97493285,97494002,97494881,97530859,97560698,97561047;97492606,97493285,97494002,97494881,97530859,97541357,97552082,975…	1168;1457;2473;1548;1188;1591;1298;1310;1172;1314;1294	hsa-RMST_0004	224	161	138	91	113	89	115	63	181	210	149	230	167	145	151	151	157	158	152	196	165	208	101	133	126	208	264	882	480		47	39	21	17	34
chr12 : 98773042 | 98801125	chr12	98773042	98801125	+	+	exonic	-	ENSG00000185046.19	ANKS1B	isExon-isExon	98773042,98781117,98798934,98800997;98773042,98781117,98782126,98798934,98800997	98773179,98781223,98799005,98801125;98773179,98781203,98782137,98799005,98801125	446;438	hsa-ANKS1B_0016	2	8	5	2	5	2	1	4	4	3	3	6	3	2	2	3	6	4	NA	3	5	6	6	7	4	6	8	48	10		470	322	466	334	351
chr12 : 98773042 | 98832136	chr12	98773042	98832136	+	+	exonic	-	ENSG00000185046.19	ANKS1B	isExon-isExon	98773042,98781117,98782126,98798934,98800997,98807844,98829174,98832029;98773042,98781117,98782126,98798934,98800997,98829174,98832029;98773042,98781117,98782126,98798934,98800997,98832029;98773042,98781117,98782126,98798934,98800997,98807844,98832029;98773042,98781117,98782126,98798934,98800997,98807844,98829174,98832029	98773179,98781203,98782137,98799005,98801125,98807918,98829353,98832136;98773179,98781203,98782137,98799005,98801125,98829353,98832136;98773179,98781203,98782137,98799005,98801125,98832136;98773179,98781203,98782137,98799005,98801125,98807915,98832136;98773179,98781203,98782137,98799005,98801125,98807915,98829353,98832136	801;726;546;618;798	hsa-ANKS1B_0004	4	7	6	1	4	4	6	1	8	3	NA	19	12	5	NA	3	9	7	3	6	2	15	7	7	6	11	22	56	12		391	305	417	266	290
chr12 : 98798934 | 98807918	chr12	98798934	98807918	+	+	exonic	-	ENSG00000185046.19	ANKS1B	isExon-isExon	9.87989e+23	9.8799e+23	276	hsa-ANKS1B_0029	1	5	2	5	3	6	3	3	1	1	1	2	1	3	1	5	NA	2	2	2	NA	NA	1	1	1	1	3	8	2		352	254	361	271	249
chr12 : 98798934 | 98832136	chr12	98798934	98832136	+	+	exonic	-	ENSG00000185046.19	ANKS1B	isExon-isExon	98798934,98800997,98807844,98829174,98832029;98798934,98800997,98807844,98832029;98798934,98800997,98807844,98829174,98832029;98798934,98800997,98807844,98832029;98798934,98800997,98829174,98832029;98798934,98800997,98807844,98829174,98832029;98798934,98800997,98832029	98799005,98801125,98807918,98829251,98832136;98799005,98801125,98807918,98832136;98799005,98801125,98807918,98829353,98832136;98799005,98801125,98807915,98832136;98799005,98801125,98829353,98832136;98799005,98801125,98807915,98829353,98832136;98799005,98801125,98832136	462;384;564;381;489;561;309	hsa-ANKS1B_0006	6	11	10	5	5	4	9	11	9	14	4	16	9	6	6	9	6	21	13	6	4	11	9	13	5	11	15	58	11		367	255	389	241	222
chr12 : 99772922 | 99782097	chr12	99772922	99782097	+	+	exonic	-	ENSG00000185046.19	ANKS1B	isExon-isExon	99772922,99775548,99782022;99772922,99775548,99779871,99782022	99773088,99775661,99782097;99773088,99775661,99779972,99782097	357;459	hsa-ANKS1B_0015	31	33	42	15	24	33	24	12	32	24	13	41	22	30	22	18	29	40	19	26	26	28	22	24	27	30	55	115	38		151	162	183	216	284
chr1 : 50744684 | 50801677	chr1	50744684	50801677	+	NA	NA	NA	NA	NA	NA	NA	NA	NA	hsa-FAF1_0028	NA	NA	NA	NA	NA	NA	NA	NA	NA	NA	NA	NA	NA	NA	NA	NA	1	NA	2	NA	NA	NA	NA	NA	NA	NA	NA	2	NA		NA	NA	NA	NA	NA
chr12 : 99772922 | 99806700	chr12	99772922	99806700	+	+	exonic	-	ENSG00000185046.19	ANKS1B	isExon-isExon	99772922,99775548,99779871,99782022,99806404;99772922,99775548,99782022,99806404	99773088,99775661,99779972,99782097,99806700;99773088,99775661,99782097,99806700	756;654	hsa-ANKS1B_0001	3	5	2	3	6	7	1	NA	3	3	3	3	6	3	1	2	10	3	3	4	1	NA	2	6	4	13	8	29	16		129	142	173	206	267
chr12 : 99772922 | 99812311	chr12	99772922	99812311	+	+	exonic	-	ENSG00000185046.19	ANKS1B	isExon-isExon	99772922,99775548,99782022,99806404,99812155;99772922,99775548,99779871,99782022,99806404,99812155	99773088,99775661,99782097,99806700,99812311;99773088,99775661,99779972,99782097,99806700,99812311	811;913	hsa-ANKS1B_0003	3	2	6	5	4	2	5	2	NA	1	2	8	2	2	NA	2	6	NA	2	2	3	2	1	4	1	2	3	13	7		129	137	141	201	251
chr12 : 99772922 | 99825389	chr12	99772922	99825389	+	+	exonic	-	ENSG00000185046.19	ANKS1B	isExon-isExon	99772922,99775548,99779871,99782022,99806404,99812155,99825309;99772922,99775548,99782022,99806404,99812155,99825309	99773088,99775661,99779972,99782097,99806700,99812311,99825389;99773088,99775661,99782097,99806700,99812311,99825389	994;892	hsa-ANKS1B_0033	3	4	5	2	1	1	1	1	6	5	4	3	2	6	NA	4	4	3	3	2	2	3	6	3	3	4	3	30	11		133	129	148	181	255
chr1 : 51394381 | 51400953	chr1	51394381	51400953	+	NA	NA	NA	NA	NA	NA	NA	NA	NA	hsa-EPS15_0047	NA	NA	NA	1	1	NA	NA	NA	NA	NA	NA	NA	NA	NA	NA	NA	NA	NA	NA	NA	1	NA	NA	NA	NA	NA	NA	2	NA		NA	NA	NA	358	408
chr12 : 99806404 | 99825389	chr12	99806404	99825389	+	+	exonic	-	ENSG00000185046.19	ANKS1B	isExon-isExon	9.98064e+23	9.98067e+23	535	hsa-ANKS1B_0002	2	5	2	3	4	1	5	2	NA	4	6	NA	NA	2	NA	NA	2	5	2	2	3	NA	NA	NA	NA	NA	8	10	5		115	92	126	120	159
chr12 : 100204940 | 100205744	chr12	100204940	100205744	+	+	exonic	+	ENSG00000075089.10	ACTR6	isExon-isExon	1.00205e+17	1.00205e+17	187	hsa-ACTR6_0001	2	1	2	NA	4	3	1	1	NA	1	NA	2	NA	NA	NA	1	NA	1	2	2	2	2	2	1	2	3	6	4	1		73	62	81	NA	30
chr12 : 100922226 | 100942535	chr12	100922226	100942535	+	+	exonic	+	ENSG00000151572.18	ANO4	isExon-isExon	1.00922e+26	1.00922e+26	401	hsa-ANO4_0002	4	4	5	NA	13	6	4	7	7	4	NA	12	7	6	10	3	4	10	3	7	5	9	6	9	3	6	8	14	9		61	30	51	NA	39
chr12 : 100922226 | 100987670	chr12	100922226	100987670	+	+	exonic	+	ENSG00000151572.18	ANO4	isExon-isExon	100922226,100939315,100942377,100971306,100974845,100987539;100922226,100939315,100942377,100971306,100974783,100987539	100922330,100939451,100942535,100971406,100974889,100987670;100922330,100939451,100942535,100971406,100974889,100987670	679;741	hsa-ANO4_0008	8	8	6	5	1	6	11	6	9	7	5	10	5	NA	3	4	13	6	6	9	NA	6	8	9	4	6	15	59	16		48	37	35	30	35
chr12 : 104861291 | 104895345	chr12	104861291	104895345	+	+	exonic	-	ENSG00000136052.10	SLC41A2	isExon-isExon	1.04861e+44	1.04861e+44	592	hsa-SLC41A2_0002	3	3	5	2	2	7	4	4	3	NA	3	3	NA	3	3	NA	2	NA	NA	1	NA	2	2	NA	7	3	11	21	6		53	22	43	33	19
chr12 : 106842589 | 106843947	chr12	106842589	106843947	+	+	exonic	+	ENSG00000111785.21	RIC8B	isExon-isExon	1.06843e+17	1.06843e+17	325	hsa-RIC8B_0018	6	11	4	2	4	6	7	2	6	5	2	12	1	5	NA	5	3	5	4	4	6	7	3	6	2	11	15	35	11		94	62	86	71	63
chr12 : 107743197 | 107746424	chr12	107743197	107746424	+	+	exonic	-	ENSG00000110851.12	PRDM4	isExon-isExon	107743197,107744543,107746275;107743197,107744543,107746275	107743282,107744682,107746424;107743282,107744661,107746424	376;355	hsa-PRDM4_0004	2	6	6	3	6	5	7	8	5	3	4	7	4	3	NA	2	3	7	2	6	5	3	NA	4	3	3	6	28	11		45	50	63	60	58
chr12 : 108652272 | 108654410	chr12	108652272	108654410	+	+	exonic	-	ENSG00000110880.11	CORO1C	isExon-isExon	108652272,108653038,108654306;108652272,108654306	108652417,108653060,108654410;108652417,108654410	274;251	hsa-CORO1C_0003	42	28	25	19	15	21	24	18	20	27	24	62	21	24	21	21	30	38	39	35	31	40	17	36	25	27	50	175	49		79	85	101	73	81
chr12 : 110128950 | 110147048	chr12	110128950	110147048	+	+	exonic	+	ENSG00000122970.16	IFT81	isExon-isExon	110128950,110132547,110134948,110135327,110136776,110143382,110146953;110128950,110134948,110135327,110136776,110143382,110146953	110129130,110132636,110135013,110135437,110136860,110143545,110147048;110129130,110135013,110135437,110136860,110143545,110147048	793;703	hsa-IFT81_0017	6	4	4	2	1	4	2	3	3	3	3	5	9	4	3	2	7	NA	NA	2	NA	2	NA	3	2	4	8	25	7		47	43	45	45	51
chr12 : 110485078 | 110487943	chr12	110485078	110487943	+	+	exonic	+	ENSG00000204856.12	FAM216A	isExon-isExon	1.10485e+35	1.10485e+35	519	hsa-FAM216A_0002	3	5	7	1	5	7	4	NA	6	7	8	10	9	4	5	7	9	14	19	11	7	8	2	11	2	6	13	30	14		66	47	80	31	53
chr12 : 111320012 | 111322580	chr12	111320012	111322580	+	+	exonic	+	ENSG00000111249.14	CUX2	isExon-isExon	1.1132e+17	1.11321e+17	924	hsa-CUX2_0005	5	6	11	10	3	9	2	14	3	3	6	2	6	3	12	9	2	8	10	6	5	3	2	3	9	2	13	21	7		124	79	118	79	124
chr12 : 111552280 | 111555919	chr12	111552280	111555919	+	+	exonic	-	ENSG00000204842.18	ATXN2	isExon-isExon	111552280,111554158,111555883;111552280,111552906,111554158,111555883	111552430,111554217,111555919;111552430,111552977,111554217,111555919	248;320	hsa-ATXN2_0002	44	27	39	27	21	23	31	5	41	38	29	43	41	22	25	32	31	35	31	34	27	34	20	30	29	11	43	129	47		134	89	115	84	109
chr12 : 111554158 | 111555919	chr12	111554158	111555919	+	+	exonic	-	ENSG00000204842.18	ATXN2	isExon-isExon	1.11554e+17	1.11554e+17	97	hsa-ATXN2_0059	7	8	8	6	9	2	4	3	6	6	2	3	7	3	5	6	13	4	14	5	12	7	9	3	5	15	17	46	12		109	106	104	55	54
chr12 : 111933886 | 111943369	chr12	111933886	111943369	+	+	exonic	-	ENSG00000198270.13	TMEM116	isExon-isExon	111933886,111936692,111937160,111938161,111943265;111933886,111936742,111937160,111938161,111943265;111933886,111937160,111938161,111943265;111933886,111937160,111938161,111943265	111934030,111936830,111937243,111938210,111943369;111934030,111936830,111937243,111938210,111943369;111936830,111937243,111938210,111943369;111934030,111937243,111938210,111943369	523;473;3184;384	hsa-TMEM116_0004	7	10	9	6	9	8	7	2	6	16	18	10	13	5	8	12	13	14	27	11	8	10	6	5	11	10	21	70	27		26	23	20	19	29
chr12 : 112175736 | 112179397	chr12	112175736	112179397	+	+	exonic	-	ENSG00000173064.14	HECTD4	isExon-isExon	1.12176e+35	1.12176e+35	607	hsa-HECTD4_0063	NA	NA	NA	NA	NA	4	NA	6	2	5	1	2	2	1	1	3	1	3	6	3	1	3	NA	3	2	2	2	16	4		NA	NA	NA	NA	NA
chr12 : 112178931 | 112179397	chr12	112178931	112179397	+	+	exonic	-	ENSG00000173064.14	HECTD4	isExon-isExon	1.12179e+17	1.12179e+17	376	hsa-HECTD4_0057	7	NA	4	4	6	2	1	2	6	5	2	2	2	5	5	NA	1	8	3	1	2	NA	NA	4	3	NA	4	17	6		211	NA	228	194	242
chr12 : 112269704 | 112273795	chr12	112269704	112273795	+	+	exonic	-	ENSG00000173064.14	HECTD4	isExon-isExon	1.1227e+26	1.1227e+26	520	hsa-HECTD4_0058	3	4	1	4	2	NA	3	2	1	5	NA	6	NA	NA	6	3	2	2	NA	3	NA	NA	2	1	8	6	5	15	2		175	138	178	143	133
chr12 : 112319225 | 112319742	chr12	112319225	112319742	+	+	exonic	-	ENSG00000173064.14	HECTD4	isExon-isExon	1.12319e+17	1.1232e+17	1036	hsa-HECTD4_0001	14	10	16	10	15	11	14	15	12	16	7	23	9	11	10	13	12	21	16	18	9	12	7	9	10	13	15	43	18		178	163	214	186	215
chr12 : 112646223 | 112651827	chr12	112646223	112651827	+	+	mix	+	ENSG00000089169.15	RPH3A	intronic-isExon	112646223,112651767;112646223,112651767	112650871,112651827;112649463,112651827	4710;3302	hsa-RPH3A_0006	5	10	6	1	3	4	1	NA	1	4	7	1	6	2	2	NA	1	9	NA	6	NA	2	2	1	2	8	9	15	15		8	8	5	4	9
chr12 : 113267843 | 113269845	chr12	113267843	113269845	+	+	exonic	+	ENSG00000186815.13	TPCN1	isExon-isExon	1.13268e+26	1.13268e+26	334	hsa-TPCN1_0003	4	3	NA	3	1	NA	NA	1	4	1	3	4	5	2	4	3	NA	2	6	4	1	1	4	3	3	2	7	21	10		52	56	NA	59	86
chr12 : 116096669 | 116111512	chr12	116096669	116111512	+	+	exonic	-	ENSG00000123066.9	MED13L	isExon-isExon	1.16097e+17	1.16097e+17	169	hsa-MED13L_0003	8	3	7	4	4	5	3	8	4	7	5	11	9	6	2	7	4	9	3	7	3	11	7	8	5	3	14	42	8		121	111	117	119	114
chr12 : 116230533 | 116237705	chr12	116230533	116237705	+	+	mix	-	ENSG00000123066.9	MED13L	intronic-isExon	116230533,116230533;116230533,116236821,116237468;116230533,116232059,116236821,116237468	116237705,116237705;116230622,116236890,116237705;116230622,116232156,116236890,116237705	14346;398;496	hsa-MED13L_0024	27	35	25	13	12	8	22	4	22	14	15	46	16	13	6	10	12	17	17	18	9	17	12	11	13	18	34	111	29		61	46	58	38	53
chr12 : 116740345 | 116741094	chr12	116740345	116741094	+	+	exonic	+	ENSG00000135119.15	RNFT2	isExon-isExon	1.1674e+17	1.16741e+17	236	hsa-RNFT2_0009	5	2	NA	3	3	2	5	4	2	1	NA	4	NA	3	1	NA	NA	1	1	1	3	2	NA	NA	1	4	6	11	3		78	45	NA	75	94
chr12 : 120154970 | 120155719	chr12	120154970	120155719	+	+	exonic	-	ENSG00000089154.11	GCN1	isExon-isExon	1.20155e+26	1.20155e+26	389	hsa-GCN1_0003	13	13	16	13	21	8	12	17	17	21	20	18	9	20	19	10	9	36	23	11	16	13	13	15	11	15	20	62	16		48	41	39	41	55
chr12 : 120175162 | 120176217	chr12	120175162	120176217	+	+	exonic	-	ENSG00000089154.11	GCN1	isExon-isExon	1.20175e+26	1.20175e+26	255	hsa-GCN1_0004	2	3	NA	1	8	2	2	2	NA	NA	1	7	NA	NA	4	NA	NA	NA	1	1	NA	NA	NA	NA	NA	1	5	12	3		64	68	NA	64	92
chr12 : 120782655 | 120784593	chr12	120782655	120784593	+	+	exonic	-	ENSG00000157837.16	SPPL3	isExon-isExon	1.20783e+26	1.20783e+26	312	hsa-SPPL3_0001	8	13	8	7	11	3	7	9	10	21	10	25	6	12	8	9	8	18	14	12	11	12	14	14	9	10	29	74	28		60	53	70	68	67
chr12 : 121244573 | 121248734	chr12	121244573	121248734	+	+	exonic	-	ENSG00000110931.19	CAMKK2	isExon-isExon	1.21245e+26	1.21245e+26	273	hsa-CAMKK2_0003	4	6	2	4	3	1	4	2	NA	1	NA	NA	2	NA	NA	1	NA	1	1	NA	NA	NA	NA	NA	NA	1	NA	3	2		536	225	527	461	619
chr12 : 122340753 | 122341697	chr12	122340753	122341697	+	+	exonic	-	ENSG00000130779.22	CLIP1	isExon-isExon	1.22341e+17	1.22342e+17	1890	hsa-CLIP1_0078	4	2	6	2	9	1	8	7	NA	5	1	6	3	4	NA	1	NA	7	7	7	3	4	3	2	NA	4	9	14	6		95	95	91	103	119
chr12 : 122377389 | 122380558	chr12	122377389	122380558	+	+	exonic	-	ENSG00000130779.22	CLIP1	isExon-isExon	1.22377e+17	1.22378e+17	763	hsa-CLIP1_0016	8	4	7	7	5	5	NA	3	3	3	NA	15	7	4	4	4	NA	7	4	5	3	6	4	4	4	3	13	28	5		89	82	81	46	85
chr12 : 123498544 | 123499536	chr12	123498544	123499536	+	+	exonic	-	ENSG00000188026.13	RILPL1	isExon-isExon	1.23499e+17	1.23499e+17	341	hsa-RILPL1_0001	2	3	4	8	52	5	2	19	13	9	9	12	12	12	11	2	7	20	22	5	12	9	6	2	4	3	2	6	3		67	37	66	56	188
chr12 : 124419957 | 124430787	chr12	124419957	124430787	+	+	exonic	-	ENSG00000196498.13	NCOR2	isExon-isExon	124419957,124422501,124426622,124429613,124430615;124419957,124422501,124426622,124429613,124430615	124420055,124422555,124426800,124429706,124430787;124420055,124422555,124426800,124429703,124430787	600;597	hsa-NCOR2_0007	13	5	3	3	18	3	3	6	12	9	4	6	10	7	10	5	3	9	18	6	3	1	4	7	4	4	14	34	7		147	78	138	144	300
chr12 : 125102679 | 125107268	chr12	125102679	125107268	+	+	exonic	+	ENSG00000081760.17	AACS	isExon-isExon	1.25103e+26	1.25103e+26	345	hsa-AACS_0003	2	3	3	2	1	1	NA	3	7	4	8	4	4	2	3	3	2	3	7	5	4	3	5	7	5	4	8	15	8		99	92	100	73	110
chr12 : 128912424 | 128927154	chr12	128912424	128927154	+	+	exonic	+	ENSG00000151948.12	GLT1D1	isExon-isExon	1.28912e+35	1.28912e+35	240	hsa-GLT1D1_0006	2	NA	5	6	3	1	3	4	1	NA	NA	3	5	3	4	5	NA	3	4	1	1	NA	NA	NA	4	6	2	6	3		75	NA	100	80	84
chr12 : 129699810 | 129700698	chr12	129699810	129700698	+	+	exonic	-	ENSG00000151952.16	TMEM132D	isExon-isExon	1.297e+17	1.29701e+17	1778	hsa-TMEM132D_0001	38	46	53	42	44	44	45	23	39	34	39	49	34	34	41	22	42	52	50	47	43	35	14	30	38	52	108	154	82		130	80	131	119	197
chr12 : 130399679 | 130422561	chr12	130399679	130422561	+	+	exonic	-	ENSG00000060709.15	RIMBP2	isExon-isExon	1.304e+53	1.304e+53	771	hsa-RIMBP2_0001	17	19	21	18	17	11	15	16	8	7	10	18	13	7	13	10	12	11	8	8	9	10	3	11	13	16	31	84	32		116	64	114	109	90
chr12 : 130399679 | 130423602	chr12	130399679	130423602	+	+	mix	-	ENSG00000060709.15	RIMBP2	isExon-intronic	130399679,130406172,130407726;130399679,130406172,130407726,130412619,130414125,130422453	130399813,130406243,130423602;130399813,130406243,130407829,130412787,130414306,130423602	16084;1812	hsa-RIMBP2_0013	5	7	10	3	6	5	NA	2	5	3	4	NA	2	4	NA	NA	2	3	3	7	NA	NA	NA	NA	1	NA	2	16	NA		61	38	61	68	52
chr1 : 51834017 | 51836438	chr1	51834017	51836438	+	NA	NA	NA	NA	NA	NA	NA	NA	NA	hsa-NRDC_0067	NA	NA	NA	NA	NA	NA	NA	NA	NA	NA	NA	1	1	1	NA	NA	NA	NA	1	NA	NA	NA	NA	2	1	NA	NA	NA	NA		NA	NA	NA	NA	NA
chr12 : 130406172 | 130422561	chr12	130406172	130422561	+	+	exonic	-	ENSG00000060709.15	RIMBP2	isExon-isExon	1.30406e+44	1.30406e+44	636	hsa-RIMBP2_0002	5	5	5	2	2	NA	3	2	NA	NA	NA	NA	3	NA	2	1	1	NA	NA	2	NA	NA	2	1	NA	1	NA	10	1		156	73	144	111	96
chr13 : 19851355 | 19852190	chr13	19851355	19852190	+	+	exonic	-	ENSG00000132950.19	ZMYM5	isExon-isExon	19851355,19851355;19851355,19851689	19852190,19852190;19851448,19852190	1672;596	hsa-ZMYM5_0002	7	4	3	5	2	2	4	NA	2	3	2	7	5	NA	3	NA	NA	3	5	5	4	3	3	4	2	5	4	26	8		27	31	27	56	46
chr1 : 52216369 | 52239595	chr1	52216369	52239595	+	NA	NA	NA	NA	NA	NA	NA	NA	NA	hsa-ZFYVE9_0006	1	NA	NA	3	NA	1	NA	NA	NA	NA	NA	NA	NA	NA	NA	2	NA	NA	NA	NA	NA	NA	NA	NA	NA	NA	2	1	NA		91	NA	NA	68	NA
chr13 : 20002850 | 20006586	chr13	20002850	20006586	+	+	exonic	+	ENSG00000121741.17	ZMYM2	isExon-isExon	2.00029e+23	2.00031e+23	665	hsa-ZMYM2_0008	3	1	NA	NA	3	3	2	8	4	7	5	2	3	1	4	1	3	4	3	2	1	3	2	5	NA	6	8	36	11		141	125	NA	NA	139
chr13 : 20051433 | 20067390	chr13	20051433	20067390	+	+	exonic	+	ENSG00000121741.17	ZMYM2	isExon-isExon	2.00514e+71	2.00516e+71	1161	hsa-ZMYM2_0022	2	4	3	3	5	2	6	6	3	8	3	12	6	5	7	6	2	5	5	4	8	7	4	7	1	4	10	47	16		192	130	217	160	187
chr1 : 52263773 | 52303925	chr1	52263773	52303925	+	NA	NA	NA	NA	NA	NA	NA	NA	NA	hsa-ZFYVE9_0003	NA	NA	1	NA	NA	NA	2	1	NA	NA	NA	NA	NA	NA	1	NA	NA	NA	NA	1	NA	NA	NA	NA	NA	4	NA	2	2		NA	NA	135	NA	NA
chr13 : 20058575 | 20067390	chr13	20058575	20067390	+	+	exonic	+	ENSG00000121741.17	ZMYM2	isExon-isExon	2.00586e+55	2.00587e+55	960	hsa-ZMYM2_0023	2	6	3	3	4	3	7	2	NA	2	4	4	3	1	3	NA	4	3	6	4	3	3	NA	3	3	NA	5	9	5		137	82	133	117	105
chr13 : 20432102 | 20489496	chr13	20432102	20489496	+	+	exonic	-	ENSG00000165475.15	CRYL1	isExon-isExon	20432102,20439593,20472966,20489370;20432102,20489370;20432102,20439593,20472966,20476871,20489370;20432102,20439593,20489370	20432296,20439754,20473074,20489496;20432296,20489496;20432296,20439754,20473074,20476992,20489496;20432296,20439754,20489496	593;322;715;484	hsa-CRYL1_0005	4	8	7	5	11	3	6	6	6	12	6	9	3	6	9	2	8	16	6	8	9	3	2	4	6	2	2	14	2		109	80	117	118	151
chr1 : 52281661 | 52315094	chr1	52281661	52315094	+	NA	NA	NA	NA	NA	NA	NA	NA	NA	hsa-ZFYVE9_0037	NA	NA	NA	NA	NA	NA	NA	NA	NA	1	NA	NA	NA	NA	1	NA	2	NA	NA	NA	NA	NA	NA	1	NA	NA	NA	3	1		NA	NA	NA	NA	NA
chr1 : 52281661 | 52337934	chr1	52281661	52337934	+	NA	NA	NA	NA	NA	NA	NA	NA	NA	hsa-ZFYVE9_0014	NA	NA	NA	NA	NA	NA	2	NA	NA	NA	NA	NA	NA	NA	NA	NA	NA	NA	3	NA	NA	NA	NA	NA	NA	1	1	NA	NA		NA	NA	NA	NA	NA
chr13 : 21381434 | 21391854	chr13	21381434	21391854	+	+	exonic	-	ENSG00000180776.16	ZDHHC20	isExon-isExon	21381434,21382920,21387508,21391722;21381434,21381901,21382920,21387508,21391722;21381434,21382920,21387508,21391722	21381546,21383009,21387634,21391854;21381549,21381945,21383009,21387634,21391854;21381549,21383009,21387634,21391854	463;511;466	hsa-ZDHHC20_0012	8	2	3	3	2	NA	3	3	3	3	6	3	2	NA	2	3	2	2	3	2	NA	1	1	5	2	4	2	33	6		30	32	38	34	23
chr13 : 23353785 | 23371165	chr13	23353785	23371165	+	+	exonic	-	ENSG00000151835.17	SACS	isExon-isExon	2.33538e+47	2.33539e+47	2014	hsa-SACS_0004	8	3	4	2	3	3	5	5	3	2	NA	4	4	4	2	4	4	4	NA	4	NA	1	NA	6	2	3	6	26	5		82	52	82	70	88
chr13 : 25537988 | 25589699	chr13	25537988	25589699	+	+	exonic	+	ENSG00000132932.19	ATP8A2	isExon-isExon	2.5538e+143	2.55381e+143	1704	hsa-ATP8A2_0020	6	5	4	4	4	3	2	2	6	NA	2	10	NA	3	4	4	3	2	4	7	4	3	4	NA	5	8	9	33	9		135	80	142	104	129
chr1 : 52431013 | 52461769	chr1	52431013	52461769	+	NA	NA	NA	NA	NA	NA	NA	NA	NA	hsa-ZCCHC11_0099	NA	NA	NA	NA	NA	NA	NA	NA	NA	NA	2	3	NA	NA	NA	NA	NA	1	NA	NA	NA	NA	NA	1	NA	1	1	4	NA		NA	NA	NA	NA	NA
chr13 : 26337567 | 26353880	chr13	26337567	26353880	+	+	exonic	+	ENSG00000132964.12	CDK8	isExon-isExon	2.63376e+23	2.63376e+23	328	hsa-CDK8_0001	11	5	7	5	NA	3	3	3	5	8	7	7	NA	NA	8	4	NA	5	NA	7	NA	2	5	4	3	NA	10	33	10		36	21	28	13	NA
chr13 : 30208577 | 30283791	chr13	30208577	30283791	+	+	exon	-	ENSG00000102781.14	KATNAL1	inExon-isExon	3.02086e+79	3.02087e+79	1450	hsa-KATNAL1_0011	NA	2	3	5	6	7	12	9	9	7	3	10	4	3	4	8	8	5	2	NA	11	12	2	5	3	3	10	36	10		NA	50	86	63	81
chr13 : 30227412 | 30283791	chr13	30227412	30283791	+	+	exonic	-	ENSG00000102781.14	KATNAL1	isExon-isExon	3.02274e+63	3.02275e+63	1161	hsa-KATNAL1_0005	10	7	10	5	NA	5	12	12	10	10	6	16	6	7	6	20	NA	3	NA	13	14	13	6	11	4	6	25	75	21		79	54	89	59	NA
chr13 : 31215051 | 31229294	chr13	31215051	31229294	+	+	exonic	+	ENSG00000187676.8	B3GLCT	isExon-isExon	3.12151e+23	3.12151e+23	200	hsa-B3GLCT_0002	13	6	5	4	4	4	2	4	9	5	2	18	11	NA	4	12	12	6	2	6	6	11	7	9	6	16	11	35	17		21	13	20	18	27
chr1 : 52445787 | 52481923	chr1	52445787	52481923	+	NA	NA	NA	NA	NA	NA	NA	NA	NA	hsa-ZCCHC11_0122	NA	NA	NA	NA	NA	NA	NA	NA	NA	NA	NA	2	NA	NA	NA	NA	NA	NA	NA	NA	NA	NA	NA	NA	NA	NA	2	1	NA		NA	NA	NA	NA	NA
chr13 : 32438652 | 32444126	chr13	32438652	32444126	+	+	exonic	-	ENSG00000244754.9	N4BP2L2	isExon-isExon	3243865232442380	3243873732444120	1825	hsa-N4BP2L2_0010	2	1	4	3	8	1	5	4	8	NA	NA	7	1	NA	5	2	3	3	1	4	8	4	1	10	NA	2	4	16	3		68	72	77	82	151
chr13 : 32517857 | 32527532	chr13	32517857	32527532	+	+	exonic	-	ENSG00000244754.9	N4BP2L2	isExon-isExon	32517857,32521373,32522182,32527408;32517857,32521373,32522182,32527458	32518003,32521449,32522270,32527532;32518003,32521449,32522270,32527532	438;388	hsa-N4BP2L2_0001	87	115	110	57	85	70	92	68	115	122	65	234	90	119	81	75	124	124	79	107	142	110	94	127	91	130	273	576	201		166	133	132	127	213
chr13 : 35040933 | 35070852	chr13	35040933	35070852	+	+	exonic	+	ENSG00000172915.19	NBEA	isExon-isExon	3.50409e+71	3.50412e+71	1277	hsa-NBEA_0001	5	22	NA	10	NA	12	15	5	11	17	11	31	8	10	7	NA	17	16	3	14	9	18	9	10	12	10	27	66	25		156	85	NA	91	NA
chr13 : 35040933 | 35098405	chr13	35040933	35098405	+	+	exonic	+	ENSG00000172915.19	NBEA	isExon-isExon	3.50409e+79	3.50412e+79	1386	hsa-NBEA_0005	3	5	2	5	5	3	4	NA	3	5	1	1	3	3	3	2	NA	4	1	NA	NA	3	NA	3	4	3	3	15	2		219	150	260	159	278
chr13 : 35822729 | 35836141	chr13	35822729	35836141	+	+	exonic	-	ENSG00000133083.15	DCLK1	isExon-isExon	3.58227e+31	3.58229e+31	434	hsa-DCLK1_0002	7	NA	3	NA	7	3	NA	5	5	3	2	10	NA	5	5	2	4	5	3	1	7	2	2	2	4	2	11	10	5		641	NA	630	NA	685
chr13 : 39694634 | 39727548	chr13	39694634	39727548	+	+	exonic	+	ENSG00000133103.17	COG6	isExon-isExon	3.96946e+55	3.96947e+55	752	hsa-COG6_0011	15	16	6	8	NA	4	5	3	18	12	8	19	NA	11	9	8	10	7	NA	20	13	15	17	19	8	17	21	91	37		76	53	81	33	NA
chr1 : 52481804 | 52509712	chr1	52481804	52509712	+	NA	NA	NA	NA	NA	NA	NA	NA	NA	hsa-ZCCHC11_0062	1	2	NA	NA	NA	NA	2	NA	NA	1	NA	NA	NA	NA	NA	NA	NA	NA	NA	NA	1	NA	NA	NA	NA	NA	NA	2	NA		75	88	NA	NA	NA
chr13 : 40826506 | 40855815	chr13	40826506	40855815	+	+	exonic	-	ENSG00000168852.13	TPTE2P5	isExon-isExon	40826506,40836597,40836809,40855755;40826506,40836558,40854661,40854857,40855755	40826594,40836688,40836885,40855815;40826578,40836676,40854754,40854934,40855815	319;425	hsa-TPTE2P5_0002	2	1	3	NA	2	3	1	3	5	NA	NA	5	NA	NA	NA	1	1	NA	NA	3	2	2	2	3	NA	1	NA	5	4		20	13	21	NA	7
chr13 : 41316846 | 41336756	chr13	41316846	41336756	+	+	exonic	+	ENSG00000172766.19	NAA16	isExon-isExon	4.13168e+63	4.13169e+63	960	hsa-NAA16_0006	5	3	4	2	3	4	5	1	6	4	2	17	2	NA	1	1	5	1	2	5	4	4	NA	1	1	7	10	27	8		38	26	29	29	44
chr13 : 41318806 | 41336756	chr13	41318806	41336756	+	+	exonic	+	ENSG00000172766.19	NAA16	isExon-isExon	4.13188e+55	4.13189e+55	875	hsa-NAA16_0001	5	3	NA	3	NA	3	4	1	7	1	3	7	7	4	2	4	1	4	7	8	6	6	3	3	5	2	12	20	5		34	24	NA	23	NA
chr13 : 41761128 | 41833531	chr13	41761128	41833531	+	+	exonic	-	ENSG00000102763.18	VWA8	isExon-isExon	4.17611e+71	4.17612e+71	1001	hsa-VWA8_0014	5	10	6	NA	5	3	2	2	3	5	5	13	6	8	4	4	NA	10	1	5	5	10	4	2	2	8	7	18	14		45	48	63	NA	57
chr13 : 41777985 | 41833531	chr13	41777985	41833531	+	+	exonic	-	ENSG00000102763.18	VWA8	isExon-isExon	4.1778e+63	4.17781e+63	924	hsa-VWA8_0042	2	3	2	2	2	2	NA	2	2	2	1	9	3	NA	NA	3	3	2	3	3	3	5	NA	NA	3	5	3	16	4		66	52	77	41	45
chr13 : 41811225 | 41833531	chr13	41811225	41833531	+	+	exonic	-	ENSG00000102763.18	VWA8	isExon-isExon	4.18112e+39	4.18113e+39	638	hsa-VWA8_0040	4	2	1	NA	2	2	2	2	4	1	NA	3	NA	NA	1	2	1	5	NA	6	1	1	2	3	1	2	2	17	6		78	74	91	NA	68
chr13 : 41865736 | 41868477	chr13	41865736	41868477	+	+	exonic	-	ENSG00000102763.18	VWA8	isExon-isExon	4.18657e+23	4.18658e+23	345	hsa-VWA8_0012	4	9	7	4	2	4	6	5	10	9	3	10	4	8	9	4	7	13	NA	7	6	12	8	9	8	8	19	35	19		72	76	119	61	59
chr13 : 41865736 | 41891587	chr13	41865736	41891587	+	+	exonic	-	ENSG00000102763.18	VWA8	isExon-isExon	4.18657e+63	4.18658e+63	942	hsa-VWA8_0023	3	1	4	4	4	5	2	3	6	9	NA	4	2	1	2	NA	3	1	6	2	2	3	1	6	2	3	8	39	6		69	69	62	63	58
chr13 : 42168440 | 42190525	chr13	42168440	42190525	+	+	exonic	+	ENSG00000102780.17	DGKH	isExon-isExon	4.21684e+55	4.21685e+55	917	hsa-DGKH_0011	27	24	24	21	26	11	19	13	23	9	14	25	25	20	10	17	11	17	28	20	15	16	11	22	17	15	31	69	26		58	28	51	32	66
chr13 : 42194885 | 42210765	chr13	42194885	42210765	+	+	exonic	+	ENSG00000102780.17	DGKH	isExon-isExon	42194885,42198478,42199566,42199813,42206039,42208959,42209331,42210602;42194885,42195763,42198478,42199566,42199813,42206039,42208959,42209331,42210602	42195016,42198595,42199676,42199909,42206146,42209072,42209465,42210765;42195016,42195959,42198593,42199676,42199909,42206146,42209072,42209465,42210765	979;1174	hsa-DGKH_0045	3	4	3	3	2	5	5	NA	NA	4	3	2	4	3	2	2	NA	3	1	NA	NA	1	1	2	NA	7	7	7	9		49	35	44	45	72
chr13 : 42285986 | 42308609	chr13	42285986	42308609	+	+	exonic	+	ENSG00000023516.9	AKAP11	isExon-isExon	4.2286e+63	4.2286e+63	5372	hsa-AKAP11_0007	2	3	1	1	4	1	NA	2	1	2	NA	4	NA	1	NA	NA	1	1	NA	4	NA	2	1	NA	1	NA	3	12	2		376	195	317	182	176
chr13 : 43484009 | 43506226	chr13	43484009	43506226	+	+	mix	-	ENSG00000120658.13	ENOX1	isExon-intronic	4348400943484000	4350622643484150	22362	hsa-ENOX1_0038	6	9	9	10	13	10	8	NA	8	7	7	8	14	4	4	6	6	8	8	15	3	8	5	10	7	19	15	54	17		39	36	27	28	23
chr13 : 45151687 | 45207505	chr13	45151687	45207505	+	+	exonic	+	ENSG00000188342.12	GTF2F2	isExon-isExon	4515168745207420	4515183145207500	227	hsa-GTF2F2_0008	4	2	NA	3	8	6	1	1	1	NA	3	3	3	4	NA	3	8	7	4	3	3	6	4	6	5	4	12	44	18		18	15	NA	19	10
chr1 : 52779853 | 52796784	chr1	52779853	52796784	+	NA	NA	NA	NA	NA	NA	NA	NA	NA	hsa-ZYG11B_0004	NA	NA	NA	NA	1	NA	NA	NA	NA	1	NA	NA	2	NA	NA	NA	NA	NA	NA	NA	NA	NA	NA	NA	NA	NA	NA	1	NA		NA	NA	NA	NA	115
chr13 : 46003139 | 46020557	chr13	46003139	46020557	+	+	exonic	-	ENSG00000123200.17	ZC3H13	isExon-isExon	4.60031e+31	4.60033e+31	605	hsa-ZC3H13_0023	1	3	NA	3	2	3	1	4	2	2	NA	9	NA	4	3	NA	NA	2	1	3	3	3	2	4	NA	3	4	10	3		122	85	NA	164	266
chr1 : 52941796 | 52950886	chr1	52941796	52950886	+	NA	NA	NA	NA	NA	NA	NA	NA	NA	hsa-SCP2_0014	NA	NA	NA	NA	NA	NA	NA	NA	NA	NA	NA	NA	2	1	NA	NA	NA	1	NA	NA	2	NA	NA	NA	NA	NA	2	NA	NA		NA	NA	NA	NA	NA
chr13 : 46723221 | 46733998	chr13	46723221	46733998	+	+	exonic	+	ENSG00000136141.15	LRCH1	isExon-isExon	4.67232e+23	4.67233e+23	326	hsa-LRCH1_0001	2	3	5	NA	6	4	NA	3	6	7	1	3	4	2	5	7	1	9	5	NA	6	3	3	6	8	2	5	16	7		24	17	23	NA	32
chr13 : 48077153 | 48090418	chr13	48077153	48090418	+	+	exon	-	ENSG00000136146.15	MED4	inExon-isExon	4.80772e+47	4.80773e+47	674	hsa-MED4_0003	5	3	5	3	5	7	6	4	3	7	2	11	5	6	2	3	4	5	8	8	3	10	3	9	3	7	9	31	14		127	68	92	69	74
chr13 : 48253808 | 48261321	chr13	48253808	48261321	+	+	exon	+	ENSG00000136156.15	ITM2B	isExon-inExon	48253808,48256177,48258126,48258797,48261139;48253808,48258797,48261139;48253808,48254900,48255337,48256177,48258126,48258797,48261139	48253936,48256383,48258236,48258947,48261321;48253936,48258947,48261321;48253936,48254976,48255437,48256383,48258236,48258947,48261321	781;463;959	hsa-ITM2B_0001	17	3	7	1	6	2	8	4	4	10	1	7	7	6	2	7	5	7	1	11	7	6	7	4	9	4	15	57	13		937	683	726	661	1014
chr13 : 50927407 | 50949505	chr13	50927407	50949505	+	+	exonic	+	ENSG00000136104.21	RNASEH2B	isExon-isExon	50927407,50929475,50930683,50934885,50943321,50945427,50947987,50949463;50927407,50929461,50930683,50934885,50943321,50945427,50947987,50949463;50927407,50930683,50934885,50943330,50945427,50947987,50949463;50927407,50929475,50934885,50943321,50945427,50947987,50949463;50927407,50929475,50930683,50934885,50943330,50945427,50947987,50949463;50927407,50929461,50930683,50934885,50943330,50945427,509…	50927478,50929582,50930759,50934999,50943394,50945532,50948068,50949505;50927478,50929582,50930759,50934999,50943394,50945532,50948068,50949505;50927478,50930759,50934999,50943394,50945532,50948068,50949505;50927478,50929582,50934999,50943394,50945532,50948068,50949505;50927478,50929582,50930759,50934999,50943394,50945532,50948068,50949505;50927478,50929582,50930759,50934999,50943394,50945532,509…	677;691;560;600;668;682	hsa-RNASEH2B_0001	13	22	17	13	4	6	11	2	6	7	5	43	14	8	4	3	6	10	5	7	8	14	8	6	10	17	16	39	23		65	45	92	42	50
chr13 : 50927407 | 50960171	chr13	50927407	50960171	+	+	exonic	+	ENSG00000136104.21	RNASEH2B	isExon-isExon	50927407,50929475,50930683,50934885,50943321,50945427,50947987,50949463,50960145;50927407,50929475,50930683,50934885,50943321,50945427,50947987,50949463,50959474;50927407,50929475,50930683,50934885,50943321,50945427,50947987,50949463,50953905,50960145;50927407,50929475,50934885,50943321,50945427,50947987,50949463,50960145;50927407,50929475,50930683,50934885,50943321,50945427,50947987,50949463,509…	50927478,50929582,50930759,50934999,50943394,50945532,50948068,50949505,50960171;50927478,50929582,50930759,50934999,50943394,50945532,50948068,50949505,50960171;50927478,50929582,50930759,50934999,50943394,50945532,50948068,50949505,50953985,50960171;50927478,50929582,50934999,50943394,50945532,50948068,50949505,50960171;50927478,50929582,50930759,50934999,50943394,50945532,50948068,50949505,509…	704;1375;785;627;849;968	hsa-RNASEH2B_0005	5	8	3	NA	5	3	2	6	3	2	NA	8	7	2	1	3	5	4	NA	3	5	3	2	6	3	5	5	20	7		25	17	29	NA	32
chr1 : 52978217 | 52988136	chr1	52978217	52988136	+	NA	NA	NA	NA	NA	NA	NA	NA	NA	hsa-SCP2_0012	NA	1	1	NA	NA	NA	NA	NA	NA	1	NA	1	1	NA	NA	NA	NA	NA	NA	1	1	NA	NA	NA	NA	NA	NA	2	NA		NA	85	128	NA	NA
chr13 : 60439688 | 60460540	chr13	60439688	60460540	+	+	exonic	+	ENSG00000083544.16	TDRD3	isExon-isExon	60439688,60460380;60439688,60444683,60460380;60439688,60444687,60460380	60439772,60460540;60439772,60444748,60460540;60439772,60444748,60460540	246;312;308	hsa-TDRD3_0014	1	1	1	1	1	1	1	NA	NA	NA	NA	NA	NA	2	1	NA	NA	NA	NA	1	NA	NA	1	NA	NA	NA	3	9	2		61	46	61	46	46
chr13 : 60439688 | 60467379	chr13	60439688	60467379	+	+	exonic	+	ENSG00000083544.16	TDRD3	isExon-isExon	60439688,60444687,60460380,60467238;60439688,60444683,60460380,60467238;60439688,60460380,60467238	60439772,60444748,60460540,60467379;60439772,60444748,60460540,60467379;60439772,60460540,60467379	450;454;388	hsa-TDRD3_0001	13	7	16	4	13	16	13	6	17	15	11	50	11	12	6	12	6	24	8	14	11	16	10	9	12	25	39	120	31		46	30	33	37	42
chr13 : 60439688 | 60535233	chr13	60439688	60535233	+	+	exonic	+	ENSG00000083544.16	TDRD3	isExon-isExon	60439688,60444683,60460380,60467238,60483775,60485799,60494435,60509763,60510630,60528367,60535108;60439688,60444687,60460380,60467238,60483775,60485799,60494435,60509763,60510630,60528367,60535108;60439688,60444683,60460380,60467238,60483775,60485802,60494435,60509763,60510630,60528367,60535108	60439772,60444748,60460540,60467379,60483846,60485948,60494575,60509919,60510755,60529217,60535233;60439772,60444748,60460540,60467379,60483846,60485948,60494575,60509919,60510755,60529217,60535233;60439772,60444748,60460540,60467379,60483846,60485948,60494575,60509919,60510755,60529217,60535233	2077;2073;2074	hsa-TDRD3_0004	6	6	NA	1	3	1	5	3	7	6	3	14	4	7	3	4	4	NA	1	8	5	6	NA	4	5	6	12	27	5		38	29	NA	26	31
chr13 : 72854057 | 72931267	chr13	72854057	72931267	+	+	exonic	+	ENSG00000083535.16	PIBF1	isExon-isExon	7.28541e+39	7.28542e+39	610	hsa-PIBF1_0005	1	1	3	2	5	NA	3	3	1	NA	2	4	3	1	2	NA	1	1	4	3	NA	4	4	1	NA	2	3	8	1		33	55	32	44	70
chr13 : 72854057 | 72939934	chr13	72854057	72939934	+	+	mix	+	ENSG00000083535.16	PIBF1	isExon-intronic	7.28541e+39	7.28542e+39	9277	hsa-PIBF1_0043	5	6	4	7	2	2	7	2	6	3	3	11	8	4	2	4	4	2	NA	3	6	3	2	6	3	6	13	38	21		17	30	17	21	49
chr13 : 75560753 | 75569507	chr13	75560753	75569507	+	+	exonic;exonic	+	ENSG00000118939.18;ENSG00000261553.5	UCHL3;RP11-29G8.3	isExon-isExon;isExon-isExon	75560753,75566695,75567227,75569460;75560753,75566695,75567227,75569460	75560881,75566851,75567312,75569507;75560881,75566851,75567312,75569507	420;420	hsa-RP11-29G8_0001	4	3	7	4	NA	2	3	NA	6	5	4	10	9	5	4	NA	2	6	3	11	6	8	3	3	4	4	18	25	13		54	32	43	37	NA
chr13 : 75621763 | 75761038	chr13	75621763	75761038	+	+	exonic	+	ENSG00000261553.5	RP11-29G8.3	isExon-isExon	7.56218e+31	7.56219e+31	354	hsa-RP11-29G8_0005	2	3	11	2	2	1	6	4	7	4	2	12	5	4	NA	4	4	3	3	7	7	1	NA	4	4	1	2	10	4		40	32	32	23	69
chr13 : 77126318 | 77129230	chr13	77126318	77129230	+	+	exonic	-	ENSG00000005810.19	MYCBP2	isExon-isExon	7712631877129150	7712654277129230	300	hsa-MYCBP2_0001	6	3	2	6	3	NA	4	1	2	4	7	7	4	3	NA	2	3	2	2	1	5	2	2	NA	3	4	4	13	5		149	76	165	98	146
chr13 : 77205256 | 77217957	chr13	77205256	77217957	+	+	exonic	-	ENSG00000005810.19	MYCBP2	isExon-isExon	7.72053e+47	7.72054e+47	904	hsa-MYCBP2_0068	3	2	3	1	1	3	3	NA	NA	1	NA	5	NA	3	3	1	1	NA	4	3	1	1	NA	NA	1	3	5	16	5		383	158	353	249	288
chr13 : 77205256 | 77243951	chr13	77205256	77243951	+	+	exonic	-	ENSG00000005810.19	MYCBP2	isExon-isExon	7.72053e+87	7.72054e+87	1462	hsa-MYCBP2_0192	2	1	2	3	7	1	5	5	3	8	4	3	2	3	5	1	5	9	2	7	2	NA	3	5	2	5	5	20	5		448	175	389	398	508
chr13 : 77217840 | 77243951	chr13	77217840	77243951	+	+	exonic	-	ENSG00000005810.19	MYCBP2	isExon-isExon	7.72178e+47	7.7218e+47	676	hsa-MYCBP2_0067	5	1	5	4	1	NA	4	12	4	4	2	5	1	2	6	4	6	9	6	NA	4	2	3	5	4	5	6	10	4		358	171	321	356	482
chr13 : 77719532 | 77746855	chr13	77719532	77746855	+	+	exonic	+	ENSG00000139737.22	SLAIN1	isExon-isExon	77719532,77743016,77744283,77746514;77719532,77744283,77746514	77719671,77743165,77744432,77746855;77719671,77744432,77746855	782;632	hsa-SLAIN1_0001	3	5	5	2	3	3	2	12	3	1	1	13	4	7	3	5	3	3	5	4	6	9	4	8	NA	13	12	92	13		116	132	105	62	90
chr13 : 77719532 | 77753358	chr13	77719532	77753358	+	+	exonic	+	ENSG00000139737.22	SLAIN1	isExon-isExon	7.77195e+31	7.77197e+31	788	hsa-SLAIN1_0003	32	48	33	19	16	30	43	121	41	26	22	142	40	19	21	27	23	48	33	27	47	82	35	67	32	54	81	541	77		110	96	106	46	50
chr13 : 77744283 | 77753358	chr13	77744283	77753358	+	+	exonic	+	ENSG00000139737.22	SLAIN1	isExon-isExon	77744283,77746514,77753203;77744283,77753203;77744283,77746514,77753203	77744432,77746855,77753358;77744432,77753358;77744516,77746855,77753358	648;306;732	hsa-SLAIN1_0007	3	7	5	NA	3	2	3	15	6	10	2	22	NA	2	NA	NA	2	5	2	3	3	11	9	15	NA	9	6	97	8		135	116	129	NA	32
chr13 : 79341123 | 79344794	chr13	79341123	79344794	+	+	exonic	-	ENSG00000139746.16	RBM26	isExon-isExon	7.93411e+31	7.93412e+31	474	hsa-RBM26_0001	16	10	10	3	11	7	3	3	10	2	6	16	12	12	7	8	6	10	11	15	5	8	6	6	5	9	15	63	20		183	150	176	143	223
chr13 : 79520810 | 79539775	chr13	79520810	79539775	+	+	exonic	+	ENSG00000102471.14	NDFIP2	isExon-isExon	79520810,79533323,79534392,79539682;79520810,79533323,79539682	79520975,79533456,79534554,79539775;79520975,79533456,79539775	557;394	hsa-NDFIP2_0002	4	2	2	3	4	2	2	1	NA	3	NA	7	2	7	1	NA	4	4	10	3	2	4	NA	5	1	5	12	31	14		294	158	272	197	194
chr13 : 95757644 | 95763953	chr13	95757644	95763953	+	+	exonic	+	ENSG00000102580.15	DNAJC3	isExon-isExon	9.57576e+39	9.57578e+39	682	hsa-DNAJC3_0001	9	13	9	4	9	6	7	7	10	12	7	12	13	9	6	4	3	15	12	8	5	15	3	7	11	NA	10	49	13		66	72	39	24	45
chr1 : 54209946 | 54212658	chr1	54209946	54212658	+	NA	NA	NA	NA	NA	NA	NA	NA	NA	hsa-MRPL37_0001	2	NA	NA	NA	1	1	1	NA	NA	NA	NA	NA	NA	NA	NA	NA	NA	1	NA	NA	NA	NA	NA	NA	NA	NA	NA	NA	NA		79	NA	NA	NA	73
chr13 : 95925680 | 95940091	chr13	95925680	95940091	+	+	exonic	-	ENSG00000102595.20	UGGT2	isExon-isExon	9.59257e+39	9.59258e+39	618	hsa-UGGT2_0105	8	3	9	3	1	6	9	2	4	10	NA	8	3	7	5	NA	7	2	2	4	2	5	4	4	4	7	13	38	5		38	42	63	39	40
chr13 : 95970112 | 95996135	chr13	95970112	95996135	+	+	exonic	-	ENSG00000102595.20	UGGT2	isExon-isExon	9.59701e+47	9.59703e+47	578	hsa-UGGT2_0031	6	6	5	NA	5	9	7	1	3	7	NA	14	5	5	4	8	6	2	NA	4	5	10	4	6	4	15	8	22	9		68	52	96	NA	50
chr1 : 54645301 | 54670929	chr1	54645301	54670929	+	NA	NA	NA	NA	NA	NA	NA	NA	NA	hsa-MROH7_0002	NA	NA	NA	NA	NA	NA	NA	NA	NA	NA	1	NA	1	NA	NA	NA	NA	NA	NA	NA	NA	NA	NA	NA	1	NA	NA	3	NA		NA	NA	NA	NA	NA
chr13 : 95970112 | 95999307	chr13	95970112	95999307	+	+	exonic	-	ENSG00000102595.20	UGGT2	isExon-isExon	9.59701e+55	9.59703e+55	675	hsa-UGGT2_0030	8	6	5	2	2	3	2	6	5	4	2	10	3	4	3	2	5	4	4	11	NA	7	4	6	4	9	7	37	6		41	38	77	40	34
chr13 : 95985239 | 95996135	chr13	95985239	95996135	+	+	exon	-	ENSG00000102595.20	UGGT2	inExon-isExon	95985239,95986333,95989973,95996063;95985239,95986333,95989521,95989973,95996063	95985337,95986432,95990073,95996135;95985337,95986432,95989598,95990073,95996135	373;451	hsa-UGGT2_0104	6	3	3	2	NA	2	1	2	1	3	1	3	3	2	NA	2	3	NA	NA	1	3	3	2	2	3	3	6	8	5		59	50	78	41	NA
chr1 : 54731486 | 54733710	chr1	54731486	54733710	+	NA	NA	NA	NA	NA	NA	NA	NA	NA	hsa-MROH7-TTC4_0016	NA	NA	NA	NA	NA	NA	NA	NA	NA	NA	1	NA	NA	NA	NA	NA	1	NA	NA	NA	NA	NA	NA	NA	1	NA	NA	2	NA		NA	NA	NA	NA	NA
chr13 : 99238427 | 99244624	chr13	99238427	99244624	+	+	exonic	+	ENSG00000134882.16	UBAC2	isExon-isExon	9.92384e+23	9.92386e+23	358	hsa-UBAC2_0001	13	11	8	14	18	9	7	3	13	19	8	14	7	10	8	7	12	8	6	9	6	8	15	12	11	13	30	67	13		42	36	48	44	51
chr1 : 55084393 | 55165950	chr1	55084393	55165950	+	NA	NA	NA	NA	NA	NA	NA	NA	NA	hsa-USP24_0053	NA	NA	NA	NA	NA	NA	NA	NA	NA	NA	NA	NA	1	NA	NA	NA	2	NA	2	NA	NA	NA	NA	NA	NA	NA	NA	NA	1		NA	NA	NA	NA	NA
chr1 : 55089627 | 55121506	chr1	55089627	55121506	+	NA	NA	NA	NA	NA	NA	NA	NA	NA	hsa-USP24_0028	NA	NA	NA	NA	NA	2	NA	NA	2	NA	NA	1	NA	NA	NA	NA	NA	NA	NA	NA	NA	NA	NA	NA	NA	NA	NA	NA	1		NA	NA	NA	NA	NA
chr13 : 100209332 | 100273346	chr13	100209332	100273346	+	+	exonic	+	ENSG00000175198.17	PCCA	isExon-isExon	1.00209e+53	1.00209e+53	597	hsa-PCCA_0017	NA	NA	NA	NA	3	2	NA	NA	5	3	3	4	2	3	5	1	5	2	3	1	6	2	NA	3	3	4	5	10	6		NA	NA	NA	NA	61
chr13 : 100257595 | 100273346	chr13	100257595	100273346	+	+	exonic	+	ENSG00000175198.17	PCCA	isExon-isExon	1.00258e+35	1.00258e+35	428	hsa-PCCA_0001	6	9	7	3	9	4	5	1	14	10	13	12	5	8	6	7	8	14	13	9	12	18	7	10	5	1	9	25	8		83	47	70	48	75
chr13 : 100301460 | 100449305	chr13	100301460	100449305	+	+	exonic	+	ENSG00000175198.17	PCCA	isExon-isExon	1.00301e+80	1.00302e+80	834	hsa-PCCA_0004	7	5	12	5	10	7	6	10	11	15	15	22	4	9	15	12	13	16	16	11	14	13	8	11	9	18	34	124	49		55	51	53	46	36
chr13 : 100307192 | 100425731	chr13	100307192	100425731	+	+	exonic	+	ENSG00000175198.17	PCCA	isExon-isExon	1.00307e+53	1.00307e+53	561	hsa-PCCA_0027	4	3	5	1	2	3	2	NA	2	5	3	2	4	5	1	6	2	1	2	1	1	2	NA	4	NA	7	2	11	4		103	100	92	71	92
chr13 : 100307192 | 100449305	chr13	100307192	100449305	+	+	exonic	+	ENSG00000175198.17	PCCA	isExon-isExon	1.00307e+62	1.00307e+62	615	hsa-PCCA_0028	9	4	3	2	1	4	5	5	3	5	2	8	6	2	3	1	6	4	8	5	6	3	5	2	4	5	7	29	15		80	72	68	59	53
chr13 : 101229393 | 101292366	chr13	101229393	101292366	+	+	exonic	-	ENSG00000102452.18	NALCN	isExon-isExon	101229393,101237755,101258443,101283933,101291990,101292224;101229393,101237755,101258443,101291990,101292224	101229584,101237922,101258574,101284019,101292094,101292366;101229584,101237922,101258574,101292094,101292366	827;740	hsa-NALCN_0008	5	11	13	9	2	1	2	8	4	6	NA	3	6	9	6	4	13	2	2	19	7	5	9	4	2	12	23	22	16		109	79	111	76	75
chr13 : 101229393 | 101399165	chr13	101229393	101399165	+	+	exonic	-	ENSG00000102452.18	NALCN	isExon-isExon	101229393,101237755,101258443,101283933,101291990,101292224,101345266,101376700,101376917,101395183,101399019;101229393,101237755,101258443,101283933,101291990,101292224,101345301,101376700,101376917,101378570,101395183,101399019;101229393,101237755,101258443,101283933,101291990,101292224,101345266,101376700,101376917,101378570,101395183,101399019;101229393,101237755,101258443,101291990,101292224…	101229584,101237922,101258574,101284019,101292094,101292366,101345420,101376828,101377056,101395365,101399165;101229584,101237922,101258574,101284019,101292094,101292366,101345420,101376828,101377056,101378653,101395365,101399165;101229584,101237922,101258574,101284019,101292094,101292366,101345420,101376828,101377056,101378653,101395365,101399165;101229584,101237922,101258574,101292094,101292366…	1581;1630;1665;1578	hsa-NALCN_0013	5	10	7	3	9	4	6	NA	4	3	1	7	4	4	4	7	9	8	6	9	3	4	4	2	3	11	16	60	17		104	90	141	113	113
chr1 : 57649592 | 57683886	chr1	57649592	57683886	+	NA	NA	NA	NA	NA	NA	NA	NA	NA	hsa-DAB1_0028	NA	1	NA	NA	NA	NA	NA	NA	NA	NA	NA	NA	NA	NA	NA	NA	NA	NA	1	NA	NA	NA	NA	NA	NA	NA	NA	3	1		NA	10	NA	NA	NA
chr1 : 57876791 | 57884162	chr1	57876791	57884162	+	NA	NA	NA	NA	NA	NA	NA	NA	NA	hsa-DAB1_0052	NA	NA	NA	2	NA	1	NA	NA	3	NA	NA	NA	1	NA	NA	1	NA	1	1	NA	NA	NA	1	NA	NA	NA	NA	4	2		NA	NA	NA	23	NA
chr13 : 101237755 | 101292366	chr13	101237755	101292366	+	+	exonic	-	ENSG00000102452.18	NALCN	isExon-isExon	101237755,101258443,101283933,101291990,101292224;101237755,101258443,101291990,101292224	101237922,101258574,101284019,101292094,101292366;101237922,101258574,101292094,101292366	635;548	hsa-NALCN_0026	5	6	11	4	1	2	5	NA	1	6	2	6	6	2	NA	NA	6	3	3	2	3	6	4	2	2	3	13	23	12		126	104	120	82	89
chr13 : 101258443 | 101292366	chr13	101258443	101292366	+	+	exonic	-	ENSG00000102452.18	NALCN	isExon-isExon	101258443,101283933,101291990,101292224;101258443,101291990,101292224	101258574,101284019,101292094,101292366;101258574,101292094,101292366	467;380	hsa-NALCN_0010	7	8	5	2	2	2	5	1	8	12	7	5	8	NA	3	4	4	8	7	9	1	3	4	10	1	4	15	10	10		131	104	132	125	142
chr13 : 101258443 | 101399165	chr13	101258443	101399165	+	+	exonic	-	ENSG00000102452.18	NALCN	isExon-isExon	101258443,101283933,101291990,101292224,101345301,101376700,101376917,101378570,101395183,101399019;101258443,101291990,101292224,101345266,101376700,101376917,101378570,101395183,101399019;101258443,101283933,101291990,101292224,101345266,101376700,101376917,101395183,101399019;101258443,101283933,101291990,101292224,101345266,101376700,101376917,101378570,101395183,101399019	101258574,101284019,101292094,101292366,101345420,101376828,101377056,101378653,101395365,101399165;101258574,101292094,101292366,101345420,101376828,101377056,101378653,101395365,101399165;101258574,101284019,101292094,101292366,101345420,101376828,101377056,101395365,101399165;101258574,101284019,101292094,101292366,101345420,101376828,101377056,101378653,101395365,101399165	1270;1218;1221;1305	hsa-NALCN_0043	NA	1	3	1	3	2	1	3	2	1	2	1	3	2	NA	2	1	1	1	NA	NA	2	3	NA	NA	4	4	9	NA		NA	115	163	162	180
chr13 : 101283933 | 101292366	chr13	101283933	101292366	+	+	exonic	-	ENSG00000102452.18	NALCN	isExon-isExon	1.01284e+26	1.01284e+26	335	hsa-NALCN_0007	8	2	4	6	7	2	3	NA	3	6	3	1	5	2	4	3	2	7	6	3	3	4	NA	2	3	2	14	29	12		92	70	78	103	121
chr13 : 101283933 | 101399165	chr13	101283933	101399165	+	+	exonic	-	ENSG00000102452.18	NALCN	isExon-isExon	101283933,101291990,101292224,101345266,101376700,101376917,101378570,101395183,101399019;101283933,101291990,101292224,101345301,101376700,101376917,101378570,101395183,101399019;101283933,101291990,101292224,101345266,101376700,101376917,101395183,101399019	101284019,101292094,101292366,101345420,101376828,101377056,101378653,101395365,101399165;101284019,101292094,101292366,101345420,101376828,101377056,101378653,101395365,101399165;101284019,101292094,101292366,101345420,101376828,101377056,101395365,101399165	1173;1138;1089	hsa-NALCN_0028	5	4	4	NA	5	5	6	8	7	2	3	4	1	4	NA	2	4	6	2	4	3	3	2	2	5	5	8	15	9		87	82	108	NA	159
chr13 : 101345266 | 101378653	chr13	101345266	101378653	+	+	exonic	-	ENSG00000102452.18	NALCN	isExon-isExon	101345266,101347488,101376700,101376917,101378570;101345266,101376700,101376917,101378570	101345420,101347599,101376828,101377056,101378653;101345420,101376828,101377056,101378653	620;508	hsa-NALCN_0006	4	4	5	3	8	4	6	4	5	4	1	8	3	2	3	5	2	1	7	NA	3	8	4	4	4	4	10	15	7		158	121	151	72	78
chr13 : 101345266 | 101399165	chr13	101345266	101399165	+	+	exonic	-	ENSG00000102452.18	NALCN	isExon-isExon	101345266,101376700,101376917,101378570,101395183,101399019;101345266,101376700,101376917,101395183,101399019	101345420,101376828,101377056,101378653,101395365,101399165;101345420,101376828,101377056,101395365,101399165	838;754	hsa-NALCN_0001	27	28	30	16	20	21	21	27	32	20	30	44	12	16	23	22	20	33	39	21	26	19	13	20	23	31	62	160	73		128	93	120	122	109
chr13 : 101376700 | 101399165	chr13	101376700	101399165	+	+	exonic	-	ENSG00000102452.18	NALCN	isExon-isExon	101376700,101376917,101395183,101399019;101376700,101376917,101378570,101395183,101399019	101376828,101377056,101395365,101399165;101376828,101377056,101378653,101395365,101399165	599;683	hsa-NALCN_0002	11	15	17	8	8	9	13	8	13	14	4	19	12	13	6	8	15	9	12	14	13	12	9	10	14	15	29	76	24		133	115	136	117	127
chr13 : 101868725 | 101875296	chr13	101868725	101875296	+	+	exonic	-	ENSG00000102466.16	FGF14	isExon-isExon	1.01869e+17	1.01869e+17	215	hsa-FGF14_0001	5	5	4	NA	4	4	6	2	6	NA	3	12	3	3	5	NA	NA	7	1	2	5	NA	6	2	1	5	7	22	8		157	78	198	NA	79
chr13 : 102807146 | 102834552	chr13	102807146	102834552	+	+	exonic;exonic;exonic;exonic	+	ENSG00000134897.14;ENSG00000270181.3;ENSG00000134897.14;ENSG00000134897.14	BIVM;BIVM-ERCC5;BIVM;BIVM	isExon-isExon;isExon-isExon;isExon-isExon;isExon-isExon	102807146,102816428,102821037,102821743,102822065,102824034,102831565,102834466;102807146,102816428,102821037,102821743,102822065,102831565,102834466;102807146,102816428,102821037,102821743,102822065,102831565,102834466;102807146,102816428,102821037,102821743,102822065,102834466	102807745,102816554,102821132,102821847,102822159,102824094,102831697,102834552;102807745,102816554,102821132,102821847,102822159,102831697,102834552;102807745,102816554,102821132,102821847,102822159,102831697,102834552;102807745,102816554,102821132,102821847,102822159,102834552	1304;1243;1243;1110	hsa-BIVM_0004	16	12	14	9	5	6	17	4	8	6	2	22	4	3	NA	6	9	8	5	14	7	5	2	16	8	14	25	35	18		67	40	56	30	33
chr13 : 102852118 | 102875914	chr13	102852118	102875914	+	+	exon;exon;exon;exon;exon;exon;exon	+	ENSG00000134899.24;ENSG00000134899.24;ENSG00000134899.24;ENSG00000134899.24;ENSG00000134899.24;ENSG00000134899.24;ENSG00000270181.3	ERCC5;ERCC5;ERCC5;ERCC5;ERCC5;ERCC5;BIVM-ERCC5	isExon-inExon;isExon-inExon;isExon-inExon;isExon-inExon;isExon-inExon;isExon-inExon;isExon-inExon	102852118,102853757,102854143,102856052,102858275,102861507,102862030,102865667,102866262,102866632,102868113,102872198,102873259,102875307;102852118,102853757,102856052,102858275,102861507,102862030,102865667,102866262,102866632,102868113,102872198,102873259,102875307;102852118,102853757,102854288,102856052,102858275,102861507,102862030,102865667,102866262,102866632,102868113,102872198,102873261…	102852293,102853872,102854374,102856112,102858418,102861714,102863103,102865911,102866381,102866845,102868257,102872398,102873343,102875914;102852293,102854374,102856112,102858418,102861714,102863103,102865911,102866381,102866845,102868257,102872398,102873343,102875914;102852293,102853872,102854374,102856112,102858418,102861714,102863103,102865911,102866381,102866845,102868257,102872398,102873343…	3629;3899;3482;3484;4759;4344;3484	hsa-ERCC5_0004	5	1	6	1	4	NA	1	1	4	3	1	7	NA	NA	NA	1	3	3	4	NA	3	2	2	3	NA	3	4	5	NA		51	50	61	43	63
chr13 : 108665886 | 108666149	chr13	108665886	108666149	+	+	exonic	+	ENSG00000041515.16	MYO16	isExon-isExon	1.08666e+17	1.08666e+17	528	hsa-MYO16_0070	1	3	3	7	4	3	6	NA	NA	2	2	2	NA	1	2	3	NA	2	3	2	NA	1	2	2	1	2	6	17	10		25	28	31	18	41
chr13 : 110622216 | 110624279	chr13	110622216	110624279	+	+	exonic	+	ENSG00000213995.12	NAXD	isExon-isExon	1.10622e+17	1.10622e+17	197	hsa-NAXD_0001	9	4	9	3	7	1	6	2	6	4	3	5	3	2	4	2	5	3	5	3	2	5	4	6	6	11	19	29	20		83	60	82	38	49
chr13 : 111205289 | 111233293	chr13	111205289	111233293	+	+	exonic	+	ENSG00000102606.19	ARHGEF7	isExon-isExon	111205289,111209872,111217679,111233205;111205289,111217679,111233205	111205373,111210002,111217880,111233293;111205373,111217880,111233293	507;376	hsa-ARHGEF7_0002	10	13	8	5	10	7	8	1	11	4	12	20	10	11	7	6	10	7	11	10	8	6	9	10	NA	13	14	42	25		293	158	259	218	256
chr13 : 111205289 | 111267670	chr13	111205289	111267670	+	+	exonic	+	ENSG00000102606.19	ARHGEF7	isExon-isExon	111205289,111217679,111233205,111265484,111266827,111267548;111205289,111209872,111217679,111233205,111243872,111244199,111267548	111205373,111217880,111233293,111265710,111266887,111267670;111205373,111210002,111217880,111233293,111243966,111244294,111267670	787;821	hsa-ARHGEF7_0004	2	1	3	5	2	NA	3	1	1	3	NA	NA	NA	2	NA	2	5	NA	NA	2	NA	1	5	2	7	2	5	11	2		310	181	347	230	258
chr13 : 112516440 | 112527484	chr13	112516440	112527484	+	+	exonic	-	ENSG00000126216.15	TUBGCP3	isExon-isExon	112516440,112518975,112519886,112522320,112526942,112527374;112516440,112518975,112519886,112521663,112522320,112526942,112527374	112516575,112519043,112520021,112522509,112527050,112527484;112516575,112519043,112520021,112521864,112522509,112527050,112527484	751;953	hsa-TUBGCP3_0001	5	1	5	5	NA	6	9	NA	10	9	3	8	6	2	NA	2	6	8	7	5	6	8	4	8	8	7	16	38	14		43	41	47	32	NA
chr13 : 113495502 | 113534240	chr13	113495502	113534240	+	+	exonic	+	ENSG00000150403.18	TMCO3	isExon-isExon	1.13496e+71	1.13496e+71	1619	hsa-TMCO3_0011	4	1	1	1	3	1	4	NA	3	1	NA	9	2	1	NA	NA	NA	NA	NA	1	4	1	1	NA	NA	2	3	13	1		44	32	42	48	66
chr14 : 21503173 | 21503881	chr14	21503173	21503881	+	+	exonic	-	ENSG00000165819.12	METTL3	isExon-isExon	21503173,21503506,21503664;21503173,21503664	21503291,21503577,21503881;21503577,21503881	409;623	hsa-METTL3_0002	12	10	5	7	11	6	6	9	6	4	9	17	8	4	8	4	3	13	3	2	3	7	6	6	4	9	17	86	15		57	49	46	64	56
chr14 : 22906195 | 22911403	chr14	22906195	22911403	+	+	exonic	-	ENSG00000100461.18	RBM23	isExon-isExon	22906195,22909483,22911328;22906195,22911328;22906195,22908333,22909483,22911328;22906195,22908333,22911328	22906368,22909595,22911403;22906368,22911403;22906368,22908380,22909595,22911403;22906368,22908380,22911403	363;250;411;298	hsa-RBM23_0002	9	5	8	5	3	5	4	7	2	11	7	12	4	8	6	5	6	12	19	9	5	11	8	NA	4	1	17	35	6		120	66	99	40	61
chr14 : 22926133 | 22927660	chr14	22926133	22927660	+	+	exonic	-	ENSG00000100462.16	PRMT5	isExon-isExon	22926133,22926524,22926702,22927526;22926133,22926506,22926702,22927526	22926296,22926555,22926814,22927660;22926296,22926555,22926814,22927660	444;462	hsa-PRMT5_0001	1	NA	4	3	2	4	4	1	4	3	5	1	3	3	2	NA	1	2	NA	3	NA	NA	NA	NA	1	1	2	11	7		75	NA	54	30	44
chr14 : 23033368 | 23033674	chr14	23033368	23033674	+	+	exonic	-	ENSG00000100804.19	PSMB5	isExon-isExon	2303336823033360	2303367423033670	614	hsa-PSMB5_0001	NA	6	5	4	7	5	8	6	4	9	5	12	4	NA	5	1	NA	4	NA	4	8	4	NA	5	3	5	13	31	11		NA	151	235	156	202
chr1 : 59821858 | 59871110	chr1	59821858	59871110	+	NA	NA	NA	NA	NA	NA	NA	NA	NA	hsa-HOOK1_0008	1	NA	NA	1	NA	1	NA	NA	NA	NA	NA	NA	1	1	NA	NA	NA	NA	1	NA	1	1	NA	NA	NA	1	NA	NA	NA		57	NA	NA	32	NA
chr14 : 31127785 | 31133675	chr14	31127785	31133675	+	+	exonic	-	ENSG00000092148.13	HECTD1	isExon-isExon	31127785,31128612,31133238,31133509;31127785,31128612,31133238,31133509	31128006,31129448,31133414,31133675;31128006,31129307,31133414,31133675	1403;1262	hsa-HECTD1_0050	4	6	2	2	4	2	6	7	9	3	3	8	2	5	2	6	10	10	5	4	9	4	5	3	9	8	8	60	19		152	113	157	134	136
chr1 : 59828780 | 59860328	chr1	59828780	59860328	+	NA	NA	NA	NA	NA	NA	NA	NA	NA	hsa-HOOK1_0013	1	NA	NA	1	NA	NA	NA	NA	NA	NA	NA	1	NA	NA	NA	NA	NA	NA	NA	2	NA	NA	NA	NA	NA	NA	NA	NA	NA		84	NA	NA	51	NA
chr14 : 31127785 | 31172122	chr14	31127785	31172122	+	+	exonic	-	ENSG00000092148.13	HECTD1	isExon-isExon	31127785,31128612,31133238,31133509,31134872,31135476,31136531,31139892,31141858,31141906,31144062,31144087,31144807,31148721,31148897,31149999,31156840,31157165,31168298,31169354,31171861,31172046;31127785,31128612,31133238,31133509,31134872,31135476,31136531,31139892,31141858,31144111,31144807,31148721,31148897,31149999,31156840,31157165,31168298,31169354,31171861,31172046	31128006,31129448,31133414,31133675,31135195,31135615,31136665,31139997,31141901,31141920,31144085,31144257,31144941,31148797,31149160,31150221,31157010,31157303,31168472,31169468,31171959,31172122;31128006,31129448,31133414,31133675,31135195,31135615,31136665,31139997,31141952,31144257,31144941,31148797,31149160,31150221,31157010,31157303,31168472,31169468,31171959,31172122	3837;3825	hsa-HECTD1_0017	5	1	NA	3	1	2	4	1	1	3	5	15	5	NA	NA	6	9	6	2	2	2	2	1	7	NA	NA	6	25	5		126	84	NA	73	69
chr14 : 32090502 | 32094386	chr14	32090502	32094386	+	+	exonic	+	ENSG00000100852.13	ARHGAP5	isExon-isExon	3209050232090500	3209438632094380	7770	hsa-ARHGAP5_0003	10	10	7	14	16	7	5	4	6	6	5	12	NA	17	12	7	8	8	8	16	12	16	6	6	6	7	11	45	12		101	86	103	87	186
chr14 : 32090502 | 32117287	chr14	32090502	32117287	+	+	exonic	+	ENSG00000100852.13	ARHGAP5	isExon-isExon	32090502,32117143;32090502,32094091,32094231,32117143;32090502,32117140	32094386,32117287;32094089,32094228,32094383,32117287;32094386,32117287	4030;4024;4033	hsa-ARHGAP5_0004	53	47	34	47	75	29	21	48	50	42	21	107	48	32	32	29	33	35	37	70	53	63	31	63	45	35	76	245	57		93	87	81	84	109
chr1 : 60528919 | 60542411	chr1	60528919	60542411	+	NA	NA	NA	NA	NA	NA	NA	NA	NA	hsa-RP11-776H12_0005	NA	NA	NA	NA	NA	NA	NA	NA	NA	NA	NA	NA	1	NA	NA	NA	1	NA	NA	NA	2	NA	NA	1	NA	NA	NA	NA	NA		NA	NA	NA	NA	NA
chr1 : 60554473 | 60595699	chr1	60554473	60595699	+	NA	NA	NA	NA	NA	NA	NA	NA	NA	hsa-RP11-776H12_0003	NA	NA	1	NA	NA	NA	NA	NA	NA	1	NA	NA	1	NA	NA	NA	NA	1	NA	NA	NA	NA	NA	NA	NA	NA	NA	2	NA		NA	NA	7	NA	NA
chr1 : 60588037 | 60600250	chr1	60588037	60600250	+	NA	NA	NA	NA	NA	NA	NA	NA	NA	hsa-RP11-776H12_0001	1	1	NA	NA	NA	NA	NA	NA	NA	NA	NA	NA	NA	NA	NA	NA	NA	NA	NA	NA	3	NA	NA	NA	NA	NA	NA	3	NA		18	20	NA	NA	NA
chr14 : 32090502 | 32146340	chr14	32090502	32146340	+	+	exonic	+	ENSG00000100852.13	ARHGAP5	isExon-isExon	32090502,32094091,32094231,32117143,32146263;32090502,32117140,32146263;32090502,32117143,32146263	32094089,32094228,32094383,32117287,32146340;32094386,32117287,32146340;32094386,32117287,32146340	4102;4111;4108	hsa-ARHGAP5_0008	3	3	3	4	3	1	1	7	5	2	8	2	4	1	2	2	3	NA	2	9	NA	NA	NA	1	3	NA	4	9	NA		89	65	65	56	80
chr14 : 33215182 | 33215587	chr14	33215182	33215587	+	+	exonic	+	ENSG00000151322.20	NPAS3	isExon-isExon	3321518233215530	3321542633215580	296	hsa-NPAS3_0001	12	20	20	16	23	8	10	11	12	5	12	17	18	7	8	14	8	11	22	13	6	13	8	10	13	13	22	92	23		89	73	49	64	74
chr14 : 33215182 | 33367268	chr14	33215182	33367268	+	+	exonic	+	ENSG00000151322.20	NPAS3	isExon-isExon	33215182,33367192;33215182,33215537,33367186;33215182,33367186	33215426,33367268;33215426,33215587,33367268;33215426,33367268	322;379;328	hsa-NPAS3_0002	6	9	5	5	4	4	3	NA	7	7	3	5	6	4	9	1	1	5	4	5	3	1	NA	6	5	5	4	19	2		116	105	93	105	87
chr14 : 33925618 | 33931215	chr14	33925618	33931215	+	+	exon	-	ENSG00000129521.15	EGLN3	inExon-isExon	3.39256e+31	3.39259e+31	636	hsa-EGLN3_0002	NA	7	3	1	3	4	4	4	3	3	NA	8	9	4	NA	6	1	NA	5	2	NA	3	3	5	4	4	10	18	5		NA	78	40	39	64
chr14 : 34969170 | 34972064	chr14	34969170	34972064	+	+	exon	-	ENSG00000258704.6	SRP54-AS1	isExon-inExon	3496917034971940	3496930734972060	261	hsa-SRP54-AS1_0001	1	6	1	1	NA	2	2	1	NA	NA	NA	1	2	3	NA	3	NA	1	NA	NA	4	NA	NA	6	3	NA	2	4	8		10	9	12	9	NA
chr14 : 35664642 | 35725153	chr14	35664642	35725153	+	+	exonic	-	ENSG00000174373.17	RALGAPA1	isExon-isExon	35664642,35671389,35672867,35674180,35674516,35677950,35683809,35684929,35686542,35689836,35700162,35721688,35723027,35725024;35664642,35671389,35672867,35674180,35674516,35677950,35683809,35684929,35686542,35689836,35721688,35723027,35725024;35664642,35671389,35672867,35674180,35674516,35677950,35683809,35684929,35686542,35688459,35700162,35721688,35723027,35725024;35664642,35671389,35672867,356…	35664767,35671517,35673022,35674278,35674709,35678102,35683985,35685145,35686666,35690003,35700302,35721849,35723264,35725153;35664767,35671517,35673022,35674278,35674709,35678102,35683985,35685145,35686666,35690003,35721849,35723264,35725153;35664767,35671517,35673022,35674278,35674709,35678102,35683985,35685145,35686666,35690003,35700302,35721849,35723264,35725153;35664767,35671517,35673022,356…	2215;2074;3592;2113;3451	hsa-RALGAPA1_0072	4	4	4	NA	1	3	3	2	NA	5	1	10	NA	3	3	2	2	2	NA	4	11	NA	NA	3	2	3	5	34	14		10	16	11	NA	18
chr14 : 37285318 | 37369624	chr14	37285318	37369624	+	+	exonic	+	ENSG00000151338.19	MIPOL1	isExon-isExon	3.72853e+31	3.72854e+31	443	hsa-MIPOL1_0002	4	6	2	1	3	3	5	3	5	6	2	6	5	1	2	1	5	1	NA	3	1	2	4	4	3	2	3	10	6		36	33	27	21	39
chr1 : 61762858 | 61808530	chr1	61762858	61808530	+	NA	NA	NA	NA	NA	NA	NA	NA	NA	hsa-PATJ_0067	NA	NA	NA	NA	NA	NA	NA	NA	NA	2	1	1	NA	NA	NA	NA	NA	NA	NA	3	1	NA	NA	NA	NA	NA	NA	3	2		NA	NA	NA	NA	NA
chr1 : 61827422 | 61884408	chr1	61827422	61884408	+	NA	NA	NA	NA	NA	NA	NA	NA	NA	hsa-PATJ_0028	NA	NA	NA	NA	NA	NA	NA	NA	NA	NA	NA	1	NA	NA	NA	NA	NA	NA	NA	NA	NA	NA	NA	NA	NA	NA	NA	4	NA		NA	NA	NA	NA	NA
chr1 : 61833358 | 61884408	chr1	61833358	61884408	+	NA	NA	NA	NA	NA	NA	NA	NA	NA	hsa-PATJ_0121	NA	NA	NA	NA	NA	NA	NA	NA	NA	NA	NA	2	NA	NA	NA	NA	NA	NA	1	NA	NA	NA	1	NA	NA	NA	NA	1	NA		NA	NA	NA	NA	NA
chr14 : 37285318 | 37422949	chr14	37285318	37422949	+	+	exonic	+	ENSG00000151338.19	MIPOL1	isExon-isExon	3.72853e+39	3.72854e+39	538	hsa-MIPOL1_0009	5	2	4	NA	NA	2	NA	3	6	3	3	6	2	1	3	7	2	6	3	3	8	NA	2	4	6	3	7	16	10		36	35	25	NA	NA
chr14 : 39154211 | 39158402	chr14	39154211	39158402	+	+	exonic	-	ENSG00000182400.15	TRAPPC6B	isExon-isExon	3915421139158280	3915429439158400	202	hsa-TRAPPC6B_0005	2	3	5	NA	3	6	1	2	2	NA	2	1	2	2	NA	1	NA	NA	NA	2	3	4	NA	2	NA	3	6	19	5		192	85	213	NA	112
chr1 : 61927730 | 62017947	chr1	61927730	62017947	+	NA	NA	NA	NA	NA	NA	NA	NA	NA	hsa-PATJ_0055	NA	NA	NA	NA	NA	2	NA	NA	1	NA	NA	NA	1	NA	NA	NA	NA	1	NA	1	NA	NA	NA	NA	NA	NA	NA	NA	1		NA	NA	NA	NA	NA
chr1 : 61927730 | 62051058	chr1	61927730	62051058	+	NA	NA	NA	NA	NA	NA	NA	NA	NA	hsa-PATJ_0047	NA	NA	NA	NA	NA	1	2	NA	NA	NA	NA	NA	NA	2	NA	NA	NA	NA	NA	NA	NA	NA	NA	NA	1	1	4	4	NA		NA	NA	NA	NA	NA
chr14 : 39179091 | 39179462	chr14	39179091	39179462	+	+	exonic	+	ENSG00000100941.9	PNN	isExon-isExon	3917909139179320	3917924639179460	295	hsa-PNN_0002	7	5	2	3	13	3	1	3	4	6	1	10	2	4	3	1	1	3	NA	2	4	3	NA	2	1	2	5	14	6		74	54	81	64	272
chr14 : 39276934 | 39279537	chr14	39276934	39279537	+	+	exonic	+	ENSG00000150527.17	MIA2	isExon-isExon	39276934,39279337,39279449;39276934,39279337,39279449;39276934,39279449	39276955,39279358,39279537;39277065,39279358,39279537;39277065,39279537	133;243;221	hsa-RP11-407N17_0004	9	2	5	6	9	4	2	3	8	3	8	6	1	NA	3	1	4	4	10	3	6	2	3	1	1	3	10	22	4		18	29	18	9	24
chr14 : 39291019 | 39308587	chr14	39291019	39308587	+	+	exonic	+	ENSG00000150527.17	MIA2	isExon-isExon	39291019,39293271,39294000,39294925,39299864,39302129,39303478,39304291,39308449;39291019,39293271,39294000,39294925,39299864,39302129,39303478,39304291,39308449	39291111,39293381,39294071,39295029,39299986,39302249,39303524,39304381,39308587;39291096,39293381,39294071,39295029,39299986,39302249,39303524,39304381,39308587	902;887	hsa-RP11-407N17_0001	4	5	8	NA	5	1	3	5	4	2	NA	3	2	1	NA	7	2	1	NA	9	6	4	4	NA	3	3	13	16	NA		6	19	9	NA	10
chr14 : 39313340 | 39327022	chr14	39313340	39327022	+	+	exonic	+	ENSG00000150527.17	MIA2	isExon-isExon	39313340,39314739,39315683,39317944,39319209,39320928,39326864;39313340,39314739,39315683,39317944,39319209,39326864	39313441,39314799,39315718,39318011,39319291,39321056,39327022;39313441,39314799,39315718,39318011,39319291,39327022	638;509	hsa-RP11-407N17_0016	9	5	6	1	5	1	7	3	4	3	4	6	4	NA	3	2	4	3	2	4	5	7	4	4	2	7	10	20	11		20	16	24	11	29
chr14 : 39642713 | 39655808	chr14	39642713	39655808	+	+	exonic	+	ENSG00000258526.7	RP11-111A21.1	isExon-isExon	3.96427e+31	3.96428e+31	556	hsa-intergenic_000022	3	4	NA	3	2	7	4	5	7	3	4	9	3	NA	6	3	5	12	2	3	NA	1	NA	3	3	NA	6	25	5		11	18	NA	4	21
chr14 : 39654845 | 39655808	chr14	39654845	39655808	+	+	exonic	+	ENSG00000258526.7	RP11-111A21.1	isExon-isExon	3965484539655500	3965494039655800	401	hsa-intergenic_000028	7	10	7	3	11	4	1	5	23	13	11	15	12	21	6	13	25	12	8	16	18	11	10	13	12	27	20	83	33		22	20	20	14	24
chr14 : 45118028 | 45130790	chr14	45118028	45130790	+	+	exon	-	ENSG00000100442.11	FKBP3	isExon-inExon	4.5118e+39	4.51181e+39	502	hsa-FKBP3_0002	36	20	27	8	19	27	22	9	12	37	14	43	31	19	19	17	19	37	26	26	17	27	21	33	9	18	29	113	27		225	143	249	125	229
chr14 : 46920012 | 47035304	chr14	46920012	47035304	+	+	exonic	-	ENSG00000139915.21	MDGA2	isExon-isExon	4.692e+23	4.69202e+23	713	hsa-MDGA2_0001	10	11	23	4	3	9	4	15	11	12	7	24	10	9	10	6	10	12	11	13	14	11	8	11	13	25	32	81	48		80	44	88	47	66
chr1 : 62372624 | 62395686	chr1	62372624	62395686	+	NA	intergenic	.	.	.	intergenic	62372624	62395686	23063	hsa-intergenic_000236	2	NA	NA	NA	NA	NA	1	NA	NA	NA	NA	NA	NA	NA	NA	NA	1	1	NA	1	NA	1	NA	1	NA	NA	NA	4	2		1	NA	NA	NA	NA
chr14 : 49709159 | 49743805	chr14	49709159	49743805	+	+	exonic	+	ENSG00000197776.8	KLHDC1	isExon-isExon	49709159,49709709,49710263,49723874,49728926,49729490,49732704,49734589,49740098,49743753;49709159,49709709,49710263,49723874,49725686,49728926,49729490,49732704,49734589,49740098,49743753;49709159,49709709,49710289,49723874,49725686,49728926,49729490,49732704,49734589,49740098,49743753	49709229,49709826,49710381,49723952,49729009,49729548,49732816,49734661,49740182,49743805;49709229,49709826,49710381,49723952,49725769,49729009,49729548,49732816,49734661,49740182,49743805;49709229,49709826,49710381,49723952,49725769,49729009,49729548,49732816,49734661,49740182,49743805	854;938;912	hsa-KLHDC1_0001	9	5	12	2	3	9	7	4	4	3	3	19	8	7	5	7	11	1	10	8	13	8	11	14	2	17	14	40	10		38	29	24	17	31
chr14 : 49795791 | 49831361	chr14	49795791	49831361	+	+	exonic	-	ENSG00000165525.18	NEMF	isExon-isExon	49795791,49799475,49799636,49800420,49802453,49802669,49803237,49806021,49813988,49814754,49825867,49828291,49828616,49829054,49829349,49831299;49795791,49796233,49797373,49799475,49799636,49800420,49802453,49802669,49803237,49806021,49813988,49814754,49818293,49825867,49828291,49828616,49829054,49829349,49831299	49795944,49799524,49799678,49800696,49802573,49802727,49803294,49806133,49814050,49814857,49825955,49828354,49828807,49829262,49829426,49831361;49795944,49796328,49797465,49799524,49799678,49800696,49802573,49802727,49803294,49806133,49814050,49814807,49818421,49825955,49828354,49828787,49829262,49829426,49831361	1737;1985	hsa-NEMF_0047	7	NA	NA	3	11	3	1	2	5	3	2	5	3	5	4	4	4	2	2	3	4	5	4	9	1	2	4	12	NA		83	NA	NA	54	140
chr14 : 49825867 | 49831361	chr14	49825867	49831361	+	+	exonic	-	ENSG00000165525.18	NEMF	isExon-isExon	49825867,49828291,49828616,49829054,49829349,49831299;49825867,49828291,49828616,49829054,49829349,49831299	49825955,49828354,49828787,49829262,49829426,49831361;49825955,49828354,49828807,49829262,49829426,49831361	675;695	hsa-NEMF_0007	17	9	9	12	9	13	15	4	11	8	10	21	8	15	NA	10	6	7	4	10	9	15	8	11	12	16	15	71	11		147	89	162	89	106
chr14 : 50150008 | 50150230	chr14	50150008	50150230	+	+	exonic	-	ENSG00000100485.12	SOS2	isExon-isExon	5015000850150000	5015023050150230	446	hsa-SOS2_0052	6	7	5	3	5	2	3	NA	2	3	1	9	1	3	NA	5	2	2	4	6	4	3	2	4	5	NA	9	10	3		60	75	60	81	75
chr14 : 50741582 | 50744365	chr14	50741582	50744365	+	+	exonic	-	ENSG00000100503.26	NIN	isExon-isExon	5.07416e+23	5.07417e+23	384	hsa-NIN_0025	6	3	8	NA	NA	3	NA	5	3	5	3	5	6	4	1	3	4	7	8	7	2	8	4	2	3	3	9	17	6		114	125	105	NA	NA
chr14 : 51022835 | 51025360	chr14	51022835	51025360	+	+	exonic	-	ENSG00000100505.14	TRIM9	isExon-isExon	5102283551025260	5102295751025360	219	hsa-TRIM9_0011	3	7	7	4	9	3	2	9	1	7	1	5	1	2	2	5	4	8	8	NA	5	8	1	9	1	3	7	34	12		348	300	313	485	643
chr14 : 52536719 | 52544371	chr14	52536719	52544371	+	+	exonic	-	ENSG00000087301.9	TXNDC16	isExon-isExon	5.25367e+39	5.25368e+39	573	hsa-TXNDC16_0021	NA	7	7	4	NA	4	NA	2	9	5	NA	13	13	1	7	5	3	4	1	3	4	3	5	6	5	11	16	30	17		NA	34	52	32	NA
chr14 : 54702062 | 54702580	chr14	54702062	54702580	+	+	exonic	+	ENSG00000020577.14	SAMD4A	isExon-isExon	5470206254702060	5470258054702580	1038	hsa-SAMD4A_0001	3	2	6	4	1	3	5	1	6	5	5	6	8	3	7	1	4	4	6	5	4	6	2	4	2	5	11	10	1		35	43	36	23	23
chr14 : 56585001 | 56636598	chr14	56585001	56636598	+	+	exonic	+	ENSG00000070269.14	TMEM260	isExon-isExon	56585001,56585761,56605570,56609106,56612245,56615944,56617183,56618594,56625382,56632995,56634899,56636508;56585001,56585761,56603815,56605570,56609106,56612245,56615944,56618594,56621531,56625382,56632995,56634899,56636508;56585001,56585761,56603815,56605570,56609106,56612245,56615944,56617183,56618594,56621531,56625382,56632995,56634899,56636508;56585001,56585761,56603815,56605570,56609106,566…	56585032,56585912,56605683,56609285,56612285,56616027,56617297,56618763,56625530,56633171,56634952,56636598;56585032,56585912,56603992,56605683,56609285,56612285,56616027,56618763,56621702,56625530,56633171,56634952,56636598;56585032,56585912,56603992,56605683,56609285,56612285,56616027,56617297,56618763,56621702,56625530,56633171,56634952,56636598;56585032,56585912,56603992,56605683,56609285,566…	1359;1594;1709;1537	hsa-TMEM260_0008	20	8	11	6	6	20	22	9	6	12	6	21	4	9	8	13	7	7	4	15	4	5	8	9	5	10	15	53	20		29	13	24	21	19
chr14 : 57229734 | 57247712	chr14	57229734	57247712	+	+	exonic	-	ENSG00000070367.16	EXOC5	isExon-isExon	57229734,57231506,57232667,57233743,57233988,57235711,57237338,57239595,57246711,57247618;57229734,57231506,57232667,57233743,57233988,57235711,57237338,57239595,57244165,57246711,57247618;57229734,57231506,57232667,57233743,57233988,57235711,57237338,57237674,57239591,57244165,57246711,57247618;57229734,57231506,57232667,57233743,57233988,57235711,57237338,57239595,57244165,57246711,57247618	57229881,57231715,57232749,57233883,57234032,57235820,57237366,57239659,57246858,57247712;57229881,57231715,57232749,57233883,57234032,57235820,57237366,57239659,57244359,57246827,57247712;57229881,57231715,57232749,57233883,57234032,57235820,57237358,57237677,57239659,57244359,57246858,57247712;57229881,57231715,57232749,57233883,57234032,57235820,57237366,57239659,57244359,57246858,57247712	1074;1238;1269;1269	hsa-EXOC5_0006	5	3	3	1	3	1	2	NA	1	3	NA	3	1	3	2	NA	1	2	2	3	2	7	1	4	1	1	NA	8	4		8	12	20	12	8
chr14 : 59726919 | 59727668	chr14	59726919	59727668	+	+	exonic	-	ENSG00000139970.17	RTN1	isExon-isExon	5972691959726910	5972766859727660	1500	hsa-RTN1_0002	5	4	NA	5	2	4	4	NA	5	2	6	10	2	5	6	4	NA	4	7	1	2	4	1	2	4	11	7	10	7		251	205	NA	166	314
chr14 : 60796217 | 60818847	chr14	60796217	60818847	+	+	exonic	+	ENSG00000020426.11	MNAT1	isExon-isExon	6.07962e+39	6.07964e+39	598	hsa-MNAT1_0002	4	6	5	4	8	7	2	13	5	NA	NA	14	6	5	3	6	4	4	3	5	5	5	1	3	3	7	3	24	6		96	102	102	98	146
chr14 : 60796217 | 60879835	chr14	60796217	60879835	+	+	exonic	+	ENSG00000020426.11	MNAT1	isExon-isExon	60796217,60798087,60808325,60811987,60818722,60879714;60796217,60798087,60808325,60811987,60879714	60796369,60798160,60808428,60812127,60818847,60879835;60796369,60798160,60808428,60812127,60879835	720;594	hsa-MNAT1_0003	13	6	15	6	18	10	8	13	16	10	6	14	6	8	12	8	3	11	6	11	12	6	4	8	8	12	21	51	16		88	81	65	83	129
chr14 : 60808325 | 60879835	chr14	60808325	60879835	+	+	exonic	+	ENSG00000020426.11	MNAT1	isExon-isExon	60808325,60811987,60818722,60879714;60808325,60811987,60879714	60808428,60812127,60818847,60879835;60808428,60812127,60879835	493;367	hsa-MNAT1_0001	14	15	5	7	9	6	14	4	8	12	2	12	7	8	7	3	9	12	1	7	5	13	6	4	12	14	17	62	23		124	109	113	100	139
chr14 : 60811987 | 60879835	chr14	60811987	60879835	+	+	exonic	+	ENSG00000020426.11	MNAT1	isExon-isExon	60811987,60879714;60811987,60818722,60879714	60812127,60879835;60812127,60818847,60879835	263;389	hsa-MNAT1_0007	17	15	11	8	16	15	10	7	16	16	7	28	9	17	16	17	20	14	14	12	7	15	9	18	13	24	45	87	31		97	98	87	77	141
chr14 : 61037059 | 61052135	chr14	61037059	61052135	+	+	exonic	+	ENSG00000139974.16	SLC38A6	isExon-isExon	61037059,61037625,61043147,61043450,61045346,61046067,61048248,61050512,61051787,61052041;61037059,61037625,61043147,61043450,61045346,61046067,61050512,61051787,61052041	61037141,61037683,61043212,61043503,61045425,61046167,61048297,61050636,61051931,61052135;61037141,61037683,61043212,61043503,61045425,61046167,61050636,61051931,61052135	858;808	hsa-SLC38A6_0001	1	7	8	2	5	2	5	4	9	3	4	13	4	10	2	7	10	1	6	2	12	5	4	12	NA	10	8	31	9		51	23	38	20	31
chr14 : 61720382 | 61721823	chr14	61720382	61721823	+	+	exonic	+	ENSG00000100644.17	HIF1A	isExon-isExon	6.17204e+23	6.17206e+23	422	hsa-HIF1A_0002	3	5	3	4	2	3	4	NA	5	5	4	6	3	4	2	1	NA	NA	NA	7	NA	4	NA	2	2	4	6	22	9		127	105	105	88	122
chr14 : 61970132 | 61996542	chr14	61970132	61996542	+	+	exonic	+	ENSG00000139973.17	SYT16	isExon-isExon	6197013261995870	6197031161996540	847	hsa-SYT16_0006	3	10	5	3	4	4	7	2	3	NA	8	12	7	7	NA	4	NA	8	5	10	6	7	2	3	3	4	16	42	14		88	62	121	74	71
chr14 : 62980872 | 63016954	chr14	62980872	63016954	+	+	exonic	-	ENSG00000140015.20	KCNH5	isExon-isExon	6.29809e+39	6.29813e+39	869	hsa-KCNH5_0001	1	3	4	1	3	3	3	NA	2	1	1	13	2	NA	4	NA	NA	4	1	5	2	6	NA	2	3	NA	4	32	15		75	38	68	50	54
chr14 : 63598756 | 63599973	chr14	63598756	63599973	+	+	exon	-	ENSG00000140006.12	WDR89	inExon-isExon	6359875663598750	6359997363599970	2436	hsa-WDR89_0001	12	NA	4	1	1	5	3	3	5	8	2	NA	2	1	NA	4	1	4	NA	3	6	1	4	2	3	5	9	23	4		17	NA	21	14	20
chr1 : 62803719 | 62866598	chr1	62803719	62866598	+	NA	mix	+	ENSG00000125703.15	ATG4C	isExon-intergenic	62803719,62805172,62816575,62819005,62821139,62829040,62834038,62834776,62841428,62863992;62803719,62805172,62816575,62819005	62803862,62805255,62816808,62819335,62821209,62829176,62834116,62834852,62841547,62866598;62803862,62805255,62816808,62866598	3884;48056	hsa-ATG4C_0019	1	3	NA	NA	2	2	2	NA	1	NA	NA	4	NA	4	NA	NA	2	NA	NA	3	1	3	1	NA	NA	NA	1	5	2		24	14	NA	NA	11
chr14 : 65455621 | 65561766	chr14	65455621	65561766	+	+	exonic	+	ENSG00000033170.17	FUT8	isExon-isExon	6545562165561330	6545571865561760	528	hsa-FUT8_0009	3	3	3	3	10	4	6	6	7	7	NA	12	2	3	6	4	5	2	4	4	9	NA	4	4	NA	4	6	27	14		63	63	65	68	100
chr14 : 65561337 | 65561766	chr14	65561337	65561766	+	+	exonic	+	ENSG00000033170.17	FUT8	isExon-isExon	6556133765561330	6556176665561760	860	hsa-FUT8_0001	96	91	84	50	55	56	73	43	68	75	45	148	92	49	60	45	54	87	65	79	73	67	45	64	89	91	152	586	200		83	89	102	74	98
chr14 : 65615978 | 65629606	chr14	65615978	65629606	+	+	exonic	+	ENSG00000033170.17	FUT8	isExon-isExon	65615978,65616211,65629492;65615978,65616211,65617090,65629492	65616093,65616373,65629606;65616093,65616373,65617191,65629606	394;496	hsa-FUT8_0002	1	1	1	1	4	1	3	NA	2	5	3	3	4	2	2	3	1	2	NA	NA	NA	2	NA	7	NA	1	3	2	NA		85	89	83	57	87
chr1 : 62829040 | 62866598	chr1	62829040	62866598	+	NA	mix	+	ENSG00000125703.15	ATG4C	isExon-intergenic	62829040,62834038,62834776,62835386;62829040,62834038,62834776,62841428,62863992	62829176,62834116,62834852,62866598;62829176,62834116,62834852,62841547,62866598	31506;3020	hsa-ATG4C_0021	NA	NA	NA	NA	NA	NA	NA	1	1	NA	NA	NA	NA	1	NA	NA	NA	1	NA	NA	NA	1	NA	NA	NA	NA	1	2	1		NA	NA	NA	NA	NA
chr1 : 62834038 | 62866598	chr1	62834038	62866598	+	NA	mix	+	ENSG00000125703.15	ATG4C	isExon-intergenic	62834038,62834776,62835386;62834038,62834776,62841428,62863992	62834116,62834852,62866598;62834116,62834852,62841547,62866598	31369;2883	hsa-ATG4C_0018	NA	NA	NA	NA	NA	NA	NA	NA	NA	NA	NA	3	NA	NA	NA	NA	NA	NA	NA	NA	NA	NA	NA	NA	NA	NA	2	3	NA		NA	NA	NA	NA	NA
chr14 : 65721775 | 65733381	chr14	65721775	65733381	+	+	exonic	+	ENSG00000033170.17	FUT8	isExon-isExon	65721775,65724147,65733278;65721775,65724147,65733231	65722021,65724323,65733381;65722021,65724323,65733381	528;575	hsa-FUT8_0003	3	3	9	2	7	2	6	2	7	8	2	6	7	5	5	4	3	2	2	7	7	4	3	3	4	7	16	53	11		81	72	87	44	67
chr14 : 65721775 | 65743475	chr14	65721775	65743475	+	+	exon	+	ENSG00000033170.17	FUT8	isExon-inExon	6.57218e+31	6.5722e+31	1958	hsa-FUT8_0019	6	5	7	4	NA	5	8	1	8	11	3	13	3	NA	2	4	6	1	3	7	7	12	4	7	6	14	20	41	10		51	50	56	27	NA
chr14 : 67023633 | 67122377	chr14	67023633	67122377	+	+	exonic	+	ENSG00000171723.16	GPHN	isExon-isExon	6.70236e+63	6.70237e+63	785	hsa-GPHN_0007	4	5	4	4	1	2	4	2	8	3	1	6	NA	7	NA	1	2	4	NA	2	1	NA	2	NA	6	6	NA	27	5		134	100	111	159	108
chr14 : 67269701 | 67303599	chr14	67269701	67303599	+	+	exonic	+	ENSG00000072415.10	MPP5	isExon-isExon	67269701,67279018,67292511,67301389,67301972,67302410,67303522;67269701,67279250,67292511,67301389,67301972,67302410,67303522	67269783,67279537,67292719,67301466,67302118,67302571,67303599;67269783,67279537,67292719,67301466,67302118,67302571,67303599	1277;1045	hsa-MPP5_0010	4	2	7	5	13	1	6	2	8	3	2	9	NA	8	7	2	7	7	7	5	10	10	5	5	3	NA	5	16	9		46	42	53	42	44
chr14 : 70166639 | 70168484	chr14	70166639	70168484	+	+	exonic	-	ENSG00000100678.19	SLC8A3	isExon-isExon	7016663970166630	7016848470168480	3692	hsa-SLC8A3_0001	29	7	4	14	17	15	16	11	14	11	12	15	9	12	13	5	12	8	17	10	15	9	6	9	11	19	19	54	24		31	13	25	32	36
chr1 : 63531820 | 63555515	chr1	63531820	63555515	+	NA	NA	NA	NA	NA	NA	NA	NA	NA	hsa-EFCAB7_0007	NA	2	1	NA	NA	NA	NA	NA	NA	1	NA	NA	NA	NA	NA	NA	NA	NA	NA	NA	NA	NA	1	NA	1	NA	NA	NA	NA		NA	55	72	NA	NA
chr14 : 71026117 | 71036157	chr14	71026117	71036157	+	+	exonic	+	ENSG00000100731.16	PCNX1	isExon-isExon	7.10261e+47	7.10263e+47	684	hsa-PCNX1_0055	6	5	8	3	1	2	9	1	2	8	4	8	6	1	NA	5	2	4	NA	4	2	3	4	3	8	5	19	33	13		96	70	104	78	76
chr1 : 63629425 | 63659693	chr1	63629425	63659693	+	NA	NA	NA	NA	NA	NA	NA	NA	NA	hsa-PGM1_0005	NA	NA	1	NA	NA	1	NA	NA	NA	NA	NA	1	NA	NA	NA	NA	NA	NA	NA	3	NA	1	NA	NA	NA	NA	NA	3	NA		NA	NA	66	NA	NA
chr1 : 64137369 | 64159192	chr1	64137369	64159192	+	NA	NA	NA	NA	NA	NA	NA	NA	NA	hsa-ROR1_0001	NA	1	NA	NA	NA	NA	NA	NA	NA	NA	NA	NA	NA	NA	NA	NA	NA	NA	NA	NA	NA	1	NA	1	2	NA	NA	NA	NA		NA	1	NA	NA	NA
chr14 : 71400794 | 71418196	chr14	71400794	71418196	+	+	exonic	+	ENSG00000197555.10	SIPA1L1	isExon-isExon	7.14008e+23	7.14009e+23	259	hsa-SIPA1L1_0032	NA	NA	5	2	1	2	NA	NA	4	4	2	6	2	2	NA	2	4	5	1	1	1	3	1	2	3	3	5	11	5		NA	NA	33	31	47
chr14 : 71413948 | 71529370	chr14	71413948	71529370	+	+	exonic	+	ENSG00000197555.10	SIPA1L1	isExon-isExon	71413948,71512743,71529312;71413948,71512743,71528699,71529312;71413948,71418130,71512743,71528699,71529312	71414014,71512845,71529370;71414014,71512845,71528740,71529370;71414014,71418196,71512845,71528740,71529370	229;271;338	hsa-SIPA1L1_0030	13	11	8	12	7	7	13	7	10	19	7	23	13	11	15	11	5	16	11	12	10	16	5	17	13	13	27	46	16		107	91	129	83	81
chr14 : 73147795 | 73148094	chr14	73147795	73148094	+	+	exonic	+	ENSG00000080815.19	PSEN1	isExon-isExon	73147795,73147967;73147795,73147978	73147876,73148094;73147876,73148094	210;199	hsa-PSEN1_0011	7	10	14	NA	9	6	6	9	8	8	6	22	8	10	8	4	7	6	3	6	13	15	12	23	2	11	26	121	20		91	90	79	NA	90
chr14 : 73147795 | 73148106	chr14	73147795	73148106	+	+	exonic	+	ENSG00000080815.19	PSEN1	isExon-isExon	73147795,73147943;73147795,73147967	73147876,73148106;73147876,73148106	246;222	hsa-PSEN1_0012	14	22	20	12	13	9	15	26	9	22	6	33	7	21	8	9	10	23	15	12	11	22	11	31	19	21	39	144	33		61	56	58	53	55
chr1 : 64582156 | 64634260	chr1	64582156	64634260	+	NA	NA	NA	NA	NA	NA	NA	NA	NA	hsa-CACHD1_0015	NA	NA	NA	NA	NA	NA	NA	NA	NA	NA	NA	1	NA	NA	NA	NA	NA	NA	NA	NA	NA	NA	NA	NA	NA	1	NA	1	2		NA	NA	NA	NA	NA
chr14 : 73147795 | 73173707	chr14	73147795	73173707	+	+	exonic	+	ENSG00000080815.19	PSEN1	isExon-isExon	73147795,73147967,73170797,73173566;73147795,73147967,73160009,73170797,73173566;73147795,73147967,73170797,73173566	73147876,73148106,73171047,73173707;73147876,73148094,73160138,73171047,73173707;73147876,73148094,73171047,73173707	615;733;603	hsa-PSEN1_0004	5	7	5	NA	2	3	4	3	1	7	3	5	3	2	3	4	4	5	3	4	4	8	4	6	6	6	14	58	10		53	56	65	NA	44
chr14 : 73147795 | 73198129	chr14	73147795	73198129	+	+	exonic	+	ENSG00000080815.19	PSEN1	isExon-isExon	73147795,73147967,73170797,73173566,73186853,73192644,73198031;73147795,73147967,73170797,73173566,73186853,73192644,73198031	73147876,73148094,73171047,73173707,73186920,73192864,73198129;73147876,73148106,73171047,73173707,73186920,73192864,73198129	991;1003	hsa-PSEN1_0013	5	3	4	NA	4	1	4	14	4	5	5	7	3	3	3	2	6	8	5	2	10	NA	2	7	6	9	3	23	10		78	71	62	NA	56
chr14 : 75039911 | 75042477	chr14	75039911	75042477	+	+	exonic	-	ENSG00000119684.16	MLH3	isExon-isExon	7.50399e+23	7.504e+23	290	hsa-MLH3_0008	3	2	3	2	3	NA	2	4	4	2	2	4	NA	1	5	5	NA	4	1	1	10	1	2	3	NA	6	4	25	16		42	26	48	28	45
chr14 : 75046376 | 75049718	chr14	75046376	75049718	+	+	exonic	-	ENSG00000119684.16	MLH3	isExon-isExon	7504637675046370	7504971875049710	6686	hsa-MLH3_0001	11	5	13	13	4	11	8	4	8	10	6	16	6	8	13	10	13	17	16	12	7	8	8	5	7	8	23	70	13		42	35	42	42	48
chr1 : 64629355 | 64658873	chr1	64629355	64658873	+	NA	NA	NA	NA	NA	NA	NA	NA	NA	hsa-CACHD1_0040	NA	NA	NA	1	NA	NA	NA	NA	1	NA	NA	NA	NA	NA	NA	NA	NA	NA	NA	NA	NA	NA	NA	NA	NA	NA	NA	2	1		NA	NA	NA	50	NA
chr1 : 64647801 | 64658873	chr1	64647801	64658873	+	NA	NA	NA	NA	NA	NA	NA	NA	NA	hsa-CACHD1_0022	NA	NA	NA	NA	NA	1	NA	NA	NA	2	NA	1	1	NA	NA	NA	NA	1	NA	NA	NA	NA	1	NA	NA	NA	NA	NA	NA		NA	NA	NA	NA	NA
chr14 : 75863667 | 75902224	chr14	75863667	75902224	+	+	exonic	+	ENSG00000119685.20	TTLL5	isExon-isExon	7.58637e+23	7.58639e+23	497	hsa-TTLL5_0082	NA	5	1	4	3	3	5	1	4	1	1	2	4	3	3	3	3	4	NA	7	NA	4	4	3	2	5	6	6	3		NA	34	31	48	48
chr14 : 76166663 | 76180849	chr14	76166663	76180849	+	+	exonic	+	ENSG00000089916.18	GPATCH2L	isExon-isExon	76166663,76171843,76173546,76176623,76177892,76180764;76166663,76171843,76173546,76176623,76177892,76178208,76180764;76166663,76171843,76173546,76176623,76177988,76180764	76166727,76172019,76173625,76176690,76177931,76180849;76166727,76172019,76173625,76176690,76177931,76178322,76180849;76166727,76172019,76173625,76176690,76178042,76180849	516;631;531	hsa-GPATCH2L_0001	3	5	2	6	7	1	3	6	9	4	3	8	9	7	3	2	NA	12	6	3	4	3	3	6	7	10	5	22	12		97	78	97	99	97
chr1 : 64768656 | 64814840	chr1	64768656	64814840	+	NA	NA	NA	NA	NA	NA	NA	NA	NA	hsa-RAVER2_0002	NA	1	NA	NA	1	NA	NA	NA	NA	NA	NA	NA	NA	NA	1	1	NA	NA	NA	NA	NA	NA	NA	NA	1	NA	1	NA	NA		NA	36	NA	NA	34
chr14 : 76166663 | 76195972	chr14	76166663	76195972	+	+	exonic	+	ENSG00000089916.18	GPATCH2L	isExon-isExon	76166663,76171843,76173546,76176623,76177892,76180764,76195878;76166663,76171843,76173546,76176623,76177988,76180764,76195878;76166663,76171843,76173546,76176623,76177892,76178208,76180764,76195878	76166727,76172019,76173625,76176690,76177931,76180849,76195972;76166727,76172019,76173625,76176690,76178042,76180849,76195972;76166727,76172019,76173625,76176690,76177931,76178322,76180849,76195972	611;626;726	hsa-GPATCH2L_0003	8	7	3	7	NA	3	6	5	8	2	5	13	5	5	5	6	3	9	NA	5	5	6	4	7	2	4	11	30	15		74	68	87	77	NA
chr14 : 76171843 | 76180849	chr14	76171843	76180849	+	+	exonic	+	ENSG00000089916.18	GPATCH2L	isExon-isExon	76171843,76173546,76176623,76177892,76180764;76171843,76173546,76176623,76177988,76178208,76180764;76171843,76173546,76176623,76177988,76180764;76171843,76173546,76176623,76177892,76178208,76180764	76172019,76173625,76176690,76177931,76180849;76172019,76173625,76176690,76178042,76178322,76180849;76172019,76173625,76176690,76178042,76180849;76172019,76173625,76176690,76177931,76178322,76180849	451;581;466;566	hsa-GPATCH2L_0004	3	2	2	1	1	4	6	5	NA	1	NA	9	5	4	2	4	3	3	6	6	NA	6	10	NA	3	3	4	17	1		114	85	88	94	108
chr1 : 64789388 | 64814840	chr1	64789388	64814840	+	NA	NA	NA	NA	NA	NA	NA	NA	NA	hsa-RAVER2_0008	NA	NA	NA	NA	NA	NA	NA	NA	1	NA	1	NA	NA	1	NA	NA	NA	NA	NA	1	NA	NA	NA	NA	2	NA	NA	NA	1		NA	NA	NA	NA	NA
chr14 : 80497469 | 80530886	chr14	80497469	80530886	+	+	exonic	-	ENSG00000100629.17	CEP128	isExon-isExon	8.04975e+31	8.04976e+31	415	hsa-CEP128_0006	4	2	2	NA	4	1	1	1	2	2	2	3	2	3	1	1	NA	1	NA	2	2	2	2	NA	2	3	4	21	1		6	3	4	NA	3
chr1 : 64835396 | 64836215	chr1	64835396	64836215	+	NA	NA	NA	NA	NA	NA	NA	NA	NA	hsa-JAK1_0018	2	NA	NA	2	1	NA	NA	NA	NA	NA	NA	1	NA	1	NA	NA	NA	3	NA	NA	NA	NA	NA	1	NA	NA	NA	2	NA		94	NA	NA	44	83
chr14 : 82687314 | 82706864	chr14	82687314	82706864	+	+	mix	+	ENSG00000258743.6	LINC02301	isExon-intronic	82687314,82694790,82706701;82687314,82687314;82687314,82687314;82687314,82694790	82687369,82694868,82706864;82706864,82687369;82706864,82687370;82687369,82706864	299;19607;19608;12131	hsa-ENSAP2_0001	7	NA	3	1	4	1	3	1	4	6	2	5	7	NA	6	2	1	5	1	3	7	3	3	1	8	3	8	14	6		3	NA	1	4	2
chr14 : 88416711 | 88437903	chr14	88416711	88437903	+	+	exonic	+	ENSG00000042317.17	SPATA7	isExon-isExon	8.84167e+63	8.84168e+63	1043	hsa-SPATA7_0012	10	11	13	15	7	8	9	16	9	5	3	18	NA	11	NA	7	14	22	NA	25	8	15	16	10	11	23	17	68	27		51	35	53	37	82
chr14 : 88726541 | 88754671	chr14	88726541	88754671	+	+	exonic	-	ENSG00000165521.15	EML5	isExon-isExon	8.87265e+55	8.87267e+55	990	hsa-EML5_0020	9	5	5	7	8	11	5	1	9	7	4	13	4	7	11	7	6	16	13	9	6	5	4	11	11	8	13	40	19		46	11	32	35	52
chr14 : 88754512 | 88754671	chr14	88754512	88754671	+	+	exonic	-	ENSG00000165521.15	EML5	isExon-isExon	8875451288754510	8875467188754670	320	hsa-EML5_0124	7	4	7	NA	5	4	5	1	4	2	3	4	3	3	2	NA	5	9	13	1	3	NA	NA	NA	4	2	8	13	6		46	20	29	NA	55
chr14 : 90943078 | 91001159	chr14	90943078	91001159	+	+	exonic	-	ENSG00000100784.12	RPS6KA5	isExon-isExon	9.09431e+31	9.09432e+31	515	hsa-RPS6KA5_0003	4	4	5	3	9	3	3	NA	5	7	5	14	5	7	4	9	3	7	7	3	3	10	6	7	6	2	8	40	5		43	45	36	18	39
chr1 : 65911005 | 65918835	chr1	65911005	65918835	+	NA	NA	NA	NA	NA	NA	NA	NA	NA	hsa-PDE4B_0009	NA	NA	NA	NA	NA	NA	NA	NA	NA	NA	2	NA	NA	NA	NA	NA	2	NA	NA	NA	NA	NA	NA	NA	NA	NA	NA	NA	1		NA	NA	NA	NA	NA
chr14 : 91481576 | 91485730	chr14	91481576	91485730	+	+	exonic	-	ENSG00000100796.18	PPP4R3A	isExon-isExon	9148157691485630	9148219391485730	717	hsa-PPP4R3A_0013	11	13	19	6	10	10	11	10	11	20	7	29	9	21	8	16	16	27	9	7	18	16	14	19	26	19	33	81	31		90	86	102	69	56
chr14 : 91481576 | 91490802	chr14	91481576	91490802	+	+	exonic	-	ENSG00000100796.18	PPP4R3A	isExon-isExon	9.14816e+23	9.14822e+23	773	hsa-PPP4R3A_0001	2	9	4	1	2	3	3	2	5	4	NA	6	4	1	NA	1	NA	4	2	8	5	1	4	7	3	7	6	32	9		75	73	53	60	53
chr14 : 96341522 | 96347341	chr14	96341522	96347341	+	+	exonic	-	ENSG00000066739.12	ATG2B	isExon-isExon	9.63415e+39	9.63417e+39	762	hsa-ATG2B_0006	4	4	2	1	NA	NA	NA	6	7	3	12	5	2	9	4	3	1	11	6	2	5	3	4	2	11	6	10	10	12		101	91	110	64	NA
chr14 : 96555847 | 96556413	chr14	96555847	96556413	+	+	exonic	+	ENSG00000090060.19	PAPOLA	isExon-isExon	9655584796556170	9655594796556410	340	hsa-PAPOLA_0024	5	9	7	6	16	5	4	4	8	7	6	25	8	8	5	8	12	10	7	6	12	10	5	4	5	13	32	51	26		87	103	89	95	101
chr1 : 66633070 | 66719405	chr1	66633070	66719405	+	NA	NA	NA	NA	NA	NA	NA	NA	NA	chr1:66633070|66719405	NA	NA	NA	NA	NA	NA	NA	NA	NA	1	NA	NA	NA	NA	NA	NA	NA	NA	NA	NA	NA	NA	NA	NA	NA	NA	NA	4	NA		NA	NA	NA	NA	NA
chr1 : 66639777 | 66695493	chr1	66639777	66695493	+	NA	NA	NA	NA	NA	NA	NA	NA	NA	hsa-SGIP1_0006	NA	NA	1	NA	NA	NA	1	1	1	NA	NA	NA	NA	NA	NA	1	NA	NA	NA	NA	NA	NA	NA	NA	2	NA	2	NA	NA		NA	NA	182	NA	NA
chr14 : 96833467 | 96860735	chr14	96833467	96860735	+	+	exonic	+	ENSG00000100749.9	VRK1	isExon-isExon	96833467,96837762,96846103,96847257,96852831,96853074,96855224,96856130,96856528,96860557;96833467,96837762,96846095,96847257,96852831,96853074,96856130,96856528,96860557;96833467,96837762,96846095,96847257,96852831,96853074,96855224,96856528,96860557;96833467,96837762,96846095,96847262,96852831,96853074,96855224,96856130,96856528,96860557;96833467,96837762,96846095,96847257,96852831,96853074,968…	96833631,96837817,96846164,96847344,96852939,96853166,96855356,96856250,96856586,96860735;96833631,96837817,96846164,96847344,96852939,96855356,96856250,96856586,96860735;96833631,96837817,96846164,96847344,96852943,96853166,96855356,96856586,96860735;96833631,96837817,96846164,96847344,96852939,96853166,96855356,96856250,96856586,96860735;96833631,96837817,96846164,96847344,96852939,96853166,968…	1065;3130;956;1068;952;1070;1073;983;1067;1193;1208;1003;947;1182;915;794;1067;947;1069	hsa-VRK1_0002	12	2	17	10	12	7	8	10	15	14	7	14	15	4	9	10	8	19	18	16	14	15	10	8	7	7	16	47	13		28	22	23	23	45
chr14 : 99458279 | 99465813	chr14	99458279	99465813	+	+	exonic	-	ENSG00000183576.13	SETD3	isExon-isExon	99458279,99459113,99461192,99463486,99465703;99458279,99459113,99463486,99465703	99458535,99459185,99461340,99463578,99465813;99458535,99459185,99463578,99465813	683;534	hsa-SETD3_0001	54	65	61	25	37	40	32	45	65	34	21	86	26	31	36	33	54	39	49	62	43	41	28	42	60	42	70	196	48		104	74	96	38	68
chr14 : 102019893 | 102022880	chr14	102019893	102022880	+	+	exonic	+	ENSG00000197102.14	DYNC1H1	isExon-isExon	1.0202e+17	1.0202e+17	294	hsa-DYNC1H1_0015	2	4	3	5	7	3	2	5	5	6	6	8	7	3	1	4	3	8	13	4	3	10	2	7	3	9	16	41	18		606	488	824	434	558
chr14 : 102040236 | 102040673	chr14	102040236	102040673	+	+	exonic	+	ENSG00000197102.14	DYNC1H1	isExon-isExon	102040236,102040598;102040236,102040598	102040410,102040673;102040439,102040673	251;280	hsa-DYNC1H1_0014	22	15	19	26	49	21	15	33	39	27	23	36	24	16	44	20	17	49	58	NA	18	16	15	31	27	25	26	160	42		442	361	516	442	699
chr14 : 102870185 | 102876525	chr14	102870185	102876525	+	+	exonic	+	ENSG00000131323.16	TRAF3	isExon-isExon	1.0287e+35	1.0287e+35	587	hsa-TRAF3_0005	3	1	4	NA	5	5	1	1	4	3	3	5	1	4	NA	2	4	4	NA	NA	3	NA	1	3	NA	1	1	9	4		89	66	90	NA	99
chr14 : 102999565 | 103012188	chr14	102999565	103012188	+	+	exonic	-	ENSG00000198752.11	CDC42BPB	isExon-isExon	1.03e+35	1.03e+35	421	hsa-CDC42BPB_0003	3	3	5	NA	2	2	2	NA	5	5	4	5	1	5	4	4	3	11	8	4	5	5	3	3	3	3	10	12	9		229	144	241	NA	195
chr14 : 103778745 | 103797518	chr14	103778745	103797518	+	+	exonic	-	ENSG00000088808.18	PPP1R13B	isExon-isExon	103778745,103797371;103778745,103784795,103797371	103778821,103797518;103778821,103784914,103797518	225;345	hsa-PPP1R13B_0001	22	24	17	14	9	14	14	NA	9	19	12	29	11	10	5	12	9	20	15	11	12	16	13	10	12	12	43	96	50		77	62	78	81	76
chr15 : 24962114 | 24968082	chr15	24962114	24968082	+	+	exonic;exonic;exonic;exonic;exonic	+	ENSG00000214265.11;ENSG00000273173.5;ENSG00000128739.23;ENSG00000128739.23;ENSG00000128739.23	RP11-701H24.9;SNURF;SNRPN;SNRPN;SNRPN	isExon-isExon;isExon-isExon;isExon-isExon;isExon-isExon;isExon-isExon	24962114,24967932;24962114,24967932;24962114,24967029,24967932;24962114,24967029,24967932;24962114,24967932	24962209,24968082;24962209,24968082;24962209,24967152,24968082;24962209,24967240,24968082;24962209,24968082	247;247;371;459;247	hsa-RP11-701H24_0001	7	7	9	3	2	1	1	6	3	7	5	12	4	3	3	2	3	6	12	1	5	3	1	3	5	3	7	17	13		1322	799	1373	752	950
chr15 : 25039711 | 25042515	chr15	25039711	25042515	+	+	mix	+	ENSG00000224078.15	SNHG14	intronic-isExon	25039711,25039711;25039711,25042476	25042515,25042515;25042200,25042515	5610;2530	hsa-SNHG14_0007	16	11	11	15	17	11	8	3	17	13	7	27	8	13	12	10	23	16	18	10	3	8	10	17	13	21	26	68	16		108	89	92	102	100
chr15 : 25083396 | 25093957	chr15	25083396	25093957	+	+	exon	+	ENSG00000224078.15	SNHG14	isExon-inExon	25083396,25085190,25087467,25089912,25091590,25093834;25083396,25085190,25087467,25091590,25093834;25083396,25091590,25093834;25083396,25085190,25086510,25087467,25089614,25091590,25093834;25083396,25093834;25083396,25085190,25087467,25089614,25091769,25093834;25083396,25087467,25089614,25091590,25093834;25083396,25085190,25087467,25089614,25091590,25093834	25083527,25085322,25087599,25090010,25091719,25093957;25083527,25085322,25089866,25091719,25093957;25083527,25091719,25093957;25083527,25085322,25086614,25087599,25089866,25091719,25093957;25083527,25093957;25083527,25085322,25087599,25089866,25091931,25093957;25083527,25087599,25089866,25091719,25093957;25083527,25085322,25087599,25089866,25091719,25093957	751;2919;386;1010;256;938;772;905	hsa-SNHG14_0005	17	10	9	14	27	4	12	22	6	12	24	13	5	10	20	3	12	22	60	7	13	6	9	8	10	4	4	16	3		168	174	158	281	336
chr15 : 25193133 | 25203596	chr15	25193133	25203596	+	+	exonic	+	ENSG00000224078.15	SNHG14	isExon-isExon	2.51931e+87	2.51934e+87	1070	hsa-SNHG14_0494	NA	5	9	8	5	3	6	17	4	3	3	8	1	2	1	NA	5	5	13	2	4	1	2	1	2	2	4	2	NA		NA	110	140	201	168
chr15 : 25218928 | 25278884	chr15	25218928	25278884	+	+	exonic	+	ENSG00000224078.15	SNHG14	isExon-isExon	25218928,25222159,25223059,25223575,25225015,25225529,25226918,25228780,25229294,25230670,25231166,25232200,25232711,25232868,25234058,25234575,25236409,25239650,25240168,25241559,25242072,25243427,25243940,25244135,25245138,25245289,25245806,25247157,25247672,25249014,25250681,25251176,25252225,25266431,25266912,25268329,25269605,25271418,25277367,25278847;25218928,25222159,25223059,25223575,252…	25218972,25222290,25223190,25223618,25225146,25225573,25227049,25228911,25229334,25230781,25231210,25232331,25232755,25233681,25234203,25234619,25236453,25239781,25240212,25241690,25242116,25243557,25243984,25244271,25245209,25245421,25245850,25247288,25247716,25249147,25250814,25251219,25252333,25266614,25267044,25268453,25269733,25271534,25277409,25278884;25218972,25222290,25223190,25223618,252…	4503;3848;3543;3702	hsa-SNHG14_0030	3	4	NA	5	7	4	6	2	4	1	2	2	1	2	2	NA	5	4	2	5	5	4	1	6	1	4	6	25	1		236	198	NA	333	329
chr15 : 25266431 | 25278884	chr15	25266431	25278884	+	+	exonic	+	ENSG00000224078.15	SNHG14	isExon-isExon	2.52664e+55	2.52666e+55	769	hsa-SNHG14_0009	6	7	5	10	10	6	5	6	15	20	7	7	4	8	13	4	11	17	15	12	11	20	6	8	7	12	21	32	16		278	252	279	369	368
chr15 : 25354353 | 25411971	chr15	25354353	25411971	+	+	exonic	-	ENSG00000114062.22	UBE3A	isExon-isExon	25354353,25354528,25355892,25356691,25360383,25370566,25375465,25405461,25409088,25411908;25354353,25354528,25355892,25356691,25360383,25370566,25375465,25405461,25407067,25408572,25409088,25411908;25354353,25354528,25355892,25356691,25360383,25370566,25375465,25405461,25407067,25408620,25409088,25411908;25354353,25354528,25355892,25356691,25360383,25370566,25375465,25405461,25407067,25408620,254…	25354426,25354683,25356056,25356896,25360527,25371812,25375763,25405502,25409207,25411971;25354426,25354683,25356056,25356896,25360527,25371812,25375763,25405502,25407262,25408684,25409207,25411971;25354426,25354683,25356056,25356896,25360527,25371812,25375763,25405502,25407228,25408684,25409207,25411971;25354426,25354683,25356056,25356896,25360527,25371812,25375763,25405502,25407137,25408684,254…	2518;2827;2745;2654;2631;2583;4539;2729;2714	hsa-UBE3A_0016	4	2	3	1	3	NA	1	2	2	NA	NA	5	NA	NA	NA	NA	NA	3	4	NA	NA	1	NA	2	NA	NA	2	19	NA		131	90	125	90	77
chr15 : 25405461 | 25411971	chr15	25405461	25411971	+	+	exonic	-	ENSG00000114062.22	UBE3A	isExon-isExon	25405461,25407067,25409088,25411908;25405461,25411908;25405461,25407067,25408572,25409088,25411908;25405461,25409088,25411908;25405461,25407067,25411908;25405461,25407067,25408620,25409088,25411908;25405461,25407067,25408620,25409088,25411908;25405461,25407067,25408620,25409088,25411908;25405461,25408620,25409088,25411908;25405461,25407067,25408620,25409088,25411908	25405502,25407262,25409207,25411971;25405502,25411971;25405502,25407262,25408684,25409207,25411971;25405502,25409207,25411971;25405502,25409207,25411971;25405502,25407137,25408684,25409207,25411971;25405502,25407228,25408684,25409207,25411971;25405502,25407262,25408684,25409207,25411971;25405502,25408684,25409207,25411971;25405502,25407212,25408684,25409207,25411971	422;106;535;226;2247;362;453;487;291;437	hsa-UBE3A_0005	20	28	12	14	30	13	13	18	13	21	13	44	15	13	29	14	19	24	32	19	13	10	19	24	20	19	59	154	37		159	124	175	128	119
chr15 : 27326809 | 27328888	chr15	27326809	27328888	+	+	exonic	+	ENSG00000182256.13	GABRG3	isExon-isExon	2732680927328800	2732702927328880	304	hsa-GABRG3_0001	5	6	6	3	3	1	4	NA	4	9	3	6	3	2	3	8	6	5	5	4	NA	5	8	5	6	2	3	10	4		31	26	54	41	45
chr1 : 67321602 | 67330810	chr1	67321602	67330810	+	NA	NA	NA	NA	NA	NA	NA	NA	NA	hsa-IL12RB2_0011	NA	NA	NA	NA	NA	NA	NA	NA	NA	1	1	NA	NA	NA	NA	NA	NA	2	NA	NA	NA	1	1	1	NA	NA	NA	4	NA		NA	NA	NA	NA	NA
chr15 : 32964107 | 32969477	chr15	32964107	32969477	+	+	exonic	-	ENSG00000248905.10	FMN1	isExon-isExon	3296410732968710	3296425732969470	915	hsa-FMN1_0004	7	7	9	3	4	5	4	5	6	7	8	8	7	4	8	5	10	6	2	5	4	6	5	8	5	8	7	16	8		123	68	113	91	156
chr15 : 33008014 | 33092203	chr15	33008014	33092203	+	+	mix	-	ENSG00000248905.10	FMN1	isExon-intronic	33008014,33064957,33066511;33008014,33008014;33008014,33064957,33088799;33008014,33088799,33092133	33008075,33065074,33092203;33092203,33008075;33008075,33065074,33092203;33065074,33088974,33092203	25873;84252;3585;57308	hsa-FMN1_0005	NA	8	NA	2	6	8	3	3	3	11	2	9	2	4	4	6	6	12	11	6	11	5	2	1	3	2	8	15	4		NA	58	NA	70	135
chr15 : 33064957 | 33088974	chr15	33064957	33088974	+	+	exonic	-	ENSG00000248905.10	FMN1	isExon-isExon	3306495733088790	3306507433088970	294	hsa-FMN1_0021	1	3	2	3	5	2	4	3	4	1	2	4	2	6	4	3	2	6	2	3	3	2	1	NA	2	NA	3	5	4		76	73	80	91	101
chr15 : 33153048 | 33155045	chr15	33153048	33155045	+	+	exonic	-	ENSG00000248905.10	FMN1	isExon-isExon	3315304833153040	3315504533155040	3996	hsa-FMN1_0003	24	26	45	24	28	25	53	26	14	33	27	59	22	42	22	16	29	27	34	12	30	28	16	12	NA	53	67	165	59		44	39	48	54	92
chr15 : 33584395 | 33601552	chr15	33584395	33601552	+	+	exonic	+	ENSG00000198838.14	RYR3	isExon-isExon	3.35844e+23	3.35845e+23	349	hsa-RYR3_0031	1	5	1	2	NA	2	1	1	4	3	2	2	2	2	3	NA	NA	1	11	3	2	NA	NA	1	2	4	5	17	9		62	99	39	59	NA
chr1 : 69980379 | 69994633	chr1	69980379	69994633	+	NA	NA	NA	NA	NA	NA	NA	NA	NA	hsa-LRRC7_0013	NA	NA	NA	NA	NA	NA	2	NA	1	NA	NA	1	NA	NA	NA	NA	1	NA	NA	NA	NA	NA	NA	1	1	1	NA	NA	NA		NA	NA	NA	NA	NA
chr1 : 70011797 | 70028371	chr1	70011797	70028371	+	NA	NA	NA	NA	NA	NA	NA	NA	NA	hsa-LRRC7_0037	1	NA	NA	NA	NA	1	NA	NA	NA	1	NA	NA	NA	NA	1	NA	1	NA	NA	NA	NA	NA	NA	NA	NA	NA	NA	NA	1		157	NA	NA	NA	NA
chr1 : 70028171 | 70076298	chr1	70028171	70076298	+	NA	NA	NA	NA	NA	NA	NA	NA	NA	hsa-LRRC7_0017	NA	NA	NA	NA	NA	NA	NA	NA	NA	NA	NA	2	NA	NA	NA	NA	1	NA	NA	NA	NA	NA	1	NA	NA	NA	NA	1	NA		NA	NA	NA	NA	NA
chr1 : 70028171 | 70089819	chr1	70028171	70089819	+	NA	NA	NA	NA	NA	NA	NA	NA	NA	hsa-LRRC7_0031	NA	NA	NA	NA	1	NA	1	NA	NA	NA	1	1	NA	1	NA	NA	NA	NA	NA	NA	NA	NA	NA	NA	NA	NA	NA	NA	NA		NA	NA	NA	NA	144
chr1 : 70038113 | 70089819	chr1	70038113	70089819	+	NA	NA	NA	NA	NA	NA	NA	NA	NA	hsa-LRRC7_0108	NA	NA	NA	NA	NA	NA	NA	NA	1	NA	NA	1	NA	NA	NA	NA	NA	NA	NA	NA	NA	NA	NA	NA	NA	2	1	NA	NA		NA	NA	NA	NA	NA
chr15 : 34915038 | 34927138	chr15	34915038	34927138	+	+	exonic	-	ENSG00000021776.11	AQR	isExon-isExon	3.4915e+31	3.49152e+31	470	hsa-AQR_0009	5	8	9	10	9	3	4	NA	5	11	3	10	12	11	7	13	11	8	3	13	7	13	5	3	14	12	22	69	22		40	48	63	44	30
chr15 : 39713444 | 39741900	chr15	39713444	39741900	+	+	exonic	-	ENSG00000150667.8	FSIP1	isExon-isExon	3.97134e+39	3.97136e+39	629	hsa-FSIP1_0008	10	11	9	6	3	9	9	15	20	17	19	13	13	16	17	11	11	11	13	14	15	6	NA	8	16	12	19	48	23		25	20	21	26	23
chr1 : 70053026 | 70076298	chr1	70053026	70076298	+	NA	NA	NA	NA	NA	NA	NA	NA	NA	hsa-LRRC7_0007	NA	NA	1	1	1	NA	NA	NA	NA	NA	NA	NA	NA	NA	NA	NA	NA	NA	NA	NA	NA	NA	NA	NA	1	NA	NA	1	1		NA	NA	142	135	187
chr15 : 40744047 | 40745259	chr15	40744047	40745259	+	+	exonic	-	ENSG00000137824.16	RMDN3	isExon-isExon	4074404740744970	4074414940745250	386	hsa-RMDN3_0001	6	4	4	1	10	3	2	8	13	8	3	14	4	6	5	8	12	15	20	7	7	9	4	7	6	7	11	27	8		131	95	104	108	180
chr15 : 41562548 | 41565141	chr15	41562548	41565141	+	+	exonic	+	ENSG00000092445.12	TYRO3	isExon-isExon	4.15625e+23	4.15627e+23	374	hsa-TYRO3_0001	2	6	6	5	7	3	3	4	5	12	6	7	6	2	5	5	4	5	6	3	4	6	5	9	8	9	18	33	15		31	35	44	51	67
chr15 : 41668828 | 41669958	chr15	41668828	41669958	+	+	exonic	+	ENSG00000174197.17	MGA	isExon-isExon	4166882841668820	4166995841669950	2262	hsa-MGA_0049	19	20	12	9	19	18	15	10	18	19	9	32	7	18	6	8	16	19	28	24	17	18	12	22	16	31	46	107	46		48	64	56	62	68
chr1 : 70076077 | 70089819	chr1	70076077	70089819	+	NA	NA	NA	NA	NA	NA	NA	NA	NA	hsa-LRRC7_0022	1	NA	1	NA	NA	NA	NA	NA	NA	NA	NA	NA	NA	NA	NA	NA	NA	NA	NA	1	1	NA	NA	NA	NA	2	NA	1	NA		168	NA	186	NA	NA
chr15 : 41696075 | 41699159	chr15	41696075	41699159	+	+	exonic	+	ENSG00000174197.17	MGA	isExon-isExon	4.16961e+23	4.1697e+23	1124	hsa-MGA_0008	29	37	47	20	24	19	34	46	35	36	23	58	32	21	23	26	29	44	29	30	27	19	22	48	33	29	56	199	66		88	110	105	119	125
chr15 : 42260958 | 42268032	chr15	42260958	42268032	+	+	exonic	-	ENSG00000103978.16	TMEM87A	isExon-isExon	42260958,42261196,42262123,42264090,42267947;42260958,42261196,42264090,42267947	42261002,42261249,42262243,42264203,42268032;42261002,42261249,42264203,42268032	420;299	hsa-TMEM87A_0016	9	7	8	6	6	5	9	11	8	7	3	11	8	9	1	4	4	10	3	8	6	5	5	11	7	3	16	54	10		51	63	73	36	56
chr1 : 70076081 | 70107826	chr1	70076081	70107826	+	NA	NA	NA	NA	NA	NA	NA	NA	NA	hsa-LRRC7_0028	1	NA	NA	NA	NA	NA	NA	1	NA	NA	1	NA	NA	NA	NA	NA	NA	NA	1	NA	1	NA	NA	NA	NA	1	NA	NA	NA		166	NA	NA	NA	NA
chr1 : 70076081 | 70121870	chr1	70076081	70121870	+	NA	NA	NA	NA	NA	NA	NA	NA	NA	hsa-LRRC7_0020	NA	1	1	NA	NA	NA	1	NA	1	NA	NA	NA	2	1	NA	NA	NA	2	NA	1	NA	2	NA	NA	1	2	4	NA	NA		NA	121	196	NA	NA
chr15 : 42783419 | 42817097	chr15	42783419	42817097	+	+	exonic	-	ENSG00000128881.17	TTBK2	isExon-isExon	42783419,42794644,42810614,42811688,42817032;42783419,42794644,42798252,42800967,42801622,42810614,42811688,42817032	42783635,42794801,42810739,42811780,42817097;42783635,42794801,42798270,42801437,42802406,42810739,42811780,42817097	660;1935	hsa-TTBK2_0004	8	NA	8	NA	2	3	2	3	5	5	1	10	3	2	3	3	3	7	5	1	5	NA	3	3	4	1	1	19	2		221	NA	208	NA	118
chr15 : 42827928 | 42840433	chr15	42827928	42840433	+	+	exonic	-	ENSG00000128881.17	TTBK2	isExon-isExon	4.28279e+23	4.2828e+23	320	hsa-TTBK2_0001	11	7	NA	13	8	8	13	7	12	10	5	15	7	19	5	9	8	8	4	12	8	7	5	10	13	14	23	50	30		169	97	NA	106	138
chr15 : 42827928 | 42878684	chr15	42827928	42878684	+	+	exonic	-	ENSG00000128881.17	TTBK2	isExon-isExon	42827928,42829938,42840360,42872611,42878549;42827928,42829938,42840360,42872611,42878549	42828032,42830078,42840433,42872758,42878684;42828032,42830078,42840432,42872758,42878684	604;603	hsa-TTBK2_0006	6	12	7	4	2	5	8	10	7	10	8	21	9	7	10	9	6	9	7	13	4	12	10	7	6	10	29	67	22		116	96	148	101	129
chr15 : 43753824 | 43756766	chr15	43753824	43756766	+	+	exonic	+	ENSG00000167004.13	PDIA3	isExon-isExon	4375382443756640	4375390243756760	197	hsa-PDIA3_0001	9	4	3	2	2	6	4	4	2	7	4	9	4	4	3	2	5	7	6	5	3	7	3	7	4	3	8	58	16		19	12	10	3	8
chr15 : 44328685 | 44380976	chr15	44328685	44380976	+	+	exonic	+	ENSG00000166734.20	GOLM2	isExon-isExon	4.43287e+47	4.43288e+47	690	hsa-CASC4_0004	14	17	13	10	10	12	12	5	8	9	7	29	7	17	5	7	14	9	15	11	9	10	5	4	8	20	35	70	28		219	127	224	114	218
chr15 : 44331988 | 44380976	chr15	44331988	44380976	+	+	exonic	+	ENSG00000166734.20	GOLM2	isExon-isExon	4.4332e+39	4.43321e+39	587	hsa-CASC4_0001	11	10	7	8	1	2	10	8	12	6	6	12	NA	10	5	6	6	6	12	6	8	6	9	9	4	12	14	45	15		203	120	192	92	181
chr15 : 49235851 | 49239367	chr15	49235851	49239367	+	+	exonic	+	ENSG00000156958.15	GALK2	isExon-isExon	4923585149239220	4923594149239360	238	hsa-GALK2_0003	5	4	4	1	2	3	3	NA	4	1	2	11	4	1	1	2	5	4	NA	7	3	7	4	2	3	6	13	30	17		38	64	64	53	50
chr15 : 49235851 | 49292537	chr15	49235851	49292537	+	+	exonic	+	ENSG00000156958.15	GALK2	isExon-isExon	4.92359e+39	4.92359e+39	701	hsa-GALK2_0008	4	15	6	8	7	15	13	12	8	12	13	25	9	7	4	10	9	15	16	10	12	16	5	13	9	11	29	101	38		40	51	61	48	53
chr15 : 49283566 | 49292537	chr15	49283566	49292537	+	+	exonic	+	ENSG00000156958.15	GALK2	isExon-isExon	4928356649292320	4928371849292530	364	hsa-GALK2_0010	2	4	1	1	2	NA	2	2	NA	3	1	NA	NA	1	2	NA	NA	NA	1	2	1	NA	NA	1	NA	3	1	11	NA		49	50	78	45	54
chr15 : 50583089 | 50592626	chr15	50583089	50592626	+	+	exonic	-	ENSG00000092439.16	TRPM7	isExon-isExon	50583089,50586392,50589592,50591911;50583089,50586392,50589592,50591911	50583159,50586488,50589656,50592626;50583156,50586488,50589656,50592626	949;946	hsa-TRPM7_0004	6	2	1	2	3	4	4	5	5	NA	NA	6	4	2	NA	NA	NA	5	NA	7	5	NA	4	1	4	5	4	32	2		61	61	44	49	63
chr15 : 50586392 | 50592626	chr15	50586392	50592626	+	+	exonic	-	ENSG00000092439.16	TRPM7	isExon-isExon	5.05864e+23	5.05865e+23	878	hsa-TRPM7_0007	5	5	7	NA	2	5	8	4	4	7	1	11	3	6	5	4	6	7	7	6	6	4	5	7	6	12	8	36	16		57	51	41	NA	59
chr15 : 50631417 | 50663046	chr15	50631417	50663046	+	+	exonic	-	ENSG00000092439.16	TRPM7	isExon-isExon	5.06314e+71	5.06315e+71	1201	hsa-TRPM7_0005	12	7	8	NA	5	8	5	4	7	6	4	14	5	3	4	5	6	8	NA	11	8	3	7	10	5	17	19	58	22		63	54	58	NA	59
chr15 : 51451645 | 51453641	chr15	51451645	51453641	+	+	exonic	-	ENSG00000104093.14	DMXL2	isExon-isExon	5145164551453550	5145169751453640	145	hsa-DMXL2_0023	8	8	8	4	4	5	10	NA	11	7	10	20	3	8	9	8	4	6	1	8	5	6	8	11	5	9	15	30	6		114	81	148	58	72
chr15 : 51456066 | 51464876	chr15	51456066	51464876	+	+	exonic	-	ENSG00000104093.14	DMXL2	isExon-isExon	51456066,51456309,51457328,51458506,51458709,51459598,51463379,51464675;51456066,51456309,51457328,51458506,51458709,51463379,51464675	51456193,51456369,51457466,51458627,51458795,51459660,51463496,51464876;51456193,51456369,51457466,51458627,51458795,51463496,51464876	920;857	hsa-DMXL2_0025	3	6	2	3	NA	3	5	1	6	2	NA	5	NA	2	2	1	NA	3	1	5	5	3	2	NA	3	4	16	25	9		139	92	145	65	NA
chr15 : 51535663 | 51547408	chr15	51535663	51547408	+	+	exonic	-	ENSG00000104093.14	DMXL2	isExon-isExon	5.15357e+55	5.15358e+55	1869	hsa-DMXL2_0006	10	2	4	5	2	8	10	4	6	10	3	14	4	1	2	6	6	7	5	5	5	1	1	4	6	7	18	48	10		143	85	160	85	105
chr15 : 51766373 | 51777018	chr15	51766373	51777018	+	+	exonic	+	ENSG00000128872.10	TMOD2	isExon-isExon	51766373,51768262,51773712,51776932;51766373,51767071,51768262,51773712,51776932	51766567,51768418,51773834,51777018;51766567,51767152,51768418,51773834,51777018	562;644	hsa-TMOD2_0007	8	5	6	NA	1	3	4	5	5	8	5	9	6	4	3	3	8	8	4	2	6	9	5	4	7	3	14	36	15		617	368	533	NA	380
chr15 : 51781044 | 51782828	chr15	51781044	51782828	+	+	exonic	+	ENSG00000128872.10	TMOD2	isExon-isExon	5178104451782720	5178117451782820	239	hsa-TMOD2_0002	4	10	6	7	9	3	10	4	8	7	6	10	5	6	8	3	3	17	5	7	9	8	4	6	6	12	14	39	24		908	487	809	500	669
chr15 : 51869217 | 51902036	chr15	51869217	51902036	+	+	exonic	+	ENSG00000138594.14	TMOD3	isExon-isExon	5.18692e+55	5.18694e+55	898	hsa-TMOD3_0004	3	7	2	6	2	5	11	4	7	5	3	18	10	3	9	10	11	8	10	7	4	9	6	NA	3	4	20	33	10		45	54	49	23	70
chr15 : 52045830 | 52050137	chr15	52045830	52050137	+	+	exonic	+	ENSG00000069956.13	MAPK6	isExon-isExon	5204583052049990	5204701552050130	1331	hsa-MAPK6_0001	9	5	4	6	4	8	1	8	6	8	4	4	NA	6	3	3	4	3	3	13	4	6	4	7	1	6	10	37	10		25	14	19	8	20
chr15 : 52425830 | 52433285	chr15	52425830	52433285	+	+	exonic	-	ENSG00000197535.15	MYO5A	isExon-isExon	52425830,52428398,52433175;52425830,52433175	52425974,52428569,52433285;52425974,52433285	428;256	hsa-MYO5A_0001	7	4	5	4	4	NA	7	4	6	7	3	11	5	NA	4	NA	6	2	2	NA	4	7	4	5	6	5	16	39	16		469	231	466	257	283
chr15 : 52584745 | 52593736	chr15	52584745	52593736	+	+	exonic	-	ENSG00000047346.13	FAM214A	isExon-isExon	52584745,52593578;52584745,52587056,52593578;52584745,52587151,52593578	52584944,52593736;52584944,52587219,52593736;52584944,52587219,52593736	359;523;428	hsa-FAM214A_0006	3	4	3	1	4	1	NA	1	6	2	NA	3	3	2	1	NA	2	1	5	2	NA	3	2	4	4	6	7	23	6		55	54	45	36	25
chr15 : 54012648 | 54015886	chr15	54012648	54015886	+	+	exonic	+	ENSG00000137766.18	UNC13C	isExon-isExon	5401264854012640	5401588654015880	6478	hsa-UNC13C_0040	37	20	33	42	46	27	59	23	38	59	30	49	13	22	46	25	41	72	68	26	36	29	21	55	39	64	73	220	84		145	89	113	101	258
chr15 : 54293895 | 54338489	chr15	54293895	54338489	+	+	exonic	+	ENSG00000137766.18	UNC13C	isExon-isExon	5.42939e+55	5.42941e+55	895	hsa-UNC13C_0020	9	2	4	6	3	1	5	2	3	3	3	15	4	10	7	5	6	6	10	5	9	NA	1	3	4	9	4	31	12		152	64	111	83	138
chr15 : 56827524 | 56850186	chr15	56827524	56850186	+	+	exonic	-	ENSG00000285331.2	RP11-323F24.5	isExon-isExon	5.68275e+23	5.68277e+23	517	hsa-ZNF280D_0068	3	1	1	2	5	NA	1	1	NA	3	NA	NA	1	2	1	2	1	NA	NA	1	NA	NA	NA	3	NA	NA	4	11	4		6	6	7	7	6
chr15 : 58912563 | 58913696	chr15	58912563	58913696	+	+	exonic	-	ENSG00000137776.17	SLTM	isExon-isExon	5891256358913490	5891261058913690	246	hsa-SLTM_0002	8	3	3	2	13	9	2	5	3	3	NA	7	3	2	3	3	3	9	12	5	3	5	3	NA	3	3	4	13	4		98	75	103	88	209
chr1 : 71935079 | 71935311	chr1	71935079	71935311	+	NA	NA	NA	NA	NA	NA	NA	NA	NA	hsa-NEGR1_0002	NA	NA	NA	NA	NA	NA	NA	NA	NA	NA	NA	NA	1	NA	NA	NA	NA	NA	NA	NA	NA	NA	2	1	NA	NA	NA	2	NA		NA	NA	NA	NA	NA
chr1 : 72147257 | 72149853	chr1	72147257	72149853	+	NA	NA	NA	NA	NA	NA	NA	NA	NA	hsa-NEGR1_0012	NA	NA	NA	NA	NA	NA	NA	NA	NA	NA	4	NA	NA	NA	NA	NA	NA	NA	NA	NA	NA	NA	NA	NA	NA	NA	NA	2	NA		NA	NA	NA	NA	NA
chr1 : 72462193 | 72616616	chr1	72462193	72616616	+	NA	NA	NA	NA	NA	NA	NA	NA	NA	hsa-intergenic_007010	1	NA	NA	NA	NA	NA	NA	NA	NA	NA	NA	NA	NA	NA	NA	NA	NA	NA	NA	1	NA	NA	NA	NA	NA	NA	NA	4	1		7	NA	NA	NA	NA
chr1 : 72520307 | 72557986	chr1	72520307	72557986	+	NA	NA	NA	NA	NA	NA	NA	NA	NA	hsa-intergenic_002290	NA	2	NA	NA	NA	1	NA	NA	NA	NA	NA	1	NA	NA	NA	NA	NA	1	NA	2	NA	NA	NA	NA	NA	NA	NA	NA	3		NA	11	NA	NA	NA
chr1 : 72533764 | 72557986	chr1	72533764	72557986	+	NA	NA	NA	NA	NA	NA	NA	NA	NA	hsa-intergenic_000547	1	NA	NA	1	NA	NA	NA	NA	NA	NA	NA	NA	NA	NA	NA	NA	1	NA	1	NA	1	NA	NA	NA	NA	3	2	3	1		15	NA	NA	4	NA
chr1 : 72533764 | 72624716	chr1	72533764	72624716	+	NA	NA	NA	NA	NA	NA	NA	NA	NA	hsa-intergenic_022482	NA	1	NA	NA	NA	NA	NA	NA	NA	NA	NA	NA	NA	1	NA	1	1	NA	NA	NA	NA	NA	NA	NA	1	NA	NA	3	NA		NA	11	NA	NA	NA
chr1 : 72555211 | 72557986	chr1	72555211	72557986	+	NA	NA	NA	NA	NA	NA	NA	NA	NA	hsa-intergenic_000362	2	NA	NA	NA	2	NA	NA	NA	1	2	NA	NA	1	NA	NA	NA	NA	NA	NA	NA	2	NA	NA	NA	NA	2	2	NA	NA		21	NA	NA	NA	23
chr1 : 72555211 | 72624716	chr1	72555211	72624716	+	NA	NA	NA	NA	NA	NA	NA	NA	NA	hsa-intergenic_012463	2	NA	1	NA	NA	NA	1	NA	NA	NA	NA	NA	1	NA	NA	NA	NA	NA	NA	NA	NA	NA	NA	NA	1	NA	NA	4	1		13	NA	10	NA	NA
chr15 : 58912563 | 58916999	chr15	58912563	58916999	+	+	exonic	-	ENSG00000137776.17	SLTM	isExon-isExon	58912563,58916935;58912563,58913499,58916935	58912610,58916999;58912610,58913696,58916999	113;311	hsa-SLTM_0001	15	10	19	6	71	6	12	16	27	25	25	40	30	31	31	25	23	31	66	22	35	31	9	16	20	6	19	25	10		48	51	58	58	138
chr15 : 59030804 | 59031702	chr15	59030804	59031702	+	+	exonic	+	ENSG00000157450.16	RNF111	isExon-isExon	5903080459030800	5903170259031700	1798	hsa-RNF111_0001	7	5	6	9	3	6	4	3	6	5	1	14	10	7	3	4	2	7	7	11	4	5	5	4	11	8	18	41	19		112	79	130	87	91
chr15 : 61929501 | 61931259	chr15	61929501	61931259	+	+	exonic	-	ENSG00000129003.19	VPS13C	isExon-isExon	6192950161931090	6192974861931250	418	hsa-VPS13C_0035	4	7	9	2	6	2	3	4	4	NA	NA	4	2	1	3	1	4	11	5	3	1	5	2	1	2	NA	6	19	8		169	142	184	132	154
chr1 : 74249459 | 74370392	chr1	74249459	74370392	+	NA	NA	NA	NA	NA	NA	NA	NA	NA	hsa-FPGT-TNNI3K_0042	NA	NA	NA	NA	NA	NA	NA	NA	NA	1	1	1	NA	NA	NA	NA	NA	NA	NA	NA	NA	NA	3	NA	NA	NA	NA	NA	3		NA	NA	NA	NA	NA
chr15 : 62007308 | 62013992	chr15	62007308	62013992	+	+	exonic	-	ENSG00000129003.19	VPS13C	isExon-isExon	6.20073e+47	6.20075e+47	606	hsa-VPS13C_0011	39	42	63	29	26	28	49	11	50	75	21	96	47	70	21	31	37	48	33	59	44	55	42	48	40	66	122	258	93		126	144	132	137	184
chr15 : 63696124 | 63716473	chr15	63696124	63716473	+	+	exonic	-	ENSG00000103657.14	HERC1	isExon-isExon	6.36961e+47	6.36963e+47	1143	hsa-HERC1_0035	71	44	84	43	46	55	66	44	73	64	36	153	28	40	66	35	57	78	51	82	61	51	36	67	40	45	108	499	139		172	139	215	146	270
chr1 : 74463441 | 74492266	chr1	74463441	74492266	+	NA	NA	NA	NA	NA	NA	NA	NA	NA	hsa-FPGT-TNNI3K_0007	NA	1	NA	NA	NA	NA	2	2	NA	NA	NA	NA	NA	NA	NA	NA	NA	NA	1	NA	NA	NA	NA	NA	NA	3	1	4	1		NA	16	NA	NA	NA
chr1 : 74489189 | 74492266	chr1	74489189	74492266	+	NA	NA	NA	NA	NA	NA	NA	NA	NA	hsa-FPGT-TNNI3K_0010	1	NA	NA	NA	3	NA	3	1	1	1	1	NA	NA	2	NA	NA	NA	2	2	NA	2	NA	1	NA	NA	NA	NA	2	1		13	NA	NA	NA	15
chr1 : 74631713 | 74649315	chr1	74631713	74649315	+	NA	NA	NA	NA	NA	NA	NA	NA	NA	hsa-ERICH3_0001	NA	NA	NA	1	NA	NA	NA	1	1	NA	NA	NA	NA	1	NA	NA	NA	NA	NA	NA	NA	NA	NA	NA	NA	1	NA	NA	NA		NA	NA	NA	28	NA
chr1 : 75238513 | 75243011	chr1	75238513	75243011	+	NA	NA	NA	NA	NA	NA	NA	NA	NA	hsa-SLC44A5_0027	NA	NA	2	NA	NA	NA	NA	NA	NA	NA	NA	NA	NA	NA	NA	NA	NA	2	NA	NA	NA	NA	NA	NA	NA	NA	NA	2	NA		NA	NA	31	NA	NA
chr15 : 63706780 | 63716473	chr15	63706780	63716473	+	+	exonic	-	ENSG00000103657.14	HERC1	isExon-isExon	6.37068e+31	6.37068e+31	658	hsa-HERC1_0013	4	11	6	8	11	6	5	4	3	2	NA	10	3	4	7	2	5	8	7	4	9	8	3	4	5	7	3	41	8		257	210	315	189	313
chr15 : 63774694 | 63775649	chr15	63774694	63775649	+	+	exonic	-	ENSG00000103657.14	HERC1	isExon-isExon	6377469463774690	6377564963775640	1912	hsa-HERC1_0001	2	1	2	3	NA	3	2	3	2	2	NA	7	1	2	NA	1	5	NA	2	2	1	1	2	1	2	3	3	11	6		182	100	205	155	NA
chr15 : 64112573 | 64123546	chr15	64112573	64123546	+	+	exonic	+	ENSG00000028528.15	SNX1	isExon-isExon	64112573,64115589,64118117,64118788,64123503;64112573,64118203,64118788,64123503;64112573,64118117,64118788,64123503;64112573,64123503	64112684,64115706,64118244,64118854,64123546;64112684,64118244,64118854,64123546;64112684,64118244,64118854,64123546;64112684,64123546	469;265;351;156	hsa-SNX1_0005	1	1	3	NA	2	3	1	1	NA	1	NA	2	1	NA	NA	NA	NA	NA	2	NA	NA	1	NA	NA	1	3	8	23	4		92	78	69	NA	59
chr15 : 64118117 | 64123546	chr15	64118117	64123546	+	+	exonic	+	ENSG00000028528.15	SNX1	isExon-isExon	6.41181e+23	6.41182e+23	239	hsa-SNX1_0010	4	5	2	NA	1	1	3	1	2	NA	2	8	2	NA	NA	NA	NA	4	NA	3	4	NA	NA	3	NA	NA	3	18	4		111	104	105	NA	78
chr15 : 64499293 | 64500166	chr15	64499293	64500166	+	+	exon	+	ENSG00000180357.9	ZNF609	isExon-inExon	64499293,64499293;64499293,64499293	64500166,64503058;64500166,64500166	4640;1748	hsa-ZNF609_0001	80	42	68	68	126	59	52	82	76	72	59	105	52	65	82	50	55	102	160	79	71	58	40	69	39	45	88	253	65		70	53	69	73	124
chr15 : 65700544 | 65701890	chr15	65700544	65701890	+	+	exonic	-	ENSG00000174485.16	DENND4A	isExon-isExon	65700544,65701051,65701762;65700544,65701051,65701762	65700672,65701192,65701890;65700675,65701192,65701890	400;403	hsa-DENND4A_0058	3	2	4	3	5	1	1	2	4	5	2	8	5	1	2	5	3	7	4	3	7	7	4	1	6	5	6	6	7		77	54	79	60	37
chr15 : 65715478 | 65756472	chr15	65715478	65756472	+	+	exonic	-	ENSG00000174485.16	DENND4A	isExon-isExon	6.57155e+95	6.57156e+95	1975	hsa-DENND4A_0008	5	2	7	4	1	6	11	1	11	2	4	8	1	4	3	4	9	NA	4	8	6	3	7	4	2	2	4	31	6		108	105	120	72	99
chr15 : 65729072 | 65756472	chr15	65729072	65756472	+	+	exonic	-	ENSG00000174485.16	DENND4A	isExon-isExon	6.57291e+71	6.57292e+71	1509	hsa-DENND4A_0029	2	5	4	2	NA	3	1	2	5	NA	1	4	3	7	2	3	3	1	NA	2	3	3	NA	4	NA	7	3	8	5		107	103	119	76	NA
chr1 : 75739980 | 75750891	chr1	75739980	75750891	+	NA	NA	NA	NA	NA	NA	NA	NA	NA	hsa-ACADM_0026	NA	NA	NA	NA	NA	NA	NA	NA	NA	NA	NA	NA	NA	NA	NA	NA	NA	NA	NA	NA	1	NA	1	2	NA	1	NA	NA	NA		NA	NA	NA	NA	NA
chr15 : 65752379 | 65761438	chr15	65752379	65761438	+	+	exonic	-	ENSG00000174485.16	DENND4A	isExon-isExon	65752379,65756140,65761360;65752379,65756140,65761367	65752628,65756472,65761438;65752628,65756472,65761438	662;655	hsa-DENND4A_0007	11	14	11	3	3	6	6	3	10	11	4	25	7	7	5	3	5	8	9	6	12	10	7	6	10	7	23	60	22		81	76	65	56	46
chr15 : 66435027 | 66436892	chr15	66435027	66436892	+	+	exonic	+	ENSG00000169032.10	MAP2K1	isExon-isExon	6643502766436740	6643523766436890	358	hsa-MAP2K1_0001	3	3	NA	2	4	1	1	1	1	5	1	NA	NA	NA	NA	1	NA	NA	NA	NA	1	2	1	2	3	3	4	4	2		125	94	NA	78	154
chr15 : 67231814 | 67236820	chr15	67231814	67236820	+	+	exonic	-	ENSG00000103591.13	AAGAB	isExon-isExon	6.72318e+31	6.72319e+31	462	hsa-AAGAB_0001	35	37	37	16	16	27	24	18	46	41	29	71	38	30	28	22	27	65	43	31	27	32	21	27	39	41	86	256	93		103	75	86	58	75
chr15 : 67664597 | 67703408	chr15	67664597	67703408	+	+	exonic	+	ENSG00000137764.20	MAP2K5	isExon-isExon	6.76646e+31	6.76646e+31	246	hsa-MAP2K5_0016	8	11	2	8	8	6	5	3	NA	11	4	20	11	11	5	9	11	15	15	4	5	12	7	11	10	12	16	47	15		89	71	99	55	91
chr1 : 76313805 | 76412417	chr1	76313805	76412417	+	NA	NA	NA	NA	NA	NA	NA	NA	NA	hsa-ST6GALNAC3_0007	NA	NA	NA	NA	NA	NA	NA	NA	3	NA	NA	NA	NA	NA	NA	NA	NA	NA	1	NA	1	NA	NA	1	NA	NA	1	NA	1		NA	NA	NA	NA	NA
chr15 : 67664597 | 67748601	chr15	67664597	67748601	+	+	exonic	+	ENSG00000137764.20	MAP2K5	isExon-isExon	67664597,67692479,67693518,67703337,67727916,67748231,67748569;67664597,67692479,67693518,67703337,67748231,67748569	67664645,67692552,67693568,67703408,67727945,67748257,67748601;67664645,67692552,67693568,67703408,67748257,67748601	336;306	hsa-MAP2K5_0034	4	6	7	1	12	4	NA	4	5	9	3	14	9	1	1	5	3	14	NA	2	8	9	4	5	4	7	7	25	13		92	61	80	53	70
chr1 : 77044204 | 77050365	chr1	77044204	77050365	+	NA	NA	NA	NA	NA	NA	NA	NA	NA	hsa-ST6GALNAC5_0001	NA	1	NA	NA	NA	NA	NA	NA	NA	NA	NA	1	NA	1	1	NA	NA	1	NA	NA	NA	NA	NA	1	NA	1	3	4	NA		NA	39	NA	NA	NA
chr1 : 77044204 | 77068843	chr1	77044204	77068843	+	NA	mix;mix;mix;mix	+;+;+;+	ENSG00000117069.15;ENSG00000117069.15;ENSG00000117069.15;ENSG00000288543.1	ST6GALNAC5;ST6GALNAC5;ST6GALNAC5;RP4-564M11.2	isExon-intergenic;isExon-intergenic;isExon-intergenic;intergenic-isExon	77044204,77050258,77062975;77044204,77050262,77062975;77044204,77050258;77044204,77068084,77068736	77044613,77050365,77068843;77044613,77050365,77068843;77044613,77068843;77068001,77068247,77068843	6387;6383;18996;24070	hsa-RP4-564M11_0001	NA	NA	3	NA	4	NA	1	1	3	3	5	1	2	1	1	2	2	5	NA	1	NA	1	NA	4	1	NA	6	6	6		NA	NA	39	NA	42
chr1 : 77062975 | 77068843	chr1	77062975	77068843	+	NA	NA	NA	NA	NA	NA	NA	NA	NA	hsa-RP4-564M11_0002	NA	1	NA	NA	NA	NA	NA	NA	1	1	1	1	NA	NA	NA	NA	1	NA	NA	NA	NA	NA	NA	NA	NA	1	NA	3	2		NA	26	NA	NA	NA
chr1 : 77068081 | 77068843	chr1	77068081	77068843	+	NA	NA	NA	NA	NA	NA	NA	NA	NA	hsa-RP4-564M11_0005	NA	1	NA	NA	NA	2	NA	NA	NA	NA	NA	NA	1	1	NA	NA	NA	NA	NA	NA	2	NA	1	NA	2	NA	2	NA	NA		NA	17	NA	NA	NA
chr15 : 67664597 | 67772752	chr15	67664597	67772752	+	+	exonic	+	ENSG00000137764.20	MAP2K5	isExon-isExon	67664597,67692479,67693518,67703337,67748231,67748569,67769602,67772707;67664597,67692479,67693518,67703337,67727916,67748231,67748569,67769602,67772707	67664645,67692552,67693568,67703408,67748257,67748601,67769663,67772752;67664645,67692552,67693568,67703408,67727945,67748257,67748601,67769663,67772752	414;444	hsa-MAP2K5_0056	6	5	8	4	1	5	3	2	5	8	6	13	10	5	6	9	7	11	4	7	6	6	3	4	6	10	13	26	7		76	64	49	48	64
chr1 : 77122275 | 77169395	chr1	77122275	77169395	+	NA	NA	NA	NA	NA	NA	NA	NA	NA	hsa-PIGK_0009	NA	NA	NA	NA	NA	1	NA	NA	1	NA	NA	NA	NA	NA	NA	NA	NA	NA	2	NA	NA	NA	NA	NA	NA	NA	2	1	NA		NA	NA	NA	NA	NA
chr15 : 67692479 | 67703408	chr15	67692479	67703408	+	+	exonic	+	ENSG00000137764.20	MAP2K5	isExon-isExon	6.76925e+23	6.76926e+23	197	hsa-MAP2K5_0033	1	2	3	2	5	2	2	1	1	4	1	10	4	1	1	2	NA	5	NA	NA	NA	1	1	1	4	2	4	6	7		107	68	130	64	96
chr15 : 67692479 | 67772752	chr15	67692479	67772752	+	+	exonic	+	ENSG00000137764.20	MAP2K5	isExon-isExon	67692479,67693518,67703337,67727916,67748231,67748569,67769602,67772707;67692479,67693518,67703337,67748231,67748569,67769602,67772707	67692552,67693568,67703408,67727945,67748257,67748601,67769663,67772752;67692552,67693568,67703408,67748257,67748601,67769663,67772752	395;365	hsa-MAP2K5_0069	NA	3	NA	1	2	4	NA	6	7	5	3	11	3	2	1	5	8	3	5	5	5	NA	2	3	3	7	6	20	7		NA	61	NA	51	75
chr15 : 68141946 | 68164804	chr15	68141946	68164804	+	+	exonic	+	ENSG00000033800.14	PIAS1	isExon-isExon	6.81419e+47	6.8142e+47	539	hsa-PIAS1_0002	14	13	7	4	6	9	10	NA	7	11	4	15	6	7	9	3	5	8	6	16	6	9	4	7	8	10	12	52	25		77	63	99	35	52
chr15 : 72007826 | 72027793	chr15	72007826	72027793	+	+	exonic	-	ENSG00000066933.16	MYO9A	isExon-isExon	72007826,72010350,72020918,72027731;72007826,72010350,72019039,72020918,72027731	72007952,72010447,72021017,72027793;72007952,72010447,72019095,72021017,72027793	388;445	hsa-MYO9A_0122	4	6	2	3	4	5	8	2	9	NA	3	13	7	4	7	7	3	4	7	5	5	4	3	6	7	11	13	38	12		141	108	182	84	89
chr15 : 72045724 | 72046634	chr15	72045724	72046634	+	+	exonic	-	ENSG00000066933.16	MYO9A	isExon-isExon	7204572472045720	7204663472046630	1822	hsa-MYO9A_0001	9	3	8	6	4	8	1	2	3	6	6	13	7	6	3	2	6	6	4	8	6	4	3	5	11	15	21	59	28		70	73	85	82	119
chr1 : 77286941 | 77473059	chr1	77286941	77473059	+	NA	NA	NA	NA	NA	NA	NA	NA	NA	hsa-AK5_0018	NA	NA	2	2	NA	NA	NA	NA	NA	1	NA	NA	NA	1	NA	1	1	1	NA	NA	NA	NA	NA	NA	NA	NA	NA	2	NA		NA	NA	359	334	NA
chr15 : 72518067 | 72561549	chr15	72518067	72561549	+	+	exonic	+	ENSG00000166233.15	ARIH1	isExon-isExon	72518067,72544820,72555271,72555852,72561483;72518067,72561483	72518134,72544964,72555363,72555907,72561549;72518134,72561549	429;135	hsa-ARIH1_0006	NA	2	4	3	4	5	3	1	5	2	3	14	10	4	3	3	5	3	5	5	8	6	2	5	5	4	17	32	10		NA	115	224	124	146
chr1 : 77293793 | 77297947	chr1	77293793	77297947	+	NA	NA	NA	NA	NA	NA	NA	NA	NA	hsa-AK5_0001	NA	1	NA	NA	1	NA	NA	1	NA	NA	NA	2	NA	NA	NA	NA	2	NA	NA	NA	NA	2	NA	NA	1	2	NA	3	1		NA	511	NA	NA	457
chr15 : 72518067 | 72572165	chr15	72518067	72572165	+	+	exonic	+	ENSG00000166233.15	ARIH1	isExon-isExon	7.25181e+79	7.25181e+79	840	hsa-ARIH1_0001	1	NA	5	4	3	5	3	3	5	4	6	10	3	NA	NA	3	NA	4	2	2	5	6	NA	3	3	2	4	28	6		216	NA	195	135	160
chr15 : 72760407 | 72775097	chr15	72760407	72775097	+	+	exonic	-	ENSG00000159322.18	ADPGK	isExon-isExon	72760407,72771783,72774872;72760407,72774872	72760527,72771845,72775097;72760527,72775097	410;347	hsa-ADPGK_0002	2	5	4	1	3	3	3	3	3	2	5	6	3	2	4	3	6	2	NA	6	3	NA	NA	3	3	3	9	29	13		27	31	30	26	20
chr1 : 77293793 | 77486352	chr1	77293793	77486352	+	NA	NA	NA	NA	NA	NA	NA	NA	NA	NA	NA	NA	NA	NA	NA	NA	NA	NA	1	NA	NA	NA	NA	NA	NA	NA	NA	NA	NA	NA	NA	NA	NA	NA	NA	NA	NA	4	NA		NA	NA	NA	NA	NA
chr1 : 77406550 | 77417715	chr1	77406550	77417715	+	NA	NA	NA	NA	NA	NA	NA	NA	NA	hsa-AK5_0017	NA	NA	NA	NA	NA	NA	NA	NA	1	1	NA	NA	1	NA	NA	NA	NA	NA	NA	NA	NA	NA	NA	NA	NA	NA	NA	NA	3		NA	NA	NA	NA	NA
chr15 : 73116540 | 73178427	chr15	73116540	73178427	+	+	exonic	+	ENSG00000067141.17	NEO1	isExon-isExon	7.31165e+47	7.31169e+47	1161	hsa-NEO1_0003	4	NA	1	2	5	2	3	1	NA	3	2	NA	NA	NA	3	1	4	3	NA	1	NA	1	1	4	NA	3	5	26	9		93	NA	63	57	80
chr1 : 77518564 | 77536038	chr1	77518564	77536038	+	NA	NA	NA	NA	NA	NA	NA	NA	NA	hsa-AK5_0008	1	1	NA	NA	1	NA	NA	NA	NA	NA	NA	NA	NA	NA	NA	NA	NA	1	1	NA	NA	NA	NA	NA	NA	NA	NA	NA	NA		611	283	NA	NA	424
chr15 : 73176403 | 73178427	chr15	73176403	73178427	+	+	exonic	+	ENSG00000067141.17	NEO1	isExon-isExon	7317640373178300	7317655773178420	276	hsa-NEO1_0001	8	6	7	2	4	2	7	2	7	8	2	15	8	4	10	5	5	13	3	6	5	5	4	6	8	4	14	35	15		108	102	89	56	60
chr15 : 74671455 | 74675142	chr15	74671455	74675142	+	+	exonic	-	ENSG00000179151.13	EDC3	isExon-isExon	7467145574674960	7467177474675140	502	hsa-EDC3_0003	3	9	5	1	1	4	2	6	4	5	NA	8	5	6	3	NA	5	6	4	11	5	3	NA	2	6	5	4	17	9		49	36	38	32	62
chr1 : 77576068 | 77641655	chr1	77576068	77641655	+	NA	NA	NA	NA	NA	NA	NA	NA	NA	hsa-ZZZ3_0028	NA	NA	NA	NA	NA	NA	NA	NA	NA	NA	NA	3	NA	NA	NA	NA	1	NA	NA	NA	NA	NA	NA	NA	NA	NA	NA	2	NA		NA	NA	NA	NA	NA
chr15 : 74926766 | 74929232	chr15	74926766	74929232	+	+	exonic	-	ENSG00000178741.12	COX5A	isExon-isExon	7492676674929110	7492688774929230	239	hsa-COX5A_0001	11	5	9	3	7	2	4	4	5	3	3	6	2	2	NA	4	2	5	5	6	6	3	2	3	9	4	17	33	12		149	101	165	84	180
chr15 : 75411492 | 75413045	chr15	75411492	75413045	+	+	exonic	-	ENSG00000169375.16	SIN3A	isExon-isExon	7541149275412760	7541174375413040	535	hsa-SIN3A_0019	3	4	3	NA	1	3	1	1	3	4	2	4	NA	3	1	NA	3	1	4	4	NA	NA	NA	1	NA	7	10	15	4		66	64	61	NA	38
chr15 : 75854386 | 75883424	chr15	75854386	75883424	+	+	exonic	+	ENSG00000140367.12	UBE2Q2	isExon-isExon	75854386,75868951,75873428,75876187,75877961,75879098,75883366;75854386,75883366;75854386,75859878,75868951,75873428,75876187,75877961,75879098,75883366	75854487,75869010,75873568,75876271,75878021,75879188,75883424;75854487,75883424;75854487,75859982,75869010,75873568,75876271,75878021,75879188,75883424	599;161;704	hsa-UBE2Q2_0003	15	10	3	5	6	7	NA	2	16	2	6	10	9	15	5	4	9	18	13	15	9	12	NA	9	13	17	10	24	6		31	38	33	30	26
chr15 : 76274412 | 76295737	chr15	76274412	76295737	+	+	exonic	-	ENSG00000140374.16	ETFA	isExon-isExon	76274412,76283757,76285637,76286371,76287846,76292431,76292619,76295591;76274412,76283757,76285637,76286371,76287846,76292431,76295591;76274412,76285637,76286371,76287846,76292431,76292619,76295591	76274494,76283825,76285738,76286481,76287945,76292513,76292700,76295737;76274494,76283825,76285738,76286481,76287945,76292513,76295737;76274494,76285738,76286481,76287945,76292513,76292700,76295737	777;695;708	hsa-ETFA_0001	12	6	9	3	4	4	1	7	10	9	3	13	11	10	11	9	8	19	17	8	9	11	NA	7	6	9	23	50	25		78	81	50	41	38
chr15 : 76574158 | 76683061	chr15	76574158	76683061	+	+	mix	-	ENSG00000140386.13	SCAPER	isExon-intronic	76574158,76576859;76574158,76621764,76665653;76574158,76621764	76574284,76683061;76574284,76621829,76683061;76574284,76683061	106330;17602;61425	hsa-SCAPER_0051	2	5	3	2	2	2	1	NA	NA	NA	NA	2	3	NA	2	NA	NA	2	NA	NA	NA	NA	NA	NA	NA	NA	NA	3	NA		37	40	46	37	57
chr15 : 76728409 | 76728737	chr15	76728409	76728737	+	+	mix	-	ENSG00000140386.13	SCAPER	intronic-isExon	7672840976728400	7672873776728730	658	hsa-SCAPER_0106	1	3	3	2	14	2	1	5	5	2	2	3	3	2	3	6	3	2	7	1	2	2	NA	NA	NA	NA	NA	7	NA		34	30	39	34	146
chr15 : 77252367 | 77286504	chr15	77252367	77286504	+	+	exonic	-	ENSG00000173517.11	PEAK1	isExon-isExon	77252367,77286423;77252367,77284958,77286423;77252367,77283883,77284958,77286423	77252526,77286504;77252526,77285078,77286504;77252526,77284030,77285055,77286504	242;363;488	hsa-PEAK1_0004	11	6	7	NA	9	5	2	8	12	6	4	19	10	3	4	6	1	5	NA	NA	6	10	4	7	5	6	6	19	16		119	92	69	NA	99
chr15 : 77252367 | 77365225	chr15	77252367	77365225	+	+	exonic	-	ENSG00000173517.11	PEAK1	isExon-isExon	77252367,77286423,77365163;77252367,77283883,77284958,77286423,77365163;77252367,77365163	77252526,77286504,77365225;77252526,77284030,77285055,77286504,77365225;77252526,77365225	305;551;223	hsa-PEAK1_0008	7	1	3	6	NA	4	3	4	5	5	NA	11	NA	2	3	NA	3	5	NA	2	2	6	6	4	6	2	3	15	8		107	82	78	60	NA
chr15 : 77467095 | 77471814	chr15	77467095	77471814	+	+	exonic	+	ENSG00000140382.15	HMG20A	isExon-isExon	7.74671e+23	7.74673e+23	378	hsa-HMG20A_0001	3	3	10	6	8	7	2	10	7	6	NA	10	7	9	2	NA	NA	2	6	6	4	4	2	1	1	4	13	32	4		67	47	65	47	116
chr15 : 80120328 | 80122800	chr15	80120328	80122800	+	+	exonic	+	ENSG00000086666.19	ZFAND6	isExon-isExon	80120328,80121712,80122700;80120328,80121748,80122700	80120498,80121820,80122800;80120498,80121820,80122800	381;345	hsa-ZFAND6_0001	8	12	9	6	13	8	7	6	9	11	6	19	13	13	9	7	13	20	9	15	19	15	5	7	14	7	30	78	28		27	26	29	16	14
chr15 : 80457929 | 80475223	chr15	80457929	80475223	+	+	exonic	+	ENSG00000172379.21	ARNT2	isExon-isExon	8.04579e+23	8.0458e+23	476	hsa-ARNT2_0009	7	5	4	2	4	1	4	NA	6	3	7	4	NA	1	7	3	1	8	10	6	6	3	2	5	7	NA	5	6	11		487	219	415	451	587
chr15 : 80457929 | 80514405	chr15	80457929	80514405	+	+	exonic	+	ENSG00000172379.21	ARNT2	isExon-isExon	8.04579e+47	8.0458e+47	731	hsa-ARNT2_0002	10	5	2	3	5	2	1	5	5	3	1	8	2	5	3	4	5	6	4	9	5	7	4	3	5	4	5	20	7		441	270	462	398	593
chr15 : 82688736 | 82689453	chr15	82688736	82689453	+	+	exonic	-	ENSG00000103723.17	AP3B2	isExon-isExon	82688736,82688988,82689378;82688736,82688988,82689378;82688736,82689158,82689378;82688736,82689378	82688831,82689112,82689453;82688831,82689232,82689453;82688831,82689232,82689453;82689232,82689453	297;417;247;573	hsa-AP3B2_0001	7	3	5	8	16	3	5	16	14	12	8	4	7	4	10	NA	8	13	17	6	9	NA	6	5	7	6	15	25	13		160	135	209	189	286
chr15 : 83151215 | 83158041	chr15	83151215	83158041	+	+	exonic	-	ENSG00000166503.9	HDGFL3	isExon-isExon	8.31512e+23	8.31514e+23	445	hsa-RP11-382A20_0002	14	8	7	11	10	6	4	10	11	14	12	15	14	7	9	3	14	7	22	10	19	6	3	10	8	9	10	20	20		193	103	168	89	163
chr1 : 77717867 | 77734416	chr1	77717867	77734416	+	NA	NA	NA	NA	NA	NA	NA	NA	NA	hsa-USP33_0070	NA	NA	1	NA	NA	NA	NA	NA	NA	NA	NA	NA	NA	1	NA	NA	NA	NA	NA	NA	NA	NA	NA	NA	NA	NA	NA	2	1		NA	NA	194	NA	NA
chr15 : 83151215 | 83164075	chr15	83151215	83164075	+	+	exonic	-	ENSG00000166503.9	HDGFL3	isExon-isExon	8.31512e+31	8.31514e+31	522	hsa-RP11-382A20_0001	3	6	3	3	8	3	5	1	7	11	2	6	3	3	5	6	6	3	5	5	9	2	3	8	4	5	NA	15	7		163	73	136	89	205
chr15 : 83559253 | 83576741	chr15	83559253	83576741	+	+	exonic	+	ENSG00000140600.17	SH3GL3	isExon-isExon	83559253,83565134,83568529,83572565,83576583;83559253,83565134,83568536,83572565,83576583	83559321,83565206,83568672,83572698,83576741;83559321,83565206,83568672,83572698,83576741	579;572	hsa-SH3GL3_0001	5	2	5	4	3	5	3	5	6	5	6	5	4	5	6	4	4	14	11	5	2	11	8	6	NA	7	4	35	9		152	125	207	104	150
chr15 : 83559253 | 83588771	chr15	83559253	83588771	+	+	exonic	+	ENSG00000140600.17	SH3GL3	isExon-isExon	83559253,83565134,83568536,83572565,83576583,83586983,83588662;83559253,83565134,83568529,83572565,83576583,83586983,83588662	83559321,83565206,83568672,83572698,83576741,83587086,83588771;83559321,83565206,83568672,83572698,83576741,83587086,83588771	786;793	hsa-SH3GL3_0013	28	32	36	25	10	21	20	30	19	29	18	54	33	18	17	8	16	26	25	25	21	19	19	37	24	39	69	154	52		149	106	174	90	124
chr15 : 83559253 | 83609466	chr15	83559253	83609466	+	+	mix	+	ENSG00000140600.17	SH3GL3	intronic-isExon	83559253,83559253;83559253,83565134;83559253,83565134,83568529,83572565,83576583,83586983,83588662;83559253,83565134,83568536,83572565,83576583,83586983,83588662	83609466,83609466;83559321,83609466;83559321,83565206,83568672,83572698,83576741,83587086,83609466;83559321,83565206,83568672,83572698,83576741,83587086,83609466	100428;44402;21488;21481	hsa-SH3GL3_0015	7	1	6	2	3	4	3	2	2	4	NA	4	4	7	2	5	3	8	4	3	3	5	1	6	4	7	6	19	11		66	59	92	51	61
chr15 : 85064370 | 85067204	chr15	85064370	85067204	+	+	exonic	+	ENSG00000073417.15	PDE8A	isExon-isExon	8506437085067010	8506442685067200	248	hsa-PDE8A_0002	4	3	1	5	5	5	2	15	3	1	1	16	4	1	2	2	1	4	1	6	2	5	4	6	3	7	15	76	9		38	44	57	38	59
chr15 : 85064370 | 85083644	chr15	85064370	85083644	+	+	exonic	+	ENSG00000073417.15	PDE8A	isExon-isExon	85064370,85067014,85075862,85076733,85083556;85064370,85067014,85083556	85064426,85067204,85075918,85076787,85083644;85064426,85067204,85083644	449;337	hsa-PDE8A_0001	5	5	2	2	4	3	NA	5	2	5	2	3	4	3	2	1	NA	1	5	NA	1	6	3	4	1	4	5	21	3		32	34	49	35	43
chr15 : 85075862 | 85083644	chr15	85075862	85083644	+	+	exonic	+	ENSG00000073417.15	PDE8A	isExon-isExon	8.50759e+23	8.50759e+23	201	hsa-PDE8A_0006	5	2	2	2	2	3	NA	9	NA	3	4	7	NA	4	4	2	4	3	7	1	4	2	2	7	3	3	9	46	3		48	49	59	40	42
chr15 : 85113377 | 85126374	chr15	85113377	85126374	+	+	exonic	+	ENSG00000073417.15	PDE8A	isExon-isExon	8.51134e+63	8.51134e+63	1139	hsa-PDE8A_0005	NA	4	2	1	5	3	1	13	6	NA	4	6	1	1	3	4	1	5	NA	2	3	8	4	7	4	2	12	35	7		NA	51	42	39	43
chr15 : 85113873 | 85115487	chr15	85113873	85115487	+	+	exonic	+	ENSG00000073417.15	PDE8A	isExon-isExon	8511387385115430	8511403785115480	214	hsa-PDE8A_0034	1	5	2	2	NA	3	1	9	1	2	3	16	2	NA	NA	NA	1	5	NA	2	1	NA	6	4	4	4	6	60	7		55	87	71	49	NA
chr15 : 85113873 | 85121014	chr15	85113873	85121014	+	+	exonic	+	ENSG00000073417.15	PDE8A	isExon-isExon	8.51139e+39	8.5114e+39	767	hsa-PDE8A_0033	10	8	14	10	1	4	8	10	11	2	3	16	10	7	8	2	4	10	NA	7	5	14	10	16	4	8	17	61	21		32	36	44	24	18
chr1 : 77801331 | 77873120	chr1	77801331	77873120	+	NA	NA	NA	NA	NA	NA	NA	NA	NA	hsa-FAM73A_0040	NA	NA	NA	NA	NA	NA	NA	NA	NA	NA	NA	NA	NA	NA	NA	NA	NA	NA	NA	NA	NA	NA	NA	1	1	NA	NA	3	2		NA	NA	NA	NA	NA
chr15 : 87929191 | 87940753	chr15	87929191	87940753	+	+	exonic	-	ENSG00000140538.16	NTRK3	isExon-isExon	8.79292e+23	8.79294e+23	548	hsa-NTRK3_0002	27	13	16	10	8	9	18	12	30	19	23	17	18	10	20	26	11	33	21	13	23	11	10	14	19	7	21	45	26		111	53	94	72	114
chr15 : 89113725 | 89116521	chr15	89113725	89116521	+	+	exonic	+	ENSG00000140526.18	ABHD2	isExon-isExon	8911372589116320	8911382489116520	300	hsa-ABHD2_0002	20	13	17	11	23	5	12	8	12	19	10	25	17	3	13	10	10	18	26	9	13	16	8	11	7	11	29	46	21		215	173	178	203	229
chr15 : 89113725 | 89155534	chr15	89113725	89155534	+	+	exonic	+	ENSG00000140526.18	ABHD2	isExon-isExon	8.91137e+31	8.91138e+31	644	hsa-ABHD2_0008	12	8	14	6	10	4	11	7	16	14	6	13	13	9	11	9	6	24	9	7	7	9	6	6	7	6	23	56	19		122	116	129	99	127
chr15 : 90217439 | 90221765	chr15	90217439	90221765	+	+	exonic	+	ENSG00000185033.14	SEMA4B	isExon-isExon	9.02174e+47	9.02176e+47	704	hsa-SEMA4B_0001	3	10	6	6	8	4	NA	4	4	2	2	7	3	10	5	1	6	5	13	6	NA	3	3	4	4	7	19	30	9		45	76	44	48	74
chr1 : 77803270 | 77820810	chr1	77803270	77820810	+	NA	NA	NA	NA	NA	NA	NA	NA	NA	hsa-FAM73A_0041	NA	NA	NA	NA	NA	NA	NA	NA	NA	NA	NA	NA	NA	NA	NA	NA	NA	NA	NA	NA	NA	NA	NA	1	NA	NA	NA	4	NA		NA	NA	NA	NA	NA
chr15 : 90439332 | 90443478	chr15	90439332	90443478	+	+	exonic	+	ENSG00000140575.13	IQGAP1	isExon-isExon	9.04393e+31	9.04394e+31	446	hsa-IQGAP1_0009	4	7	1	6	2	1	3	3	NA	2	5	4	1	3	4	3	2	3	6	2	4	8	2	5	3	4	10	19	6		65	47	46	44	42
chr1 : 77803270 | 77866391	chr1	77803270	77866391	+	NA	NA	NA	NA	NA	NA	NA	NA	NA	hsa-FAM73A_0027	NA	1	NA	NA	1	NA	NA	NA	NA	NA	NA	NA	NA	NA	NA	NA	NA	NA	1	1	NA	NA	NA	NA	NA	NA	NA	1	2		NA	120	NA	NA	102
chr15 : 91251819 | 91268605	chr15	91251819	91268605	+	+	exonic	+	ENSG00000185518.12	SV2B	isExon-isExon	9.12518e+55	9.1252e+55	922	hsa-SV2B_0009	8	10	14	4	18	8	12	6	5	9	8	15	17	9	7	5	9	9	7	9	4	11	6	7	16	14	15	48	19		480	260	608	299	332
chr15 : 91251819 | 91284221	chr15	91251819	91284221	+	+	exonic	+	ENSG00000185518.12	SV2B	isExon-isExon	9.12518e+71	9.1252e+71	1257	hsa-SV2B_0002	5	1	1	6	5	2	5	3	2	4	5	5	1	6	5	1	4	4	4	7	3	4	5	3	2	3	5	26	8		537	330	621	502	494
chr1 : 77815108 | 77843407	chr1	77815108	77843407	+	NA	NA	NA	NA	NA	NA	NA	NA	NA	hsa-FAM73A_0043	NA	NA	NA	NA	NA	NA	NA	NA	NA	NA	NA	NA	NA	1	NA	NA	NA	NA	NA	NA	2	NA	NA	NA	2	NA	NA	NA	NA		NA	NA	NA	NA	NA
chr1 : 77815108 | 77861322	chr1	77815108	77861322	+	NA	NA	NA	NA	NA	NA	NA	NA	NA	hsa-FAM73A_0053	NA	NA	NA	NA	NA	NA	NA	NA	NA	NA	NA	NA	NA	NA	NA	1	NA	NA	2	NA	2	1	NA	NA	NA	NA	NA	NA	2		NA	NA	NA	NA	NA
chr15 : 92996957 | 93002317	chr15	92996957	93002317	+	+	exonic	+	ENSG00000173575.22	CHD2	isExon-isExon	9.2997e+39	9.29971e+39	683	hsa-CHD2_0031	3	4	3	7	25	5	2	NA	7	4	4	17	10	7	12	6	6	10	5	3	18	16	3	7	7	3	2	2	NA		91	72	74	117	232
chr15 : 92996957 | 93014909	chr15	92996957	93014909	+	+	exonic	+	ENSG00000173575.22	CHD2	isExon-isExon	9.2997e+71	9.29971e+71	1311	hsa-CHD2_0119	2	2	3	1	3	4	1	1	2	1	2	3	3	NA	3	NA	2	1	NA	1	NA	NA	NA	NA	NA	1	1	5	2		84	75	78	96	193
chr15 : 94356137 | 94402019	chr15	94356137	94402019	+	+	exonic	+	ENSG00000140563.15	MCTP2	isExon-isExon	9.43561e+71	9.43563e+71	1080	hsa-MCTP2_0001	1	3	2	1	NA	3	2	5	NA	NA	2	4	4	2	NA	2	NA	2	2	4	4	3	4	3	1	3	4	9	NA		5	6	2	2	NA
chr15 : 100152612 | 100199423	chr15	100152612	100199423	+	+	exonic	-	ENSG00000140470.15	ADAMTS17	isExon-isExon	1.00153e+26	1.00153e+26	398	hsa-ADAMTS17_0001	NA	5	4	3	4	2	3	1	NA	4	NA	2	3	1	NA	2	2	5	NA	NA	NA	6	NA	1	1	1	14	22	7		NA	17	19	16	40
chr15 : 100330889 | 100334180	chr15	100330889	100334180	+	+	mix	-	ENSG00000140470.15	ADAMTS17	isExon-intronic	1.00331e+17	1.00334e+17	3458	hsa-ADAMTS17_0022	3	1	2	1	6	3	3	1	1	3	2	5	3	5	2	5	5	3	4	2	3	2	NA	2	6	3	7	29	6		7	6	5	3	10
chr15 : 100564692 | 100565265	chr15	100564692	100565265	+	+	exonic	-	ENSG00000140471.17	LINS1	isExon-isExon	1.00565e+17	1.00565e+17	165	hsa-LINS1_0001	12	7	21	11	NA	6	6	5	3	5	6	37	12	7	21	13	8	23	33	6	4	13	11	7	15	18	37	47	31		9	11	13	17	NA
chr15 : 101235082 | 101235577	chr15	101235082	101235577	+	+	exonic	-	ENSG00000131873.7	CHSY1	isExon-isExon	1.01235e+17	1.01236e+17	992	hsa-CHSY1_0001	8	8	14	6	8	3	15	15	12	12	7	9	11	7	9	3	4	13	19	6	5	3	6	4	13	10	12	26	15		46	39	34	42	31
chr15 : 101701086 | 101714963	chr15	101701086	101714963	+	+	exonic	-	ENSG00000185418.16	TARS3	isExon-isExon	1.01701e+62	1.01701e+62	754	hsa-TARSL2_0004	16	11	15	8	7	10	12	10	10	10	20	26	10	11	5	13	9	10	19	9	10	7	8	13	7	16	26	72	27		78	58	50	48	82
chr16 : 1809238 | 1809833	chr16	1809238	1809833	+	+	exonic	-	ENSG00000063854.13	HAGH	isExon-isExon	18092381809754	18093821809833	225	hsa-HAGH_0002	4	8	6	15	27	3	10	14	5	15	25	17	17	11	16	14	13	21	8	16	8	14	10	14	6	6	10	50	6		218	123	184	125	189
chr16 : 2317283 | 2319840	chr16	2317283	2319840	+	+	exonic	-	ENSG00000167972.14	ABCA3	isExon-isExon	2.31728e+20	2.3174e+20	498	hsa-ABCA3_0003	6	1	9	3	5	3	NA	5	8	6	1	NA	2	4	1	NA	3	3	9	4	3	NA	2	2	3	3	9	20	8		123	83	126	92	150
chr16 : 2319581 | 2319840	chr16	2319581	2319840	+	+	exonic	-	ENSG00000167972.14	ABCA3	isExon-isExon	23195812319581	23198402319840	520	hsa-ABCA3_0001	6	7	5	6	14	6	9	7	8	7	7	9	4	2	4	8	3	11	16	5	NA	5	5	7	10	6	17	35	12		126	86	126	103	157
chr16 : 3536122 | 3536994	chr16	3536122	3536994	+	+	exon	+	ENSG00000103351.13	CLUAP1	isExon-inExon	3536122,3536122;3536122,3536122	3536994,3537669;3536994,3539048	2421;3800	hsa-CLUAP1_0016	7	8	5	NA	9	3	3	12	9	9	3	14	8	5	7	4	4	5	6	7	2	6	4	1	5	5	9	47	23		61	41	54	NA	65
chr1 : 83076141 | 83096977	chr1	83076141	83096977	+	NA	NA	NA	NA	NA	NA	NA	NA	NA	hsa-LINC01362_0001	NA	NA	NA	NA	NA	1	1	NA	NA	NA	NA	NA	1	NA	NA	NA	NA	NA	NA	NA	NA	NA	NA	2	NA	NA	1	NA	1		NA	NA	NA	NA	NA
chr1 : 83493287 | 83494693	chr1	83493287	83494693	+	NA	NA	NA	NA	NA	NA	NA	NA	NA	hsa-intergenic_011987	2	1	NA	1	NA	NA	1	NA	NA	1	NA	NA	NA	NA	NA	NA	NA	NA	NA	NA	NA	NA	NA	NA	NA	NA	1	4	NA		3	2	NA	5	NA
chr1 : 83616617 | 83617055	chr1	83616617	83617055	+	NA	NA	NA	NA	NA	NA	NA	NA	NA	hsa-RP11-475O6_0002	4	1	NA	NA	3	1	NA	NA	NA	2	NA	4	NA	1	NA	NA	3	2	NA	3	NA	1	2	NA	NA	NA	2	NA	1		2	1	NA	NA	1
chr16 : 3850297 | 3851009	chr16	3850297	3851009	+	+	exonic	-	ENSG00000005339.15	CREBBP	isExon-isExon	38502973850297	38510093851009	1426	hsa-CREBBP_0001	9	4	10	10	15	3	7	14	13	15	9	7	16	12	11	8	7	13	29	10	10	7	6	11	7	12	18	35	19		145	124	142	159	213
chr1 : 83890321 | 83907661	chr1	83890321	83907661	+	NA	NA	NA	NA	NA	NA	NA	NA	NA	hsa-TTLL7_0024	NA	NA	NA	NA	NA	NA	NA	NA	1	NA	NA	2	NA	NA	NA	NA	NA	NA	NA	NA	NA	1	NA	3	NA	NA	NA	1	NA		NA	NA	NA	NA	NA
chr16 : 3979116 | 3983440	chr16	3979116	3983440	+	+	exonic	-	ENSG00000162104.10	ADCY9	isExon-isExon	39791163983232	39792753983440	369	hsa-ADCY9_0012	5	5	6	4	8	3	3	1	3	2	6	10	3	4	4	6	2	8	16	5	6	1	4	5	2	11	8	14	1		47	27	28	26	40
chr16 : 5027135 | 5028185	chr16	5027135	5028185	+	+	exonic	-	ENSG00000103174.13	NAGPA	isExon-isExon	5027135,5027278,5027846,5027980;5027135,5027846,5027980	5027198,5027379,5027893,5028185;5027198,5027893,5028185	420;318	hsa-NAGPA_0001	3	3	1	3	1	NA	2	1	2	NA	NA	NA	NA	NA	NA	NA	NA	NA	NA	3	NA	1	NA	NA	2	2	1	6	3		77	61	60	78	99
chr1 : 83890321 | 83933766	chr1	83890321	83933766	+	NA	NA	NA	NA	NA	NA	NA	NA	NA	hsa-TTLL7_0020	NA	NA	NA	2	1	NA	NA	1	NA	NA	1	NA	2	NA	NA	NA	NA	2	NA	NA	NA	NA	NA	2	NA	NA	2	2	1		NA	NA	NA	145	246
chr16 : 5467216 | 5470693	chr16	5467216	5470693	+	+	mix	+	ENSG00000078328.23	RBFOX1	isExon-intronic	54672165467216	54706935467254	3517	hsa-RP11-420N3_0007	1	1	3	3	9	4	3	1	2	2	NA	7	1	NA	3	NA	3	7	NA	1	NA	NA	NA	3	2	4	5	15	6		11	8	6	9	19
chr16 : 7579777 | 7607338	chr16	7579777	7607338	+	+	exonic	+	ENSG00000078328.23	RBFOX1	isExon-isExon	7.57978e+34	7.57992e+34	406	hsa-RBFOX1_0002	19	10	24	18	7	15	12	10	11	14	5	28	20	15	12	11	18	15	13	9	6	14	6	6	11	16	25	107	36		380	275	417	213	356
chr1 : 83904079 | 83907661	chr1	83904079	83907661	+	NA	NA	NA	NA	NA	NA	NA	NA	NA	hsa-TTLL7_0047	1	NA	NA	NA	NA	NA	NA	NA	NA	NA	NA	NA	NA	NA	NA	NA	NA	NA	NA	NA	NA	NA	2	1	NA	1	NA	NA	NA		195	NA	NA	NA	NA
chr1 : 83904079 | 83911363	chr1	83904079	83911363	+	NA	NA	NA	NA	NA	NA	NA	NA	NA	hsa-TTLL7_0003	NA	NA	NA	NA	NA	NA	2	1	NA	NA	NA	2	1	NA	NA	NA	NA	1	2	NA	NA	NA	NA	NA	3	NA	NA	2	1		NA	NA	NA	NA	NA
chr16 : 11020193 | 11061022	chr16	11020193	11061022	+	+	exonic	+	ENSG00000038532.16	CLEC16A	isExon-isExon	1.10202e+63	1.10203e+63	813	hsa-CLEC16A_0007	4	5	4	4	10	3	4	4	10	2	4	4	8	1	2	10	10	10	10	5	5	7	2	4	3	6	9	22	5		86	65	71	78	107
chr16 : 11020193 | 11126146	chr16	11020193	11126146	+	+	exonic	+	ENSG00000038532.16	CLEC16A	isExon-isExon	1.10202e+87	1.10203e+87	1338	hsa-CLEC16A_0001	NA	4	4	3	7	1	4	1	3	5	4	4	1	2	5	NA	6	6	2	1	6	NA	1	2	2	4	10	17	6		NA	60	57	84	101
chr1 : 83904079 | 83938016	chr1	83904079	83938016	+	NA	NA	NA	NA	NA	NA	NA	NA	NA	hsa-TTLL7_0002	2	NA	NA	NA	2	NA	NA	2	NA	1	NA	NA	NA	NA	NA	NA	NA	NA	2	NA	NA	NA	NA	NA	NA	NA	NA	2	3		245	NA	NA	NA	170
chr16 : 11846501 | 11847806	chr16	11846501	11847806	+	+	exonic	-	ENSG00000171490.13	RSL1D1	isExon-isExon	1.18465e+23	1.18466e+23	390	hsa-RSL1D1_0002	7	3	3	2	4	NA	3	1	2	4	NA	3	5	4	2	1	3	NA	NA	4	1	2	NA	1	2	5	1	8	1		58	39	81	29	44
chr16 : 11894954 | 11898035	chr16	11894954	11898035	+	+	exonic	-	ENSG00000103342.13	GSPT1	isExon-isExon	11894954,11896558,11897840,11897994;11894954,11896558,11897840,11897994	11894987,11896785,11897881,11898035;11894987,11896782,11897881,11898035	346;343	hsa-GSPT1_0001	1	5	NA	6	3	NA	1	4	5	5	8	6	2	7	8	2	6	3	3	5	NA	4	1	3	4	3	10	20	5		87	54	NA	50	52
chr16 : 17258988 | 17259498	chr16	17258988	17259498	+	+	exonic	-	ENSG00000103489.12	XYLT1	isExon-isExon	1725898817258980	1725949817259490	1022	hsa-XYLT1_0002	3	2	4	1	6	2	4	1	4	3	4	4	3	2	2	2	3	2	4	4	4	NA	4	2	4	3	10	10	5		62	58	76	79	147
chr1 : 83911165 | 83933766	chr1	83911165	83933766	+	NA	NA	NA	NA	NA	NA	NA	NA	NA	hsa-TTLL7_0030	NA	NA	NA	2	NA	1	NA	NA	NA	NA	1	NA	NA	NA	NA	NA	NA	NA	NA	1	NA	NA	NA	NA	NA	NA	NA	NA	NA		NA	NA	NA	140	NA
chr16 : 18839698 | 18842454	chr16	18839698	18842454	+	+	exonic	-	ENSG00000157106.17	SMG1	isExon-isExon	1.88397e+23	1.88399e+23	726	hsa-SMG1_0027	7	NA	4	NA	NA	4	NA	2	3	3	NA	9	4	5	1	1	3	3	5	4	3	4	2	5	2	7	4	10	10		114	NA	127	NA	NA
chr16 : 18841565 | 18845651	chr16	18841565	18845651	+	+	exonic	-	ENSG00000157106.17	SMG1	isExon-isExon	1.88416e+23	1.88418e+23	700	hsa-SMG1_0001	1	4	6	2	6	NA	2	1	4	2	1	6	4	3	2	3	1	1	2	2	NA	6	1	3	4	2	5	21	2		124	152	112	156	158
chr16 : 19616114 | 19647882	chr16	19616114	19647882	+	+	exonic	+	ENSG00000103544.15	VPS35L	isExon-isExon	1.96161e+95	1.96162e+95	1005	hsa-C16orf62_0088	20	12	9	9	12	7	3	14	8	17	9	24	16	17	7	8	5	12	14	13	18	8	8	16	9	14	17	70	23		90	68	84	51	81
chr16 : 19616114 | 19652090	chr16	19616114	19652090	+	+	exonic	+	ENSG00000103544.15	VPS35L	isExon-isExon	1.96161e+111	1.96162e+111	1198	hsa-C16orf62_0032	4	NA	1	2	5	2	5	3	1	3	3	5	2	2	1	1	NA	4	NA	NA	3	3	1	2	NA	NA	6	16	NA		80	NA	67	47	78
chr1 : 83929136 | 83952387	chr1	83929136	83952387	+	NA	NA	NA	NA	NA	NA	NA	NA	NA	hsa-TTLL7_0036	NA	1	NA	NA	NA	NA	NA	NA	NA	NA	NA	NA	NA	NA	NA	NA	NA	NA	NA	NA	NA	NA	1	NA	1	2	1	NA	1		NA	147	NA	NA	NA
chr16 : 19730430 | 19735450	chr16	19730430	19735450	+	+	exonic	+	ENSG00000174628.16	IQCK	isExon-isExon	1.97304e+23	1.97305e+23	293	hsa-IQCK_0001	NA	6	3	4	2	1	2	1	3	4	4	NA	4	4	2	3	5	3	1	1	NA	NA	2	1	NA	1	8	26	8		NA	23	18	33	31
chr1 : 83947124 | 83952387	chr1	83947124	83952387	+	NA	NA	NA	NA	NA	NA	NA	NA	NA	hsa-TTLL7_0015	NA	NA	NA	NA	NA	NA	NA	NA	1	NA	NA	NA	NA	NA	NA	1	NA	1	1	1	NA	NA	NA	1	NA	NA	1	2	NA		NA	NA	NA	NA	NA
chr1 : 84173329 | 84185182	chr1	84173329	84185182	+	NA	NA	NA	NA	NA	NA	NA	NA	NA	hsa-PRKACB_0019	1	NA	NA	NA	NA	NA	NA	NA	NA	2	NA	NA	NA	NA	NA	NA	NA	NA	NA	NA	NA	NA	NA	NA	1	NA	NA	NA	1		746	NA	NA	NA	NA
chr1 : 84173329 | 84235364	chr1	84173329	84235364	+	NA	NA	NA	NA	NA	NA	NA	NA	NA	hsa-PRKACB_0015	NA	NA	NA	NA	NA	NA	NA	NA	NA	NA	NA	NA	NA	NA	NA	NA	NA	NA	NA	NA	1	NA	NA	NA	1	3	NA	4	NA		NA	NA	NA	NA	NA
chr16 : 21968628 | 21976243	chr16	21968628	21976243	+	+	exonic	+	ENSG00000140740.11	UQCRC2	isExon-isExon	2.19686e+39	2.19687e+39	512	hsa-UQCRC2_0005	5	13	6	5	3	3	8	NA	4	6	6	13	8	5	6	4	2	10	NA	8	1	5	2	8	6	8	20	43	16		411	308	427	244	284
chr16 : 22131205 | 22131729	chr16	22131205	22131729	+	+	exonic	+	ENSG00000175267.15	VWA3A	isExon-isExon	2213120522131580	2213127922131720	220	hsa-VWA3A_0001	8	5	12	2	10	5	5	8	16	6	2	16	4	9	10	5	3	19	16	6	5	10	7	8	8	13	3	21	14		17	43	19	31	45
chr16 : 23102319 | 23108183	chr16	23102319	23108183	+	+	exonic	-	ENSG00000103404.15	USP31	isExon-isExon	2.31023e+39	2.31025e+39	601	hsa-USP31_0001	8	4	1	NA	4	4	5	5	4	3	2	8	6	3	3	6	5	6	7	5	4	2	NA	4	7	7	13	40	6		111	87	100	NA	75
chr16 : 23988508 | 24035547	chr16	23988508	24035547	+	+	exonic	+	ENSG00000166501.14	PRKCB	isExon-isExon	2.39885e+23	2.39886e+23	324	hsa-PRKCB_0013	3	3	5	NA	6	4	1	5	2	4	4	4	4	3	3	2	NA	5	5	5	1	5	NA	2	2	5	7	33	12		552	281	556	NA	447
chr16 : 24032136 | 24035547	chr16	24032136	24035547	+	+	exonic	+	ENSG00000166501.14	PRKCB	isExon-isExon	2403213624035410	2403224724035540	241	hsa-PRKCB_0001	17	9	15	5	5	3	8	4	12	11	9	11	10	4	7	7	2	12	14	12	10	8	4	8	8	11	22	35	17		623	272	615	374	452
chr16 : 24092791 | 24123981	chr16	24092791	24123981	+	+	exonic	+	ENSG00000166501.14	PRKCB	isExon-isExon	2.40928e+31	2.40929e+31	536	hsa-PRKCB_0002	5	2	10	2	4	5	3	7	5	7	4	6	4	3	7	3	6	8	10	8	3	6	1	6	7	2	8	20	14		733	377	765	596	712
chr16 : 24968351 | 24970580	chr16	24968351	24970580	+	+	exonic	-	ENSG00000140750.17	ARHGAP17	isExon-isExon	24968351,24968661,24970507;24968351,24968661,24970507	24968427,24968768,24970580;24968427,24968772,24970580	259;263	hsa-ARHGAP17_0012	9	7	1	5	2	1	2	4	4	7	5	2	5	NA	4	2	3	5	7	3	4	2	8	5	6	3	9	23	16		34	44	35	57	42
chr16 : 27213585 | 27215008	chr16	27213585	27215008	+	+	exonic	+	ENSG00000155666.12	KDM8	isExon-isExon	2721358527214870	2721375127215000	300	hsa-KDM8_0001	5	8	4	8	6	5	NA	5	NA	5	8	13	5	4	3	4	5	9	8	6	6	5	3	7	5	7	8	50	7		17	18	16	15	19
chr16 : 28166508 | 28169909	chr16	28166508	28169909	+	+	exonic	-	ENSG00000169180.12	XPO6	isExon-isExon	2816650828169750	2816658528169900	238	hsa-XPO6_0027	NA	4	4	3	6	4	3	4	NA	1	NA	8	NA	NA	4	NA	NA	7	NA	NA	2	NA	2	3	NA	3	4	15	6		NA	31	36	39	43
chr16 : 29904852 | 29905959	chr16	29904852	29905959	+	+	exonic	+	ENSG00000174939.11	ASPHD1	isExon-isExon	2990485229905780	2990496529905950	286	hsa-ASPHD1_0001	3	6	6	3	6	NA	1	3	NA	3	1	NA	NA	2	6	NA	2	7	3	NA	2	NA	NA	4	3	4	4	16	8		164	107	170	161	213
chr16 : 29905788 | 29906127	chr16	29905788	29906127	+	+	exonic	+	ENSG00000174939.11	ASPHD1	isExon-isExon	2990578829906070	2990595929906120	221	hsa-ASPHD1_0002	20	20	17	15	19	19	13	37	21	21	16	57	12	10	15	16	11	34	12	15	13	18	11	32	16	24	35	212	57		115	72	108	105	94
chr16 : 30664215 | 30666541	chr16	30664215	30666541	+	+	exonic	+	ENSG00000156860.16	FBRS	isExon-isExon	3.06642e+47	3.06645e+47	748	hsa-FBRS_0001	20	8	12	8	16	7	6	6	20	30	15	10	13	17	22	17	5	27	12	15	10	6	11	19	22	7	12	17	9		48	22	20	46	53
chr16 : 30728966 | 30729572	chr16	30728966	30729572	+	+	exonic;exonic	+	ENSG00000282034.1;ENSG00000080603.17	RP11-2C24.9;SRCAP	isExon-isExon;isExon-isExon	30728966,30729370;30728966,30729370	30729231,30729572;30729231,30729572	469;469	hsa-RP11-2C24_0001	3	4	1	3	4	4	NA	3	5	4	2	5	4	2	11	1	2	NA	2	3	3	3	2	2	2	5	4	25	5		68	58	51	64	101
chr16 : 31090775 | 31091342	chr16	31090775	31091342	+	+	mix	-	ENSG00000255439.6	RP11-196G11.1	intronic-isExon	3109077531090770	3109134231091340	1136	hsa-RP11-196G11_0001	2	7	6	2	9	1	3	8	NA	1	3	6	4	4	4	1	2	8	14	6	2	4	2	7	9	7	14	24	6		50	34	34	33	66
chr16 : 31722626 | 31723353	chr16	31722626	31723353	+	+	exonic	+	ENSG00000197302.10	ZNF720	isExon-isExon	3172262631723250	3172275231723350	223	hsa-ZNF720_0001	14	10	13	10	17	9	10	NA	11	11	13	14	15	5	15	11	13	15	10	11	8	6	7	9	11	11	13	70	18		40	20	17	28	44
chr16 : 46674314 | 46677398	chr16	46674314	46677398	+	+	exonic	-	ENSG00000069329.18	VPS35	isExon-isExon	4.66743e+31	4.66745e+31	440	hsa-VPS35_0005	3	2	6	1	1	4	7	4	5	7	4	12	6	NA	3	3	10	8	3	3	4	4	4	4	3	NA	5	19	12		350	195	351	140	214
chr16 : 47109483 | 47132025	chr16	47109483	47132025	+	+	exonic	-	ENSG00000171208.10	NETO2	isExon-isExon	47109483,47122657,47122868,47128325,47129224,47131969;47109483,47122657,47122889,47128325,47129224,47131969	47109711,47122784,47122912,47128573,47129364,47132025;47109711,47122784,47122912,47128573,47129364,47132025	849;828	hsa-NETO2_0001	7	2	8	6	1	10	3	2	5	2	5	6	7	NA	NA	6	4	3	9	2	10	7	5	2	7	3	10	17	11		84	39	107	47	37
chr16 : 47497399 | 47515601	chr16	47497399	47515601	+	+	exonic	+	ENSG00000102893.16	PHKB	isExon-isExon	4.74974e+39	4.74975e+39	518	hsa-PHKB_0001	28	35	32	23	15	30	16	13	26	24	10	44	28	21	13	17	18	27	13	22	21	27	22	15	19	46	67	205	79		83	63	81	48	40
chr16 : 47497399 | 47547548	chr16	47497399	47547548	+	+	exonic	+	ENSG00000102893.16	PHKB	isExon-isExon	4.74974e+47	4.74975e+47	634	hsa-PHKB_0002	7	16	10	5	6	14	15	4	11	12	8	22	13	12	16	9	11	16	6	16	8	12	6	13	13	23	33	84	44		82	59	72	40	38
chr16 : 47497399 | 47596531	chr16	47497399	47596531	+	+	exonic	+	ENSG00000102893.16	PHKB	isExon-isExon	4.74974e+95	4.74975e+95	1287	hsa-PHKB_0004	10	6	17	3	3	7	9	NA	9	5	3	17	6	2	NA	10	7	6	2	15	9	10	2	3	11	18	30	54	16		96	65	98	46	55
chr16 : 47497399 | 47610920	chr16	47497399	47610920	+	+	exonic	+	ENSG00000102893.16	PHKB	isExon-isExon	4.74974e+103	4.74975e+103	1382	hsa-PHKB_0003	11	5	10	3	3	10	6	NA	4	5	7	6	8	10	7	5	9	4	2	8	8	11	5	5	7	16	14	48	25		94	78	72	48	49
chr16 : 48256610 | 48277479	chr16	48256610	48277479	+	+	exonic	+	ENSG00000102910.14	LONP2	isExon-isExon	48256610,48258618,48261424,48270016,48277338;48256610,48258618,48261424,48262778,48270016,48277338	48256741,48258740,48261587,48270274,48277479;48256741,48258740,48261587,48262872,48270274,48277479	820;915	hsa-LONP2_0014	3	4	4	7	4	7	4	7	3	7	6	9	3	6	1	6	2	9	5	11	7	3	2	2	6	9	12	43	3		165	145	184	152	170
chr16 : 48256610 | 48303305	chr16	48256610	48303305	+	+	exonic	+	ENSG00000102910.14	LONP2	isExon-isExon	48256610,48258618,48261424,48270016,48277338,48296015,48299662,48303172;48256610,48258618,48261424,48262778,48270016,48277338,48296015,48299662,48303172	48256741,48258740,48261587,48270274,48277479,48296165,48299788,48303305;48256741,48258740,48261587,48262872,48270274,48277479,48296165,48299788,48303305	1232;1327	hsa-LONP2_0015	7	2	5	3	8	2	6	11	7	10	6	12	6	7	4	7	9	12	3	11	10	11	5	6	9	11	15	41	16		129	116	161	112	148
chr1 : 85987601 | 86023007	chr1	85987601	86023007	+	NA	NA	NA	NA	NA	NA	NA	NA	NA	hsa-COL24A1_0028	NA	NA	1	NA	NA	NA	NA	NA	NA	1	NA	NA	NA	NA	1	NA	NA	NA	NA	1	NA	NA	NA	NA	NA	NA	1	NA	1		NA	NA	21	NA	NA
chr16 : 48277338 | 48303305	chr16	48277338	48303305	+	+	exonic	+	ENSG00000102910.14	LONP2	isExon-isExon	4.82773e+31	4.82775e+31	554	hsa-LONP2_0006	3	4	11	NA	9	6	4	3	2	7	7	9	NA	5	10	NA	9	6	11	5	NA	4	2	3	2	2	6	19	10		197	176	227	NA	221
chr16 : 53141179 | 53157541	chr16	53141179	53157541	+	+	mix	+	ENSG00000177200.18	CHD9	intronic-isExon	5314117953141170	5315754153157540	32726	hsa-CHD9_0107	22	18	29	16	12	26	26	13	32	29	9	68	21	NA	9	17	27	20	12	29	23	30	27	22	22	25	59	218	56		64	57	32	64	62
chr16 : 53154447 | 53157541	chr16	53154447	53157541	+	+	mix	+	ENSG00000177200.18	CHD9	intronic-isExon	5315444753154440	5315754153157540	6190	hsa-CHD9_0108	2	3	9	3	2	10	6	NA	3	3	2	9	NA	2	NA	3	5	2	NA	3	7	1	9	13	8	7	19	33	19		58	55	38	61	63
chr16 : 53155926 | 53157541	chr16	53155926	53157541	+	+	exonic	+	ENSG00000177200.18	CHD9	isExon-isExon	5315592653155920	5315754153157540	3232	hsa-CHD9_0051	24	10	15	13	7	14	9	NA	15	4	4	32	12	15	7	12	17	7	3	14	17	9	8	11	12	31	35	122	41		85	76	68	95	88
chr16 : 53231419 | 53250066	chr16	53231419	53250066	+	+	exonic	+	ENSG00000177200.18	CHD9	isExon-isExon	5.32314e+71	5.32315e+71	1575	hsa-CHD9_0005	3	1	NA	7	1	1	1	1	NA	NA	NA	4	NA	1	NA	1	NA	2	NA	NA	NA	1	4	1	NA	3	NA	10	2		114	83	NA	128	102
chr16 : 53254438 | 53268126	chr16	53254438	53268126	+	+	exonic	+	ENSG00000177200.18	CHD9	isExon-isExon	5.32544e+39	5.32546e+39	856	hsa-CHD9_0019	1	2	2	1	2	NA	2	5	3	2	NA	4	4	3	2	2	4	2	1	4	2	5	1	6	5	4	2	19	6		134	98	120	124	111
chr1 : 86352859 | 86383196	chr1	86352859	86383196	+	NA	NA	NA	NA	NA	NA	NA	NA	NA	hsa-ODF2L_0008	NA	NA	NA	NA	NA	NA	NA	NA	NA	NA	1	NA	NA	NA	NA	NA	NA	NA	NA	NA	NA	NA	NA	NA	NA	NA	NA	2	2		NA	NA	NA	NA	NA
chr16 : 53254438 | 53274302	chr16	53254438	53274302	+	+	exonic	+	ENSG00000177200.18	CHD9	isExon-isExon	5.32544e+55	5.32546e+55	1106	hsa-CHD9_0016	6	8	5	2	2	6	4	1	4	8	2	11	3	7	7	3	3	12	9	4	7	8	5	7	9	7	12	41	13		115	83	99	110	101
chr16 : 53255600 | 53274302	chr16	53255600	53274302	+	+	exonic	+	ENSG00000177200.18	CHD9	isExon-isExon	5.32556e+47	5.32558e+47	938	hsa-CHD9_0017	8	2	5	NA	8	6	6	6	5	8	4	10	5	9	4	3	9	7	3	6	8	10	3	10	4	5	9	28	15		117	99	98	NA	153
chr16 : 53873786 | 53888951	chr16	53873786	53888951	+	+	exonic	+	ENSG00000140718.21	FTO	isExon-isExon	5.38738e+23	5.38739e+23	344	hsa-FTO_0001	42	33	26	24	40	37	35	72	49	40	41	41	51	32	35	38	31	69	76	42	48	34	30	39	54	38	86	296	83		242	133	236	150	244
chr16 : 53873786 | 53934109	chr16	53873786	53934109	+	+	exonic	+	ENSG00000140718.21	FTO	isExon-isExon	5.38738e+31	5.38739e+31	469	hsa-FTO_0003	11	6	10	6	17	15	9	13	16	19	13	7	8	7	17	8	18	17	21	16	9	12	11	NA	16	11	24	89	19		285	188	277	204	284
chr16 : 56062209 | 56077144	chr16	56062209	56077144	+	+	intronic	-	ENSG00000246379.8	RP11-461O7.1	intronic-intronic	5606220956062200	5607714456076640	29375	hsa-intergenic_000691	8	5	7	11	15	6	8	3	5	4	3	7	14	14	6	5	2	16	16	16	5	5	4	10	7	NA	5	49	15		12	2	9	10	8
chr16 : 56076148 | 56077144	chr16	56076148	56077144	+	+	mix	-	ENSG00000246379.8	RP11-461O7.1	isExon-intronic	5607614856076140	5607714456076640	1497	hsa-intergenic_000787	10	11	6	9	23	7	5	4	14	14	14	9	NA	9	13	9	7	18	15	6	7	11	4	7	14	13	21	28	19		16	10	13	10	31
chr1 : 86715724 | 86730111	chr1	86715724	86730111	+	NA	NA	NA	NA	NA	NA	NA	NA	NA	hsa-SH3GLB1_0009	NA	NA	NA	NA	NA	NA	1	NA	NA	NA	NA	NA	NA	3	1	NA	NA	NA	NA	NA	NA	NA	NA	NA	NA	NA	NA	NA	1		NA	NA	NA	NA	NA
chr16 : 56351384 | 56355081	chr16	56351384	56355081	+	+	exonic	+	ENSG00000087258.16	GNAO1	isExon-isExon	5635138456354860	5635153756355080	370	hsa-GNAO1_0002	18	4	3	3	6	7	6	NA	NA	NA	5	7	8	3	2	5	3	NA	NA	6	8	9	5	8	3	9	10	62	6		380	200	469	244	386
chr16 : 58559804 | 58560362	chr16	58559804	58560362	+	+	mix	-	ENSG00000125107.19	CNOT1	intronic-isExon	5855980458559800	5856036258560360	1118	hsa-CNOT1_0068	7	4	2	2	3	NA	2	2	1	5	4	7	3	4	NA	2	NA	2	3	NA	3	1	NA	1	5	2	8	18	6		41	28	53	40	40
chr16 : 66805777 | 66806026	chr16	66805777	66806026	+	+	exonic	-	ENSG00000159593.15	NAE1	isExon-isExon	66805777,66805912;66805777,66805912	66805826,66806026;66805862,66806026	165;201	hsa-NAE1_0005	2	2	2	2	NA	2	3	3	NA	2	2	3	4	2	NA	2	NA	2	2	NA	NA	NA	1	3	1	3	2	3	NA		66	66	85	47	NA
chr16 : 67628370 | 67629533	chr16	67628370	67629533	+	+	exonic	+	ENSG00000102974.16	CTCF	isExon-isExon	6762837067629390	6762855267629530	319	hsa-CTCF_0008	4	6	NA	5	9	2	3	5	1	6	2	3	2	3	5	2	1	6	6	4	NA	8	2	4	6	4	4	12	4		83	46	NA	49	94
chr16 : 68121987 | 68123121	chr16	68121987	68123121	+	+	exonic	+	ENSG00000072736.19	NFATC3	isExon-isExon	6812198768121980	6812312168123120	2270	hsa-NFATC3_0009	23	14	16	5	8	13	14	4	11	15	13	53	18	8	7	7	9	17	9	14	12	12	8	11	7	21	36	87	31		42	41	50	25	29
chr16 : 68121987 | 68126610	chr16	68121987	68126610	+	+	exonic	+	ENSG00000072736.19	NFATC3	isExon-isExon	6812198768126440	6812312168126610	1298	hsa-NFATC3_0001	12	12	18	9	27	11	10	8	21	16	13	33	18	15	14	10	14	17	15	15	16	22	12	13	17	13	25	86	16		39	28	31	21	40
chr16 : 68121987 | 68174514	chr16	68121987	68174514	+	+	exonic	+	ENSG00000072736.19	NFATC3	isExon-isExon	6.8122e+39	6.81231e+39	1812	hsa-NFATC3_0012	2	3	1	NA	3	1	5	2	2	1	NA	7	NA	3	1	NA	NA	3	NA	1	2	NA	NA	NA	2	2	5	19	9		34	30	42	NA	24
chr16 : 68859884 | 68863061	chr16	68859884	68863061	+	+	exonic	+	ENSG00000103047.8	TANGO6	isExon-isExon	6885988468862940	6886052468863060	758	hsa-TANGO6_0016	2	3	3	2	2	2	1	NA	NA	4	1	3	1	1	NA	3	1	4	NA	4	NA	4	3	4	4	3	8	16	6		29	23	46	40	53
chr16 : 68859884 | 68880630	chr16	68859884	68880630	+	+	exonic	+	ENSG00000103047.8	TANGO6	isExon-isExon	6.88599e+47	6.88605e+47	1283	hsa-TANGO6_0017	8	9	10	4	4	6	5	4	8	5	NA	20	11	5	10	2	12	6	10	5	12	5	8	8	6	7	20	24	12		36	34	33	31	40
chr16 : 69284048 | 69284244	chr16	69284048	69284244	+	+	exonic	+	ENSG00000168807.16	SNTB2	isExon-isExon	6928404869284040	6928424469284240	394	hsa-SNTB2_0009	5	4	6	1	11	2	9	9	6	10	7	12	4	4	6	7	3	11	16	7	9	6	7	5	6	8	11	39	10		44	38	74	55	55
chr16 : 69370483 | 69372355	chr16	69370483	69372355	+	+	exonic	-	ENSG00000132604.11	TERF2	isExon-isExon	6937048369372260	6937062969372350	234	hsa-TERF2_0004	13	4	11	4	10	3	4	3	NA	10	6	10	10	8	5	5	4	7	5	4	3	9	5	8	3	3	12	29	7		100	86	98	71	101
chr16 : 80684538 | 80685129	chr16	80684538	80685129	+	+	exonic	-	ENSG00000166446.15	CDYL2	isExon-isExon	8068453880684530	8068512980685120	1184	hsa-CDYL2_0001	17	6	14	10	64	10	14	15	22	13	19	15	18	9	22	8	18	22	28	17	12	25	4	12	7	6	5	16	9		65	40	51	55	120
chr16 : 81351583 | 81377702	chr16	81351583	81377702	+	+	exon	+	ENSG00000261609.8	GAN	isExon-inExon	8.13516e+79	8.13517e+79	1733	hsa-GAN_0007	12	15	18	5	11	8	23	5	26	16	17	18	7	13	12	13	19	12	6	11	13	4	6	14	10	10	30	103	31		37	24	31	24	30
chr16 : 81354405 | 81377702	chr16	81354405	81377702	+	+	exon	+	ENSG00000261609.8	GAN	isExon-inExon	8.13544e+71	8.13548e+71	1618	hsa-GAN_0009	5	8	11	10	11	12	14	4	15	5	5	16	6	9	3	2	10	5	9	10	9	8	4	11	6	14	24	62	22		71	35	49	45	44
chr16 : 84740309 | 84745673	chr16	84740309	84745673	+	+	exonic	+	ENSG00000103194.16	USP10	isExon-isExon	8474030984744630	8474036984745670	1102	hsa-USP10_0002	9	7	7	5	1	6	11	7	6	11	NA	7	4	6	5	3	12	3	17	7	7	2	6	2	10	12	9	34	12		73	48	64	43	35
chr16 : 88027483 | 88038011	chr16	88027483	88038011	+	+	exonic	+	ENSG00000172530.21	BANP	isExon-isExon	88027483,88033109,88035323,88037973;88027483,88033109,88035332,88037973	88027650,88033245,88035394,88038011;88027650,88033245,88035394,88038011	416;407	hsa-BANP_0012	1	7	7	3	NA	4	6	NA	4	3	9	15	9	6	5	5	6	11	9	NA	3	12	4	7	5	6	8	30	8		31	23	14	21	NA
chr17 : 623533 | 627316	chr17	623533	627316	+	+	exonic	-	ENSG00000141252.21	VPS53	isExon-isExon	623533,627226;623533,627174;623533,627174	623669,627316;623674,627316;623669,627316	228;285;280	hsa-VPS53_0040	3	3	2	6	5	3	6	3	2	8	NA	3	4	2	2	2	1	3	8	NA	NA	NA	3	7	2	5	6	8	9		168	127	221	165	209
chr17 : 2394043 | 2395454	chr17	2394043	2395454	+	+	exonic	-	ENSG00000070444.15	MNT	isExon-isExon	2.39404e+20	2.39415e+20	734	hsa-MNT_0001	6	2	5	4	7	5	9	6	7	2	12	8	7	5	5	4	8	3	41	6	11	3	2	2	4	13	12	18	4		79	23	39	49	89
chr17 : 4051971 | 4064829	chr17	4051971	4064829	+	+	exonic	-	ENSG00000074755.15	ZZEF1	isExon-isExon	4.05197e+48	4.05214e+48	1351	hsa-ZZEF1_0028	10	2	7	6	7	4	5	3	7	4	4	9	NA	9	4	3	4	6	NA	2	6	7	3	3	3	7	9	51	17		70	44	48	70	75
chr17 : 4066447 | 4072756	chr17	4066447	4072756	+	+	exonic	-	ENSG00000074755.15	ZZEF1	isExon-isExon	4.06645e+27	4.06654e+27	564	hsa-ZZEF1_0023	9	4	2	NA	5	7	3	2	7	3	3	6	5	2	5	4	3	10	12	8	4	3	2	4	13	10	7	45	7		100	69	90	NA	87
chr17 : 4282798 | 4296814	chr17	4282798	4296814	+	+	exonic	-	ENSG00000132388.13	UBE2G1	isExon-isExon	4.2828e+20	4.28292e+20	401	hsa-UBE2G1_0003	3	12	4	6	2	2	5	2	7	3	3	20	4	5	NA	3	1	4	3	5	7	6	3	2	7	11	5	42	15		119	68	117	49	49
chr17 : 4282798 | 4307123	chr17	4282798	4307123	+	+	exonic	-	ENSG00000132388.13	UBE2G1	isExon-isExon	4282798,4307021;4282798,4289230,4296717,4307021;4282798,4289230,4307021	4282921,4307123;4282921,4289408,4296814,4307123;4282921,4289408,4307123	227;504;406	hsa-UBE2G1_0001	12	4	3	9	3	3	3	3	5	6	5	11	2	NA	3	NA	NA	5	4	2	3	3	3	4	1	4	4	31	13		110	65	110	62	62
chr17 : 5308694 | 5346925	chr17	5308694	5346925	+	+	exonic	+	ENSG00000029725.17	RABEP1	isExon-isExon	5.30869e+34	5.30882e+34	750	hsa-RABEP1_0003	1	3	NA	9	5	3	2	4	8	NA	3	8	3	3	3	5	4	4	4	5	5	NA	NA	5	NA	4	4	15	4		253	142	NA	229	269
chr17 : 8238031 | 8238629	chr17	8238031	8238629	+	+	exonic	-	ENSG00000178971.16	CTC1	isExon-isExon	82380318238392	82382428238629	450	hsa-CTC1_0002	7	16	14	9	22	6	8	12	16	12	11	14	7	13	8	4	13	15	16	13	9	13	6	19	22	19	19	57	25		52	42	48	59	71
chr17 : 8569720 | 8577338	chr17	8569720	8577338	+	+	exonic	-	ENSG00000133026.13	MYH10	isExon-isExon	8569720,8577236;8569720,8576643,8577236;8569720,8576643,8577236	8569812,8577338;8569812,8576672,8577338;8569812,8576669,8577338	196;226;223	hsa-MYH10_0002	11	4	11	5	15	8	7	5	10	9	7	24	11	11	6	12	5	13	12	16	8	13	5	14	8	20	33	71	36		209	133	250	118	152
chr1 : 89012127 | 89069415	chr1	89012127	89069415	+	NA	NA	NA	NA	NA	NA	NA	NA	NA	hsa-GBP1_0010	NA	NA	1	NA	NA	NA	NA	NA	NA	NA	1	NA	NA	1	NA	NA	NA	NA	2	NA	NA	NA	NA	NA	1	NA	NA	2	NA		NA	NA	8	NA	NA
chr1 : 89117644 | 89120290	chr1	89117644	89120290	+	NA	NA	NA	NA	NA	NA	NA	NA	NA	hsa-GBP2_0003	NA	NA	1	NA	2	NA	NA	2	NA	NA	NA	1	NA	1	NA	NA	NA	NA	3	NA	2	NA	NA	NA	2	1	2	3	2		NA	NA	13	NA	12
chr17 : 9940126 | 9946983	chr17	9940126	9946983	+	+	exonic	-	ENSG00000007237.19	GAS7	isExon-isExon	9.94013e+20	9.9402e+20	281	hsa-GAS7_0005	20	21	11	13	17	5	10	25	16	17	10	23	10	17	10	15	7	13	37	12	18	11	11	12	17	21	31	74	29		816	448	796	547	1048
chr17 : 12054889 | 12113360	chr17	12054889	12113360	+	+	exonic	+	ENSG00000065559.15	MAP2K4	isExon-isExon	12054889,12095575,12107790,12110375,12113233;12054889,12081356,12095575,12107790,12110375,12113233	12054991,12095694,12107909,12110426,12113360;12054991,12081530,12095694,12107909,12110426,12113360	523;698	hsa-MAP2K4_0002	22	19	23	10	11	20	30	5	18	25	9	35	19	20	13	20	24	24	17	18	7	24	14	8	18	33	42	164	56		46	27	66	30	42
chr17 : 12081356 | 12113360	chr17	12081356	12113360	+	+	exonic	+	ENSG00000065559.15	MAP2K4	isExon-isExon	12081356,12095575,12107790,12110375,12113233;12081356,12095575,12110375,12113233	12081530,12095694,12107909,12110426,12113360;12081530,12095694,12110426,12113360	595;475	hsa-MAP2K4_0003	9	6	12	2	2	6	2	10	10	6	11	18	1	7	7	14	6	11	4	11	10	5	3	4	2	6	23	59	32		88	35	100	46	60
chr17 : 12908897 | 12929046	chr17	12908897	12929046	+	+	exonic	+	ENSG00000006740.17	ARHGAP44	isExon-isExon	1.29089e+31	1.2909e+31	384	hsa-ARHGAP44_0001	3	7	1	4	8	2	5	4	7	8	6	7	2	6	8	2	4	7	3	5	2	NA	4	3	1	NA	7	19	4		159	72	159	109	149
chr17 : 16001915 | 16006568	chr17	16001915	16006568	+	+	exonic	+	ENSG00000011295.16	TTC19	isExon-isExon	1.60019e+39	1.6002e+39	364	hsa-TTC19_0001	9	10	9	6	NA	7	12	6	4	2	1	13	5	4	5	4	2	3	1	6	10	5	3	3	8	6	18	36	12		115	93	149	123	NA
chr17 : 19309885 | 19329647	chr17	19309885	19329647	+	+	exonic	+	ENSG00000072134.15	EPN2	isExon-isExon	19309885,19312052,19313123,19328711,19329561;19309885,19312052,19313105,19328711,19329561;19309885,19312052,19313126,19328711,19329561	19309997,19312144,19313279,19328887,19329647;19309997,19312144,19313279,19328887,19329647;19309997,19312144,19313279,19328887,19329647	627;645;624	hsa-EPN2_0010	5	6	5	7	4	2	1	9	4	11	2	8	3	4	4	5	4	6	5	5	4	9	2	10	5	7	13	29	7		91	113	108	109	162
chr17 : 20017987 | 20110562	chr17	20017987	20110562	+	+	exonic	+	ENSG00000128487.18	SPECC1	isExon-isExon	20017987,20096631,20110427;20017987,20057677,20096631,20110427	20018102,20096798,20110562;20018102,20057817,20096798,20110562	420;561	hsa-SPECC1_0018	11	15	5	16	21	9	9	5	5	5	3	13	15	14	11	8	8	20	10	5	10	11	7	12	11	4	16	35	19		110	101	100	156	176
chr1 : 90378042 | 90400878	chr1	90378042	90400878	+	NA	NA	NA	NA	NA	NA	NA	NA	NA	hsa-intergenic_001082	NA	NA	NA	NA	NA	NA	NA	3	NA	1	NA	NA	NA	NA	NA	NA	NA	NA	NA	NA	NA	NA	NA	NA	1	NA	NA	2	NA		NA	NA	NA	NA	NA
chr1 : 90378042 | 90401127	chr1	90378042	90401127	+	NA	mix	-	ENSG00000287372.1	RP11-259G3.1	intergenic-isExon	90378042,90400760;90378042,90378042	90390328,90401127;90401127,90401127	12655;46172	hsa-intergenic_001792	NA	NA	NA	NA	1	NA	NA	NA	NA	NA	NA	NA	1	NA	NA	NA	NA	NA	1	NA	NA	NA	1	NA	NA	4	NA	7	NA		NA	NA	NA	NA	0
chr17 : 20204333 | 20205912	chr17	20204333	20205912	+	+	exonic	+	ENSG00000128487.18	SPECC1	isExon-isExon	2020433320204330	2020591220205910	3160	hsa-SPECC1_0001	76	49	76	48	45	51	33	23	55	62	56	86	45	51	62	40	69	68	84	69	51	58	47	46	54	71	101	325	84		163	164	179	209	236
chr17 : 28122603 | 28172618	chr17	28122603	28172618	+	+	exonic	+	ENSG00000087095.13	NLK	isExon-isExon	2.81226e+47	2.81227e+47	691	hsa-NLK_0001	31	24	27	17	22	20	26	57	37	35	26	50	24	26	25	17	31	42	29	37	26	18	22	35	25	27	60	182	56		303	169	322	178	140
chr17 : 28163543 | 28172618	chr17	28163543	28172618	+	+	exonic	+	ENSG00000087095.13	NLK	isExon-isExon	2.81635e+23	2.81636e+23	398	hsa-NLK_0009	9	6	6	5	1	6	9	3	9	6	2	21	2	3	7	7	7	15	7	13	5	10	7	9	3	9	10	50	11		398	271	455	252	197
chr17 : 29482197 | 29510992	chr17	29482197	29510992	+	+	exonic	+	ENSG00000160551.12	TAOK1	isExon-isExon	2.94822e+63	2.94823e+63	1141	hsa-TAOK1_0009	2	2	3	3	6	3	2	NA	1	NA	NA	2	1	4	3	4	NA	NA	NA	NA	3	1	2	2	4	3	NA	8	4		172	145	208	152	261
chr17 : 30734897 | 30784892	chr17	30734897	30784892	+	+	mix	+	ENSG00000264538.6	SUZ12P1	intronic-isExon	30734897,30734897;30734897,30735033,30743301,30758172;30734897,30735033,30743301,30759491,30766503,30768834;30734897,30735033,30743301,30759491,30766503,30768834,30769872,30776297	30784892,30784892;30734943,30735097,30743369,30784892;30734943,30735097,30743369,30759539,30766588,30784892;30734943,30735097,30743369,30759539,30766588,30769064,30769965,30784892	99992;26902;16375;9237	hsa-SUZ12P1_0002	NA	4	6	4	2	7	2	2	2	7	3	16	4	2	3	4	NA	5	3	6	4	4	NA	NA	4	4	6	25	3		NA	62	76	115	84
chr17 : 31223444 | 31227606	chr17	31223444	31227606	+	+	exonic	+	ENSG00000196712.18	NF1	isExon-isExon	3.12234e+39	3.12236e+39	688	hsa-NF1_0118	7	7	11	5	4	6	9	4	18	12	16	14	7	3	10	13	13	18	6	12	12	11	9	8	14	5	17	52	21		195	143	199	152	151
chr1 : 91337549 | 91353299	chr1	91337549	91353299	+	NA	NA	NA	NA	NA	NA	NA	NA	NA	hsa-HFM1_0024	1	NA	NA	NA	NA	NA	NA	NA	NA	NA	1	NA	1	1	NA	NA	NA	1	NA	NA	NA	NA	NA	1	NA	NA	NA	2	NA		6	NA	NA	NA	NA
chr17 : 31982999 | 31988497	chr17	31982999	31988497	+	+	exonic	+	ENSG00000178691.11	SUZ12	isExon-isExon	3198299931988320	3198310431988490	284	hsa-SUZ12_0003	7	3	NA	2	1	5	4	2	3	4	2	9	4	5	3	NA	3	7	NA	NA	7	1	3	5	5	4	9	28	5		34	38	NA	33	30
chr17 : 32171043 | 32183272	chr17	32171043	32183272	+	+	exonic	+	ENSG00000126858.19	RHOT1	isExon-isExon	32171043,32173831,32175319,32175962,32176161,32182757,32183171;32171043,32172937,32173831,32175319,32175962,32176161,32182757,32183171	32171101,32173912,32175362,32176015,32176213,32182865,32183272;32171101,32173060,32173912,32175362,32176015,32176213,32182865,32183272	503;627	hsa-RHOT1_0001	2	4	4	4	2	9	3	3	3	6	3	13	4	3	4	9	4	10	NA	9	4	8	3	4	6	2	8	32	7		106	79	88	48	53
chr17 : 42480667 | 42494473	chr17	42480667	42494473	+	+	exonic	+	ENSG00000033627.17	ATP6V0A1	isExon-isExon	4.24807e+39	4.24807e+39	681	hsa-ATP6V0A1_0018	1	NA	1	2	1	1	3	1	2	2	2	7	NA	4	4	1	2	5	1	5	2	8	3	4	3	2	4	15	5		499	NA	486	416	490
chr1 : 91347429 | 91353299	chr1	91347429	91353299	+	NA	NA	NA	NA	NA	NA	NA	NA	NA	hsa-HFM1_0019	NA	NA	2	NA	NA	NA	NA	NA	1	1	1	NA	NA	1	NA	NA	NA	NA	NA	NA	1	NA	NA	NA	NA	NA	NA	3	NA		NA	NA	10	NA	NA
chr17 : 42498924 | 42501304	chr17	42498924	42501304	+	+	exonic	+	ENSG00000033627.17	ATP6V0A1	isExon-isExon	4.24989e+23	4.2499e+23	444	hsa-ATP6V0A1_0017	18	13	11	7	8	8	9	12	9	20	10	26	11	7	4	6	8	14	8	13	11	8	9	10	13	13	19	68	25		521	318	572	289	421
chr17 : 42500707 | 42501304	chr17	42500707	42501304	+	+	exonic	+	ENSG00000033627.17	ATP6V0A1	isExon-isExon	4250070742501190	4250092342501300	325	hsa-ATP6V0A1_0008	11	12	2	6	NA	4	3	5	4	8	4	9	4	8	5	5	4	10	NA	8	8	9	3	11	1	8	26	56	21		432	295	515	287	NA
[truncated: 135,376 more rows]
[truncated: 53 more columns]

## Sheet: RPM circRNA
Table S2_Difefrentially expressed circRNAs (Tier 3) in frontal cortex from DM1.
[truncated: 2,824 more rows]
[truncated: 2 more columns]

[truncated: 1 more sheets: RPM linear]
