# Supplementary material for: Global dysregulation of circular RNAs in frontal cortex and whole blood from DM1 and DM2
Source: Hum Genet. 2025 Feb 4;144(4):417–32. doi: 10.1007/s00439-025-02729-x (PMC12003446; doi:10.1007/s00439-025-02729-x)
Supplement: Supplementary file 2 — Supplementary Material 2 [file 439_2025_2729_MOESM2_ESM.xlsx]

## Sheet: ALL
Table S3_CIRI2-identified circRNAs in frontal cortex from DM2.
																											RAW READS														RPM
circ_coordinates	chr	circRNA_start	circRNA_end	val	common	type	strand	gene_id	gene_name	subtype	exon_start	exon_end	len	circAltas_ID	junction_reads.145	junction_reads.146	junction_reads.147	junction_reads.148	junction_reads.149	junction_reads.150	junction_reads.151	junction_reads.152	junction_reads.141	junction_reads.142	junction_reads.143	junction_reads.144		non_junction_reads.145	non_junction_reads.146	non_junction_reads.147	non_junction_reads.148	non_junction_reads.149	non_junction_reads.150	non_junction_reads.151	non_junction_reads.152	non_junction_reads.141	non_junction_reads.142	non_junction_reads.143	non_junction_reads.144		RPM_circ145	RPM_circ146	RPM_circ147	RPM_circ148	RPM_circ149	RPM_circ150	RPM_circ151	RPM_circ152	RPM_circ141
chr1 : 805799 | 810170	chr1	805799	810170	+	NA	exonic	-	ENSG00000230092.7	RP11-206L10.8	isExon-isExon	8.058e+17	8.05892e+17	247	hsa-RP11-206L10_0001	2	NA	4	4	NA	NA	NA	3	9	14	NA	NA		9	NA	8	12	NA	NA	NA	6	10	11	NA	NA		0.014817	NA	0.0322827	0.0349474	NA	NA	NA	0.0306446	0.0787518
chr1 : 1223244 | 1223968	chr1	1223244	1223968	+	+	exonic	-	ENSG00000078808.19	SDF4	isExon-isExon	12232441223832	12233571223968	251	hsa-SDF4_0001	3	NA	3	14	44	NA	NA	13	1	1	NA	9		127	NA	135	186	379	NA	NA	294	123	184	NA	184		0.0222255	NA	0.024212	0.122316	0.277265	NA	NA	0.132793	0.0087502
chr1 : 1482545 | 1520306	chr1	1482545	1520306	+	NA	mix;mix;mix;mix;mix;mix;mix;mix	+	ENSG00000160072.20;ENSG00000197785.14;ENSG00000197785.14;ENSG00000197785.14;ENSG00000197785.14;ENSG00000160072.20;ENSG00000197785.14;ENSG00000197785.14	ATAD3B;ATAD3A;ATAD3A;ATAD3A;ATAD3A;ATAD3B;ATAD3A;ATAD3A	isExon-intergenic;intergenic-isExon;intergenic-isExon;intergenic-isExon;intergenic-isExon;isExon-intergenic;intergenic-isExon;intergenic-isExon	1482545,1482545;1482545,1516012,1517311,1517716,1518921,1519492,1520141;1482545,1516012,1517311,1518921,1520141;1482545,1516012,1517311,1517716,1518921,1520141;1482545,1518921,1520141;1482545,1485016,1485782,1486110,1486544,1487863,1489204,1490257,1490563,1495485;1482545,1516012,1517311,1517716,1518921,1520141;1482545,1516012,1517167,1517716,1518921,1520141	1520306,1482662;1512473,1516088,1517412,1517775,1518990,1519571,1520306;1512473,1516088,1517775,1518990,1520306;1512690,1516088,1517412,1517775,1518990,1520306;1517775,1518990,1520306;1482614,1485171,1485838,1486235,1486668,1487914,1489274,1490424,1490671,1520306;1512473,1516088,1517412,1517775,1518990,1520306;1512473,1516088,1517412,1517775,1518990,1520306	37880;30484;30707;30621;35467;25756;30404;30548	hsa-ATAD3A_0003	NA	2	1	NA	NA	NA	1	1	1	NA	NA	NA		NA	21	20	NA	NA	NA	27	53	19	NA	NA	NA		NA	0.0178114	0.00807066	NA	NA	NA	0.00968669	0.0102149	0.0087502
chr1 : 1495485 | 1529331	chr1	1495485	1529331	+	+	mix;mix;mix;mix;mix;mix;mix;mix;mix	+	ENSG00000160072.20;ENSG00000197785.14;ENSG00000197785.14;ENSG00000197785.14;ENSG00000197785.14;ENSG00000197785.14;ENSG00000160072.20;ENSG00000197785.14;ENSG00000160072.20	ATAD3B;ATAD3A;ATAD3A;ATAD3A;ATAD3A;ATAD3A;ATAD3B;ATAD3A;ATAD3B	isExon-intergenic;intergenic-isExon;intergenic-isExon;intergenic-isExon;intergenic-isExon;intergenic-isExon;isExon-intergenic;intergenic-isExon;isExon-intergenic	1495485,1495485;1495485,1516012,1517311,1518921,1520141,1522744,1523511,1523839,1524273,1525240,1526461,1527695,1529223;1495485,1516012,1517311,1517716,1518921,1520141,1520548,1522744,1523511,1523839,1524273,1525240,1526461,1527695,1529223;1495485,1516012,1517167,1517716,1518921,1520141,1520548,1522744,1523511,1523839,1524273,1525240,1526461,1527695,1529223;1495485,1516012,1517311,1517716,1518921…	1529331,1496202;1512473,1516088,1517775,1518990,1520306,1522899,1523567,1523964,1524397,1525291,1526531,1527862,1529331;1512473,1516088,1517412,1517775,1518990,1520306,1520617,1522899,1523567,1523964,1524397,1525291,1526531,1527862,1529331;1512473,1516088,1517412,1517775,1518990,1520306,1520617,1522899,1523567,1523964,1524397,1525291,1526531,1527862,1529331;1512473,1516088,1517412,1517775,1518990…	34565;18631;18398;18542;18478;18615;34564;29083;36211	hsa-ATAD3A_0001	3	NA	2	6	NA	2	NA	4	2	4	9	4		11	NA	13	20	NA	12	NA	24	15	20	29	31		0.0222255	NA	0.0161413	0.052421	NA	0.0199819	NA	0.0408595	0.0175004
chr1 : 1561332 | 1564916	chr1	1561332	1564916	+	NA	exon	-	ENSG00000160075.12	SSU72	inExon-isExon	15613321561332	15649161564916	7170	hsa-SSU72_0003	NA	NA	NA	1	NA	NA	NA	NA	NA	NA	4	NA		NA	NA	NA	62	NA	NA	NA	NA	NA	NA	136	NA		NA	NA	NA	0.00873684	NA	NA	NA	NA	NA
chr1 : 1668327 | 1739704	chr1	1668327	1739704	+	NA	mix;mix;mix;mix;mix;mix	-	ENSG00000189339.12;ENSG00000215790.8;ENSG00000189339.12;ENSG00000215790.8;ENSG00000189339.12;ENSG00000189339.12	SLC35E2B;SLC35E2A;SLC35E2B;SLC35E2A;SLC35E2B;SLC35E2B	isExon-intergenic;intergenic-isExon;isExon-intergenic;intergenic-isExon;isExon-intergenic;isExon-intergenic	1668327,1669664,1670098,1671509,1675463,1676064,1676378,1690976,1692449;1668327,1734690,1738321,1738922,1739236;1668327,1669664,1670098,1671509,1675463,1676064,1676378,1692449;1668327,1734690,1738321,1738922,1739236;1668327,1675463,1676064,1676378,1690976,1692449;1668327,1669664	1668472,1669736,1670151,1671629,1675590,1676199,1676846,1691393,1739704;1725422,1734835,1738448,1739057,1739704;1668472,1669736,1670151,1671629,1675590,1676199,1676846,1739704;1732523,1734835,1738448,1739057,1739704;1668472,1675590,1676199,1676846,1691393,1739704;1668472,1739704	48801;57975;48383;65076;48553;70187	hsa-SLC35E2_0001	NA	1	NA	NA	NA	NA	NA	NA	1	NA	4	NA		NA	44	NA	NA	NA	NA	NA	NA	56	NA	43	NA		NA	0.0089057	NA	NA	NA	NA	NA	NA	0.0087502
chr1 : 1734690 | 1739704	chr1	1734690	1739704	+	NA	exonic	-	ENSG00000215790.8	SLC35E2A	isExon-isExon	1.73469e+27	1.73484e+27	879	hsa-SLC35E2_0002	1	1	NA	NA	NA	NA	NA	NA	NA	NA	4	5		37	44	NA	NA	NA	NA	NA	NA	NA	NA	39	54		0.00740852	0.0089057	NA	NA	NA	NA	NA	NA	NA
chr1 : 1804419 | 1806538	chr1	1804419	1806538	+	+	exonic	-	ENSG00000078369.18	GNB1	isExon-isExon	18044191806475	18045811806538	227	hsa-GNB1_0001	NA	NA	NA	1	NA	1	NA	3	NA	3	2	2		NA	NA	NA	1044	NA	1089	NA	1101	NA	828	1461	1466		NA	NA	NA	0.00873684	NA	0.00999094	NA	0.0306446	NA
chr1 : 1804419 | 1817875	chr1	1804419	1817875	+	+	exonic	-	ENSG00000078369.18	GNB1	isExon-isExon	1.80442e+27	1.80458e+27	373	hsa-GNB1_0018	1	NA	NA	1	2	NA	NA	2	NA	1	4	1		1293	NA	NA	849	1229	NA	NA	867	NA	660	1087	1115		0.00740852	NA	NA	0.00873684	0.012603	NA	NA	0.0204297	NA
chr1 : 1804419 | 1839238	chr1	1804419	1839238	+	+	exonic	-	ENSG00000078369.18	GNB1	isExon-isExon	1804419,1806475,1815756,1817837,1825397,1839190;1804419,1806475,1825397,1839190;1804419,1806475,1815756,1825397,1839190	1804581,1806538,1815862,1817875,1825499,1839238;1804581,1806538,1825499,1839238;1804581,1806538,1815862,1825499,1839238	525;379;486	hsa-GNB1_0007	NA	NA	NA	NA	NA	NA	NA	NA	1	1	2	3		NA	NA	NA	NA	NA	NA	NA	NA	554	510	846	775		NA	NA	NA	NA	NA	NA	NA	NA	0.0087502
chr1 : 1815756 | 1825499	chr1	1815756	1825499	+	NA	exonic	-	ENSG00000078369.18	GNB1	isExon-isExon	1815756,1817837,1825397;1815756,1825397	1815862,1817875,1825499;1815862,1825499	249;210	hsa-GNB1_0019	1	NA	2	NA	1	1	NA	1	NA	NA	3	2		1257	NA	1161	NA	849	927	NA	671	NA	NA	1173	1044		0.00740852	NA	0.0161413	NA	0.00630149	0.00999094	NA	0.0102149	NA
chr1 : 1815756 | 1839238	chr1	1815756	1839238	+	+	exonic	-	ENSG00000078369.18	GNB1	isExon-isExon	1815756,1825397,1839190;1815756,1817837,1825397,1839190	1815862,1825499,1839238;1815862,1817875,1825499,1839238	259;298	hsa-GNB1_0017	2	3	4	1	1	NA	NA	NA	3	2	3	5		1081	632	957	613	677	NA	NA	NA	636	655	1072	961		0.014817	0.0267171	0.0322827	0.00873684	0.00630149	NA	NA	NA	0.0262506
chr1 : 2135262 | 2150978	chr1	2135262	2150978	+	+	exonic	+	ENSG00000067606.17	PRKCZ	isExon-isExon	2135262,2144210,2146027,2148872,2150790;2135262,2144210,2145338,2146027,2148872,2150790	2135347,2144341,2146108,2148924,2150978;2135347,2144341,2145511,2146108,2148924,2150978	542;716	hsa-PRKCZ_0002	3	4	1	NA	NA	1	NA	2	3	1	7	1		412	207	365	NA	NA	299	NA	301	257	179	371	385		0.0222255	0.0356228	0.00807066	NA	NA	0.00999094	NA	0.0204297	0.0262506
chr1 : 2135262 | 2156092	chr1	2135262	2156092	+	+	exonic	+	ENSG00000067606.17	PRKCZ	isExon-isExon	2.13526e+41	2.13535e+41	640	hsa-PRKCZ_0001	1	3	3	1	6	1	3	NA	NA	NA	7	5		337	186	293	224	287	248	323	NA	NA	NA	254	326		0.00740852	0.0267171	0.024212	0.00873684	0.0378089	0.00999094	0.0290601	NA	NA
chr1 : 4711900 | 4712699	chr1	4711900	4712699	+	+	exonic	+	ENSG00000196581.11	AJAP1	isExon-isExon	47119004711900	47126994712699	1600	hsa-AJAP1_0002	NA	2	2	3	2	1	1	NA	2	5	6	3		NA	53	93	85	135	69	92	NA	53	76	133	87		NA	0.0178114	0.0161413	0.0262105	0.012603	0.00999094	0.00968669	NA	0.0175004
chr1 : 5904617 | 5986327	chr1	5904617	5986327	+	NA	NA	NA	NA	NA	NA	NA	NA	NA	hsa-NPHP4_0006	NA	NA	NA	NA	4	NA	NA	NA	NA	NA	1	NA		NA	NA	NA	NA	38	NA	NA	NA	NA	NA	49	NA		NA	NA	NA	NA	0.0252059	NA	NA	NA	NA
chr1 : 5961794 | 5969259	chr1	5961794	5969259	+	NA	exonic	-	ENSG00000131697.18	NPHP4	isExon-isExon	5.96179e+20	5.96195e+20	394	hsa-NPHP4_0001	NA	NA	NA	NA	2	NA	2	NA	NA	2	1	NA		NA	NA	NA	NA	79	NA	28	NA	NA	48	98	NA		NA	NA	NA	NA	0.012603	NA	0.0193734	NA	NA
chr1 : 5961794 | 5986232	chr1	5961794	5986232	+	NA	exon	-	ENSG00000131697.18	NPHP4	isExon-inExon	5.96179e+34	5.96195e+34	616	hsa-NPHP4_0010	NA	1	NA	NA	2	NA	1	NA	NA	1	NA	NA		NA	42	NA	NA	72	NA	35	NA	NA	43	NA	NA		NA	0.0089057	NA	NA	0.012603	NA	0.00968669	NA	NA
chr1 : 5961794 | 5986327	chr1	5961794	5986327	+	+	exonic	-	ENSG00000131697.18	NPHP4	isExon-isExon	5.96179e+34	5.96195e+34	711	hsa-NPHP4_0003	8	3	2	10	18	5	6	9	NA	1	9	8		54	38	38	55	55	17	32	53	NA	38	70	52		0.0592681	0.0267171	0.0161413	0.0873684	0.113427	0.0499547	0.0581201	0.0919338	NA
chr1 : 6121105 | 6121573	chr1	6121105	6121573	+	NA	exonic	-	ENSG00000116254.18	CHD5	isExon-isExon	61211056121494	61212376121573	213	hsa-CHD5_0004	NA	NA	1	NA	5	NA	NA	NA	NA	NA	NA	NA		NA	NA	395	NA	756	NA	NA	NA	NA	NA	NA	NA		NA	NA	0.00807066	NA	0.0315074	NA	NA	NA	NA
chr1 : 6142128 | 6142605	chr1	6142128	6142605	+	NA	NA	NA	NA	NA	NA	NA	NA	NA	hsa-CHD5_0001	NA	NA	NA	1	1	NA	NA	1	NA	NA	1	1		NA	NA	NA	445	728	NA	NA	226	NA	NA	571	456		NA	NA	NA	0.00873684	0.00630149	NA	NA	0.0102149	NA
chr1 : 6231902 | 6232119	chr1	6231902	6232119	+	NA	exonic	-	ENSG00000116237.16	ICMT	isExon-isExon	62319026231902	62321196232119	436	hsa-ICMT_0003	2	NA	NA	NA	4	NA	NA	NA	NA	2	NA	NA		77	NA	NA	NA	64	NA	NA	NA	NA	46	NA	NA		0.014817	NA	NA	NA	0.0252059	NA	NA	NA	NA
chr1 : 6231902 | 6233643	chr1	6231902	6233643	+	NA	exonic	-	ENSG00000116237.16	ICMT	isExon-isExon	62319026233474	62321196233643	388	hsa-ICMT_0002	NA	NA	NA	NA	2	NA	NA	NA	NA	NA	4	2		NA	NA	NA	NA	59	NA	NA	NA	NA	NA	56	57		NA	NA	NA	NA	0.012603	NA	NA	NA	NA
chr1 : 6318492 | 6349866	chr1	6318492	6349866	+	NA	NA	NA	NA	NA	NA	NA	NA	NA	hsa-ACOT7_0001	NA	NA	NA	NA	NA	NA	NA	NA	NA	4	1	NA		NA	NA	NA	NA	NA	NA	NA	NA	NA	133	250	NA		NA	NA	NA	NA	NA	NA	NA	NA	NA
chr1 : 6599047 | 6599452	chr1	6599047	6599452	+	NA	exonic	-	ENSG00000162413.16	KLHL21	isExon-isExon	65990476599047	65994526599452	812	hsa-KLHL21_0001	NA	1	NA	NA	NA	1	1	NA	NA	NA	2	1		NA	49	NA	NA	NA	44	40	NA	NA	NA	92	62		NA	0.0089057	NA	NA	NA	0.00999094	0.00968669	NA	NA
chr1 : 6667709 | 6681037	chr1	6667709	6681037	+	NA	exonic	-	ENSG00000007923.16	DNAJC11	isExon-isExon	6667709,6678394,6680908;6667709,6680908	6667810,6678467,6681037;6667810,6681037	306;232	hsa-DNAJC11_0001	NA	NA	NA	NA	3	NA	1	NA	2	NA	NA	NA		NA	NA	NA	NA	132	NA	64	NA	68	NA	NA	NA		NA	NA	NA	NA	0.0189045	NA	0.00968669	NA	0.0175004
chr1 : 6806983 | 6825210	chr1	6806983	6825210	+	NA	exonic	+	ENSG00000171735.19	CAMTA1	isExon-isExon	68069836825092	68070886825210	225	hsa-CAMTA1_0020	NA	NA	2	1	4	NA	NA	NA	NA	NA	2	1		NA	NA	82	67	77	NA	NA	NA	NA	NA	91	67		NA	NA	0.0161413	0.00873684	0.0252059	NA	NA	NA	NA
chr1 : 6820181 | 6888899	chr1	6820181	6888899	+	NA	mix	+	ENSG00000171735.19	CAMTA1	isExon-intronic	6820181,6825092,6887654;6820181,6825092;6820181,6825092,6871757;6820181,6825092,6871757,6887654	6820250,6825210,6888899;6820250,6888899;6820250,6825210,6888899;6820250,6825210,6871840,6888899	1435;63878;17332;1519	hsa-CAMTA1_0001	2	NA	1	NA	NA	NA	NA	NA	1	NA	1	NA		103	NA	85	NA	NA	NA	NA	NA	72	NA	133	NA		0.014817	NA	0.00807066	NA	NA	NA	NA	NA	0.0087502
chr1 : 7777160 | 7778169	chr1	7777160	7778169	+	+	exonic	+	ENSG00000049245.13	VAMP3	isExon-isExon	77771607778118	77773187778169	211	hsa-VAMP3_0001	15	17	16	2	11	5	12	7	8	6	11	27		68	85	52	42	55	51	37	85	66	88	115	72		0.111128	0.151397	0.129131	0.0174737	0.0693163	0.0499547	0.11624	0.0715041	0.0700016
chr1 : 7835762 | 7837149	chr1	7835762	7837149	+	NA	exonic	+	ENSG00000049246.15	PER3	isExon-isExon	78357627836999	78359457837149	335	hsa-PER3_0004	5	3	NA	4	4	NA	2	5	2	4	NA	NA		84	94	NA	83	68	NA	58	70	46	82	NA	NA		0.0370426	0.0267171	NA	0.0349474	0.0252059	NA	0.0193734	0.0510743	0.0175004
chr1 : 7977652 | 7985135	chr1	7977652	7985135	+	NA	exon	+	ENSG00000116288.13	PARK7	isExon-inExon	7977652,7984894;7977652,7984864	7977738,7985135;7977738,7985135	329;359	hsa-PARK7_0003	NA	NA	1	NA	NA	NA	NA	NA	NA	NA	2	2		NA	NA	434	NA	NA	NA	NA	NA	NA	NA	619	498		NA	NA	0.00807066	NA	NA	NA	NA	NA	NA
chr1 : 8422727 | 8557523	chr1	8422727	8557523	+	+	exonic	-	ENSG00000142599.19	RERE	isExon-isExon	8.42273e+55	8.42281e+55	762	hsa-RERE_0020	2	3	1	NA	NA	NA	3	1	2	4	5	4		162	139	173	NA	NA	NA	148	127	129	165	231	171		0.014817	0.0267171	0.00807066	NA	NA	NA	0.0290601	0.0102149	0.0175004
chr1 : 8422727 | 8614686	chr1	8422727	8614686	+	+	exonic	-	ENSG00000142599.19	RERE	isExon-isExon	8.42273e+62	8.42281e+62	888	hsa-RERE_0029	2	2	NA	NA	NA	2	3	1	3	3	NA	4		109	84	NA	NA	NA	83	87	66	93	106	NA	86		0.014817	0.0178114	NA	NA	NA	0.0199819	0.0290601	0.0102149	0.0262506
chr1 : 8465925 | 8508675	chr1	8465925	8508675	+	+	exonic	-	ENSG00000142599.19	RERE	isExon-isExon	8.46593e+27	8.46602e+27	373	hsa-RERE_0004	NA	NA	1	2	2	NA	1	3	1	2	7	4		NA	NA	253	197	279	NA	190	155	202	280	344	282		NA	NA	0.00807066	0.0174737	0.012603	NA	0.00968669	0.0306446	0.0087502
chr1 : 8465925 | 8541318	chr1	8465925	8541318	+	+	exonic	-	ENSG00000142599.19	RERE	isExon-isExon	8.46593e+34	8.46602e+34	478	hsa-RERE_0014	NA	3	3	1	4	NA	2	NA	6	3	5	1		NA	300	373	248	397	NA	262	NA	257	348	396	395		NA	0.0267171	0.024212	0.00873684	0.0252059	NA	0.0193734	NA	0.0525012
chr1 : 8465925 | 8557523	chr1	8465925	8557523	+	+	exonic	-	ENSG00000142599.19	RERE	isExon-isExon	8.46593e+48	8.46602e+48	681	hsa-RERE_0003	15	13	19	5	14	18	16	8	12	10	39	14		178	157	186	171	274	132	152	198	147	210	273	243		0.111128	0.115774	0.153343	0.0436842	0.0882208	0.179837	0.154987	0.0817189	0.105002
chr1 : 8465925 | 8614686	chr1	8465925	8614686	+	+	exonic	-	ENSG00000142599.19	RERE	isExon-isExon	8.46593e+55	8.46602e+55	807	hsa-RERE_0013	11	4	9	9	14	12	6	21	8	10	26	29		125	102	117	134	227	95	91	136	111	153	174	158		0.0814937	0.0356228	0.072636	0.0786316	0.0882208	0.119891	0.0581201	0.214512	0.0700016
chr1 : 8495063 | 8508675	chr1	8495063	8508675	+	+	exonic	-	ENSG00000142599.19	RERE	isExon-isExon	8.49506e+20	8.49516e+20	274	hsa-RERE_0033	5	2	4	2	2	2	2	3	NA	1	8	10		275	227	302	211	273	235	254	229	NA	317	443	310		0.0370426	0.0178114	0.0322827	0.0174737	0.012603	0.0199819	0.0193734	0.0306446	NA
chr1 : 8495063 | 8541318	chr1	8495063	8541318	+	+	exonic	-	ENSG00000142599.19	RERE	isExon-isExon	8.49506e+27	8.49516e+27	379	hsa-RERE_0011	NA	4	3	1	4	NA	5	3	4	9	14	3		NA	340	424	263	390	NA	326	291	290	395	492	430		NA	0.0356228	0.024212	0.00873684	0.0252059	NA	0.0484334	0.0306446	0.0350008
chr1 : 8495063 | 8557523	chr1	8495063	8557523	+	+	exonic	-	ENSG00000142599.19	RERE	isExon-isExon	8.49506e+41	8.49516e+41	582	hsa-RERE_0010	38	39	52	37	50	25	30	34	54	55	87	52		213	196	236	186	267	162	214	270	180	258	367	278		0.281524	0.347322	0.419675	0.323263	0.315074	0.249773	0.290601	0.347306	0.472511
chr1 : 8495063 | 8614686	chr1	8495063	8614686	+	+	exonic	-	ENSG00000142599.19	RERE	isExon-isExon	8.49506e+48	8.49516e+48	708	hsa-RERE_0008	39	36	38	25	50	26	15	48	28	45	66	59		160	141	169	149	220	125	155	211	144	200	272	192		0.288932	0.320605	0.306685	0.218421	0.315074	0.259764	0.1453	0.490314	0.245006
chr1 : 8508627 | 8557523	chr1	8508627	8557523	+	+	exonic	-	ENSG00000142599.19	RERE	isExon-isExon	8.50863e+27	8.50868e+27	357	hsa-RERE_0001	38	15	21	21	19	17	25	13	29	33	53	29		305	234	286	186	267	225	269	240	237	282	456	348		0.281524	0.133585	0.169484	0.183474	0.119728	0.169846	0.242167	0.132793	0.253756
chr1 : 8508627 | 8614686	chr1	8508627	8614686	+	+	exonic	-	ENSG00000142599.19	RERE	isExon-isExon	8.50863e+34	8.50868e+34	483	hsa-RERE_0024	5	1	1	1	7	2	2	2	NA	3	6	6		252	178	218	152	220	189	210	179	NA	226	361	264		0.0370426	0.0089057	0.00807066	0.00873684	0.0441104	0.0199819	0.0193734	0.0204297	NA
chr1 : 8541214 | 8557523	chr1	8541214	8557523	+	+	exonic	-	ENSG00000142599.19	RERE	isExon-isExon	8.54121e+20	8.54132e+20	308	hsa-RERE_0007	95	88	92	59	43	69	81	24	84	117	136	132		188	173	231	128	145	147	184	117	171	205	283	215		0.703809	0.783701	0.742501	0.515474	0.270964	0.689375	0.784622	0.245157	0.735017
chr1 : 8541214 | 8557537	chr1	8541214	8557537	+	NA	mix	-	ENSG00000142599.19	RERE	isExon-intronic	8.54121e+20	8.54132e+20	322	hsa-RERE_0026	1	NA	1	NA	NA	1	NA	NA	NA	5	NA	NA		111	NA	140	NA	NA	98	NA	NA	NA	119	NA	NA		0.00740852	NA	0.00807066	NA	NA	0.00999094	NA	NA	NA
chr1 : 8541214 | 8614686	chr1	8541214	8614686	+	+	exonic	-	ENSG00000142599.19	RERE	isExon-isExon	8.54121e+27	8.54132e+27	434	hsa-RERE_0006	35	30	19	21	19	20	26	6	37	35	31	NA		138	121	167	93	98	111	125	56	139	148	191	NA		0.259298	0.267171	0.153343	0.183474	0.119728	0.199819	0.251854	0.0612892	0.323757
chr1 : 8556475 | 8614686	chr1	8556475	8614686	+	NA	exonic	-	ENSG00000142599.19	RERE	isExon-isExon	8.55648e+20	8.55657e+20	329	hsa-RERE_0016	NA	NA	NA	2	NA	NA	1	NA	NA	NA	NA	3		NA	NA	NA	164	NA	NA	175	NA	NA	NA	NA	229		NA	NA	NA	0.0174737	NA	NA	0.00968669	NA	NA
chr1 : 8556475 | 8656441	chr1	8556475	8656441	+	NA	exonic	-	ENSG00000142599.19	RERE	isExon-isExon	8.55648e+34	8.55657e+34	869	hsa-RERE_0028	1	NA	NA	1	NA	NA	2	2	NA	NA	NA	NA		213	NA	NA	171	NA	NA	170	153	NA	NA	NA	NA		0.00740852	NA	NA	0.00873684	NA	NA	0.0193734	0.0204297	NA
chr1 : 8614561 | 8624380	chr1	8614561	8624380	+	NA	exonic	-	ENSG00000142599.19	RERE	isExon-isExon	86145618624310	86146868624380	197	hsa-RERE_0012	NA	1	NA	NA	NA	NA	4	NA	2	2	NA	NA		NA	98	NA	NA	NA	NA	75	NA	92	103	NA	NA		NA	0.0089057	NA	NA	NA	NA	0.0387468	NA	0.0175004
chr1 : 8614561 | 8656441	chr1	8614561	8656441	+	+	exonic	-	ENSG00000142599.19	RERE	isExon-isExon	8.61456e+20	8.61469e+20	666	hsa-RERE_0009	3	2	4	6	5	NA	3	4	3	4	2	5		141	115	115	95	127	NA	86	128	100	132	158	134		0.0222255	0.0178114	0.0322827	0.052421	0.0315074	NA	0.0290601	0.0408595	0.0262506
chr1 : 8655973 | 8656441	chr1	8655973	8656441	+	+	exonic	-	ENSG00000142599.19	RERE	isExon-isExon	86559738655973	86564418656441	938	hsa-RERE_0023	13	12	7	14	17	4	4	8	6	7	7	11		91	66	76	74	117	68	54	78	56	66	88	63		0.0963107	0.106868	0.0564947	0.122316	0.107125	0.0399637	0.0387468	0.0817189	0.0525012
chr1 : 9740658 | 9741256	chr1	9740658	9741256	+	NA	mix	-	ENSG00000171603.18	CLSTN1	intronic-isExon	97406589740658	97412569741256	1198	hsa-CLSTN1_0022	NA	NA	NA	NA	NA	1	NA	NA	1	NA	3	NA		NA	NA	NA	NA	NA	651	NA	NA	393	NA	380	NA		NA	NA	NA	NA	NA	0.00999094	NA	NA	0.0087502
chr1 : 9755114 | 9756510	chr1	9755114	9756510	+	NA	exonic	-	ENSG00000171603.18	CLSTN1	isExon-isExon	97551149756481	97553099756510	226	hsa-CLSTN1_0009	2	1	2	NA	NA	NA	2	NA	NA	NA	NA	3		736	311	715	NA	NA	NA	639	NA	NA	NA	NA	493		0.014817	0.0089057	0.0161413	NA	NA	NA	0.0193734	NA	NA
chr1 : 9871187 | 9877989	chr1	9871187	9877989	+	+	exonic	-	ENSG00000178585.15	CTNNBIP1	isExon-isExon	9.87119e+20	9.87128e+20	296	hsa-CTNNBIP1_0001	NA	1	3	2	4	1	4	NA	3	5	3	5		NA	55	58	49	144	46	56	NA	54	37	97	91		NA	0.0089057	0.024212	0.0174737	0.0252059	0.00999094	0.0387468	NA	0.0262506
chr1 : 9931891 | 9934860	chr1	9931891	9934860	+	+	exonic	-	ENSG00000162441.12	LZIC	isExon-isExon	9.93189e+20	9.93197e+20	277	hsa-LZIC_0003	13	6	4	5	8	5	3	5	6	8	13	7		58	40	43	34	66	46	52	61	41	39	58	45		0.0963107	0.0534342	0.0322827	0.0436842	0.0504119	0.0499547	0.0290601	0.0510743	0.0525012
chr1 : 9931891 | 9935627	chr1	9931891	9935627	+	+	exonic	-	ENSG00000162441.12	LZIC	isExon-isExon	9.93189e+27	9.93197e+27	413	hsa-LZIC_0006	1	2	NA	3	NA	4	NA	3	5	4	4	6		56	44	NA	28	NA	42	NA	54	35	46	56	42		0.00740852	0.0178114	NA	0.0262105	NA	0.0399637	NA	0.0306446	0.043751
chr1 : 9972018 | 9981170	chr1	9972018	9981170	+	+	exonic	+	ENSG00000173614.14	NMNAT1	isExon-isExon	9.97202e+20	9.97219e+20	495	hsa-NMNAT1_0001	NA	NA	2	5	NA	NA	NA	NA	11	NA	2	1		NA	NA	9	12	NA	NA	NA	NA	14	NA	12	15		NA	NA	0.0161413	0.0436842	NA	NA	NA	NA	0.0962522
chr1 : 10095461 | 10105744	chr1	10095461	10105744	+	+	exonic	+	ENSG00000130939.20	UBE4B	isExon-isExon	1.00955e+31	1.00956e+31	598	hsa-UBE4B_0001	6	7	3	2	5	NA	3	9	NA	2	3	7		80	78	72	55	78	NA	79	48	NA	60	73	74		0.0444511	0.0623399	0.024212	0.0174737	0.0315074	NA	0.0290601	0.0919338	NA
chr1 : 10095461 | 10122076	chr1	10095461	10122076	+	NA	exonic	+	ENSG00000130939.20	UBE4B	isExon-isExon	10095461,10101108,10102948,10105516,10117459,10119513,10121962;10095461,10101108,10102948,10105516,10106197,10107222,10117459,10119513,10121962;10095461,10101108,10102948,10105516,10106197,10117459,10119513,10121962	10095596,10101195,10103092,10105744,10117600,10119613,10122076;10095596,10101195,10103092,10105744,10106583,10107374,10117600,10119613,10122076;10095596,10101195,10103092,10105744,10106583,10117600,10119613,10122076	956;1496;1343	hsa-UBE4B_0029	NA	NA	1	NA	NA	NA	NA	NA	NA	1	NA	3		NA	NA	62	NA	NA	NA	NA	NA	NA	67	NA	70		NA	NA	0.00807066	NA	NA	NA	NA	NA	NA
chr1 : 10117459 | 10137205	chr1	10117459	10137205	+	+	exonic	+	ENSG00000130939.20	UBE4B	isExon-isExon	1.01175e+79	1.01176e+79	1167	hsa-UBE4B_0005	NA	1	1	NA	NA	NA	NA	NA	2	2	1	NA		NA	95	86	NA	NA	NA	NA	NA	60	78	83	NA		NA	0.0089057	0.00807066	NA	NA	NA	NA	NA	0.0175004
chr1 : 10134988 | 10137205	chr1	10134988	10137205	+	+	exonic	+	ENSG00000130939.20	UBE4B	isExon-isExon	1013498810137060	1013518610137200	338	hsa-UBE4B_0018	NA	NA	2	NA	NA	NA	1	NA	6	4	1	3		NA	NA	81	NA	NA	NA	76	NA	81	75	83	82		NA	NA	0.0161413	NA	NA	NA	0.00968669	NA	0.0525012
chr1 : 10144940 | 10151561	chr1	10144940	10151561	+	NA	exonic	+	ENSG00000130939.20	UBE4B	isExon-isExon	1.01449e+31	1.0145e+31	563	hsa-UBE4B_0045	2	NA	NA	NA	1	1	NA	NA	1	NA	NA	NA		104	NA	NA	NA	109	96	NA	NA	73	NA	NA	NA		0.014817	NA	NA	NA	0.00630149	0.00999094	NA	NA	0.0087502
chr1 : 10144940 | 10161286	chr1	10144940	10161286	+	NA	exonic	+	ENSG00000130939.20	UBE4B	isExon-isExon	1.01449e+47	1.0145e+47	835	hsa-UBE4B_0004	3	NA	NA	NA	1	NA	NA	NA	NA	NA	1	NA		81	NA	NA	NA	112	NA	NA	NA	NA	NA	94	NA		0.0222255	NA	NA	NA	0.00630149	NA	NA	NA	NA
chr1 : 10149184 | 10161286	chr1	10149184	10161286	+	+	exonic	+	ENSG00000130939.20	UBE4B	isExon-isExon	1.01492e+31	1.01493e+31	607	hsa-UBE4B_0044	4	4	1	NA	3	2	NA	NA	2	4	2	5		43	45	44	NA	71	67	NA	NA	66	37	70	79		0.0296341	0.0356228	0.00807066	NA	0.0189045	0.0199819	NA	NA	0.0175004
chr1 : 10232250 | 10278128	chr1	10232250	10278128	+	+	exonic	+	ENSG00000054523.19	KIF1B	isExon-isExon	10232250,10256247,10258493,10261905,10267380,10268152,10271502,10272241,10273014,10275428,10276321,10277986;10232250,10256247,10258493,10261905,10267380,10268152,10271502,10272241,10275428,10276321,10277986	10232434,10256323,10258672,10261970,10267558,10268263,10271579,10272306,10273031,10275503,10276399,10278128;10232434,10256323,10258672,10261970,10267558,10268263,10271579,10272306,10275503,10276399,10278128	1259;1241	hsa-KIF1B_0014	1	3	NA	2	4	NA	NA	NA	2	4	NA	3		449	255	NA	249	397	NA	NA	NA	334	293	NA	304		0.00740852	0.0267171	NA	0.0174737	0.0252059	NA	NA	NA	0.0175004
chr1 : 10258493 | 10278128	chr1	10258493	10278128	+	+	exonic	+	ENSG00000054523.19	KIF1B	isExon-isExon	10258493,10261905,10267380,10268152,10271502,10272241,10275428,10276321,10277986;10258493,10261905,10267380,10268152,10271502,10272241,10273014,10275428,10276321,10277986	10258672,10261970,10267558,10268263,10271579,10272306,10275503,10276399,10278128;10258672,10261970,10267558,10268263,10271579,10272306,10273031,10275503,10276399,10278128	979;997	hsa-KIF1B_0061	2	NA	NA	NA	1	1	NA	1	NA	1	1	1		504	NA	NA	NA	348	393	NA	274	NA	353	417	352		0.014817	NA	NA	NA	0.00630149	0.00999094	NA	0.0102149	NA
chr1 : 10261905 | 10268263	chr1	10261905	10268263	+	NA	exonic	+	ENSG00000054523.19	KIF1B	isExon-isExon	1.02619e+23	1.0262e+23	357	hsa-KIF1B_0032	NA	3	NA	NA	NA	NA	NA	1	1	1	NA	NA		NA	472	NA	NA	NA	NA	NA	727	579	460	NA	NA		NA	0.0267171	NA	NA	NA	NA	NA	0.0102149	0.0087502
chr1 : 10261905 | 10273031	chr1	10261905	10273031	+	+	NA	NA	NA	NA	NA	NA	NA	NA	hsa-KIF1B_0100	NA	NA	NA	NA	NA	NA	NA	NA	NA	1	3	2		NA	NA	NA	NA	NA	NA	NA	NA	NA	319	407	444		NA	NA	NA	NA	NA	NA	NA	NA	NA
chr1 : 10267380 | 10268263	chr1	10267380	10268263	+	NA	exonic	+	ENSG00000054523.19	KIF1B	isExon-isExon	1026738010268150	1026755810268260	291	hsa-KIF1B_0012	NA	NA	NA	NA	3	2	NA	NA	NA	2	NA	1		NA	NA	NA	NA	762	531	NA	NA	NA	396	NA	624		NA	NA	NA	NA	0.0189045	0.0199819	NA	NA	NA
chr1 : 10275428 | 10282533	chr1	10275428	10282533	+	+	exonic	+	ENSG00000054523.19	KIF1B	isExon-isExon	10275428,10276321,10277986,10279097,10282400;10275428,10276321,10277986,10282400;10275428,10276321,10277986,10282322;10275428,10276321,10277986,10279097,10282322	10275503,10276399,10278128,10279138,10282533;10275503,10276399,10278128,10282533;10275503,10276399,10278128,10282533;10275503,10276399,10278128,10279138,10282533	474;432;510;552	hsa-KIF1B_0004	NA	4	1	1	NA	1	1	NA	NA	1	2	2		NA	214	339	130	NA	322	284	NA	NA	236	258	302		NA	0.0356228	0.00807066	0.00873684	NA	0.00999094	0.00968669	NA	NA
chr1 : 10291082 | 10297246	chr1	10291082	10297246	+	NA	exonic	+	ENSG00000054523.19	KIF1B	isExon-isExon	1.02911e+55	1.02912e+55	681	hsa-KIF1B_0003	1	NA	NA	2	1	NA	NA	NA	NA	NA	1	1		450	NA	NA	299	906	NA	NA	NA	NA	NA	409	420		0.00740852	NA	NA	0.0174737	0.00630149	NA	NA	NA	NA
chr1 : 10320043 | 10324895	chr1	10320043	10324895	+	+	exonic	+	ENSG00000054523.19	KIF1B	isExon-isExon	1.032e+31	1.03201e+31	560	hsa-KIF1B_0001	2	4	1	2	2	NA	NA	NA	NA	2	3	3		408	236	358	296	710	NA	NA	NA	NA	314	347	434		0.014817	0.0356228	0.00807066	0.0174737	0.012603	NA	NA	NA	NA
chr1 : 10320043 | 10343287	chr1	10320043	10343287	+	NA	exonic	+	ENSG00000054523.19	KIF1B	isExon-isExon	1.032e+95	1.03201e+95	1573	hsa-KIF1B_0006	2	1	NA	NA	2	NA	NA	NA	1	NA	2	NA		486	291	NA	NA	738	NA	NA	NA	423	NA	392	NA		0.014817	0.0089057	NA	NA	0.012603	NA	NA	NA	0.0087502
chr1 : 10320043 | 10376676	chr1	10320043	10376676	+	NA	exon	+	ENSG00000054523.19	KIF1B	isExon-inExon	###############################################################################################################################################################################################################################################################	###############################################################################################################################################################################################################################################################	3425	hsa-KIF1B_0031	2	2	NA	NA	NA	NA	1	NA	1	NA	NA	NA		502	297	NA	NA	NA	NA	513	NA	422	NA	NA	NA		0.014817	0.0178114	NA	NA	NA	NA	0.00968669	NA	0.0087502
chr1 : 10323884 | 10334638	chr1	10323884	10334638	+	NA	exonic	+	ENSG00000054523.19	KIF1B	isExon-isExon	1.03239e+31	1.03241e+31	685	hsa-KIF1B_0093	NA	NA	NA	NA	1	NA	NA	2	NA	NA	2	NA		NA	NA	NA	NA	882	NA	NA	1293	NA	NA	898	NA		NA	NA	NA	NA	0.00630149	NA	NA	0.0204297	NA
chr1 : 10345845 | 10348733	chr1	10345845	10348733	+	+	exonic	+	ENSG00000054523.19	KIF1B	isExon-isExon	1.03458e+23	1.0346e+23	261	hsa-KIF1B_0087	2	NA	NA	2	NA	NA	2	NA	NA	3	2	3		612	NA	NA	375	NA	NA	600	NA	NA	389	555	627		0.014817	NA	NA	0.0174737	NA	NA	0.0193734	NA	NA
chr1 : 10347761 | 10348733	chr1	10347761	10348733	+	+	exonic	+	ENSG00000054523.19	KIF1B	isExon-isExon	1034776110348640	1034782710348730	152	hsa-KIF1B_0057	6	6	NA	NA	2	4	2	NA	3	4	2	5		505	315	NA	NA	587	412	496	NA	368	354	459	501		0.0444511	0.0534342	NA	NA	0.012603	0.0399637	0.0193734	NA	0.0262506
chr1 : 10363283 | 10365648	chr1	10363283	10365648	+	+	exonic	+	ENSG00000054523.19	KIF1B	isExon-isExon	1.03633e+23	1.03633e+23	448	hsa-KIF1B_0085	NA	NA	1	NA	4	2	NA	2	NA	3	2	4		NA	NA	568	NA	517	482	NA	555	NA	333	509	523		NA	NA	0.00807066	NA	0.0252059	0.0199819	NA	0.0204297	NA
chr1 : 10363283 | 10371262	chr1	10363283	10371262	+	NA	exonic	+	ENSG00000054523.19	KIF1B	isExon-isExon	1.03633e+39	1.03633e+39	642	hsa-KIF1B_0090	NA	NA	2	1	2	1	NA	1	NA	NA	1	NA		NA	NA	459	334	536	403	NA	425	NA	NA	379	NA		NA	NA	0.0161413	0.00873684	0.012603	0.00999094	NA	0.0102149	NA
chr1 : 10363283 | 10375373	chr1	10363283	10375373	+	NA	exonic	+	ENSG00000054523.19	KIF1B	isExon-isExon	1.03633e+63	1.03633e+63	1104	hsa-KIF1B_0095	NA	NA	3	NA	NA	1	NA	NA	NA	1	NA	NA		NA	NA	567	NA	NA	469	NA	NA	NA	337	NA	NA		NA	NA	0.024212	NA	NA	0.00999094	NA	NA	NA
chr1 : 10433842 | 10442441	chr1	10433842	10442441	+	+	exonic	+	ENSG00000251503.8	CENPS-CORT	isExon-isExon	1.04338e+31	1.0434e+31	402	hsa-APITD1-CORT_0002	4	1	1	NA	2	2	4	NA	NA	1	5	2		39	13	20	NA	27	21	22	NA	NA	17	13	25		0.0296341	0.0089057	0.00807066	NA	0.012603	0.0199819	0.0387468	NA	NA
chr1 : 10440347 | 10442441	chr1	10440347	10442441	+	+	exonic	+	ENSG00000251503.8	CENPS-CORT	isExon-isExon	1044034710442260	1044041310442440	244	hsa-APITD1-CORT_0001	3	NA	1	NA	1	NA	NA	NA	1	1	NA	1		28	NA	22	NA	25	NA	NA	NA	17	16	NA	22		0.0222255	NA	0.00807066	NA	0.00630149	NA	NA	NA	0.0087502
chr1 : 11073934 | 11076948	chr1	11073934	11076948	+	NA	exonic	-	ENSG00000171824.14	EXOSC10	isExon-isExon	1.10739e+23	1.1074e+23	278	hsa-EXOSC10_0002	4	NA	NA	2	NA	NA	NA	NA	NA	2	NA	NA		128	NA	NA	108	NA	NA	NA	NA	NA	136	NA	NA		0.0296341	NA	NA	0.0174737	NA	NA	NA	NA	NA
chr1 : 11109290 | 11115468	chr1	11109290	11115468	+	NA	NA	NA	NA	NA	NA	NA	NA	NA	hsa-MTOR_0033	3	NA	NA	1	1	NA	NA	NA	NA	NA	NA	NA		92	NA	NA	56	75	NA	NA	NA	NA	NA	NA	NA		0.0222255	NA	NA	0.00873684	0.00630149	NA	NA	NA	NA
chr1 : 11124498 | 11133197	chr1	11124498	11133197	+	+	exonic	-	ENSG00000198793.13	MTOR	isExon-isExon	1.11245e+79	1.11246e+79	1416	hsa-MTOR_0008	1	4	2	3	NA	1	2	1	1	2	2	4		87	67	96	81	NA	69	83	68	67	52	87	110		0.00740852	0.0356228	0.0161413	0.0262105	NA	0.00999094	0.0193734	0.0102149	0.0087502
chr1 : 11500990 | 11502897	chr1	11500990	11502897	+	NA	exonic	+	ENSG00000204624.8	DISP3	isExon-isExon	1150099011502670	1150208811502890	1319	hsa-DISP3_0001	NA	1	NA	NA	NA	1	NA	NA	NA	3	NA	NA		NA	24	NA	NA	NA	19	NA	NA	NA	22	NA	NA		NA	0.0089057	NA	NA	NA	0.00999094	NA	NA	NA
chr1 : 11823707 | 11827221	chr1	11823707	11827221	+	+	exonic	+	ENSG00000011021.23	CLCN6	isExon-isExon	11823707,11824486,11826156,11827089;11823707,11824486,11826156,11827089;11823707,11824486,11826156,11827115	11823833,11824553,11826214,11827221;11823833,11824553,11826224,11827221;11823833,11824553,11826214,11827221	387;397;361	hsa-CLCN6_0001	NA	NA	NA	NA	NA	NA	NA	NA	NA	3	2	3		NA	NA	NA	NA	NA	NA	NA	NA	NA	90	123	123		NA	NA	NA	NA	NA	NA	NA	NA	NA
chr1 : 12001401 | 12002103	chr1	12001401	12002103	+	+	exonic	+	ENSG00000116688.18	MFN2	isExon-isExon	12001401,12001784,12001982;12001401,12001769,12001982	12001554,12001836,12002103;12001554,12001836,12002103	329;344	hsa-MFN2_0003	3	4	5	7	13	5	NA	7	8	4	21	10		238	136	238	140	247	179	NA	275	136	158	240	166		0.0222255	0.0356228	0.0403533	0.0611579	0.0819193	0.0499547	NA	0.0715041	0.0700016
chr1 : 12275825 | 12278038	chr1	12275825	12278038	+	+	exonic	+	ENSG00000048707.15	VPS13D	isExon-isExon	1227582512275820	1227803812278030	4428	hsa-VPS13D_0016	2	1	4	1	4	4	1	5	3	7	5	2		136	123	149	141	209	118	108	104	129	147	150	160		0.014817	0.0089057	0.0322827	0.00873684	0.0252059	0.0399637	0.00968669	0.0510743	0.0262506
chr1 : 12299202 | 12308641	chr1	12299202	12308641	+	+	exonic	+	ENSG00000048707.15	VPS13D	isExon-isExon	1.22992e+23	1.22994e+23	617	hsa-VPS13D_0032	4	3	1	NA	3	1	2	3	4	NA	4	4		115	103	104	NA	109	87	84	125	108	NA	131	137		0.0296341	0.0267171	0.00807066	NA	0.0189045	0.00999094	0.0193734	0.0306446	0.0350008
chr1 : 12299202 | 12323780	chr1	12299202	12323780	+	NA	exonic	+	ENSG00000048707.15	VPS13D	isExon-isExon	1.22992e+87	1.22994e+87	1957	hsa-VPS13D_0048	2	NA	NA	NA	NA	NA	2	NA	1	NA	NA	NA		117	NA	NA	NA	NA	NA	98	NA	115	NA	NA	NA		0.014817	NA	NA	NA	NA	NA	0.0193734	NA	0.0087502
chr1 : 12322536 | 12323780	chr1	12322536	12323780	+	NA	exonic	+	ENSG00000048707.15	VPS13D	isExon-isExon	1232253612323700	1232274612323780	286	hsa-VPS13D_0018	NA	NA	NA	1	2	NA	NA	NA	NA	NA	2	NA		NA	NA	NA	114	123	NA	NA	NA	NA	NA	140	NA		NA	NA	NA	0.00873684	0.012603	NA	NA	NA	NA
chr1 : 12355899 | 12363247	chr1	12355899	12363247	+	+	exonic	+	ENSG00000048707.15	VPS13D	isExon-isExon	12355899,12356398,12358459,12362720,12363072;12355899,12356398,12362720,12363072	12356090,12356524,12358601,12362850,12363247;12356090,12356524,12362850,12363247	769;626	hsa-VPS13D_0038	1	NA	NA	NA	1	NA	1	NA	2	2	1	NA		130	NA	NA	NA	124	NA	146	NA	133	89	137	NA		0.00740852	NA	NA	NA	0.00630149	NA	0.00968669	NA	0.0175004
chr1 : 12362720 | 12416827	chr1	12362720	12416827	+	NA	exonic	+	ENSG00000048707.15	VPS13D	isExon-isExon	1.23627e+119	1.23629e+119	2192	hsa-VPS13D_0035	NA	NA	NA	1	1	2	2	NA	1	NA	2	NA		NA	NA	NA	85	130	117	113	NA	154	NA	184	NA		NA	NA	NA	0.00873684	0.00630149	0.0199819	0.0193734	NA	0.0087502
chr1 : 12400181 | 12416827	chr1	12400181	12416827	+	+	exonic	+	ENSG00000048707.15	VPS13D	isExon-isExon	1.24002e+39	1.24003e+39	699	hsa-VPS13D_0005	3	2	NA	NA	1	2	NA	1	NA	1	4	2		157	120	NA	NA	141	168	NA	84	NA	114	211	145		0.0222255	0.0178114	NA	NA	0.00630149	0.0199819	NA	0.0102149	NA
chr1 : 13715541 | 13742157	chr1	13715541	13742157	+	+	exonic	+	ENSG00000116731.22	PRDM2	isExon-isExon	13715541,13731000,13732779,13742005;13715541,13731000,13732779,13742005	13715614,13731117,13732855,13742157;13715614,13731117,13732882,13742157	422;449	hsa-PRDM2_0001	2	1	10	NA	NA	1	5	NA	2	3	2	2		22	25	26	NA	NA	27	32	NA	21	27	28	22		0.014817	0.0089057	0.0807066	NA	NA	0.00999094	0.0484334	NA	0.0175004
chr1 : 13715541 | 13749487	chr1	13715541	13749487	+	+	exonic	+	ENSG00000116731.22	PRDM2	isExon-isExon	1.37155e+39	1.37156e+39	576	hsa-PRDM2_0008	13	12	15	5	3	8	18	7	11	5	25	18		65	23	32	29	99	31	40	35	38	49	47	38		0.0963107	0.106868	0.12106	0.0436842	0.0189045	0.0799275	0.17436	0.0715041	0.0962522
chr1 : 13715541 | 13750486	chr1	13715541	13750486	+	NA	mix	+	ENSG00000116731.22	PRDM2	isExon-intronic	13715541,13731000,13732779,13742005,13749361;13715541,13731000,13732779,13742005,13749361	13715614,13731117,13732882,13742157,13750486;13715614,13731117,13732855,13742157,13750486	1575;1548	hsa-PRDM2_0025	NA	NA	1	NA	NA	NA	2	NA	2	NA	NA	NA		NA	NA	14	NA	NA	NA	13	NA	14	NA	NA	NA		NA	NA	0.00807066	NA	NA	NA	0.0193734	NA	0.0175004
chr1 : 13715541 | 13773188	chr1	13715541	13773188	+	NA	exonic	+	ENSG00000116731.22	PRDM2	isExon-isExon	1.37155e+47	1.37156e+47	687	hsa-PRDM2_0009	2	2	1	NA	2	NA	3	NA	NA	NA	2	3		170	42	124	NA	163	NA	107	NA	NA	NA	70	85		0.014817	0.0178114	0.00807066	NA	0.012603	NA	0.0290601	NA	NA
chr1 : 13715541 | 13782831	chr1	13715541	13782831	+	+	exonic	+	ENSG00000116731.22	PRDM2	isExon-isExon	1.37155e+55	1.37156e+55	5101	hsa-PRDM2_0005	5	1	NA	1	2	1	5	1	2	NA	NA	NA		65	34	NA	43	67	46	53	32	27	NA	NA	NA		0.0370426	0.0089057	NA	0.00873684	0.012603	0.00999094	0.0484334	0.0102149	0.0175004
chr1 : 13731000 | 13742157	chr1	13731000	13742157	+	+	exonic	+	ENSG00000116731.22	PRDM2	isExon-isExon	13731000,13732779,13742005;13731000,13732779,13742005	13731117,13732882,13742157;13731117,13732855,13742157	375;348	hsa-PRDM2_0003	2	NA	1	2	3	NA	NA	NA	2	2	1	3		68	NA	55	40	71	NA	NA	NA	43	45	68	60		0.014817	NA	0.00807066	0.0174737	0.0189045	NA	NA	NA	0.0175004
chr1 : 13731000 | 13749487	chr1	13731000	13749487	+	+	exonic	+	ENSG00000116731.22	PRDM2	isExon-isExon	1.3731e+31	1.37311e+31	502	hsa-PRDM2_0007	4	2	1	3	7	1	3	9	2	3	13	8		111	43	61	52	151	51	63	60	60	67	88	76		0.0296341	0.0178114	0.00807066	0.0262105	0.0441104	0.00999094	0.0290601	0.0919338	0.0175004
chr1 : 13769039 | 13773188	chr1	13769039	13773188	+	NA	exonic	+	ENSG00000116731.22	PRDM2	isExon-isExon	1376903913773070	1376917313773180	246	hsa-PRDM2_0019	1	NA	3	2	NA	NA	2	1	NA	NA	5	NA		183	NA	139	126	NA	NA	111	74	NA	NA	73	NA		0.00740852	NA	0.024212	0.0174737	NA	NA	0.0193734	0.0102149	NA
chr1 : 13769039 | 13782831	chr1	13769039	13782831	+	+	mix	+	ENSG00000116731.22	PRDM2	intronic-isExon	13769039,13778418;13769039,13773078,13778418;13769039,13773078,13778418	13773188,13782831;13769173,13773188,13782831;13769173,13773188,13782831	8564;4660;4660	hsa-PRDM2_0020	13	9	17	14	8	3	7	3	10	3	11	9		79	48	61	59	93	57	58	47	42	53	63	58		0.0963107	0.0801513	0.137201	0.122316	0.0504119	0.0299728	0.0678068	0.0306446	0.087502
chr1 : 13769039 | 13816570	chr1	13769039	13816570	+	NA	NA	NA	NA	NA	NA	NA	NA	NA	hsa-PRDM2_0060	NA	NA	NA	NA	1	NA	NA	NA	NA	NA	2	2		NA	NA	NA	NA	97	NA	NA	NA	NA	NA	70	85		NA	NA	NA	NA	0.00630149	NA	NA	NA	NA
chr1 : 13769118 | 13782831	chr1	13769118	13782831	+	NA	exonic	+	ENSG00000116731.22	PRDM2	isExon-isExon	1.37691e+23	1.37692e+23	4581	hsa-PRDM2_0004	3	1	NA	NA	NA	NA	1	1	NA	1	NA	NA		97	59	NA	NA	NA	NA	80	47	NA	63	NA	NA		0.0222255	0.0089057	NA	NA	NA	NA	0.00968669	0.0102149	NA
chr1 : 13773078 | 13782831	chr1	13773078	13782831	+	+	exonic	+	ENSG00000116731.22	PRDM2	isExon-isExon	1377307813778410	1377318813782830	4525	hsa-PRDM2_0014	12	2	14	9	24	7	12	5	2	2	9	10		117	50	80	70	171	92	90	48	74	82	93	88		0.0889022	0.0178114	0.112989	0.0786316	0.151236	0.0699365	0.11624	0.0510743	0.0175004
chr1 : 13778418 | 13782831	chr1	13778418	13782831	+	+	exonic	+	ENSG00000116731.22	PRDM2	isExon-isExon	1377841813778410	1378283113782830	8828	hsa-PRDM2_0015	3	NA	NA	2	2	2	1	3	5	3	4	2		211	NA	NA	145	226	134	136	88	84	94	106	124		0.0222255	NA	NA	0.0174737	0.012603	0.0199819	0.00968669	0.0306446	0.043751
chr1 : 14282171 | 14283876	chr1	14282171	14283876	+	NA	NA	NA	NA	NA	NA	NA	NA	NA	hsa-KAZN_0025	2	NA	NA	NA	1	NA	2	NA	NA	NA	NA	NA		17	NA	NA	NA	15	NA	24	NA	NA	NA	NA	NA		0.014817	NA	NA	NA	0.00630149	NA	0.0193734	NA	NA
chr1 : 14282171 | 14284781	chr1	14282171	14284781	+	NA	intergenic	+	ENSG00000231606.2	RP11-344F13.1	antisense	14282171	14284781	2611	hsa-KAZN_0010	1	2	2	NA	1	2	1	NA	NA	NA	NA	3		17	18	12	NA	26	23	22	NA	NA	NA	NA	13		0.00740852	0.0178114	0.0161413	NA	0.00630149	0.0199819	0.00968669	NA	NA
chr1 : 15034749 | 15044159	chr1	15034749	15044159	+	NA	exonic	+	ENSG00000189337.17	KAZN	isExon-isExon	1503474915043980	1503488515044150	308	hsa-KAZN_0002	NA	2	1	NA	NA	1	NA	2	NA	1	2	NA		NA	71	101	NA	NA	98	NA	264	NA	83	123	NA		NA	0.0178114	0.00807066	NA	NA	0.00999094	NA	0.0204297	NA
chr1 : 15043989 | 15044159	chr1	15043989	15044159	+	NA	exonic	+	ENSG00000189337.17	KAZN	isExon-isExon	1504398915043980	1504415915044150	342	hsa-KAZN_0007	NA	NA	NA	NA	8	1	NA	NA	1	NA	NA	NA		NA	NA	NA	NA	171	94	NA	NA	57	NA	NA	NA		NA	NA	NA	NA	0.0504119	0.00999094	NA	NA	0.0087502
chr1 : 15529088 | 15562325	chr1	15529088	15562325	+	NA	exonic	+	ENSG00000116138.13	DNAJC16	isExon-isExon	1.55291e+63	1.55293e+63	1356	hsa-DNAJC16_0018	1	NA	1	NA	1	NA	1	2	NA	NA	NA	NA		48	NA	50	NA	42	NA	33	33	NA	NA	NA	NA		0.00740852	NA	0.00807066	NA	0.00630149	NA	0.00968669	0.0204297	NA
chr1 : 15534237 | 15536814	chr1	15534237	15536814	+	NA	exonic	+	ENSG00000116138.13	DNAJC16	isExon-isExon	1553423715536470	1553430315536810	407	hsa-DNAJC16_0001	4	NA	NA	NA	3	NA	2	NA	1	NA	NA	3		54	NA	NA	NA	51	NA	68	NA	55	NA	NA	62		0.0296341	NA	NA	NA	0.0189045	NA	0.0193734	NA	0.0087502
chr1 : 15536475 | 15536814	chr1	15536475	15536814	+	NA	exonic	+	ENSG00000116138.13	DNAJC16	isExon-isExon	1553647515536470	1553681415536810	680	hsa-DNAJC16_0005	1	1	NA	NA	NA	NA	NA	NA	NA	1	NA	3		61	52	NA	NA	NA	NA	NA	NA	NA	37	NA	51		0.00740852	0.0089057	NA	NA	NA	NA	NA	NA	NA
chr1 : 15630325 | 15643650	chr1	15630325	15643650	+	NA	exonic	+	ENSG00000197312.12	DDI2	isExon-isExon	1.56303e+31	1.56306e+31	621	hsa-DDI2_0010	NA	NA	NA	NA	1	NA	NA	NA	1	3	NA	NA		NA	NA	NA	NA	52	NA	NA	NA	23	37	NA	NA		NA	NA	NA	NA	0.00630149	NA	NA	NA	0.0087502
chr1 : 15630325 | 15651895	chr1	15630325	15651895	+	NA	exonic	+	ENSG00000197312.12	DDI2	isExon-isExon	1.56303e+47	1.56306e+47	915	hsa-DDI2_0005	4	NA	1	NA	NA	2	1	NA	NA	2	NA	NA		36	NA	58	NA	NA	27	35	NA	NA	40	NA	NA		0.0296341	NA	0.00807066	NA	NA	0.0199819	0.00968669	NA	NA
chr1 : 15638307 | 15643650	chr1	15638307	15643650	+	+	exonic	+	ENSG00000197312.12	DDI2	isExon-isExon	1563830715643520	1563843415643650	257	hsa-DDI2_0008	NA	3	NA	NA	2	2	NA	NA	NA	2	7	3		NA	48	NA	NA	73	46	NA	NA	NA	51	53	50		NA	0.0267171	NA	NA	0.012603	0.0199819	NA	NA	NA
chr1 : 15638307 | 15651895	chr1	15638307	15651895	+	NA	exonic	+	ENSG00000197312.12	DDI2	isExon-isExon	1.56383e+31	1.56384e+31	551	hsa-DDI2_0004	NA	NA	NA	NA	1	1	NA	NA	NA	NA	3	2		NA	NA	NA	NA	72	39	NA	NA	NA	NA	59	61		NA	NA	NA	NA	0.00630149	0.00999094	NA	NA	NA
chr1 : 15717893 | 15721388	chr1	15717893	15721388	+	+	exonic	+	ENSG00000116786.13	PLEKHM2	isExon-isExon	1.57179e+31	1.5718e+31	435	hsa-PLEKHM2_0001	8	10	9	10	13	5	3	13	3	NA	9	9		273	226	228	179	332	166	207	214	171	NA	447	244		0.0592681	0.089057	0.072636	0.0873684	0.0819193	0.0499547	0.0290601	0.132793	0.0262506
chr1 : 15719734 | 15721388	chr1	15719734	15721388	+	NA	exonic	+	ENSG00000116786.13	PLEKHM2	isExon-isExon	1571973415721320	1571992015721380	247	hsa-PLEKHM2_0004	2	1	NA	1	NA	NA	1	1	NA	1	NA	NA		237	242	NA	179	NA	NA	191	152	NA	108	NA	NA		0.014817	0.0089057	NA	0.00873684	NA	NA	0.00968669	0.0102149	NA
chr1 : 15872816 | 15876678	chr1	15872816	15876678	+	+	exonic	+	ENSG00000065526.12	SPEN	isExon-isExon	1587281615876200	1587313615876670	798	hsa-SPEN_0005	2	NA	NA	NA	NA	NA	NA	NA	NA	4	1	1		76	NA	NA	NA	NA	NA	NA	NA	NA	77	103	85		0.014817	NA	NA	NA	NA	NA	NA	NA	NA
chr1 : 15911101 | 15916279	chr1	15911101	15916279	+	NA	exonic	+	ENSG00000065526.12	SPEN	isExon-isExon	1591110115916120	1591130115916270	353	hsa-SPEN_0021	NA	3	NA	NA	2	NA	NA	NA	1	NA	4	NA		NA	96	NA	NA	98	NA	NA	NA	84	NA	92	NA		NA	0.0267171	NA	NA	0.012603	NA	NA	NA	0.0087502
chr1 : 15937163 | 15938006	chr1	15937163	15938006	+	+	exonic	+	ENSG00000065526.12	SPEN	isExon-isExon	1593716315937810	1593764515938000	678	hsa-SPEN_0015	NA	NA	1	2	4	NA	NA	4	5	NA	4	3		NA	NA	41	77	125	NA	NA	83	41	NA	82	81		NA	NA	0.00807066	0.0174737	0.0252059	NA	NA	0.0408595	0.043751
chr1 : 16294783 | 16315435	chr1	16294783	16315435	+	+	exonic	-	ENSG00000037637.11	FBXO42	isExon-isExon	1.62948e+23	1.62949e+23	519	hsa-FBXO42_0003	NA	NA	NA	NA	NA	NA	NA	NA	1	2	3	1		NA	NA	NA	NA	NA	NA	NA	NA	41	54	92	74		NA	NA	NA	NA	NA	NA	NA	NA	0.0087502
chr1 : 16305803 | 16315435	chr1	16305803	16315435	+	NA	exonic	-	ENSG00000037637.11	FBXO42	isExon-isExon	1630580316315160	1630591916315430	384	hsa-FBXO42_0001	NA	NA	NA	NA	2	2	NA	NA	NA	NA	3	1		NA	NA	NA	NA	72	54	NA	NA	NA	NA	107	78		NA	NA	NA	NA	0.012603	0.0199819	NA	NA	NA
chr1 : 16486426 | 16486661	chr1	16486426	16486661	+	NA	exonic	-	ENSG00000080947.15	CROCCP3	isExon-isExon	1648642616486420	1648666116486660	472	hsa-CROCCP3_0003	NA	NA	1	NA	2	NA	NA	2	NA	NA	NA	NA		NA	NA	14	NA	29	NA	NA	34	NA	NA	NA	NA		NA	NA	0.00807066	NA	0.012603	NA	NA	0.0204297	NA
chr1 : 17022608 | 17024074	chr1	17022608	17024074	+	NA	exonic	-	ENSG00000117118.10	SDHB	isExon-isExon	1702260817023970	1702273017024070	225	hsa-SDHB_0001	3	NA	1	1	1	NA	NA	2	NA	NA	NA	NA		159	NA	202	97	167	NA	NA	120	NA	NA	NA	NA		0.0222255	NA	0.00807066	0.00873684	0.00630149	NA	NA	0.0204297	NA
chr1 : 17580553 | 17588479	chr1	17580553	17588479	+	+	exonic	+	ENSG00000074964.17	ARHGEF10L	isExon-isExon	1.75806e+23	1.75806e+23	300	hsa-ARHGEF10L_0001	3	1	1	1	NA	NA	3	NA	2	4	5	3		48	48	41	43	NA	NA	32	NA	35	42	86	52		0.0222255	0.0089057	0.00807066	0.00873684	NA	NA	0.0290601	NA	0.0175004
chr1 : 17602127 | 17607977	chr1	17602127	17607977	+	NA	NA	NA	NA	NA	NA	NA	NA	NA	hsa-ARHGEF10L_0002	NA	2	NA	NA	NA	NA	NA	2	NA	NA	1	1		NA	52	NA	NA	NA	NA	NA	91	NA	NA	94	78		NA	0.0178114	NA	NA	NA	NA	NA	0.0204297	NA
chr1 : 19156767 | 19160281	chr1	19156767	19160281	+	NA	exonic	-	ENSG00000127481.15	UBR4	isExon-isExon	1.91568e+23	1.91569e+23	513	hsa-UBR4_0012	2	NA	NA	NA	2	NA	2	2	3	NA	NA	NA		148	NA	NA	NA	203	NA	161	179	157	NA	NA	NA		0.014817	NA	NA	NA	0.012603	NA	0.0193734	0.0204297	0.0262506
chr1 : 19176592 | 19187540	chr1	19176592	19187540	+	NA	exonic	-	ENSG00000127481.15	UBR4	isExon-isExon	1.91766e+71	1.91767e+71	1379	hsa-UBR4_0014	NA	3	NA	2	2	1	NA	NA	2	NA	1	NA		NA	127	NA	133	190	123	NA	NA	137	NA	143	NA		NA	0.0267171	NA	0.0174737	0.012603	0.00999094	NA	NA	0.0175004
chr1 : 19193433 | 19197265	chr1	19193433	19197265	+	+	exonic	-	ENSG00000127481.15	UBR4	isExon-isExon	1919343319197140	1919355719197260	250	hsa-UBR4_0011	1	2	3	3	NA	NA	4	NA	3	4	NA	4		128	108	132	95	NA	NA	136	NA	122	142	NA	156		0.00740852	0.0178114	0.024212	0.0262105	NA	NA	0.0387468	NA	0.0262506
chr1 : 19890385 | 19907876	chr1	19890385	19907876	+	NA	exon	+	ENSG00000169914.6	OTUD3	isExon-inExon	1.98904e+55	1.98905e+55	1106	hsa-OTUD3_0007	1	2	2	1	NA	NA	1	NA	1	NA	NA	NA		38	32	36	45	NA	NA	65	NA	31	NA	NA	NA		0.00740852	0.0178114	0.0161413	0.00873684	NA	NA	0.00968669	NA	0.0087502
chr1 : 19894368 | 19907876	chr1	19894368	19907876	+	NA	exon	+	ENSG00000169914.6	OTUD3	isExon-inExon	1.98944e+47	1.98945e+47	957	hsa-OTUD3_0011	NA	NA	1	NA	1	NA	NA	NA	NA	3	NA	NA		NA	NA	53	NA	52	NA	NA	NA	NA	58	NA	NA		NA	NA	0.00807066	NA	0.00630149	NA	NA	NA	NA
chr1 : 20713454 | 20715639	chr1	20713454	20715639	+	NA	exonic	-	ENSG00000117245.13	KIF17	isExon-isExon	2071345420715490	2071355520715630	249	hsa-KIF17_0003	1	2	NA	NA	NA	NA	2	1	NA	NA	2	2		27	14	NA	NA	NA	NA	15	20	NA	NA	20	23		0.00740852	0.0178114	NA	NA	NA	NA	0.0193734	0.0102149	NA
chr1 : 20744744 | 20776750	chr1	20744744	20776750	+	+	exon	-	ENSG00000127483.19	HP1BP3	inExon-isExon	2.07447e+79	2.07451e+79	1519	hsa-HP1BP3_0020	1	NA	5	1	5	1	2	NA	1	6	6	2		261	NA	244	190	263	202	174	NA	217	212	255	215		0.00740852	NA	0.0403533	0.00873684	0.0315074	0.00999094	0.0193734	NA	0.0087502
chr1 : 20744744 | 20780540	chr1	20744744	20780540	+	+	exon	-	ENSG00000127483.19	HP1BP3	inExon-isExon	2.07447e+95	2.07451e+95	1815	hsa-HP1BP3_0017	5	NA	1	2	6	NA	2	NA	5	6	2	4		164	NA	128	112	112	NA	97	NA	153	127	103	91		0.0370426	NA	0.00807066	0.0174737	0.0378089	NA	0.0193734	NA	0.043751
chr1 : 20749723 | 20773610	chr1	20749723	20773610	+	+	exonic	-	ENSG00000127483.19	HP1BP3	isExon-isExon	20749723,20757166,20765377,20767584,20770930,20773451;20749723,20757166,20765377,20770930,20773451	20749882,20757256,20765531,20767664,20771073,20773610;20749882,20757256,20765531,20771073,20773610	791;710	hsa-HP1BP3_0002	3	5	6	NA	6	2	3	4	5	6	4	12		344	264	315	NA	322	241	255	212	257	275	369	341		0.0222255	0.0445285	0.048424	NA	0.0378089	0.0199819	0.0290601	0.0408595	0.043751
chr1 : 20757166 | 20767664	chr1	20757166	20767664	+	NA	exonic	-	ENSG00000127483.19	HP1BP3	isExon-isExon	2.07572e+23	2.07573e+23	327	hsa-HP1BP3_0029	1	NA	NA	1	NA	NA	NA	NA	1	NA	2	NA		261	NA	NA	252	NA	NA	NA	NA	239	NA	345	NA		0.00740852	NA	NA	0.00873684	NA	NA	NA	NA	0.0087502
chr1 : 20757166 | 20773610	chr1	20757166	20773610	+	+	exonic	-	ENSG00000127483.19	HP1BP3	isExon-isExon	20757166,20765377,20767584,20770930,20773451;20757166,20765377,20770930,20773451	20757256,20765531,20767664,20771073,20773610;20757256,20765531,20771073,20773610	631;550	hsa-HP1BP3_0004	6	6	4	5	5	4	5	5	5	7	7	11		336	220	303	223	304	232	253	329	231	249	328	330		0.0444511	0.0534342	0.0322827	0.0436842	0.0315074	0.0399637	0.0484334	0.0510743	0.043751
chr1 : 20757166 | 20776750	chr1	20757166	20776750	+	+	exonic	-	ENSG00000127483.19	HP1BP3	isExon-isExon	2.07572e+47	2.07573e+47	785	hsa-HP1BP3_0008	5	1	7	4	2	NA	NA	5	5	5	7	4		294	259	297	229	316	NA	NA	426	222	221	358	312		0.0370426	0.0089057	0.0564947	0.0349474	0.012603	NA	NA	0.0510743	0.043751
chr1 : 20765377 | 20773610	chr1	20765377	20773610	+	NA	exonic	-	ENSG00000127483.19	HP1BP3	isExon-isExon	20765377,20767584,20770930,20773451;20765377,20770930,20773451	20765531,20767664,20771073,20773610;20765531,20771073,20773610	540;459	hsa-HP1BP3_0003	1	NA	2	NA	2	1	NA	1	NA	1	NA	NA		358	NA	317	NA	364	253	NA	243	NA	331	NA	NA		0.00740852	NA	0.0161413	NA	0.012603	0.00999094	NA	0.0102149	NA
chr1 : 20765377 | 20776750	chr1	20765377	20776750	+	+	exonic	-	ENSG00000127483.19	HP1BP3	isExon-isExon	2.07654e+39	2.07655e+39	694	hsa-HP1BP3_0009	2	2	1	NA	NA	NA	NA	1	1	2	2	1		317	281	310	NA	NA	NA	NA	340	263	302	329	311		0.014817	0.0178114	0.00807066	NA	NA	NA	NA	0.0102149	0.0087502
chr1 : 20770930 | 20773610	chr1	20770930	20773610	+	NA	exonic	-	ENSG00000127483.19	HP1BP3	isExon-isExon	2077093020773450	2077107320773610	304	hsa-HP1BP3_0016	NA	3	3	NA	1	1	NA	2	1	NA	NA	2		NA	261	305	NA	333	241	NA	192	259	NA	NA	326		NA	0.0267171	0.024212	NA	0.00630149	0.00999094	NA	0.0204297	0.0087502
chr1 : 20810738 | 20813239	chr1	20810738	20813239	+	+	exonic	-	ENSG00000075151.23	EIF4G3	isExon-isExon	2081073820813150	2081088420813230	229	hsa-EIF4G3_0014	2	NA	NA	NA	NA	NA	NA	NA	2	2	1	NA		167	NA	NA	NA	NA	NA	NA	NA	109	91	117	NA		0.014817	NA	NA	NA	NA	NA	NA	NA	0.0175004
chr1 : 20840856 | 20865262	chr1	20840856	20865262	+	+	exonic	-	ENSG00000075151.23	EIF4G3	isExon-isExon	2.08409e+79	2.0841e+79	1439	hsa-EIF4G3_0082	2	4	4	2	1	2	NA	5	1	NA	3	4		209	153	233	171	188	219	NA	117	206	NA	171	229		0.014817	0.0356228	0.0322827	0.0174737	0.00630149	0.0199819	NA	0.0510743	0.0087502
chr1 : 20840856 | 20886371	chr1	20840856	20886371	+	+	exonic	-	ENSG00000075151.23	EIF4G3	isExon-isExon	2.08409e+95	2.0841e+95	1808	hsa-EIF4G3_0085	NA	1	NA	3	3	2	1	NA	2	1	3	NA		NA	130	NA	144	269	217	199	NA	184	119	150	NA		NA	0.0089057	NA	0.0262105	0.0189045	0.0199819	0.00968669	NA	0.0175004
chr1 : 20857403 | 20886371	chr1	20857403	20886371	+	NA	exonic	-	ENSG00000075151.23	EIF4G3	isExon-isExon	2.08574e+55	2.08575e+55	1086	hsa-EIF4G3_0025	NA	NA	3	NA	NA	NA	NA	NA	1	NA	1	NA		NA	NA	235	NA	NA	NA	NA	NA	153	NA	166	NA		NA	NA	0.024212	NA	NA	NA	NA	NA	0.0087502
chr1 : 20879323 | 20942330	chr1	20879323	20942330	+	NA	NA	NA	NA	NA	NA	NA	NA	NA	hsa-EIF4G3_0134	1	1	1	NA	2	NA	1	1	1	NA	NA	2		207	130	216	NA	248	NA	203	123	160	NA	NA	202		0.00740852	0.0089057	0.00807066	NA	0.012603	NA	0.00968669	0.0102149	0.0087502
chr1 : 20893517 | 20895501	chr1	20893517	20895501	+	NA	exonic	-	ENSG00000075151.23	EIF4G3	isExon-isExon	2089351720895360	2089363620895500	254	hsa-EIF4G3_0084	NA	2	NA	NA	3	NA	NA	2	NA	NA	3	1		NA	149	NA	NA	219	NA	NA	223	NA	NA	154	206		NA	0.0178114	NA	NA	0.0189045	NA	NA	0.0204297	NA
chr1 : 20893517 | 20904971	chr1	20893517	20904971	+	+	exonic	-	ENSG00000075151.23	EIF4G3	isExon-isExon	2.08935e+31	2.08936e+31	590	hsa-EIF4G3_0012	NA	1	1	1	NA	NA	NA	NA	1	NA	2	1		NA	177	323	158	NA	NA	NA	NA	200	NA	214	264		NA	0.0089057	0.00807066	0.00873684	NA	NA	NA	NA	0.0087502
chr1 : 20893517 | 20942330	chr1	20893517	20942330	+	+	exonic	-	ENSG00000075151.23	EIF4G3	isExon-isExon	2.08935e+39	2.08936e+39	1430	hsa-EIF4G3_0055	11	12	15	8	12	12	12	7	19	7	14	11		195	133	252	123	311	169	189	187	155	121	145	220		0.0814937	0.106868	0.12106	0.0698947	0.0756178	0.119891	0.11624	0.0715041	0.166254
chr1 : 20893517 | 20981227	chr1	20893517	20981227	+	NA	NA	NA	NA	NA	NA	NA	NA	NA	hsa-EIF4G3_0266	NA	2	1	NA	NA	4	NA	1	NA	NA	NA	NA		NA	124	267	NA	NA	181	NA	166	NA	NA	NA	NA		NA	0.0178114	0.00807066	NA	NA	0.0399637	NA	0.0102149	NA
chr1 : 20893517 | 20982408	chr1	20893517	20982408	+	NA	exonic	-	ENSG00000075151.23	EIF4G3	isExon-isExon	20893517,20895368,20899697,20904883,20941491,20950003,20969474,20973002,20980334,20981048,20982388;20893517,20895368,20899697,20904883,20941491,20950003,20969474,20973002,20980334,20981048,20982388	20893636,20895501,20899943,20904971,20942330,20950108,20969596,20973099,20980448,20981227,20982408;20893636,20895501,20899943,20904971,20942330,20950111,20969596,20973099,20980448,20981227,20982408	2073;2076	hsa-EIF4G3_0029	1	1	NA	1	NA	1	NA	2	NA	NA	NA	1		175	111	NA	126	NA	160	NA	163	NA	NA	NA	193		0.00740852	0.0089057	NA	0.00873684	NA	0.00999094	NA	0.0204297	NA
chr1 : 20904883 | 20942330	chr1	20904883	20942330	+	+	exonic	-	ENSG00000075151.23	EIF4G3	isExon-isExon	2090488320941490	2090497120942330	929	hsa-EIF4G3_0079	17	4	6	4	7	5	5	8	6	5	11	11		202	117	217	119	378	148	182	104	163	147	160	200		0.125945	0.0356228	0.048424	0.0349474	0.0441104	0.0499547	0.0484334	0.0817189	0.0525012
chr1 : 20941491 | 20950111	chr1	20941491	20950111	+	NA	exonic	-	ENSG00000075151.23	EIF4G3	isExon-isExon	2094149120950000	2094233020950110	949	hsa-EIF4G3_0013	1	1	NA	NA	NA	NA	NA	2	1	NA	1	NA		259	142	NA	NA	NA	NA	NA	123	165	NA	251	NA		0.00740852	0.0089057	NA	NA	NA	NA	NA	0.0204297	0.0087502
chr1 : 20941491 | 20973099	chr1	20941491	20973099	+	NA	exonic	-	ENSG00000075151.23	EIF4G3	isExon-isExon	20941491,20950003,20969474,20973002;20941491,20950003,20969474,20973002	20942330,20950108,20969596,20973099;20942330,20950111,20969596,20973099	1167;1170	hsa-EIF4G3_0041	1	NA	NA	2	2	NA	NA	NA	NA	NA	1	3		212	NA	NA	92	265	NA	NA	NA	NA	NA	209	203		0.00740852	NA	NA	0.0174737	0.012603	NA	NA	NA	NA
chr1 : 20941491 | 20981227	chr1	20941491	20981227	+	+	exonic	-	ENSG00000075151.23	EIF4G3	isExon-isExon	20941491,20950003,20969474,20973002,20980334,20981048;20941491,20950003,20969474,20973002,20980334,20981048	20942330,20950111,20969596,20973099,20980448,20981227;20942330,20950108,20969596,20973099,20980448,20981227	1465;1462	hsa-EIF4G3_0032	5	2	3	NA	NA	NA	NA	NA	2	1	3	NA		294	133	257	NA	NA	NA	NA	NA	186	165	239	NA		0.0370426	0.0178114	0.024212	NA	NA	NA	NA	NA	0.0175004
chr1 : 20941491 | 20982408	chr1	20941491	20982408	+	+	exonic	-	ENSG00000075151.23	EIF4G3	isExon-isExon	20941491,20950003,20969474,20973002,20980334,20981048,20982388;20941491,20950003,20969474,20973002,20980334,20981048,20982388	20942330,20950108,20969596,20973099,20980448,20981227,20982408;20942330,20950111,20969596,20973099,20980448,20981227,20982408	1483;1486	hsa-EIF4G3_0038	6	5	5	1	1	5	3	2	5	NA	2	4		257	120	234	112	229	166	191	92	178	NA	208	201		0.0444511	0.0445285	0.0403533	0.00873684	0.00630149	0.0499547	0.0290601	0.0204297	0.043751
chr1 : 20950003 | 20982408	chr1	20950003	20982408	+	NA	exonic	-	ENSG00000075151.23	EIF4G3	isExon-isExon	20950003,20969474,20973002,20980334,20981048,20982388;20950003,20969474,20973002,20980334,20981048,20982388	20950108,20969596,20973099,20980448,20981227,20982408;20950111,20969596,20973099,20980448,20981227,20982408	643;646	hsa-EIF4G3_0050	1	3	NA	NA	1	2	3	NA	NA	NA	NA	NA		186	70	NA	NA	177	157	172	NA	NA	NA	NA	NA		0.00740852	0.0267171	NA	NA	0.00630149	0.0199819	0.0290601	NA	NA
chr1 : 20950003 | 21002808	chr1	20950003	21002808	+	+	exonic	-	ENSG00000075151.23	EIF4G3	isExon-isExon	20950003,20969474,20973002,20980334,20981048,20997601,21001199,21002713;20950003,20969474,20973002,20980334,20981048,20982388,21002713;20950003,20969474,20973002,20980334,20981048,21002713;20950003,20969474,20973002,20980334,20981048,21002713;20950003,20969474,20973002,20980334,20981048,20997601,21002713;20950003,20969474,20973002,20980334,20981048,20982388,21001199,21002713;20950003,20969474,209…	20950111,20969596,20973099,20980448,20981227,20997633,21001307,21002808;20950108,20969596,20973099,20980448,20981227,20982408,21002808;20950108,20969596,20973099,20980448,20981227,21002808;20950111,20969596,20973099,20980448,20981227,21002808;20950111,20969596,20973099,20980448,20981227,20997633,21002808;20950108,20969596,20973099,20980448,20981227,20982408,21001324,21002808;20950111,20969596,209…	863;739;718;721;754;865;775	hsa-EIF4G3_0024	1	1	NA	NA	1	NA	NA	NA	3	NA	1	1		171	75	NA	NA	225	NA	NA	NA	133	NA	146	170		0.00740852	0.0089057	NA	NA	0.00630149	NA	NA	NA	0.0262506
chr1 : 20969474 | 20981227	chr1	20969474	20981227	+	+	exonic	-	ENSG00000075151.23	EIF4G3	isExon-isExon	2.09695e+31	2.09696e+31	516	hsa-EIF4G3_0011	NA	1	NA	NA	5	NA	NA	NA	3	NA	2	4		NA	90	NA	NA	264	NA	NA	NA	112	NA	129	141		NA	0.0089057	NA	NA	0.0315074	NA	NA	NA	0.0262506
chr1 : 20969474 | 20982408	chr1	20969474	20982408	+	+	exonic	-	ENSG00000075151.23	EIF4G3	isExon-isExon	2.09695e+39	2.09696e+39	537	hsa-EIF4G3_0007	9	2	6	5	9	3	2	1	1	2	2	9		140	77	162	86	235	130	147	76	104	81	98	129		0.0666766	0.0178114	0.048424	0.0436842	0.0567134	0.0299728	0.0193734	0.0102149	0.0087502
chr1 : 20969474 | 21002808	chr1	20969474	21002808	+	+	exonic	-	ENSG00000075151.23	EIF4G3	isExon-isExon	20969474,20973002,20980334,20981048,20982388,21001199,21002713;20969474,20973002,20980334,20981048,20997601,21001199,21002713;20969474,20973002,20980334,20981048,20982388,20997601,21002713;20969474,20973002,20980334,20981048,21002713;20969474,20973002,20980334,20981048,20997601,21002713;20969474,20973002,20980334,20981048,21001199,21002713;20969474,20973002,20980334,20981048,20982388,21002713	20969596,20973099,20980448,20981227,20982408,21001324,21002808;20969596,20973099,20980448,20981227,20997633,21001307,21002808;20969596,20973099,20980448,20981227,20982408,20997633,21002808;20969596,20973099,20980448,20981227,21002808;20969596,20973099,20980448,20981227,20997633,21002808;20969596,20973099,20980448,20981227,21001312,21002808;20969596,20973099,20980448,20981227,20982408,21002808	759;754;666;612;645;726;633	hsa-EIF4G3_0002	2	1	4	NA	6	1	2	1	2	7	3	1		125	82	145	NA	283	111	139	71	103	95	110	146		0.014817	0.0089057	0.0322827	NA	0.0378089	0.00999094	0.0193734	0.0102149	0.0175004
chr1 : 20997601 | 21002808	chr1	20997601	21002808	+	+	exonic	-	ENSG00000075151.23	EIF4G3	isExon-isExon	20997601,21002713;20997601,21001199,21002713	20997633,21002808;20997633,21001307,21002808	129;238	hsa-EIF4G3_0001	NA	3	NA	NA	2	1	1	NA	2	3	2	6		NA	56	NA	NA	147	67	97	NA	87	66	75	105		NA	0.0267171	NA	NA	0.012603	0.00999094	0.00968669	NA	0.0175004
chr1 : 20997601 | 21111383	chr1	20997601	21111383	+	+	exonic	-	ENSG00000075151.23	EIF4G3	isExon-isExon	2.09976e+39	2.09976e+39	395	hsa-EIF4G3_0096	2	1	NA	NA	NA	NA	4	NA	NA	4	1	5		43	45	NA	NA	NA	NA	48	NA	NA	40	43	52		0.014817	0.0089057	NA	NA	NA	NA	0.0387468	NA	NA
chr1 : 21001199 | 21002808	chr1	21001199	21002808	+	+	exonic	-	ENSG00000075151.23	EIF4G3	isExon-isExon	21001199,21002713;21001199,21002713;21001199,21002713	21001312,21002808;21001307,21002808;21001324,21002808	210;205;222	hsa-EIF4G3_0031	1	NA	NA	NA	6	NA	2	1	3	2	1	NA		108	NA	NA	NA	167	NA	101	46	96	70	83	NA		0.00740852	NA	NA	NA	0.0378089	NA	0.0193734	0.0102149	0.0262506
chr1 : 21001199 | 21111383	chr1	21001199	21111383	+	NA	mix	-	ENSG00000075151.23	EIF4G3	isExon-intronic	21001199,21002713,21050866;21001199,21002713,21050866;21001199,21050866,21089138,21111323;21001199,21002713,21089138	21001307,21002808,21111383;21001324,21002808,21111383;21002808,21050994,21089213,21111383;21001312,21002808,21111383	60723;60740;1876;22456	hsa-EIF4G3_0083	1	1	2	1	NA	NA	NA	NA	NA	NA	1	3		55	46	64	41	NA	NA	NA	NA	NA	NA	50	50		0.00740852	0.0089057	0.0161413	0.00873684	NA	NA	NA	NA	NA
chr1 : 21002713 | 21111383	chr1	21002713	21111383	+	NA	exonic	-	ENSG00000075151.23	EIF4G3	isExon-isExon	2.10027e+31	2.10028e+31	362	hsa-EIF4G3_0081	2	NA	1	1	NA	NA	NA	NA	NA	2	NA	NA		107	NA	87	65	NA	NA	NA	NA	NA	82	NA	NA		0.014817	NA	0.00807066	0.00873684	NA	NA	NA	NA	NA
chr1 : 21050866 | 21111383	chr1	21050866	21111383	+	+	exonic	-	ENSG00000075151.23	EIF4G3	isExon-isExon	2.10509e+23	2.1051e+23	266	hsa-EIF4G3_0080	NA	NA	3	NA	2	5	3	NA	7	5	9	8		NA	NA	82	NA	147	68	69	NA	91	64	73	81		NA	NA	0.024212	NA	0.012603	0.0499547	0.0290601	NA	0.0612514
chr1 : 21089138 | 21111383	chr1	21089138	21111383	+	NA	exonic	-	ENSG00000075151.23	EIF4G3	isExon-isExon	2108913821111320	2108921321111380	137	hsa-EIF4G3_0078	NA	2	2	NA	5	5	4	3	5	NA	6	NA		NA	89	96	NA	132	85	74	46	92	NA	78	NA		NA	0.0178114	0.0161413	NA	0.0315074	0.0499547	0.0387468	0.0306446	0.043751
chr1 : 21247221 | 21258839	chr1	21247221	21258839	+	NA	exonic	-	ENSG00000117298.16	ECE1	isExon-isExon	2.12472e+31	2.12474e+31	548	hsa-ECE1_0009	NA	NA	1	4	NA	NA	NA	NA	NA	NA	NA	NA		NA	NA	43	51	NA	NA	NA	NA	NA	NA	NA	NA		NA	NA	0.00807066	0.0349474	NA	NA	NA	NA	NA
chr1 : 21272699 | 21290156	chr1	21272699	21290156	+	+	exonic	-	ENSG00000117298.16	ECE1	isExon-isExon	2.12727e+23	2.12729e+23	442	hsa-ECE1_0001	NA	2	5	2	2	NA	4	NA	2	3	5	5		NA	41	36	44	62	NA	28	NA	26	86	90	53		NA	0.0178114	0.0403533	0.0174737	0.012603	NA	0.0387468	NA	0.0175004
chr1 : 21680808 | 21695221	chr1	21680808	21695221	+	+	exonic	-	ENSG00000090686.16	USP48	isExon-isExon	2.16808e+31	2.16808e+31	358	hsa-USP48_0025	3	NA	2	1	NA	2	4	2	3	NA	8	1		68	NA	79	49	NA	68	62	33	70	NA	56	71		0.0222255	NA	0.0161413	0.00873684	NA	0.0199819	0.0387468	0.0204297	0.0262506
chr1 : 21680808 | 21721764	chr1	21680808	21721764	+	NA	exonic	-	ENSG00000090686.16	USP48	isExon-isExon	21680808,21687191,21689974,21695066,21701498,21703512,21704262,21705727,21706126,21706467,21706744,21715389,21721036,21721650;21680808,21687191,21689974,21701498,21703512,21704262,21705727,21706126,21706467,21706744,21715389,21721036,21721650;21680808,21687191,21689974,21695066,21701498,21703512,21704262,21705727,21706126,21706467,21706744,21715389,21721036,21721650;21680808,21687191,21689974,217…	21680834,21687239,21690099,21695221,21701602,21703618,21704392,21705837,21706187,21706589,21706907,21715457,21721166,21721764;21680834,21687239,21690099,21701602,21703618,21704392,21705837,21706187,21706589,21706868,21715457,21721166,21721764;21680834,21687239,21690099,21695221,21701602,21703618,21704392,21705837,21706187,21706589,21706868,21715457,21721166,21721764;21680834,21687239,21690099,217…	1476;1281;1437;1278	hsa-USP48_0032	1	NA	2	NA	NA	NA	1	NA	NA	NA	NA	1		73	NA	86	NA	NA	NA	71	NA	NA	NA	NA	87		0.00740852	NA	0.0161413	NA	NA	NA	0.00968669	NA	NA
chr1 : 21715389 | 21721764	chr1	21715389	21721764	+	+	exonic	-	ENSG00000090686.16	USP48	isExon-isExon	21715389,21721036,21721650;21715389,21721036,21721650	21715457,21721166,21721764;21715457,21721163,21721764	315;312	hsa-USP48_0005	2	NA	2	1	4	1	NA	NA	1	3	1	NA		91	NA	78	71	114	67	NA	NA	92	72	43	NA		0.014817	NA	0.0161413	0.00873684	0.0252059	0.00999094	NA	NA	0.0087502
chr1 : 21715389 | 21724095	chr1	21715389	21724095	+	+	exonic	-	ENSG00000090686.16	USP48	isExon-isExon	2.17154e+31	2.17155e+31	513	hsa-USP48_0001	NA	3	3	3	3	7	1	3	4	2	5	2		NA	58	102	83	138	77	70	78	110	93	41	97		NA	0.0267171	0.024212	0.0262105	0.0189045	0.0699365	0.00968669	0.0306446	0.0350008
chr1 : 21721036 | 21721764	chr1	21721036	21721764	+	+	exonic	-	ENSG00000090686.16	USP48	isExon-isExon	21721036,21721650;21721036,21721650	21721163,21721764;21721166,21721764	243;246	hsa-USP48_0026	NA	NA	NA	1	3	NA	2	1	NA	3	2	4		NA	NA	NA	73	171	NA	60	38	NA	85	71	102		NA	NA	NA	0.00873684	0.0189045	NA	0.0193734	0.0102149	NA
chr1 : 21747067 | 21757783	chr1	21747067	21757783	+	+	exonic	-	ENSG00000090686.16	USP48	isExon-isExon	2.17471e+55	2.17471e+55	857	hsa-USP48_0002	NA	NA	NA	NA	NA	NA	2	1	NA	1	2	2		NA	NA	NA	NA	NA	NA	78	82	NA	104	100	98		NA	NA	NA	NA	NA	NA	0.0193734	0.0102149	NA
chr1 : 21748138 | 21751615	chr1	21748138	21751615	+	NA	exonic	-	ENSG00000090686.16	USP48	isExon-isExon	2174813821751500	2174827121751610	243	hsa-USP48_0027	1	NA	1	NA	NA	NA	2	1	NA	NA	NA	NA		104	NA	158	NA	NA	NA	115	73	NA	NA	NA	NA		0.00740852	NA	0.00807066	NA	NA	NA	0.0193734	0.0102149	NA
chr1 : 22078429 | 22086866	chr1	22078429	22086866	+	+	exonic	+	ENSG00000070831.17	CDC42	isExon-isExon	22078429,22081722,22086439,22086669;22078429,22078706,22081722,22086439,22086669	22078583,22081794,22086548,22086866;22078583,22078881,22081794,22086548,22086866	536;712	hsa-CDC42_0001	NA	5	NA	NA	NA	2	2	NA	NA	2	2	1		NA	65	NA	NA	NA	67	73	NA	NA	58	91	104		NA	0.0445285	NA	NA	NA	0.0199819	0.0193734	NA	NA
chr1 : 22489880 | 22491533	chr1	22489880	22491533	+	NA	exonic	+	ENSG00000184677.18	ZBTB40	isExon-isExon	2248988022491400	2249064522491530	900	hsa-ZBTB40_0002	3	4	NA	1	NA	1	5	NA	NA	4	NA	9		35	35	NA	23	NA	41	35	NA	NA	26	NA	38		0.0222255	0.0356228	NA	0.00873684	NA	0.00999094	0.0484334	NA	NA
chr1 : 22781421 | 22785076	chr1	22781421	22785076	+	+	exonic	+	ENSG00000133216.17	EPHB2	isExon-isExon	2278142122784390	2278148522785070	750	hsa-EPHB2_0002	NA	NA	2	NA	NA	2	NA	6	NA	1	6	4		NA	NA	18	NA	NA	21	NA	36	NA	12	28	18		NA	NA	0.0161413	NA	NA	0.0199819	NA	0.0612892	NA
chr1 : 23030469 | 23044486	chr1	23030469	23044486	+	NA	exonic	+	ENSG00000004487.17	KDM1A	isExon-isExon	2303046923044420	2303063423044480	226	hsa-KDM1A_0014	NA	NA	NA	NA	2	NA	NA	NA	NA	NA	3	NA		NA	NA	NA	NA	92	NA	NA	NA	NA	NA	58	NA		NA	NA	NA	NA	0.012603	NA	NA	NA	NA
chr1 : 23030469 | 23050520	chr1	23030469	23050520	+	+	exonic	+	ENSG00000004487.17	KDM1A	isExon-isExon	23030469,23044427,23050387;23030469,23050387	23030634,23044486,23050520;23030634,23050520	360;300	hsa-KDM1A_0031	12	15	14	9	11	11	11	9	19	18	18	20		68	54	62	60	98	46	58	53	77	71	78	83		0.0889022	0.133585	0.112989	0.0786316	0.0693163	0.1099	0.106554	0.0919338	0.166254
chr1 : 23030469 | 23059167	chr1	23030469	23059167	+	+	exonic	+	ENSG00000004487.17	KDM1A	isExon-isExon	23030469,23044427,23050387,23053761,23055069,23055932,23057484,23059073;23030469,23050387,23053761,23055069,23055932,23057484,23059073	23030634,23044486,23050520,23053839,23055161,23056038,23057565,23059167;23030634,23050520,23053839,23055161,23056038,23057565,23059167	816;756	hsa-KDM1A_0013	5	5	5	4	8	3	3	4	4	7	9	4		113	87	86	83	142	63	78	66	86	88	104	101		0.0370426	0.0445285	0.0403533	0.0349474	0.0504119	0.0299728	0.0290601	0.0408595	0.0350008
chr1 : 23050387 | 23059167	chr1	23050387	23059167	+	+	exonic	+	ENSG00000004487.17	KDM1A	isExon-isExon	2.30504e+47	2.30505e+47	590	hsa-KDM1A_0001	14	9	7	9	10	6	5	5	7	10	21	8		153	112	143	103	173	95	116	96	125	146	184	130		0.103719	0.0801513	0.0564947	0.0786316	0.0630149	0.0599456	0.0484334	0.0510743	0.0612514
chr1 : 23055069 | 23069151	chr1	23055069	23069151	+	+	exonic	+	ENSG00000004487.17	KDM1A	isExon-isExon	23055069,23055932,23057484,23059073,23068539,23069061;23055069,23055932,23057484,23059073,23066060,23068539,23069061	23055161,23056038,23057565,23059167,23068681,23069151;23055161,23056038,23057565,23059167,23066071,23068681,23069151	611;623	hsa-KDM1A_0033	2	1	NA	2	NA	2	1	1	NA	2	2	2		111	104	NA	70	NA	86	100	51	NA	135	99	134		0.014817	0.0089057	NA	0.0174737	NA	0.0199819	0.00968669	0.0102149	NA
chr1 : 23068539 | 23079667	chr1	23068539	23079667	+	+	exonic	+	ENSG00000004487.17	KDM1A	isExon-isExon	23068539,23069061,23071225,23072124,23073292,23077228,23078990,23079553;23068539,23069061,23071225,23072124,23073274,23077228,23078990,23079553	23068681,23069151,23071359,23072197,23073403,23077360,23079177,23079667;23068681,23069151,23071359,23072197,23073403,23077360,23079177,23079667	991;1009	hsa-KDM1A_0041	3	1	1	2	NA	3	3	1	NA	3	4	2		127	97	124	76	NA	100	108	68	NA	109	176	114		0.0222255	0.0089057	0.00807066	0.0174737	NA	0.0299728	0.0290601	0.0102149	NA
chr1 : 23071225 | 23072197	chr1	23071225	23072197	+	+	exonic	+	ENSG00000004487.17	KDM1A	isExon-isExon	2307122523072120	2307135923072190	209	hsa-KDM1A_0032	5	4	2	3	3	1	3	NA	2	3	1	NA		145	90	139	87	104	95	101	NA	108	130	106	NA		0.0370426	0.0356228	0.0161413	0.0262105	0.0189045	0.00999094	0.0290601	NA	0.0175004
chr1 : 23088751 | 23109127	chr1	23088751	23109127	+	NA	exon	-	ENSG00000169641.13	LUZP1	inExon-isExon	2.30888e+23	2.30891e+23	3600	hsa-LUZP1_0002	NA	1	NA	1	2	NA	NA	1	NA	2	NA	NA		NA	99	NA	96	130	NA	NA	90	NA	65	NA	NA		NA	0.0089057	NA	0.00873684	0.012603	NA	NA	0.0102149	NA
chr1 : 23750845 | 23752518	chr1	23750845	23752518	+	NA	exonic	+	ENSG00000011007.12	ELOA	isExon-isExon	2375084523752400	2375203023752510	1298	hsa-TCEB3_0001	1	NA	1	NA	NA	2	2	2	NA	NA	NA	4		48	NA	56	NA	NA	41	36	72	NA	NA	NA	63		0.00740852	NA	0.00807066	NA	NA	0.0199819	0.0193734	0.0204297	NA
chr1 : 23804400 | 23820593	chr1	23804400	23820593	+	NA	exonic	-	ENSG00000117305.15	HMGCL	isExon-isExon	23804400,23808135,23810736,23814190,23816675,23817476,23820510;23804400,23808135,23820510;23804400,23808135,23816675,23817476,23820510	23804525,23808323,23810799,23814338,23816770,23817583,23820593;23804525,23808323,23820593;23804525,23808323,23816770,23817583,23820593	816;399;603	hsa-HMGCL_0004	NA	NA	NA	NA	NA	NA	NA	2	3	NA	NA	4		NA	NA	NA	NA	NA	NA	NA	27	28	NA	NA	43		NA	NA	NA	NA	NA	NA	NA	0.0204297	0.0262506
chr1 : 23814190 | 23820593	chr1	23814190	23820593	+	+	exonic	-	ENSG00000117305.15	HMGCL	isExon-isExon	2.38142e+31	2.38143e+31	437	hsa-HMGCL_0002	2	5	1	NA	3	3	6	5	2	1	NA	NA		25	30	14	NA	28	13	8	12	21	32	NA	NA		0.014817	0.0445285	0.00807066	NA	0.0189045	0.0299728	0.0581201	0.0510743	0.0175004
chr1 : 23816675 | 23820593	chr1	23816675	23820593	+	+	exonic	-	ENSG00000117305.15	HMGCL	isExon-isExon	2.38167e+23	2.38168e+23	288	hsa-HMGCL_0003	NA	NA	NA	NA	1	1	1	1	2	4	3	2		NA	NA	NA	NA	32	16	23	27	37	53	42	45		NA	NA	NA	NA	0.00630149	0.00999094	0.00968669	0.0102149	0.0175004
chr1 : 24169417 | 24180854	chr1	24169417	24180854	+	NA	exonic	-	ENSG00000185436.12	IFNLR1	isExon-isExon	2416941724180730	2416960124180850	309	hsa-IFNLR1_0001	NA	NA	1	NA	1	NA	1	NA	NA	NA	2	1		NA	NA	1	NA	5	NA	0	NA	NA	NA	6	1		NA	NA	0.00807066	NA	0.00630149	NA	0.00968669	NA	NA
chr1 : 24440172 | 24445244	chr1	24440172	24445244	+	+	exonic	+	ENSG00000001461.17	NIPAL3	isExon-isExon	2.44402e+23	2.44402e+23	301	hsa-NIPAL3_0001	NA	1	1	1	4	1	1	NA	3	2	4	NA		NA	75	118	96	93	114	105	NA	85	53	88	NA		NA	0.0089057	0.00807066	0.00873684	0.0252059	0.00999094	0.00968669	NA	0.0262506
chr1 : 24514314 | 24514567	chr1	24514314	24514567	+	+	exonic	+	ENSG00000117602.13	RCAN3	isExon-isExon	2451431424514310	2451456724514560	508	hsa-RCAN3_0002	2	NA	2	NA	2	NA	NA	NA	1	2	2	NA		4	NA	5	NA	7	NA	NA	NA	3	7	4	NA		0.014817	NA	0.0161413	NA	0.012603	NA	NA	NA	0.0087502
chr1 : 25340474 | 25343073	chr1	25340474	25343073	+	NA	exonic	+	ENSG00000183726.11	TMEM50A	isExon-isExon	2534047425342960	2534057925343070	219	hsa-TMEM50A_0003	2	NA	3	2	NA	4	NA	NA	2	NA	NA	NA		151	NA	118	77	NA	97	NA	NA	83	NA	NA	NA		0.014817	NA	0.024212	0.0174737	NA	0.0399637	NA	NA	0.0175004
chr1 : 25340474 | 25351693	chr1	25340474	25351693	+	+	exonic	+	ENSG00000183726.11	TMEM50A	isExon-isExon	25340474,25342961,25351626;25340474,25351626	25340579,25343073,25351693;25340579,25351693	287;174	hsa-TMEM50A_0007	11	10	9	3	4	3	8	4	7	2	14	6		137	98	87	78	118	95	85	85	79	124	159	109		0.0814937	0.089057	0.072636	0.0262105	0.0252059	0.0299728	0.0774935	0.0408595	0.0612514
chr1 : 25351626 | 25352974	chr1	25351626	25352974	+	NA	exonic	+	ENSG00000183726.11	TMEM50A	isExon-isExon	2535162625352880	2535169325352970	161	hsa-TMEM50A_0005	2	1	NA	3	2	1	1	NA	NA	NA	NA	NA		141	146	NA	110	121	126	120	NA	NA	NA	NA	NA		0.014817	0.0089057	NA	0.0262105	0.012603	0.00999094	0.00968669	NA	NA
chr1 : 25351626 | 25356853	chr1	25351626	25356853	+	NA	exonic	+	ENSG00000183726.11	TMEM50A	isExon-isExon	25351626,25356793;25351626,25352882,25356793	25351693,25356853;25351693,25352974,25356853	129;222	hsa-TMEM50A_0004	4	NA	NA	2	NA	NA	NA	NA	NA	2	NA	NA		170	NA	NA	109	NA	NA	NA	NA	NA	126	NA	NA		0.0296341	NA	NA	0.0174737	NA	NA	NA	NA	NA
chr1 : 25446762 | 25456831	chr1	25446762	25456831	+	NA	exonic	+	ENSG00000204178.11	MACO1	isExon-isExon	2.54468e+31	2.54469e+31	572	hsa-TMEM57_0006	2	NA	NA	NA	NA	NA	NA	NA	NA	NA	3	NA		51	NA	NA	NA	NA	NA	NA	NA	NA	NA	37	NA		0.014817	NA	NA	NA	NA	NA	NA	NA	NA
chr1 : 25446762 | 25458892	chr1	25446762	25458892	+	+	exonic	+	ENSG00000204178.11	MACO1	isExon-isExon	2.54468e+39	2.54469e+39	1074	hsa-TMEM57_0001	3	5	2	NA	NA	2	1	3	2	2	NA	3		66	58	86	NA	NA	57	54	29	57	64	NA	69		0.0222255	0.0445285	0.0161413	NA	NA	0.0199819	0.00968669	0.0306446	0.0175004
chr1 : 25448808 | 25456831	chr1	25448808	25456831	+	NA	exonic	+	ENSG00000204178.11	MACO1	isExon-isExon	2.54488e+23	2.54489e+23	430	hsa-TMEM57_0009	2	NA	2	NA	NA	NA	NA	NA	NA	NA	2	NA		62	NA	77	NA	NA	NA	NA	NA	NA	NA	42	NA		0.014817	NA	0.0161413	NA	NA	NA	NA	NA	NA
chr1 : 26029193 | 26029707	chr1	26029193	26029707	+	NA	NA	NA	NA	NA	NA	NA	NA	NA	hsa-EXTL1_0001	NA	NA	1	NA	3	NA	NA	1	NA	2	NA	NA		NA	NA	102	NA	175	NA	NA	98	NA	41	NA	NA		NA	NA	0.00807066	NA	0.0189045	NA	NA	0.0102149	NA
chr1 : 26255171 | 26259802	chr1	26255171	26259802	+	+	exonic	+	ENSG00000130695.16	CEP85	isExon-isExon	2.62552e+31	2.62559e+31	1133	hsa-CEP85_0004	NA	NA	NA	NA	NA	NA	3	1	1	1	NA	2		NA	NA	NA	NA	NA	NA	20	35	16	12	NA	13		NA	NA	NA	NA	NA	NA	0.0290601	0.0102149	0.0087502
chr1 : 26257597 | 26259802	chr1	26257597	26259802	+	+	exonic	+	ENSG00000130695.16	CEP85	isExon-isExon	2.62576e+23	2.62577e+23	438	hsa-CEP85_0006	11	6	7	2	8	3	6	14	3	4	8	5		21	23	16	26	18	19	16	48	23	18	22	23		0.0814937	0.0534342	0.0564947	0.0174737	0.0504119	0.0299728	0.0581201	0.143008	0.0262506
chr1 : 26294205 | 26298062	chr1	26294205	26298062	+	NA	exonic	-	ENSG00000158062.20	UBXN11	isExon-isExon	26294205,26296919,26297427,26297962;26294205,26297427,26297962	26294331,26296995,26297481,26298062;26294331,26297481,26298062	360;283	hsa-UBXN11_0001	NA	NA	NA	2	NA	NA	NA	NA	NA	NA	2	1		NA	NA	NA	55	NA	NA	NA	NA	NA	NA	60	55		NA	NA	NA	0.0174737	NA	NA	NA	NA	NA
chr1 : 26446316 | 26447660	chr1	26446316	26447660	+	+	exonic	+	ENSG00000117682.17	DHDDS	isExon-isExon	2644631626447550	2644643226447660	219	hsa-DHDDS_0004	1	1	4	NA	9	1	2	5	NA	5	NA	4		44	48	47	NA	70	40	45	56	NA	44	NA	66		0.00740852	0.0089057	0.0322827	NA	0.0567134	0.00999094	0.0193734	0.0510743	NA
chr1 : 26729651 | 26732792	chr1	26729651	26732792	+	+	exonic	+	ENSG00000117713.20	ARID1A	isExon-isExon	2.67297e+23	2.67299e+23	783	hsa-ARID1A_0001	30	26	37	17	30	26	34	38	25	27	44	44		83	66	68	67	88	63	45	86	55	68	112	92		0.222255	0.231548	0.298615	0.148526	0.189045	0.259764	0.329347	0.388165	0.218755
chr1 : 26942660 | 26943065	chr1	26942660	26943065	+	+	exonic	+	ENSG00000090273.14	NUDC	isExon-isExon	2694266026942870	2694277626943060	312	hsa-NUDC_0004	1	3	5	2	22	NA	1	5	NA	2	6	6		89	49	70	74	238	NA	54	79	NA	66	92	126		0.00740852	0.0267171	0.0403533	0.0174737	0.138633	NA	0.00968669	0.0510743	NA
chr1 : 27105885 | 27109777	chr1	27105885	27109777	+	+	exonic	-	ENSG00000090020.11	SLC9A1	isExon-isExon	2.71059e+23	2.71061e+23	672	hsa-SLC9A1_0002	6	5	2	4	6	3	2	NA	5	2	4	6		43	32	58	37	49	58	59	NA	33	38	55	32		0.0444511	0.0445285	0.0161413	0.0349474	0.0378089	0.0299728	0.0193734	NA	0.043751
chr1 : 27668226 | 27669346	chr1	27668226	27669346	+	+	exonic	-	ENSG00000126709.16	IFI6	isExon-isExon	27668226,27668458,27669245;27668226,27668458,27669221;27668226,27668458,27669233	27668375,27668535,27669346;27668375,27668535,27669346;27668375,27668535,27669346	330;354;342	hsa-IFI6_0001	NA	NA	NA	NA	NA	NA	NA	3	1	1	NA	1		NA	NA	NA	NA	NA	NA	NA	395	223	207	NA	263		NA	NA	NA	NA	NA	NA	NA	0.0306446	0.0087502
chr1 : 27789562 | 27793632	chr1	27789562	27793632	+	+	exonic	+	ENSG00000117758.14	STX12	isExon-isExon	2778956227793530	2778963127793630	170	hsa-STX12_0001	3	NA	4	1	4	1	NA	1	1	NA	3	3		167	NA	180	110	170	160	NA	131	104	NA	161	169		0.0222255	NA	0.0322827	0.00873684	0.0252059	0.00999094	NA	0.0102149	0.0087502
chr1 : 27838699 | 27843330	chr1	27838699	27843330	+	NA	exonic	+	ENSG00000117751.18	PPP1R8	isExon-isExon	27838699,27841014,27843186;27838699,27843186	27838852,27841234,27843330;27838852,27843330	520;299	hsa-PPP1R8_0001	NA	NA	1	NA	NA	NA	NA	NA	NA	1	4	NA		NA	NA	16	NA	NA	NA	NA	NA	NA	20	20	NA		NA	NA	0.00807066	NA	NA	NA	NA	NA	NA
chr1 : 28010947 | 28017239	chr1	28010947	28017239	+	NA	exonic	-	ENSG00000158161.16	EYA3	isExon-isExon	28010947,28013111,28017154;28010947,28013111,28017154	28011086,28013294,28017239;28011083,28013294,28017239	410;407	hsa-EYA3_0003	NA	NA	1	NA	2	1	2	1	NA	2	NA	NA		NA	NA	36	NA	36	18	23	17	NA	39	NA	NA		NA	NA	0.00807066	NA	0.012603	0.00999094	0.0193734	0.0102149	NA
chr1 : 28035544 | 28048426	chr1	28035544	28048426	+	+	exonic	-	ENSG00000158161.16	EYA3	isExon-isExon	28035544,28038839,28048383;28035544,28038839,28042571,28048383	28035680,28038905,28048426;28035680,28038905,28042650,28048426	248;328	hsa-EYA3_0001	2	5	3	4	2	NA	3	1	NA	NA	5	NA		51	45	41	32	44	NA	32	18	NA	NA	33	NA		0.014817	0.0445285	0.024212	0.0349474	0.012603	NA	0.0290601	0.0102149	NA
chr1 : 28035544 | 28058094	chr1	28035544	28058094	+	+	exonic	-	ENSG00000158161.16	EYA3	isExon-isExon	28035544,28038839,28042571,28048383,28057994;28035544,28038839,28048383,28057994	28035680,28038905,28042650,28048426,28058094;28035680,28038905,28048426,28058094	429;349	hsa-EYA3_0027	4	1	2	6	NA	NA	3	5	4	3	3	3		55	35	45	30	NA	NA	25	15	32	32	36	32		0.0296341	0.0089057	0.0161413	0.052421	NA	NA	0.0290601	0.0510743	0.0350008
chr1 : 28407410 | 28466768	chr1	28407410	28466768	+	NA	exonic	+	ENSG00000204138.13	PHACTR4	isExon-isExon	28407410,28432931,28459085,28460212,28465685,28466382;28407410,28457832,28459085,28460212,28465685,28466382;28407410,28459085,28460212,28465685,28466382	28407463,28433046,28459258,28460292,28465849,28466768;28407463,28457859,28459258,28460292,28465849,28466768;28407463,28459258,28460292,28465849,28466768	977;889;861	hsa-PHACTR4_0094	NA	2	NA	1	NA	NA	2	NA	NA	1	NA	1		NA	14	NA	19	NA	NA	8	NA	NA	15	NA	11		NA	0.0178114	NA	0.00873684	NA	NA	0.0193734	NA	NA
chr1 : 28457832 | 28466768	chr1	28457832	28466768	+	NA	NA	NA	NA	NA	NA	NA	NA	NA	hsa-PHACTR4_0021	1	1	NA	NA	NA	3	1	NA	NA	NA	NA	NA		12	11	NA	NA	NA	7	8	NA	NA	NA	NA	NA		0.00740852	0.0089057	NA	NA	NA	0.0299728	0.00968669	NA	NA
chr1 : 28473554 | 28476291	chr1	28473554	28476291	+	NA	exonic	+	ENSG00000204138.13	PHACTR4	isExon-isExon	2847355428476100	2847415128476290	783	hsa-PHACTR4_0009	2	2	NA	NA	NA	NA	NA	NA	NA	NA	1	NA		17	10	NA	NA	NA	NA	NA	NA	NA	NA	19	NA		0.014817	0.0178114	NA	NA	NA	NA	NA	NA	NA
chr1 : 28473554 | 28480604	chr1	28473554	28480604	+	NA	exonic	+	ENSG00000204138.13	PHACTR4	isExon-isExon	2.84736e+23	2.84742e+23	937	hsa-PHACTR4_0002	3	NA	NA	NA	NA	NA	NA	1	NA	NA	1	NA		21	NA	NA	NA	NA	NA	NA	22	NA	NA	28	NA		0.0222255	NA	NA	NA	NA	NA	NA	0.0102149	NA
chr1 : 28560633 | 28561398	chr1	28560633	28561398	+	NA	exonic	+	ENSG00000180098.9	TRNAU1AP	isExon-isExon	28560633,28561346;28560633,28560633;28560633,28561113,28561346	28560732,28561398;28561398,28561398;28560732,28561260,28561398	153;1532;301	hsa-TRNAU1AP_0001	NA	2	NA	1	NA	NA	3	NA	NA	NA	NA	NA		NA	33	NA	31	NA	NA	23	NA	NA	NA	NA	NA		NA	0.0178114	NA	0.00873684	NA	NA	0.0290601	NA	NA
chr1 : 28683583 | 28697084	chr1	28683583	28697084	+	NA	exonic	+	ENSG00000162419.13	GMEB1	isExon-isExon	28683583,28690074,28691585,28692942,28696927;28683583,28690104,28691585,28692942,28696927	28683740,28690186,28691709,28693045,28697084;28683740,28690186,28691709,28693045,28697084	658;628	hsa-GMEB1_0002	NA	NA	NA	1	NA	NA	NA	1	2	NA	NA	1		NA	NA	NA	8	NA	NA	NA	14	22	NA	NA	15		NA	NA	NA	0.00873684	NA	NA	NA	0.0102149	0.0175004
chr1 : 28742403 | 28743986	chr1	28742403	28743986	+	NA	exonic	+	ENSG00000198492.16	YTHDF2	isExon-isExon	2874240328742400	2874398628743980	3168	hsa-YTHDF2_0001	3	1	1	NA	NA	NA	1	NA	NA	NA	NA	NA		53	42	54	NA	NA	NA	40	NA	NA	NA	NA	NA		0.0222255	0.0089057	0.00807066	NA	NA	NA	0.00968669	NA	NA
chr1 : 28987431 | 28987905	chr1	28987431	28987905	+	NA	exonic	+	ENSG00000159023.22	EPB41	isExon-isExon	2898743128987430	2898790528987900	950	hsa-EPB41_0001	2	NA	NA	NA	NA	2	2	1	NA	NA	NA	1		25	NA	NA	NA	NA	16	25	10	NA	NA	NA	23		0.014817	NA	NA	NA	NA	0.0199819	0.0193734	0.0102149	NA
chr1 : 29035826 | 29039426	chr1	29035826	29039426	+	+	exonic	+	ENSG00000159023.22	EPB41	isExon-isExon	2903582629039250	2903592329039420	271	hsa-EPB41_0021	NA	1	1	NA	2	1	2	NA	2	2	2	1		NA	50	54	NA	52	32	30	NA	37	52	47	41		NA	0.0089057	0.00807066	NA	0.012603	0.00999094	0.0193734	NA	0.0175004
chr1 : 29035826 | 29053312	chr1	29035826	29053312	+	+	exonic	+	ENSG00000159023.22	EPB41	isExon-isExon	29035826,29039254,29053104;29035826,29039254,29053107	29035923,29039426,29053312;29035923,29039426,29053312	480;477	hsa-EPB41_0072	NA	1	NA	NA	NA	NA	NA	NA	2	1	2	NA		NA	40	NA	NA	NA	NA	NA	NA	34	54	60	NA		NA	0.0089057	NA	NA	NA	NA	NA	NA	0.0175004
chr1 : 29035826 | 29065158	chr1	29035826	29065158	+	NA	exonic	+	ENSG00000159023.22	EPB41	isExon-isExon	29035826,29039254,29053104,29058589,29058811,29064982;29035826,29039254,29053104,29060422,29064982;29035826,29039254,29053107,29064982;29035826,29039254,29053104,29058589,29060422,29064982;29035826,29039254,29053104,29058589,29064982;29035826,29039254,29053104,29064982;29035826,29039254,29053104,29058589,29058811,29060422,29064982;29035826,29039254,29053107,29058589,29064982	29035923,29039426,29053312,29058645,29058852,29065158;29035923,29039426,29053312,29060484,29065158;29035923,29039426,29053312,29065158;29035923,29039426,29053312,29058645,29060484,29065158;29035923,29039426,29053312,29058645,29065158;29035923,29039426,29053312,29065158;29035923,29039426,29053312,29058645,29058852,29060484,29065158;29035923,29039426,29053312,29058645,29065158	756;720;654;777;714;657;819;711	hsa-EPB41_0035	NA	NA	1	NA	3	NA	NA	NA	2	NA	1	NA		NA	NA	48	NA	48	NA	NA	NA	40	NA	60	NA		NA	NA	0.00807066	NA	0.0189045	NA	NA	NA	0.0175004
chr1 : 29148080 | 29154910	chr1	29148080	29154910	+	NA	exon	-	ENSG00000116350.17	SRSF4	inExon-isExon	2.91481e+23	2.91492e+23	1452	hsa-SRSF4_0013	2	NA	1	NA	NA	1	NA	3	3	1	NA	NA		109	NA	111	NA	NA	101	NA	83	115	112	NA	NA		0.014817	NA	0.00807066	NA	NA	0.00999094	NA	0.0306446	0.0262506
chr1 : 29154696 | 29154910	chr1	29154696	29154910	+	+	exonic	-	ENSG00000116350.17	SRSF4	isExon-isExon	2915469629154690	2915491029154910	430	hsa-SRSF4_0002	NA	NA	4	NA	6	NA	NA	2	2	2	5	4		NA	NA	112	NA	142	NA	NA	84	115	132	182	131		NA	NA	0.0322827	NA	0.0378089	NA	NA	0.0204297	0.0175004
chr1 : 30964674 | 30995220	chr1	30964674	30995220	+	NA	exonic	-	ENSG00000134644.16	PUM1	isExon-isExon	30964674,30965982,30967167,30968354,30974651,30980062,30981312,30992390,30995054;30964674,30965982,30967167,30968354,30974651,30980062,30981312,30992390,30995054;30964674,30965982,30967167,30968354,30974651,30980062,30981312,30992390,30995054	30964910,30966278,30967310,30968492,30974802,30980166,30981405,30992660,30995220;30964910,30966197,30967310,30968492,30974802,30980166,30981405,30992660,30995220;30964910,30966278,30967310,30968492,30974802,30980163,30981405,30992660,30995220	1606;1525;1603	hsa-PUM1_0006	NA	NA	NA	NA	2	1	NA	NA	2	NA	NA	NA		NA	NA	NA	NA	180	168	NA	NA	147	NA	NA	NA		NA	NA	NA	NA	0.012603	0.00999094	NA	NA	0.0175004
chr1 : 30980062 | 30982640	chr1	30980062	30982640	+	NA	mix	-	ENSG00000134644.16	PUM1	isExon-intronic	30980062,30980062;30980062,30981312;30980062,30981312;30980062,30981312,30981917;30980062,30981312	30982640,30980133;30980163,30982640;30980166,30982640;30980163,30981405,30982640;30980178,30982640	2651;1431;1434;920;1446	hsa-PUM1_0045	NA	1	1	NA	NA	NA	NA	1	NA	NA	2	NA		NA	41	80	NA	NA	NA	NA	29	NA	NA	53	NA		NA	0.0089057	0.00807066	NA	NA	NA	NA	0.0102149	NA
chr1 : 30992390 | 30995220	chr1	30992390	30995220	+	NA	exonic	-	ENSG00000134644.16	PUM1	isExon-isExon	3099239030995050	3099266030995220	438	hsa-PUM1_0014	3	1	2	NA	3	NA	1	NA	1	NA	1	NA		222	137	222	NA	190	NA	145	NA	176	NA	223	NA		0.0222255	0.0089057	0.0161413	NA	0.0189045	NA	0.00968669	NA	0.0087502
chr1 : 30992390 | 31007099	chr1	30992390	31007099	+	NA	exon	-	ENSG00000134644.16	PUM1	isExon-inExon	3.09924e+31	3.09927e+31	723	hsa-PUM1_0001	NA	NA	1	NA	NA	NA	2	NA	1	NA	2	NA		NA	NA	156	NA	NA	NA	101	NA	129	NA	148	NA		NA	NA	0.00807066	NA	NA	NA	0.0193734	NA	0.0087502
chr1 : 30992390 | 31007102	chr1	30992390	31007102	+	+	exonic	-	ENSG00000134644.16	PUM1	isExon-isExon	3.09924e+31	3.09927e+31	726	hsa-PUM1_0022	4	2	NA	2	5	1	NA	3	4	3	4	2		149	108	NA	63	135	113	NA	80	125	117	145	115		0.0296341	0.0178114	NA	0.0174737	0.0315074	0.00999094	NA	0.0306446	0.0350008
chr1 : 31055313 | 31059577	chr1	31055313	31059577	+	NA	exonic	-	ENSG00000134644.16	PUM1	isExon-isExon	3105531331059200	3105538031059570	442	hsa-PUM1_0015	NA	NA	NA	NA	2	1	NA	1	NA	1	NA	NA		NA	NA	NA	NA	104	62	NA	75	NA	108	NA	NA		NA	NA	NA	NA	0.012603	0.00999094	NA	0.0102149	NA
chr1 : 31059204 | 31059577	chr1	31059204	31059577	+	NA	exonic	-	ENSG00000134644.16	PUM1	isExon-isExon	3105920431059200	3105957731059570	748	hsa-PUM1_0073	NA	NA	NA	NA	1	NA	NA	NA	NA	NA	2	2		NA	NA	NA	NA	171	NA	NA	NA	NA	NA	224	160		NA	NA	NA	NA	0.00630149	NA	NA	NA	NA
chr1 : 31310044 | 31339048	chr1	31310044	31339048	+	NA	exonic	+	ENSG00000121766.16	ZCCHC17	isExon-isExon	31310044,31319109,31338957;31310044,31318167,31319109,31337175,31338957;31310044,31319109,31337175,31338957	31310164,31319166,31339048;31310164,31318236,31319166,31337275,31339048;31310164,31319166,31337275,31339048	271;442;372	hsa-ZCCHC17_0004	NA	NA	3	NA	2	NA	NA	NA	NA	1	NA	2		NA	NA	122	NA	139	NA	NA	NA	NA	91	NA	92		NA	NA	0.024212	NA	0.012603	NA	NA	NA	NA
chr1 : 31310044 | 31348974	chr1	31310044	31348974	+	NA	NA	NA	NA	NA	NA	NA	NA	NA	hsa-ZCCHC17_0006	NA	NA	NA	1	3	NA	NA	NA	NA	NA	2	NA		NA	NA	NA	48	102	NA	NA	NA	NA	NA	75	NA		NA	NA	NA	0.00873684	0.0189045	NA	NA	NA	NA
chr1 : 31337175 | 31339048	chr1	31337175	31339048	+	NA	exonic	+	ENSG00000121766.16	ZCCHC17	isExon-isExon	3133717531338950	3133727531339040	193	hsa-ZCCHC17_0008	2	NA	NA	NA	NA	1	NA	NA	NA	NA	2	NA		135	NA	NA	NA	NA	110	NA	NA	NA	NA	110	NA		0.014817	NA	NA	NA	NA	0.00999094	NA	NA	NA
chr1 : 31337175 | 31348974	chr1	31337175	31348974	+	+	exonic	+	ENSG00000121766.16	ZCCHC17	isExon-isExon	31337175,31338957,31346640,31348829;31337175,31338957,31346640,31348829	31337275,31339048,31346740,31348974;31337275,31339048,31346818,31348974	440;518	hsa-ZCCHC17_0001	2	1	2	2	3	1	2	NA	2	6	2	7		96	55	102	50	93	96	79	NA	88	93	93	89		0.014817	0.0089057	0.0161413	0.0174737	0.0189045	0.00999094	0.0193734	NA	0.0175004
chr1 : 31346640 | 31348974	chr1	31346640	31348974	+	+	exonic	+	ENSG00000121766.16	ZCCHC17	isExon-isExon	31346640,31348829;31346640,31348829	31346818,31348974;31346740,31348974	325;247	hsa-ZCCHC17_0002	3	NA	3	NA	3	NA	NA	2	NA	5	2	4		94	NA	79	NA	95	NA	NA	63	NA	72	64	71		0.0222255	NA	0.024212	NA	0.0189045	NA	NA	0.0204297	NA
chr1 : 31907661 | 31919658	chr1	31907661	31919658	+	NA	exon	-	ENSG00000184007.22	PTP4A2	inExon-isExon	3.19077e+39	3.1909e+39	2288	hsa-PTP4A2_0008	3	2	2	NA	NA	4	NA	4	NA	NA	NA	1		99	103	115	NA	NA	115	NA	159	NA	NA	NA	102		0.0222255	0.0178114	0.0161413	NA	NA	0.0399637	NA	0.0408595	NA
chr1 : 31915891 | 31919658	chr1	31915891	31919658	+	+	mix	-	ENSG00000184007.22	PTP4A2	intronic-isExon	31915891,31918970;31915891,31915891	31915987,31919658;31919658,31919658	786;7536	hsa-PTP4A2_0006	4	7	3	2	3	NA	NA	4	6	3	8	NA		42	28	29	17	21	NA	NA	55	25	27	38	NA		0.0296341	0.0623399	0.024212	0.0174737	0.0189045	NA	NA	0.0408595	0.0525012
chr1 : 31915895 | 31919658	chr1	31915895	31919658	+	+	exonic	-	ENSG00000184007.22	PTP4A2	isExon-isExon	3191589531918970	3191598731919650	782	hsa-PTP4A2_0001	114	118	90	73	72	62	105	102	84	74	96	114		48	32	33	17	24	31	43	58	27	27	41	27		0.844571	1.05087	0.72636	0.637789	0.453707	0.619438	1.0171	1.04192	0.735017
chr1 : 32030298 | 32045390	chr1	32030298	32045390	+	+	exonic	+	ENSG00000121774.18	KHDRBS1	isExon-isExon	3.20303e+71	3.20304e+71	1105	hsa-KHDRBS1_0004	3	NA	3	4	4	3	2	5	6	2	5	7		90	NA	85	76	131	64	95	100	64	68	83	90		0.0222255	NA	0.024212	0.0349474	0.0252059	0.0299728	0.0193734	0.0510743	0.0525012
chr1 : 32036910 | 32038619	chr1	32036910	32038619	+	NA	exonic	+	ENSG00000121774.18	KHDRBS1	isExon-isExon	32036910,32037835,32038552;32036910,32037835,32038552	32037043,32038119,32038619;32037043,32038036,32038619	487;404	hsa-KHDRBS1_0007	NA	2	2	2	NA	NA	1	NA	NA	2	5	NA		NA	112	173	121	NA	NA	156	NA	NA	147	156	NA		NA	0.0178114	0.0161413	0.0174737	NA	NA	0.00968669	NA	NA
chr1 : 32036910 | 32039573	chr1	32036910	32039573	+	NA	exonic	+	ENSG00000121774.18	KHDRBS1	isExon-isExon	32036910,32037835,32038552,32039515;32036910,32037835,32038552,32039515	32037043,32038036,32038619,32039573;32037043,32038119,32038619,32039573	463;546	hsa-KHDRBS1_0008	NA	1	2	NA	1	NA	NA	NA	NA	NA	NA	4		NA	131	192	NA	202	NA	NA	NA	NA	NA	NA	197		NA	0.0089057	0.0161413	NA	0.00630149	NA	NA	NA	NA
chr1 : 32228499 | 32229208	chr1	32228499	32229208	+	NA	exonic	+	ENSG00000084623.12	EIF3I	isExon-isExon	32228499,32228727,32229135;32228499,32228727;32228499,32228727,32229135	32228609,32229024,32229208;32228609,32229208;32228609,32228816,32229208	483;593;275	hsa-EIF3I_0003	2	NA	NA	NA	NA	NA	NA	1	NA	NA	1	1		86	NA	NA	NA	NA	NA	NA	64	NA	NA	129	97		0.014817	NA	NA	NA	NA	NA	NA	0.0102149	NA
chr1 : 32592931 | 32593754	chr1	32592931	32593754	+	+	exonic;exonic	+	ENSG00000254553.1;ENSG00000160062.15	RP1-27O5.3;ZBTB8A	isExon-isExon;isExon-isExon	32592931,32592931;32592931,32592931	32593754,32593754;32593754,32593754	1648;1648	hsa-ZBTB8A_0001	3	NA	1	1	1	1	NA	1	1	3	NA	3		12	NA	15	10	17	14	NA	10	6	20	NA	13		0.0222255	NA	0.00807066	0.00873684	0.00630149	0.00999094	NA	0.0102149	0.0087502
chr1 : 32631827 | 32634072	chr1	32631827	32634072	+	NA	exonic	-	ENSG00000176261.16	ZBTB8OS	isExon-isExon	3.26318e+23	3.26319e+23	258	hsa-ZBTB8OS_0002	NA	NA	1	NA	NA	1	NA	NA	2	NA	2	NA		NA	NA	28	NA	NA	24	NA	NA	33	NA	22	NA		NA	NA	0.00807066	NA	NA	0.00999094	NA	NA	0.0175004
chr1 : 32810591 | 32811057	chr1	32810591	32811057	+	NA	exonic	-	ENSG00000134684.12	YARS1	isExon-isExon	3281059132810910	3281076632811050	323	hsa-YARS_0001	1	NA	NA	1	NA	1	NA	NA	1	1	NA	NA		203	NA	NA	123	NA	187	NA	NA	155	100	NA	NA		0.00740852	NA	NA	0.00873684	NA	0.00999094	NA	NA	0.0087502
chr1 : 32944019 | 32945628	chr1	32944019	32945628	+	NA	exonic	-	ENSG00000116514.17	RNF19B	isExon-isExon	3294401932945510	3294415932945620	256	hsa-RNF19B_0004	1	NA	NA	NA	2	4	NA	2	3	NA	1	NA		105	NA	NA	NA	104	34	NA	52	44	NA	103	NA		0.00740852	NA	NA	NA	0.012603	0.0399637	NA	0.0204297	0.0262506
chr1 : 32948222 | 32949774	chr1	32948222	32949774	+	+	exonic	-	ENSG00000116514.17	RNF19B	isExon-isExon	32948222,32949569;32948222,32949569	32948363,32949774;32948366,32949774	348;351	hsa-RNF19B_0001	3	6	7	4	11	1	2	1	4	3	7	12		83	37	94	39	66	57	67	55	51	41	82	53		0.0222255	0.0534342	0.0564947	0.0349474	0.0693163	0.00999094	0.0193734	0.0102149	0.0350008
chr1 : 33159688 | 33159944	chr1	33159688	33159944	+	NA	NA	NA	NA	NA	NA	NA	NA	NA	hsa-TRIM62_0002	NA	NA	1	NA	NA	NA	NA	NA	NA	1	4	NA		NA	NA	12	NA	NA	NA	NA	NA	NA	22	19	NA		NA	NA	0.00807066	NA	NA	NA	NA	NA	NA
chr1 : 33270487 | 33281811	chr1	33270487	33281811	+	+	exonic	+	ENSG00000160094.15	ZNF362	isExon-isExon	3.32705e+39	3.32706e+39	996	hsa-ZNF362_0002	NA	NA	NA	NA	NA	1	NA	NA	2	2	1	NA		NA	NA	NA	NA	NA	13	NA	NA	19	35	28	NA		NA	NA	NA	NA	NA	0.00999094	NA	NA	0.0175004
chr1 : 33280124 | 33281811	chr1	33280124	33281811	+	+	exonic	+	ENSG00000160094.15	ZNF362	isExon-isExon	3328012433281580	3328045733281810	559	hsa-ZNF362_0008	NA	NA	NA	NA	1	NA	1	2	NA	1	2	2		NA	NA	NA	NA	72	NA	34	28	NA	39	35	37		NA	NA	NA	NA	0.00630149	NA	0.00968669	0.0204297	NA
chr1 : 33294937 | 33295305	chr1	33294937	33295305	+	+	exonic	+	ENSG00000160094.15	ZNF362	isExon-isExon	3329493733295140	3329501533295300	238	hsa-ZNF362_0006	3	7	8	7	5	3	3	2	6	5	4	14		47	20	42	31	47	32	39	28	22	39	48	46		0.0222255	0.0623399	0.0645653	0.0611579	0.0315074	0.0299728	0.0290601	0.0204297	0.0525012
chr1 : 33646648 | 33652461	chr1	33646648	33652461	+	NA	exonic	-	ENSG00000121904.18	CSMD2	isExon-isExon	3364664833652320	3364683533652460	327	hsa-CSMD2_0046	NA	2	1	1	NA	NA	NA	NA	NA	NA	2	NA		NA	35	42	54	NA	NA	NA	NA	NA	NA	52	NA		NA	0.0178114	0.00807066	0.00873684	NA	NA	NA	NA	NA
chr1 : 33690732 | 33693056	chr1	33690732	33693056	+	NA	NA	NA	NA	NA	NA	NA	NA	NA	hsa-CSMD2_0047	2	NA	NA	1	NA	1	NA	2	NA	2	2	NA		27	NA	NA	16	NA	34	NA	24	NA	25	31	NA		0.014817	NA	NA	0.00873684	NA	0.00999094	NA	0.0204297	NA
chr1 : 33772569 | 33819837	chr1	33772569	33819837	+	NA	NA	NA	NA	NA	NA	NA	NA	NA	hsa-CSMD2_0006	NA	NA	2	NA	NA	NA	NA	NA	NA	NA	1	2		NA	NA	39	NA	NA	NA	NA	NA	NA	NA	46	32		NA	NA	0.0161413	NA	NA	NA	NA	NA	NA
chr1 : 34992234 | 35015162	chr1	34992234	35015162	+	+	exonic;exonic	-	ENSG00000271741.1;ENSG00000163867.17	RP11-244H3.4;ZMYM6	isExon-isExon;isExon-isExon	34992234,35003968,35005132,35006951,35008752,35010447,35010758,35011890,35012431,35014697,35014988;34992234,35003968,35005132,35006951,35008752,35010447,35010758,35011890,35012431,35014697,35014988	34992387,35004005,35005272,35007098,35008924,35010597,35011036,35012005,35012581,35014888,35015162;34992387,35004005,35005272,35007098,35008924,35010597,35011036,35012005,35012581,35014888,35015162	1718;1718	hsa-ZMYM6_0001	2	1	5	2	NA	2	2	2	1	1	NA	NA		35	41	39	28	NA	38	31	21	37	42	NA	NA		0.014817	0.0089057	0.0403533	0.0174737	NA	0.0199819	0.0193734	0.0204297	0.0087502
chr1 : 35325360 | 35361789	chr1	35325360	35361789	+	NA	exonic	+	ENSG00000146463.12	ZMYM4	isExon-isExon	3.53254e+31	3.53254e+31	801	hsa-ZMYM4_0013	2	NA	4	2	3	4	4	NA	3	4	NA	NA		72	NA	67	46	60	51	51	NA	46	77	NA	NA		0.014817	NA	0.0322827	0.0174737	0.0189045	0.0399637	0.0387468	NA	0.0262506
chr1 : 35358925 | 35361789	chr1	35358925	35361789	+	+	exonic	+	ENSG00000146463.12	ZMYM4	isExon-isExon	3.53589e+23	3.53594e+23	755	hsa-ZMYM4_0001	59	36	48	24	26	42	38	16	32	50	43	52		67	54	76	53	58	62	46	28	47	76	63	77		0.437102	0.320605	0.387392	0.209684	0.163839	0.419619	0.368094	0.163438	0.280006
chr1 : 35381259 | 35389082	chr1	35381259	35389082	+	+	exonic	+	ENSG00000146463.12	ZMYM4	isExon-isExon	35381259,35381546,35387003,35387454,35388910;35381259,35381546,35385442,35386074,35387003,35387454,35388910	35381433,35381758,35387278,35387604,35389082;35381433,35381758,35385592,35386189,35387278,35387604,35389082	988;1255	hsa-ZMYM4_0002	17	9	11	2	2	11	8	1	8	6	9	6		98	84	87	56	66	74	78	54	87	83	66	68		0.125945	0.0801513	0.0887773	0.0174737	0.012603	0.1099	0.0774935	0.0102149	0.0700016
chr1 : 35381259 | 35390098	chr1	35381259	35390098	+	+	exonic	+	ENSG00000146463.12	ZMYM4	isExon-isExon	35381259,35381546,35387003,35387454,35388910,35389948;35381259,35381546,35385442,35386074,35387003,35387454,35388910,35389948	35381433,35381758,35387278,35387604,35389082,35390098;35381433,35381758,35385592,35386189,35387278,35387604,35389082,35390098	1139;1406	hsa-ZMYM4_0020	5	NA	4	1	3	NA	NA	NA	4	NA	7	2		78	NA	67	46	38	NA	NA	NA	49	NA	45	50		0.0370426	NA	0.0322827	0.00873684	0.0189045	NA	NA	NA	0.0350008
chr1 : 35381259 | 35405468	chr1	35381259	35405468	+	NA	exonic	+	ENSG00000146463.12	ZMYM4	isExon-isExon	35381259,35381546,35385442,35386074,35387003,35387454,35388910,35389948,35392212,35392647,35393595,35396552,35397377,35398413,35398864,35399482,35405023,35405373;35381259,35381546,35387003,35387454,35388910,35389948,35392212,35392647,35393595,35396555,35397377,35398413,35398864,35399482,35405023,35405373	35381433,35381758,35385592,35386189,35387278,35387604,35389082,35390098,35392352,35392684,35393739,35396670,35397545,35398466,35399043,35399576,35405194,35405468;35381433,35381758,35387278,35387604,35389082,35390098,35392352,35392684,35393739,35396670,35397545,35398466,35399043,35399576,35405194,35405468	2615;2345	hsa-ZMYM4_0014	1	1	NA	NA	1	NA	1	NA	NA	1	1	NA		60	69	NA	NA	58	NA	51	NA	NA	51	43	NA		0.00740852	0.0089057	NA	NA	0.00630149	NA	0.00968669	NA	NA
chr1 : 35392212 | 35399576	chr1	35392212	35399576	+	NA	exonic	+	ENSG00000146463.12	ZMYM4	isExon-isExon	35392212,35392647,35393595,35396552,35397377,35398413,35398864,35399482;35392212,35392647,35393595,35396555,35397377,35398413,35398864,35399482	35392352,35392684,35393739,35396670,35397545,35398466,35399043,35399576;35392352,35392684,35393739,35396670,35397545,35398466,35399043,35399576	941;938	hsa-ZMYM4_0061	NA	NA	NA	NA	NA	NA	NA	NA	4	1	NA	NA		NA	NA	NA	NA	NA	NA	NA	NA	72	65	NA	NA		NA	NA	NA	NA	NA	NA	NA	NA	0.0350008
chr1 : 35413972 | 35415714	chr1	35413972	35415714	+	+	exonic	+	ENSG00000146463.12	ZMYM4	isExon-isExon	3541397235415460	3541408335415710	361	hsa-ZMYM4_0012	NA	NA	NA	2	NA	NA	NA	NA	2	2	1	1		NA	NA	NA	52	NA	NA	NA	NA	52	52	52	66		NA	NA	NA	0.0174737	NA	NA	NA	NA	0.0175004
chr1 : 35448173 | 35456241	chr1	35448173	35456241	+	NA	NA	NA	NA	NA	NA	NA	NA	NA	hsa-KIAA0319L_0001	1	NA	1	1	NA	NA	NA	NA	NA	NA	2	NA		129	NA	160	84	NA	NA	NA	NA	NA	NA	144	NA		0.00740852	NA	0.00807066	0.00873684	NA	NA	NA	NA	NA
chr1 : 35466608 | 35479212	chr1	35466608	35479212	+	NA	exonic	-	ENSG00000142687.18	KIAA0319L	isExon-isExon	35466608,35470863,35478966;35466608,35470863,35474805,35478966;35466608,35474805,35478966	35466695,35470960,35479212;35466695,35470960,35474906,35479212;35466695,35474906,35479212	433;535;437	hsa-KIAA0319L_0008	NA	2	NA	NA	NA	NA	NA	NA	NA	3	NA	1		NA	94	NA	NA	NA	NA	NA	NA	NA	93	NA	99		NA	0.0178114	NA	NA	NA	NA	NA	NA	NA
chr1 : 35470863 | 35479212	chr1	35470863	35479212	+	+	exonic	-	ENSG00000142687.18	KIAA0319L	isExon-isExon	35470863,35478966;35470863,35474805,35478966	35470960,35479212;35470960,35474906,35479212	345;447	hsa-KIAA0319L_0002	4	9	3	3	4	1	2	3	NA	3	13	3		146	117	158	69	72	134	120	65	NA	104	126	125		0.0296341	0.0801513	0.024212	0.0262105	0.0252059	0.00999094	0.0193734	0.0306446	NA
chr1 : 35474805 | 35479212	chr1	35474805	35479212	+	NA	exonic	-	ENSG00000142687.18	KIAA0319L	isExon-isExon	3547480535478960	3547490635479210	349	hsa-KIAA0319L_0003	2	1	3	5	1	NA	1	NA	1	NA	2	NA		129	100	141	65	85	NA	91	NA	62	NA	103	NA		0.014817	0.0089057	0.024212	0.0436842	0.00630149	NA	0.00968669	NA	0.0087502
chr1 : 35478966 | 35479212	chr1	35478966	35479212	+	NA	exonic	-	ENSG00000142687.18	KIAA0319L	isExon-isExon	3547896635478960	3547921235479210	494	hsa-KIAA0319L_0007	1	NA	NA	NA	2	NA	NA	NA	2	NA	1	NA		93	NA	NA	NA	60	NA	NA	NA	56	NA	91	NA		0.00740852	NA	NA	NA	0.012603	NA	NA	NA	0.0175004
chr1 : 35825313 | 35835993	chr1	35825313	35835993	+	NA	exonic	+	ENSG00000134698.11	AGO4	isExon-isExon	3.58253e+79	3.58255e+79	1418	hsa-AGO4_0015	1	NA	NA	1	NA	NA	1	NA	NA	1	1	NA		47	NA	NA	44	NA	NA	41	NA	NA	78	61	NA		0.00740852	NA	NA	0.00873684	NA	NA	0.00968669	NA	NA
chr1 : 36358239 | 36358822	chr1	36358239	36358822	+	NA	exonic	-	ENSG00000196182.11	STK40	isExon-isExon	3635823936358730	3635838236358820	230	hsa-STK40_0002	NA	2	1	NA	NA	1	1	NA	NA	1	NA	NA		NA	32	40	NA	NA	40	46	NA	NA	23	NA	NA		NA	0.0178114	0.00807066	NA	NA	0.00999094	0.00968669	NA	NA
chr1 : 36358239 | 36362656	chr1	36358239	36362656	+	+	exonic	-	ENSG00000196182.11	STK40	isExon-isExon	3.63582e+31	3.63584e+31	448	hsa-STK40_0007	3	2	NA	NA	NA	NA	1	NA	1	2	1	1		31	16	NA	NA	NA	NA	19	NA	21	16	56	26		0.0222255	0.0178114	NA	NA	NA	NA	0.00968669	NA	0.0087502
chr1 : 36361221 | 36362656	chr1	36361221	36362656	+	+	exonic	-	ENSG00000196182.11	STK40	isExon-isExon	3636122136362550	3636134036362650	218	hsa-STK40_0006	10	5	10	1	8	2	5	2	7	6	8	8		28	21	24	20	38	24	27	25	21	16	61	22		0.0740852	0.0445285	0.0807066	0.00873684	0.0504119	0.0199819	0.0484334	0.0204297	0.0612514
chr1 : 37866459 | 37874088	chr1	37866459	37874088	+	+	exon	-	ENSG00000204084.13	INPP5B	isExon-inExon	3.78665e+31	3.78665e+31	531	hsa-INPP5B_0007	10	2	NA	6	5	NA	3	3	1	4	3	8		40	58	NA	65	76	NA	43	54	38	66	83	60		0.0740852	0.0178114	NA	0.052421	0.0315074	NA	0.0290601	0.0306446	0.0087502
chr1 : 38354520 | 38355096	chr1	38354520	38355096	+	+	intergenic	+	.	.	intergenic	38354520	38355096	577	hsa-intergenic_000818	7	2	7	4	5	5	5	2	8	16	20	12		2	2	1	3	2	1	2	1	1	3	1	2		0.0518596	0.0178114	0.0564947	0.0349474	0.0315074	0.0499547	0.0484334	0.0204297	0.0700016
chr1 : 39309570 | 39318615	chr1	39309570	39318615	+	NA	exonic	+	ENSG00000127603.31	MACF1	isExon-isExon	3.93096e+55	3.93097e+55	1156	hsa-MACF1_0052	3	NA	2	NA	NA	1	NA	NA	NA	4	3	NA		289	NA	285	NA	NA	234	NA	NA	NA	238	433	NA		0.0222255	NA	0.0161413	NA	NA	0.00999094	NA	NA	NA
chr1 : 39322608 | 39349627	chr1	39322608	39349627	+	NA	exonic	+	ENSG00000127603.31	MACF1	isExon-isExon	39322608,39322910,39324193,39324646,39327218,39349478;39322608,39322910,39324193,39324646,39327218,39331203,39337182,39340502,39340804,39346977,39349478	39322715,39323008,39324345,39324734,39327353,39349627;39322715,39323008,39324345,39324734,39327353,39336653,39337331,39340717,39340953,39347210,39349627	735;6936	hsa-MACF1_0055	1	2	NA	NA	NA	NA	NA	1	1	NA	NA	2		345	452	NA	NA	NA	NA	NA	384	261	NA	NA	404		0.00740852	0.0178114	NA	NA	NA	NA	NA	0.0102149	0.0087502
chr1 : 39350785 | 39359264	chr1	39350785	39359264	+	+	exonic	+	ENSG00000127603.31	MACF1	isExon-isExon	3.93508e+39	3.9351e+39	1279	hsa-MACF1_0050	NA	2	1	NA	1	3	NA	NA	2	NA	1	3		NA	252	228	NA	414	187	NA	NA	192	NA	335	256		NA	0.0178114	0.00807066	NA	0.00630149	0.0299728	NA	NA	0.0175004
chr1 : 39370030 | 39372596	chr1	39370030	39372596	+	+	exonic	+	ENSG00000127603.31	MACF1	isExon-isExon	3937003039372470	3937018639372590	275	hsa-MACF1_0049	3	NA	3	1	3	NA	2	NA	4	NA	4	3		351	NA	280	416	539	NA	207	NA	295	NA	352	400		0.0222255	NA	0.024212	0.00873684	0.0189045	NA	0.0193734	NA	0.0350008
chr1 : 39434414 | 39439500	chr1	39434414	39439500	+	NA	exonic	+	ENSG00000127603.31	MACF1	isExon-isExon	39434414,39435558,39436482,39437777,39439274;39434414,39435558,39437777,39439274	39434632,39435761,39436490,39438008,39439500;39434632,39435761,39438008,39439500	891;882	hsa-MACF1_0013	NA	2	NA	NA	NA	1	1	NA	NA	NA	1	1		NA	373	NA	NA	NA	292	238	NA	NA	NA	423	395		NA	0.0178114	NA	NA	NA	0.00999094	0.00968669	NA	NA
chr1 : 39444662 | 39448763	chr1	39444662	39448763	+	NA	exonic	+	ENSG00000127603.31	MACF1	isExon-isExon	3.94447e+39	3.94448e+39	827	hsa-MACF1_0057	NA	1	NA	1	5	NA	NA	NA	NA	NA	NA	NA		NA	351	NA	281	487	NA	NA	NA	NA	NA	NA	NA		NA	0.0089057	NA	0.00873684	0.0315074	NA	NA	NA	NA
chr1 : 39460632 | 39469615	chr1	39460632	39469615	+	NA	exonic	+	ENSG00000127603.31	MACF1	isExon-isExon	3.94606e+47	3.94608e+47	598	hsa-MACF1_0026	NA	1	NA	NA	3	NA	2	NA	1	NA	NA	NA		NA	228	NA	NA	468	NA	164	NA	173	NA	NA	NA		NA	0.0089057	NA	NA	0.0189045	NA	0.0193734	NA	0.0087502
chr1 : 39841135 | 39857417	chr1	39841135	39857417	+	+	exon	-	ENSG00000043514.17	TRIT1	inExon-isExon	39841135,39844101,39844531,39847548,39847986,39850119,39852731,39853970,39857277;39841135,39844101,39844531,39847220,39847986,39850119,39852731,39853970,39857277;39841135,39844101,39847220,39847548,39847986,39850119,39852731,39853970,39857277;39841135,39844101,39844531,39847220,39847548,39847986,39850119,39852731,39853970,39857277	39841913,39844218,39844640,39847660,39848097,39850261,39852876,39854068,39857417;39841913,39844218,39844640,39847297,39848097,39850261,39852876,39854068,39857417;39841913,39844218,39847297,39847660,39848097,39850261,39852876,39854068,39857417;39841913,39844218,39844640,39847297,39847660,39848097,39850261,39852876,39854068,39857417	1761;1726;1729;1839	hsa-TRIT1_0006	5	NA	2	NA	3	2	4	1	4	1	NA	4		23	NA	26	NA	23	16	12	9	30	42	NA	22		0.0370426	NA	0.0161413	NA	0.0189045	0.0199819	0.0387468	0.0102149	0.0350008
chr1 : 40064227 | 40064559	chr1	40064227	40064559	+	+	exonic	+	ENSG00000131236.18	CAP1	isExon-isExon	4006422740064470	4006437040064550	230	hsa-CAP1_0001	NA	1	NA	NA	NA	NA	NA	1	NA	4	2	3		NA	36	NA	NA	NA	NA	NA	28	NA	40	60	34		NA	0.0089057	NA	NA	NA	NA	NA	0.0102149	NA
chr1 : 40189055 | 40195764	chr1	40189055	40195764	+	NA	exonic	+	ENSG00000117000.9	RLF	isExon-isExon	4.01891e+23	4.01892e+23	370	hsa-RLF_0004	NA	NA	NA	NA	1	NA	NA	NA	NA	2	NA	2		NA	NA	NA	NA	54	NA	NA	NA	NA	101	NA	111		NA	NA	NA	NA	0.00630149	NA	NA	NA	NA
chr1 : 40189055 | 40202614	chr1	40189055	40202614	+	+	exonic	+	ENSG00000117000.9	RLF	isExon-isExon	4.01891e+31	4.01892e+31	573	hsa-RLF_0002	17	25	34	9	19	25	25	13	22	22	13	24		60	47	66	52	60	34	60	19	74	71	54	77		0.125945	0.222642	0.274403	0.0786316	0.119728	0.249773	0.242167	0.132793	0.192504
chr1 : 40189055 | 40222710	chr1	40189055	40222710	+	+	exonic	+	ENSG00000117000.9	RLF	isExon-isExon	4.01891e+39	4.01892e+39	710	hsa-RLF_0003	2	3	2	1	NA	1	NA	3	3	NA	2	4		44	41	51	46	NA	26	NA	18	59	NA	51	60		0.014817	0.0267171	0.0161413	0.00873684	NA	0.00999094	NA	0.0306446	0.0262506
chr1 : 40190772 | 40202614	chr1	40190772	40202614	+	NA	exonic	+	ENSG00000117000.9	RLF	isExon-isExon	4.01908e+23	4.01909e+23	418	hsa-RLF_0010	1	NA	3	1	1	NA	1	1	NA	NA	NA	3		61	NA	75	47	63	NA	75	31	NA	NA	NA	92		0.00740852	NA	0.024212	0.00873684	0.00630149	NA	0.00968669	0.0102149	NA
chr1 : 40267786 | 40272035	chr1	40267786	40272035	+	+	exonic	+	ENSG00000084073.10	ZMPSTE24	isExon-isExon	4.02678e+31	4.02679e+31	499	hsa-ZMPSTE24_0001	2	3	4	3	NA	NA	NA	NA	3	2	1	NA		52	75	81	47	NA	NA	NA	NA	48	49	52	NA		0.014817	0.0267171	0.0322827	0.0262105	NA	NA	NA	NA	0.0262506
chr1 : 40267786 | 40286029	chr1	40267786	40286029	+	NA	exonic	+	ENSG00000084073.10	ZMPSTE24	isExon-isExon	40267786,40268419,40269975,40271894,40280120,40281343,40285925;40267786,40268419,40269975,40271894,40281343,40285925	40267872,40268535,40270127,40272035,40280312,40281527,40286029;40267872,40268535,40270127,40272035,40281527,40286029	982;789	hsa-ZMPSTE24_0004	2	NA	NA	NA	NA	3	NA	NA	NA	NA	3	NA		45	NA	NA	NA	NA	50	NA	NA	NA	NA	63	NA		0.014817	NA	NA	NA	NA	0.0299728	NA	NA	NA
chr1 : 40403684 | 40406869	chr1	40403684	40406869	+	+	mix	+	ENSG00000084070.12	SMAP2	intronic-isExon	4040368440403680	4040686940406860	6372	hsa-SMAP2_0011	NA	2	2	NA	NA	NA	NA	NA	1	NA	1	2		NA	85	189	NA	NA	NA	NA	NA	131	NA	163	135		NA	0.0178114	0.0161413	NA	NA	NA	NA	NA	0.0087502
chr1 : 40403684 | 40409835	chr1	40403684	40409835	+	NA	mix	+	ENSG00000084070.12	SMAP2	intronic-isExon	4.04037e+23	4.04069e+23	3351	hsa-SMAP2_0010	NA	NA	2	1	2	NA	NA	NA	NA	2	3	NA		NA	NA	165	76	197	NA	NA	NA	NA	83	101	NA		NA	NA	0.0161413	0.00873684	0.012603	NA	NA	NA	NA
chr1 : 40406736 | 40409835	chr1	40406736	40409835	+	+	exonic	+	ENSG00000084070.12	SMAP2	isExon-isExon	4.04067e+23	4.04069e+23	299	hsa-SMAP2_0001	4	4	5	4	6	2	2	1	5	2	3	NA		347	136	311	172	289	261	274	135	183	190	231	NA		0.0296341	0.0356228	0.0403533	0.0349474	0.0378089	0.0199819	0.0193734	0.0102149	0.043751
chr1 : 40406736 | 40417096	chr1	40406736	40417096	+	NA	exonic	+	ENSG00000084070.12	SMAP2	isExon-isExon	4.04067e+63	4.04069e+63	1061	hsa-SMAP2_0006	NA	NA	NA	1	1	1	4	1	1	NA	1	NA		NA	NA	NA	160	168	218	244	162	165	NA	208	NA		NA	NA	NA	0.00873684	0.00630149	0.00999094	0.0387468	0.0102149	0.0087502
chr1 : 40514515 | 40515918	chr1	40514515	40515918	+	+	exon	+	ENSG00000164002.12	EXO5	isExon-inExon	40514515,40514515;40514515,40514515;40514515,40514515	40515918,40516036;40515918,40516038;40515918,40516037	2926;2928;2927	hsa-EXO5_0001	13	2	11	NA	7	4	13	4	NA	6	4	NA		22	9	22	NA	15	8	21	12	NA	16	19	NA		0.0963107	0.0178114	0.0887773	NA	0.0441104	0.0399637	0.125927	0.0408595	NA
chr1 : 40563534 | 40568047	chr1	40563534	40568047	+	+	mix	+	ENSG00000236505.1	RP1-63P18.2	isExon-intergenic	4056353440563530	4056804740563650	4640	hsa-RP1-63P18_0003	NA	1	2	NA	NA	NA	2	NA	1	1	2	NA		NA	4	6	NA	NA	NA	0	NA	2	3	3	NA		NA	0.0089057	0.0161413	NA	NA	NA	0.0193734	NA	0.0087502
chr1 : 40626626 | 40636057	chr1	40626626	40636057	+	+	exon	-	ENSG00000117016.10	RIMS3	inExon-isExon	4.06266e+39	4.06267e+39	601	hsa-RIMS3_0006	NA	2	NA	3	3	2	4	1	2	2	1	4		NA	382	NA	459	770	509	648	456	389	295	631	671		NA	0.0178114	NA	0.0262105	0.0189045	0.0199819	0.0387468	0.0102149	0.0175004
chr1 : 40641709 | 40647842	chr1	40641709	40647842	+	+	exonic	-	ENSG00000117016.10	RIMS3	isExon-isExon	4064170940647660	4064195640647840	423	hsa-RIMS3_0001	NA	NA	NA	2	4	NA	5	NA	NA	2	2	3		NA	NA	NA	266	445	NA	346	NA	NA	170	375	352		NA	NA	NA	0.0174737	0.0252059	NA	0.0484334	NA	NA
chr1 : 40738836 | 40753246	chr1	40738836	40753246	+	NA	exonic	+	ENSG00000066136.20	NFYC	isExon-isExon	40738836,40747534,40753151;40738836,40747534,40749573,40753151	40738948,40747605,40753246;40738948,40747605,40749686,40753246	281;395	hsa-NFYC_0001	1	NA	NA	NA	NA	NA	NA	2	NA	1	2	NA		57	NA	NA	NA	NA	NA	NA	33	NA	55	60	NA		0.00740852	NA	NA	NA	NA	NA	NA	0.0204297	NA
chr1 : 41070595 | 41075451	chr1	41070595	41075451	+	+	exonic	-	ENSG00000010803.16	SCMH1	isExon-isExon	4107059541075210	4107072141075450	360	hsa-SCMH1_0001	13	5	6	5	17	3	3	1	4	16	11	10		35	27	39	36	39	23	32	19	31	37	47	37		0.0963107	0.0445285	0.048424	0.0436842	0.107125	0.0299728	0.0290601	0.0102149	0.0350008
chr1 : 41070595 | 41117010	chr1	41070595	41117010	+	NA	NA	NA	NA	NA	NA	NA	NA	NA	hsa-SCMH1_0006	NA	1	NA	2	NA	NA	NA	NA	NA	2	NA	NA		NA	43	NA	39	NA	NA	NA	NA	NA	45	NA	NA		NA	0.0089057	NA	0.0174737	NA	NA	NA	NA	NA
chr1 : 41070595 | 41143112	chr1	41070595	41143112	+	NA	exonic	-	ENSG00000010803.16	SCMH1	isExon-isExon	41070595,41075219,41142878;41070595,41075219,41113283,41116922,41142878	41070721,41075451,41143112;41070721,41075451,41113526,41117010,41143112	595;928	hsa-SCMH1_0004	2	NA	NA	NA	1	NA	NA	NA	NA	3	NA	1		71	NA	NA	NA	45	NA	NA	NA	NA	49	NA	36		0.014817	NA	NA	NA	0.00630149	NA	NA	NA	NA
chr1 : 41113283 | 41117010	chr1	41113283	41117010	+	+	exonic	-	ENSG00000010803.16	SCMH1	isExon-isExon	4111328341116920	4111352641117010	333	hsa-SCMH1_0020	2	5	NA	1	1	NA	1	2	NA	1	5	4		53	51	NA	47	48	NA	47	29	NA	48	90	74		0.014817	0.0445285	NA	0.00873684	0.00630149	NA	0.00968669	0.0204297	NA
chr1 : 41113283 | 41143112	chr1	41113283	41143112	+	+	exonic	-	ENSG00000010803.16	SCMH1	isExon-isExon	4.11133e+23	4.11135e+23	568	hsa-SCMH1_0007	14	5	6	5	3	NA	4	1	3	12	13	15		82	42	53	48	52	NA	41	25	39	52	59	52		0.103719	0.0445285	0.048424	0.0436842	0.0189045	NA	0.0387468	0.0102149	0.0262506
chr1 : 41113283 | 41161432	chr1	41113283	41161432	+	NA	exonic	-	ENSG00000010803.16	SCMH1	isExon-isExon	41113283,41116922,41142878,41151614,41159725,41160875,41161364;41113283,41116922,41142878,41159725,41160875,41161364;41113283,41116922,41142878,41151614,41160875,41161364	41113526,41117010,41143112,41151684,41159933,41160898,41161432;41113526,41117010,41143112,41159933,41160898,41161432;41113526,41117010,41143112,41151684,41160898,41161432	941;870;732	hsa-SCMH1_0019	NA	NA	NA	1	1	NA	1	NA	1	NA	NA	2		NA	NA	NA	44	41	NA	41	NA	37	NA	NA	52		NA	NA	NA	0.00873684	0.00630149	NA	0.00968669	NA	0.0087502
chr1 : 41142878 | 41151684	chr1	41142878	41151684	+	NA	exonic	-	ENSG00000010803.16	SCMH1	isExon-isExon	4114287841151610	4114311241151680	306	hsa-SCMH1_0023	NA	NA	1	NA	NA	NA	NA	3	NA	NA	1	NA		NA	NA	38	NA	NA	NA	NA	21	NA	NA	63	NA		NA	NA	0.00807066	NA	NA	NA	NA	0.0306446	NA
chr1 : 41575544 | 41585318	chr1	41575544	41585318	+	+	exonic	-	ENSG00000127124.16	HIVEP3	isExon-isExon	4157554441579730	4157568941585310	5728	hsa-HIVEP3_0001	5	NA	NA	5	8	3	2	6	5	4	6	11		42	NA	NA	46	49	29	31	43	38	27	84	47		0.0370426	NA	NA	0.0436842	0.0504119	0.0299728	0.0193734	0.0612892	0.043751
chr1 : 41579737 | 41585318	chr1	41579737	41585318	+	NA	exonic	-	ENSG00000127124.16	HIVEP3	isExon-isExon	4157973741579730	4158531841585310	11164	hsa-HIVEP3_0003	1	1	NA	NA	NA	NA	2	NA	NA	NA	1	NA		45	35	NA	NA	NA	NA	18	NA	NA	NA	63	NA		0.00740852	0.0089057	NA	NA	NA	NA	0.0193734	NA	NA
chr1 : 41628749 | 41628947	chr1	41628749	41628947	+	NA	exonic	-	ENSG00000127124.16	HIVEP3	isExon-isExon	4162874941628740	4162894741628940	398	hsa-HIVEP3_0002	1	NA	NA	NA	4	1	NA	2	NA	NA	NA	5		38	NA	NA	NA	76	41	NA	42	NA	NA	NA	43		0.00740852	NA	NA	NA	0.0252059	0.00999094	NA	0.0204297	NA
chr1 : 41628749 | 41646243	chr1	41628749	41646243	+	+	mix	-	ENSG00000127124.16	HIVEP3	isExon-intronic	4162874941628740	4164624341628940	17694	hsa-HIVEP3_0005	4	4	1	2	5	NA	6	5	2	1	10	6		26	18	25	32	48	NA	18	35	19	21	48	32		0.0296341	0.0356228	0.00807066	0.0174737	0.0315074	NA	0.0581201	0.0510743	0.0175004
chr1 : 41628749 | 41700995	chr1	41628749	41700995	+	NA	exonic	-	ENSG00000127124.16	HIVEP3	isExon-isExon	4162874941700910	4162894741700990	279	hsa-HIVEP3_0015	1	NA	NA	1	NA	1	2	NA	NA	NA	NA	NA		36	NA	NA	36	NA	30	23	NA	NA	NA	NA	NA		0.00740852	NA	NA	0.00873684	NA	0.00999094	0.0193734	NA	NA
chr1 : 42188737 | 42278672	chr1	42188737	42278672	+	+	exonic	-	ENSG00000198815.9	FOXJ3	isExon-isExon	42188737,42189303,42191303,42194890,42199102,42205762,42227883,42265115,42278348;42188737,42189303,42191303,42194890,42199102,42227883,42265115,42278348	42188928,42189404,42191719,42195064,42199230,42205863,42227966,42265189,42278672;42188928,42189404,42191719,42195064,42199230,42227966,42265189,42278672	1601;1499	hsa-FOXJ3_0037	1	3	2	2	1	1	2	NA	2	2	NA	NA		108	117	118	98	106	88	101	NA	92	99	NA	NA		0.00740852	0.0267171	0.0161413	0.0174737	0.00630149	0.00999094	0.0193734	NA	0.0175004
chr1 : 42227883 | 42278672	chr1	42227883	42278672	+	NA	exonic	-	ENSG00000198815.9	FOXJ3	isExon-isExon	4.22279e+23	4.2228e+23	484	hsa-FOXJ3_0004	NA	2	NA	1	NA	NA	3	NA	NA	1	2	NA		NA	93	NA	86	NA	NA	91	NA	NA	86	108	NA		NA	0.0178114	NA	0.00873684	NA	NA	0.0290601	NA	NA
chr1 : 42227883 | 42311110	chr1	42227883	42311110	+	NA	exonic	-	ENSG00000198815.9	FOXJ3	isExon-isExon	4.22279e+31	4.2228e+31	545	hsa-FOXJ3_0003	NA	4	3	1	3	1	2	NA	1	NA	2	NA		NA	68	65	53	69	76	79	NA	55	NA	75	NA		NA	0.0356228	0.024212	0.00873684	0.0189045	0.00999094	0.0193734	NA	0.0087502
chr1 : 42227883 | 42323827	chr1	42227883	42323827	+	NA	exonic	-	ENSG00000198815.9	FOXJ3	isExon-isExon	4.22279e+47	4.2228e+47	799	hsa-FOXJ3_0035	1	NA	NA	NA	2	NA	NA	NA	NA	NA	2	NA		49	NA	NA	NA	35	NA	NA	NA	NA	NA	37	NA		0.00740852	NA	NA	NA	0.012603	NA	NA	NA	NA
chr1 : 42265115 | 42278672	chr1	42265115	42278672	+	+	exonic	-	ENSG00000198815.9	FOXJ3	isExon-isExon	4226511542278340	4226518942278670	400	hsa-FOXJ3_0001	6	8	8	3	2	3	4	4	2	3	4	7		119	119	152	118	120	111	122	62	86	112	122	155		0.0444511	0.0712456	0.0645653	0.0262105	0.012603	0.0299728	0.0387468	0.0408595	0.0175004
chr1 : 42265115 | 42278784	chr1	42265115	42278784	+	+	mix	-	ENSG00000198815.9	FOXJ3	isExon-intronic	4226511542278340	4226518942278780	512	hsa-FOXJ3_0021	2	NA	3	4	NA	1	NA	1	3	8	4	3		67	NA	94	59	NA	74	NA	30	45	71	49	86		0.014817	NA	0.024212	0.0349474	NA	0.00999094	NA	0.0102149	0.0262506
chr1 : 42265115 | 42311110	chr1	42265115	42311110	+	+	exonic	-	ENSG00000198815.9	FOXJ3	isExon-isExon	4.22651e+23	4.22652e+23	461	hsa-FOXJ3_0002	NA	5	5	NA	NA	2	5	7	6	NA	5	5		NA	95	114	NA	NA	98	108	55	65	NA	88	122		NA	0.0445285	0.0403533	NA	NA	0.0199819	0.0484334	0.0715041	0.0525012
chr1 : 42265115 | 42323827	chr1	42265115	42323827	+	NA	exonic	-	ENSG00000198815.9	FOXJ3	isExon-isExon	4.22651e+39	4.22652e+39	715	hsa-FOXJ3_0022	NA	4	NA	NA	NA	4	NA	NA	1	NA	NA	1		NA	66	NA	NA	NA	71	NA	NA	45	NA	NA	82		NA	0.0356228	NA	NA	NA	0.0399637	NA	NA	0.0087502
chr1 : 42473122 | 42589483	chr1	42473122	42589483	+	+	NA	NA	NA	NA	NA	NA	NA	NA	hsa-CCDC30_0024	NA	1	NA	NA	NA	1	1	NA	2	3	NA	1		NA	15	NA	NA	NA	16	18	NA	11	28	NA	24		NA	0.0089057	NA	NA	NA	0.00999094	0.00968669	NA	0.0175004
chr1 : 42480461 | 42498916	chr1	42480461	42498916	+	+	exonic	+	ENSG00000186409.18	CCDC30	isExon-isExon	4.24805e+39	4.24806e+39	547	hsa-CCDC30_0003	7	14	6	3	6	8	3	7	3	5	11	18		40	22	40	34	51	24	31	21	32	35	28	44		0.0518596	0.12468	0.048424	0.0262105	0.0378089	0.0799275	0.0290601	0.0715041	0.0262506
chr1 : 42480461 | 42536601	chr1	42480461	42536601	+	NA	NA	NA	NA	NA	NA	NA	NA	NA	hsa-CCDC30_0005	NA	2	NA	4	NA	NA	1	1	NA	3	NA	NA		NA	8	NA	12	NA	NA	14	9	NA	18	NA	NA		NA	0.0178114	NA	0.0349474	NA	NA	0.00968669	0.0102149	NA
chr1 : 42480461 | 42589483	chr1	42480461	42589483	+	+	exonic	+	ENSG00000186409.18	CCDC30	isExon-isExon	42480461,42482663,42490158,42497098,42498818,42566296,42577020,42581360,42589321;42480461,42482663,42490158,42497098,42498818,42534889,42536476,42545410,42566296,42577020,42581360,42589321;42480461,42482663,42490158,42497098,42498818,42536476,42566296,42577020,42581360,42589321;42480461,42482663,42490158,42497098,42498818,42534889,42536476,42545410,42556156,42558139,42566296,42577020,42581360,425…	42480566,42482816,42490229,42497213,42498916,42566475,42577229,42581514,42589483;42480566,42482816,42490229,42497213,42498916,42534989,42536601,42545579,42566475,42577229,42581514,42589483;42480566,42482816,42490229,42497213,42498916,42536601,42566475,42577229,42581514,42589483;42480566,42482816,42490229,42497213,42498916,42534989,42536601,42545579,42556405,42558276,42566475,42577229,42581514,425…	1255;1652;1381;2040;1349;1442	hsa-CCDC30_0010	8	1	10	1	NA	3	1	NA	3	NA	1	3		22	16	27	21	NA	20	27	NA	21	NA	21	32		0.0592681	0.0089057	0.0807066	0.00873684	NA	0.0299728	0.00968669	NA	0.0262506
chr1 : 42482663 | 42498916	chr1	42482663	42498916	+	+	exonic	+	ENSG00000186409.18	CCDC30	isExon-isExon	4.24827e+31	4.24828e+31	441	hsa-CCDC30_0004	2	NA	1	2	2	1	3	NA	2	2	7	4		56	NA	50	47	71	33	37	NA	39	46	35	55		0.014817	NA	0.00807066	0.0174737	0.012603	0.00999094	0.0290601	NA	0.0175004
chr1 : 42566296 | 42611090	chr1	42566296	42611090	+	+	exonic	+	ENSG00000186409.18	CCDC30	isExon-isExon	42566296,42581360,42589321,42610978;42566296,42577020,42581360,42589321,42610978	42566475,42581514,42589483,42611090;42566475,42577229,42581514,42589483,42611090	611;821	hsa-CCDC30_0008	1	NA	NA	NA	NA	NA	NA	NA	1	NA	2	1		28	NA	NA	NA	NA	NA	NA	NA	24	NA	35	27		0.00740852	NA	NA	NA	NA	NA	NA	NA	0.0087502
chr1 : 42773563 | 42775479	chr1	42773563	42775479	+	+	exon	+	ENSG00000164008.16	C1orf50	isExon-inExon	4.27736e+23	4.27736e+23	490	hsa-C1orf50_0001	2	3	1	3	3	1	3	2	3	1	3	4		36	29	32	25	37	18	27	28	31	24	36	30		0.014817	0.0267171	0.00807066	0.0262105	0.0189045	0.00999094	0.0290601	0.0204297	0.0262506
chr1 : 42773563 | 42775721	chr1	42773563	42775721	+	NA	exon	+	ENSG00000164008.16	C1orf50	isExon-inExon	4.27736e+23	4.27736e+23	732	hsa-C1orf50_0004	NA	NA	3	NA	NA	1	NA	NA	1	NA	NA	2		NA	NA	20	NA	NA	15	NA	NA	21	NA	NA	19		NA	NA	0.024212	NA	NA	0.00999094	NA	NA	0.0087502
chr1 : 43363942 | 43365623	chr1	43363942	43365623	+	NA	exon	-	ENSG00000066322.15	ELOVL1	inExon-isExon	43363942,43364324,43364542,43364738,43364928,43365564;43363942,43364324,43364542,43364738,43364928,43365186,43365564;43363942,43364738,43364928,43365186,43365564;43363942,43364324,43364542,43364738,43365186,43365564;43363942,43364324,43364615,43364738,43364928,43365186,43365564	43364137,43364460,43364647,43364794,43365008,43365623;43364137,43364460,43364647,43364794,43365008,43365376,43365623;43364137,43364794,43365008,43365376,43365623;43364137,43364460,43364647,43364794,43365376,43365623;43364137,43364460,43364647,43364794,43365008,43365376,43365623	637;828;585;747;755	hsa-ELOVL1_0001	3	2	NA	NA	NA	NA	NA	NA	NA	3	NA	NA		48	56	NA	NA	NA	NA	NA	NA	NA	50	NA	NA		0.0222255	0.0178114	NA	NA	NA	NA	NA	NA	NA
chr1 : 43665696 | 43671875	chr1	43665696	43671875	+	NA	exonic	+	ENSG00000066135.13	KDM4A	isExon-isExon	4.36657e+47	4.36657e+47	1111	hsa-KDM4A_0001	3	NA	NA	1	NA	NA	NA	NA	NA	NA	1	NA		88	NA	NA	87	NA	NA	NA	NA	NA	NA	102	NA		0.0222255	NA	NA	0.00873684	NA	NA	NA	NA	NA
chr1 : 43671505 | 43683804	chr1	43671505	43683804	+	NA	exonic	+	ENSG00000066135.13	KDM4A	isExon-isExon	4367150543683680	4367187543683800	492	hsa-KDM4A_0008	2	NA	NA	NA	NA	NA	NA	1	NA	NA	4	NA		72	NA	NA	NA	NA	NA	NA	74	NA	NA	89	NA		0.014817	NA	NA	NA	NA	NA	NA	0.0102149	NA
chr1 : 43920404 | 43921638	chr1	43920404	43921638	+	+	exonic	+	ENSG00000126091.21	ST3GAL3	isExon-isExon	43920404,43920782,43921443;43920404,43920782,43921512	43920550,43920928,43921638;43920550,43920928,43921638	490;421	hsa-ST3GAL3_0011	NA	5	4	NA	1	3	2	3	NA	3	1	5		NA	28	35	NA	31	29	29	36	NA	27	37	36		NA	0.0445285	0.0322827	NA	0.00630149	0.0299728	0.0193734	0.0306446	NA
chr1 : 44247939 | 44251542	chr1	44247939	44251542	+	+	mix	-	ENSG00000117419.16	ERI3	isExon-intronic	44247939,44247939;44247939,44247939;44247939,44247939	44251542,44247966;44251542,44248002;44251542,44248038	3632;3668;3704	hsa-ERI3_0026	4	5	5	4	5	2	6	6	6	5	10	10		129	93	128	54	60	109	120	65	97	82	145	118		0.0296341	0.0445285	0.0403533	0.0349474	0.0315074	0.0199819	0.0581201	0.0612892	0.0525012
chr1 : 44247939 | 44339322	chr1	44247939	44339322	+	+	exonic	-	ENSG00000117419.16	ERI3	isExon-isExon	4.42479e+47	4.4248e+47	720	hsa-ERI3_0004	NA	NA	2	NA	NA	2	NA	NA	NA	4	5	1		NA	NA	190	NA	NA	149	NA	NA	NA	132	219	171		NA	NA	0.0161413	NA	NA	0.0199819	NA	NA	NA
chr1 : 44284835 | 44319744	chr1	44284835	44319744	+	+	exonic	-	ENSG00000117419.16	ERI3	isExon-isExon	4.42848e+31	4.42849e+31	342	hsa-ERI3_0007	2	9	NA	NA	1	3	2	5	5	4	5	6		218	188	NA	NA	167	170	191	145	173	197	254	240		0.014817	0.0801513	NA	NA	0.00630149	0.0299728	0.0193734	0.0510743	0.043751
chr1 : 44284835 | 44339322	chr1	44284835	44339322	+	+	exonic	-	ENSG00000117419.16	ERI3	isExon-isExon	4.42848e+39	4.42849e+39	620	hsa-ERI3_0013	10	12	11	8	10	4	4	3	5	8	17	10		134	115	155	92	110	100	123	80	119	125	191	138		0.0740852	0.106868	0.0887773	0.0698947	0.0630149	0.0399637	0.0387468	0.0306446	0.043751
chr1 : 44308310 | 44319744	chr1	44308310	44319744	+	+	exonic	-	ENSG00000117419.16	ERI3	isExon-isExon	4.43083e+23	4.43084e+23	269	hsa-ERI3_0003	3	8	5	NA	2	7	NA	3	5	8	6	6		263	232	289	NA	212	203	NA	193	204	235	283	285		0.0222255	0.0712456	0.0403533	NA	0.012603	0.0699365	NA	0.0306446	0.043751
chr1 : 44308310 | 44339316	chr1	44308310	44339316	+	NA	exonic	-	ENSG00000117419.16	ERI3	isExon-isExon	4.43083e+31	4.43084e+31	541	hsa-ERI3_0001	2	2	3	1	NA	NA	1	NA	NA	NA	1	3		196	182	213	132	NA	NA	178	NA	NA	NA	247	197		0.014817	0.0178114	0.024212	0.00873684	NA	NA	0.00968669	NA	NA
chr1 : 44308310 | 44339322	chr1	44308310	44339322	+	+	exonic	-	ENSG00000117419.16	ERI3	isExon-isExon	4.43083e+31	4.43084e+31	547	hsa-ERI3_0010	18	23	20	9	13	14	14	2	15	18	34	34		182	170	197	116	157	139	162	132	155	166	225	184		0.133353	0.204831	0.161413	0.0786316	0.0819193	0.139873	0.135614	0.0204297	0.131253
chr1 : 44319628 | 44339322	chr1	44319628	44339322	+	NA	exonic	-	ENSG00000117419.16	ERI3	isExon-isExon	4431962844339040	4431974444339320	395	hsa-ERI3_0025	3	NA	2	NA	NA	NA	NA	NA	NA	1	NA	3		212	NA	253	NA	NA	NA	NA	NA	NA	160	NA	187		0.0222255	NA	0.0161413	NA	NA	NA	NA	NA	NA
chr1 : 44339045 | 44339322	chr1	44339045	44339322	+	+	exonic	-	ENSG00000117419.16	ERI3	isExon-isExon	4433904544339040	4433932244339320	556	hsa-ERI3_0024	2	4	3	1	4	2	3	NA	NA	3	7	5		209	171	222	142	161	125	170	NA	NA	158	228	211		0.014817	0.0356228	0.024212	0.00873684	0.0252059	0.0199819	0.0290601	NA	NA
chr1 : 44411981 | 44412722	chr1	44411981	44412722	+	+	exonic	+	ENSG00000187147.18	RNF220	isExon-isExon	4441198144411980	4441272244412720	1484	hsa-RNF220_0002	NA	5	6	5	7	5	2	32	8	5	8	14		NA	33	25	19	32	32	22	280	40	27	22	19		NA	0.0445285	0.048424	0.0436842	0.0441104	0.0499547	0.0193734	0.326876	0.0700016
chr1 : 44411981 | 44416223	chr1	44411981	44416223	+	NA	mix	+	ENSG00000187147.18	RNF220	isExon-intronic	44411981,44411981;44411981,44411981;44411981,44411981	44416223,44412722;44416223,44412726;44416223,44412121	4985;4989;4384	hsa-RNF220_0003	NA	NA	NA	NA	NA	NA	NA	6	NA	NA	NA	1		NA	NA	NA	NA	NA	NA	NA	136	NA	NA	NA	14		NA	NA	NA	NA	NA	NA	NA	0.0612892	NA
chr1 : 45087881 | 45088237	chr1	45087881	45088237	+	+	exonic	-	ENSG00000162415.7	ZSWIM5	isExon-isExon	4508788145087880	4508823745088230	714	hsa-ZSWIM5_0002	6	7	12	4	4	3	8	6	9	4	5	5		19	14	21	20	19	16	13	9	12	22	13	14		0.0444511	0.0623399	0.096848	0.0349474	0.0252059	0.0299728	0.0774935	0.0612892	0.0787518
chr1 : 45330516 | 45334511	chr1	45330516	45334511	+	+	exonic;exonic;exonic;exonic;exonic;exonic;exonic;exonic;exonic;exonic	-	ENSG00000132781.20;ENSG00000132781.20;ENSG00000132781.20;ENSG00000132781.20;ENSG00000132781.20;ENSG00000132781.20;ENSG00000132781.20;ENSG00000288208.1;ENSG00000132781.20;ENSG00000132781.20	MUTYH;MUTYH;MUTYH;MUTYH;MUTYH;MUTYH;MUTYH;RP4-534D1.6;MUTYH;MUTYH	isExon-isExon;isExon-isExon;isExon-isExon;isExon-isExon;isExon-isExon;isExon-isExon;isExon-isExon;isExon-isExon;isExon-isExon;isExon-isExon	45330516,45331182,45331420,45331661,45332023,45332166,45332391,45332574,45332763,45332918,45333097,45333285,45333413,45334391;45330516,45331182,45331420,45331661,45332023,45332166,45332391,45332574,45332763,45333285,45333413,45334391;45330516,45331182,45331420,45331661,45332023,45332166,45332391,45332574,45332763,45332918,45333097,45333285,45333413,45334391;45330516,45331182,45331420,45332763,453…	45330557,45331334,45331556,45331849,45332086,45332310,45332488,45332687,45332834,45332959,45333170,45333324,45333564,45334511;45330557,45331334,45331556,45331849,45332086,45332310,45332488,45332687,45332834,45333324,45333497,45334511;45330557,45331334,45331556,45331849,45332086,45332310,45332488,45332687,45332834,45332959,45333170,45333324,45333497,45334511;45330557,45331334,45331556,45332834,453…	1443;1260;1376;525;1473;1063;1482;1482;1366;1440	hsa-MUTYH_0001	4	1	1	1	4	NA	1	2	NA	2	NA	4		21	20	16	23	28	NA	13	34	NA	20	NA	29		0.0296341	0.0089057	0.00807066	0.00873684	0.0252059	NA	0.00968669	0.0204297	NA
chr1 : 45421725 | 45457871	chr1	45421725	45457871	+	NA	exonic;exonic	-	ENSG00000070759.17;ENSG00000288208.1	TESK2;RP4-534D1.6	isExon-isExon;isExon-isExon	45421725,45457564;45421725,45457564	45421846,45457871;45421846,45457871	430;430	hsa-TESK2_0004	NA	2	NA	NA	1	1	2	NA	2	NA	3	NA		NA	15	NA	NA	5	15	6	NA	16	NA	20	NA		NA	0.0178114	NA	NA	0.00630149	0.00999094	0.0193734	NA	0.0175004
chr1 : 45421725 | 45475148	chr1	45421725	45475148	+	NA	mix;mix	-	ENSG00000070759.17;ENSG00000288208.1	TESK2;RP4-534D1.6	isExon-intronic;isExon-intronic	45421725,45457564;45421725,45457564	45421846,45475148;45421846,45475148	17707;17707	hsa-TESK2_0005	1	2	3	NA	NA	NA	NA	1	2	NA	2	NA		9	9	11	NA	NA	NA	NA	18	8	NA	11	NA		0.00740852	0.0178114	0.024212	NA	NA	NA	NA	0.0102149	0.0175004
chr1 : 45552436 | 45561878	chr1	45552436	45561878	+	NA	exonic	+	ENSG00000117448.14	AKR1A1	isExon-isExon	4555243645561780	4555256345561870	218	hsa-AKR1A1_0003	NA	1	1	NA	NA	NA	NA	4	NA	NA	3	5		NA	40	58	NA	NA	NA	NA	68	NA	NA	82	48		NA	0.0089057	0.00807066	NA	NA	NA	NA	0.0408595	NA
chr1 : 45566569 | 45567020	chr1	45566569	45567020	+	+	exonic	+	ENSG00000117448.14	AKR1A1	isExon-isExon	4556656945566860	4556668845567020	272	hsa-AKR1A1_0002	3	2	NA	NA	3	1	1	3	NA	5	7	3		70	66	NA	NA	83	67	57	123	NA	85	154	92		0.0222255	0.0178114	NA	NA	0.0189045	0.00999094	0.00968669	0.0306446	NA
chr1 : 45614096 | 45616393	chr1	45614096	45616393	+	NA	exonic	+	ENSG00000132780.17	NASP	isExon-isExon	4.56141e+39	4.56142e+39	573	hsa-NASP_0006	1	2	NA	NA	1	NA	1	2	NA	2	7	NA		8	8	NA	NA	12	NA	7	12	NA	8	19	NA		0.00740852	0.0178114	NA	NA	0.00630149	NA	0.00968669	0.0204297	NA
chr1 : 45640210 | 45642499	chr1	45640210	45642499	+	+	exonic	-	ENSG00000159592.11	GPBP1L1	isExon-isExon	4564021045642420	4564040345642490	267	hsa-GPBP1L1_0001	2	2	3	4	4	2	NA	3	3	6	5	9		103	103	104	62	97	80	NA	110	75	116	111	110		0.014817	0.0178114	0.024212	0.0349474	0.0252059	0.0199819	NA	0.0306446	0.0262506
chr1 : 45659028 | 45661225	chr1	45659028	45661225	+	+	exonic	-	ENSG00000159592.11	GPBP1L1	isExon-isExon	4565902845660180	4565914245661220	1157	hsa-GPBP1L1_0002	1	2	4	9	9	8	8	4	8	2	4	4		100	71	87	66	82	58	67	62	73	74	98	63		0.00740852	0.0178114	0.0322827	0.0786316	0.0567134	0.0799275	0.0774935	0.0408595	0.0700016
chr1 : 45727631 | 45729769	chr1	45727631	45729769	+	NA	exonic	-	ENSG00000197429.11	IPP	isExon-isExon	4572763145729610	4572779845729760	324	hsa-IPP_0017	NA	NA	NA	1	2	NA	1	1	1	NA	2	NA		NA	NA	NA	8	15	NA	8	18	16	NA	17	NA		NA	NA	NA	0.00873684	0.012603	NA	0.00968669	0.0102149	0.0087502
chr1 : 46055795 | 46080750	chr1	46055795	46080750	+	+	exonic;exonic	-	ENSG00000278139.1;ENSG00000117461.15	P3R3URF-PIK3R3;PIK3R3	isExon-isExon;isExon-isExon	46055795,46061929,46066054,46066911,46077515,46080642;46055795,46061929,46066054,46066911,46077515,46080642	46055971,46062071,46066179,46067091,46077613,46080750;46055971,46062071,46066179,46067091,46077613,46080750	835;835	hsa-PIK3R3_0003	4	4	5	NA	5	NA	1	1	6	3	3	4		45	42	63	NA	37	NA	47	35	60	48	98	46		0.0296341	0.0356228	0.0403533	NA	0.0315074	NA	0.00968669	0.0102149	0.0525012
chr1 : 46408459 | 46412251	chr1	46408459	46412251	+	NA	NA	NA	NA	NA	NA	NA	NA	NA	hsa-FAAH_0001	1	2	1	NA	NA	NA	NA	1	1	NA	1	NA		70	77	83	NA	NA	NA	NA	186	59	NA	134	NA		0.00740852	0.0178114	0.00807066	NA	NA	NA	NA	0.0102149	0.0087502
chr1 : 46632759 | 46635970	chr1	46632759	46635970	+	+	exon	-	ENSG00000123472.12	ATPAF1	inExon-isExon	4663275946632750	4663597046635970	6424	hsa-ATPAF1_0007	NA	NA	NA	1	NA	NA	NA	2	NA	1	2	3		NA	NA	NA	90	NA	NA	NA	76	NA	110	99	117		NA	NA	NA	0.00873684	NA	NA	NA	0.0204297	NA
chr1 : 46652581 | 46658737	chr1	46652581	46658737	+	NA	exonic	-	ENSG00000123472.12	ATPAF1	isExon-isExon	4.66526e+31	4.66526e+31	213	hsa-ATPAF1_0001	NA	NA	1	NA	3	NA	NA	NA	1	NA	NA	4		NA	NA	193	NA	174	NA	NA	NA	165	NA	NA	217		NA	NA	0.00807066	NA	0.0189045	NA	NA	NA	0.0087502
chr1 : 47046467 | 47068763	chr1	47046467	47068763	+	NA	mix;mix	+	ENSG00000186377.8;ENSG00000186160.5	CYP4X1;CYP4Z1	isExon-intergenic;intergenic-isExon	47046467,47048565,47049422,47050000;47046467,47068622	47046600,47048629,47049504,47068763;47067667,47068763	19046;21343	hsa-CYP4Z1_0001	1	NA	1	1	NA	1	1	NA	NA	NA	4	1		26	NA	31	34	NA	24	30	NA	NA	NA	20	40		0.00740852	NA	0.00807066	0.00873684	NA	0.00999094	0.00968669	NA	NA
chr1 : 47280241 | 47282459	chr1	47280241	47282459	+	+	exonic	-	ENSG00000123473.17	STIL	isExon-isExon	47280241,47280946,47282345;47280241,47282345	47280363,47281209,47282459;47281209,47282459	502;1084	hsa-STIL_0005	NA	5	3	3	1	NA	1	1	1	NA	3	1		NA	3	4	7	8	NA	7	2	4	NA	5	3		NA	0.0445285	0.024212	0.0262105	0.00630149	NA	0.00968669	0.0102149	0.0087502
chr1 : 47368469 | 47375293	chr1	47368469	47375293	+	+	exonic	+	ENSG00000162368.14	CMPK1	isExon-isExon	47368469,47372955,47375197;47368469,47372955,47374909,47375197	47368615,47373107,47375293;47368615,47373107,47374985,47375293	397;474	hsa-CMPK1_0001	9	NA	NA	NA	NA	NA	NA	1	4	1	5	2		198	NA	NA	NA	NA	NA	NA	121	126	107	146	133		0.0666766	NA	NA	NA	NA	NA	NA	0.0102149	0.0350008
chr1 : 48355670 | 48359770	chr1	48355670	48359770	+	+	exonic	-	ENSG00000132122.12	SPATA6	isExon-isExon	4835567048359580	4835576948359770	285	hsa-SPATA6_0001	5	14	8	5	10	7	4	15	7	9	10	14		14	29	23	15	21	11	7	20	11	42	40	25		0.0370426	0.12468	0.0645653	0.0436842	0.0630149	0.0699365	0.0387468	0.153223	0.0612514
chr1 : 48385309 | 48403882	chr1	48385309	48403882	+	+	exonic	-	ENSG00000132122.12	SPATA6	isExon-isExon	4.83853e+31	4.83853e+31	504	hsa-SPATA6_0006	NA	NA	1	NA	NA	NA	NA	NA	NA	3	1	1		NA	NA	22	NA	NA	NA	NA	NA	NA	55	50	30		NA	NA	0.00807066	NA	NA	NA	NA	NA	NA
chr1 : 48586913 | 48590985	chr1	48586913	48590985	+	NA	NA	NA	NA	NA	NA	NA	NA	NA	hsa-AGBL4_0019	1	NA	1	2	NA	NA	1	NA	2	NA	NA	NA		10	NA	20	18	NA	NA	9	NA	12	NA	NA	NA		0.00740852	NA	0.00807066	0.0174737	NA	NA	0.00968669	NA	0.0175004
chr1 : 50490588 | 50535457	chr1	50490588	50535457	+	NA	exonic	-	ENSG00000185104.20	FAF1	isExon-isExon	5.04906e+23	5.04907e+23	248	hsa-FAF1_0033	NA	NA	NA	NA	3	NA	1	1	NA	3	NA	NA		NA	NA	NA	NA	79	NA	101	138	NA	73	NA	NA		NA	NA	NA	NA	0.0189045	NA	0.00968669	0.0102149	NA
chr1 : 50535369 | 50584811	chr1	50535369	50584811	+	+	exonic	-	ENSG00000185104.20	FAF1	isExon-isExon	5.05354e+47	5.05355e+47	654	hsa-FAF1_0014	NA	2	3	NA	1	NA	NA	NA	3	1	3	NA		NA	82	145	NA	100	NA	NA	NA	77	67	73	NA		NA	0.0178114	0.024212	NA	0.00630149	NA	NA	NA	0.0262506
chr1 : 50535369 | 50596216	chr1	50535369	50596216	+	+	exonic	-	ENSG00000185104.20	FAF1	isExon-isExon	5.05354e+55	5.05355e+55	750	hsa-FAF1_0039	2	NA	NA	NA	NA	NA	2	1	3	3	2	NA		115	NA	NA	NA	NA	NA	113	115	101	68	74	NA		0.014817	NA	NA	NA	NA	NA	0.0193734	0.0102149	0.0262506
chr1 : 50539592 | 50596216	chr1	50539592	50596216	+	NA	exonic	-	ENSG00000185104.20	FAF1	isExon-isExon	5.05396e+47	5.05397e+47	661	hsa-FAF1_0034	1	1	NA	1	1	2	NA	NA	3	2	NA	NA		108	88	NA	52	55	91	NA	NA	92	68	NA	NA		0.00740852	0.0089057	NA	0.00873684	0.00630149	0.0199819	NA	NA	0.0262506
chr1 : 50567077 | 50596216	chr1	50567077	50596216	+	+	exonic	-	ENSG00000185104.20	FAF1	isExon-isExon	5.05671e+39	5.05672e+39	524	hsa-FAF1_0004	6	5	8	2	NA	NA	3	2	6	7	13	2		101	81	86	46	NA	NA	83	82	88	82	78	83		0.0444511	0.0445285	0.0645653	0.0174737	NA	NA	0.0290601	0.0204297	0.0525012
chr1 : 50567077 | 50744775	chr1	50567077	50744775	+	NA	exonic	-	ENSG00000185104.20	FAF1	isExon-isExon	50567077,50582618,50583652,50584685,50596121,50655442,50705786,50738863,50744684;50567077,50582618,50583652,50705881,50738863,50744684	50567231,50582699,50583715,50584811,50596216,50655528,50705891,50738954,50744775;50567231,50582699,50583664,50705891,50738954,50744775	901;445	hsa-FAF1_0026	NA	NA	NA	2	NA	3	NA	NA	3	NA	NA	NA		NA	NA	NA	51	NA	59	NA	NA	68	NA	NA	NA		NA	NA	NA	0.0174737	NA	0.0299728	NA	NA	0.0262506
chr1 : 50582618 | 50596216	chr1	50582618	50596216	+	NA	exonic	-	ENSG00000185104.20	FAF1	isExon-isExon	5.05826e+31	5.05827e+31	369	hsa-FAF1_0015	5	1	NA	2	NA	NA	NA	NA	NA	NA	5	1		117	104	NA	74	NA	NA	NA	NA	NA	NA	100	114		0.0370426	0.0089057	NA	0.0174737	NA	NA	NA	NA	NA
chr1 : 50655442 | 50744775	chr1	50655442	50744775	+	+	exonic	-	ENSG00000185104.20	FAF1	isExon-isExon	5.06554e+31	5.06555e+31	377	hsa-FAF1_0003	6	18	2	5	9	4	2	3	7	7	15	13		109	104	97	77	81	77	114	95	96	98	111	112		0.0444511	0.160303	0.0161413	0.0436842	0.0567134	0.0399637	0.0193734	0.0306446	0.0612514
chr1 : 50738863 | 50801677	chr1	50738863	50801677	+	NA	exonic	-	ENSG00000185104.20	FAF1	isExon-isExon	5.07389e+31	5.0739e+31	437	hsa-FAF1_0020	1	NA	NA	NA	NA	1	2	NA	NA	NA	3	NA		109	NA	NA	NA	NA	104	101	NA	NA	NA	97	NA		0.00740852	NA	NA	NA	NA	0.00999094	0.0193734	NA	NA
chr1 : 50788000 | 50801677	chr1	50788000	50801677	+	NA	exonic	-	ENSG00000185104.20	FAF1	isExon-isExon	5078800050801630	5078820550801670	253	hsa-FAF1_0011	NA	1	NA	NA	2	NA	NA	NA	NA	2	NA	NA		NA	94	NA	NA	93	NA	NA	NA	NA	97	NA	NA		NA	0.0089057	NA	NA	0.012603	NA	NA	NA	NA
chr1 : 51394381 | 51448135	chr1	51394381	51448135	+	NA	exonic	-	ENSG00000085832.17	EPS15	isExon-isExon	51394381,51399032,51400918,51402435,51403419,51409535,51421786,51440347,51444889,51446960,51448046;51394381,51399032,51400918,51402435,51403419,51405905,51408135,51409535,51421786,51440347,51444889,51446960,51448046	51394447,51399165,51400953,51402525,51403532,51409696,51421858,51440432,51445045,51447105,51448135;51394447,51399165,51400953,51402525,51403532,51406108,51408332,51409696,51421858,51440432,51445045,51447105,51448135	1156;1558	hsa-EPS15_0034	1	NA	NA	NA	3	NA	NA	3	NA	2	NA	1		224	NA	NA	NA	343	NA	NA	375	NA	187	NA	237		0.00740852	NA	NA	NA	0.0189045	NA	NA	0.0306446	NA
chr1 : 51402435 | 51408332	chr1	51402435	51408332	+	+	exonic	-	ENSG00000085832.17	EPS15	isExon-isExon	5.14024e+31	5.14025e+31	607	hsa-EPS15_0014	10	12	16	5	9	6	9	18	10	11	5	21		471	239	453	379	431	370	399	463	312	239	334	393		0.0740852	0.106868	0.129131	0.0436842	0.0567134	0.0599456	0.0871802	0.183868	0.087502
chr1 : 51402435 | 51465326	chr1	51402435	51465326	+	+	exonic	-	ENSG00000085832.17	EPS15	isExon-isExon	51402435,51403419,51409535,51421786,51440347,51444889,51446960,51448046,51461091,51463673,51465261;51402435,51403419,51405905,51408135,51409535,51421786,51440347,51444889,51446960,51448046,51461091,51463673,51465261	51402525,51403532,51409696,51421858,51440432,51445045,51447105,51448135,51461150,51463798,51465326;51402525,51403532,51406108,51408332,51409696,51421858,51440432,51445045,51447105,51448135,51461150,51463798,51465326	1171;1573	hsa-EPS15_0036	4	NA	NA	1	NA	NA	NA	NA	1	3	NA	2		256	NA	NA	262	NA	NA	NA	NA	193	187	NA	218		0.0296341	NA	NA	0.00873684	NA	NA	NA	NA	0.0087502
chr1 : 51405905 | 51408332	chr1	51405905	51408332	+	+	exonic	-	ENSG00000085832.17	EPS15	isExon-isExon	5140590551408130	5140610851408330	402	hsa-EPS15_0033	5	6	2	NA	5	3	2	NA	NA	9	8	8		440	252	434	NA	429	366	347	NA	NA	243	355	399		0.0370426	0.0534342	0.0161413	NA	0.0315074	0.0299728	0.0193734	NA	NA
chr1 : 51461091 | 51465326	chr1	51461091	51465326	+	NA	exonic	-	ENSG00000085832.17	EPS15	isExon-isExon	5.14611e+23	5.14612e+23	252	hsa-EPS15_0035	1	NA	NA	2	NA	2	NA	2	NA	2	1	NA		78	NA	NA	91	NA	51	NA	248	NA	161	199	NA		0.00740852	NA	NA	0.0174737	NA	0.0199819	NA	0.0204297	NA
chr1 : 51750145 | 51765981	chr1	51750145	51765981	+	NA	exonic	+	ENSG00000117859.19	OSBPL9	isExon-isExon	51750145,51756320,51760690,51761867,51765822;51750145,51760690,51761867,51765822;51750145,51765822	51750195,51756358,51760780,51761971,51765981;51750195,51760780,51761971,51765981;51750195,51765981	446;407;211	hsa-OSBPL9_0001	NA	1	NA	NA	1	2	3	1	NA	NA	2	NA		NA	44	NA	NA	34	30	34	35	NA	NA	29	NA		NA	0.0089057	NA	NA	0.00630149	0.0199819	0.0290601	0.0102149	NA
chr1 : 51772070 | 51772723	chr1	51772070	51772723	+	+	exonic	+	ENSG00000117859.19	OSBPL9	isExon-isExon	5177207051772600	5177218251772720	232	hsa-OSBPL9_0011	1	NA	NA	NA	NA	NA	1	NA	1	1	1	1		32	NA	NA	NA	NA	NA	36	NA	24	59	42	42		0.00740852	NA	NA	NA	NA	NA	0.00968669	NA	0.0087502
chr1 : 51781164 | 51787789	chr1	51781164	51787789	+	+	exonic	+	ENSG00000117859.19	OSBPL9	isExon-isExon	5.17812e+71	5.17813e+71	955	hsa-OSBPL9_0026	NA	NA	NA	NA	NA	NA	NA	1	2	1	2	2		NA	NA	NA	NA	NA	NA	NA	86	53	89	79	61		NA	NA	NA	NA	NA	NA	NA	0.0102149	0.0175004
chr1 : 51800556 | 51814089	chr1	51800556	51814089	+	NA	exonic	-	ENSG00000078618.22	NRDC	isExon-isExon	5.18006e+63	5.18007e+63	822	hsa-NRDC_0057	1	NA	NA	NA	1	NA	NA	4	NA	NA	NA	NA		133	NA	NA	NA	161	NA	NA	88	NA	NA	NA	NA		0.00740852	NA	NA	NA	0.00630149	NA	NA	0.0408595	NA
chr1 : 51823664 | 51834170	chr1	51823664	51834170	+	+	exonic	-	ENSG00000078618.22	NRDC	isExon-isExon	5.18237e+31	5.18238e+31	447	hsa-NRDC_0004	6	2	6	5	1	3	1	5	2	2	1	2		124	113	145	99	149	137	148	108	128	123	141	146		0.0444511	0.0178114	0.048424	0.0436842	0.00630149	0.0299728	0.00968669	0.0510743	0.0175004
chr1 : 51827796 | 51834170	chr1	51827796	51834170	+	+	exonic	-	ENSG00000078618.22	NRDC	isExon-isExon	5182779651834010	5182786951834170	228	hsa-NRDC_0052	4	16	11	4	13	4	10	20	11	8	16	15		152	106	168	117	201	134	146	155	126	130	164	147		0.0296341	0.142491	0.0887773	0.0349474	0.0819193	0.0399637	0.0968669	0.204297	0.0962522
chr1 : 51834017 | 51840514	chr1	51834017	51840514	+	NA	exonic	-	ENSG00000078618.22	NRDC	isExon-isExon	51834017,51836131,51840226;51834017,51836131,51836369,51837487,51840226	51834170,51836212,51840514;51834170,51836212,51836438,51837620,51840514	525;729	hsa-NRDC_0002	NA	1	NA	2	NA	NA	NA	NA	NA	NA	2	NA		NA	148	NA	171	NA	NA	NA	NA	NA	NA	212	NA		NA	0.0089057	NA	0.0174737	NA	NA	NA	NA	NA
chr1 : 52023491 | 52028630	chr1	52023491	52028630	+	NA	exonic;exonic	-	ENSG00000285839.1;ENSG00000117862.13	RP11-91A18.6;TXNDC12	isExon-isExon;isExon-isExon	52023491,52024510,52027275,52028578;52023491,52024510,52027275,52028578	52023574,52024579,52027348,52028630;52023574,52024579,52027348,52028630	281;281	hsa-TXNDC12_0001	NA	NA	1	NA	NA	1	NA	NA	2	1	NA	NA		NA	NA	81	NA	NA	52	NA	NA	49	67	NA	NA		NA	NA	0.00807066	NA	NA	0.00999094	NA	NA	0.0175004
chr1 : 52216369 | 52239595	chr1	52216369	52239595	+	NA	NA	NA	NA	NA	NA	NA	NA	NA	hsa-ZFYVE9_0006	1	NA	NA	3	NA	1	NA	NA	NA	NA	1	NA		91	NA	NA	68	NA	90	NA	NA	NA	NA	113	NA		0.00740852	NA	NA	0.0262105	NA	0.00999094	NA	NA	NA
chr1 : 52263773 | 52281816	chr1	52263773	52281816	+	NA	exonic	+	ENSG00000157077.16	ZFYVE9	isExon-isExon	52263773,52268463,52274464,52278492,52281661;52263773,52266655,52268463,52274464,52278492,52281661	52263872,52268632,52274584,52278614,52281816;52263872,52266831,52268632,52274584,52278614,52281816	670;847	hsa-ZFYVE9_0013	2	NA	NA	NA	NA	NA	4	2	NA	1	NA	NA		158	NA	NA	NA	NA	NA	156	98	NA	95	NA	NA		0.014817	NA	NA	NA	NA	NA	0.0387468	0.0204297	NA
chr1 : 52263773 | 52303925	chr1	52263773	52303925	+	NA	NA	NA	NA	NA	NA	NA	NA	NA	hsa-ZFYVE9_0003	NA	NA	1	NA	NA	NA	2	1	NA	NA	2	NA		NA	NA	135	NA	NA	NA	112	61	NA	NA	68	NA		NA	NA	0.00807066	NA	NA	NA	0.0193734	0.0102149	NA
chr1 : 52268463 | 52303925	chr1	52268463	52303925	+	+	exonic	+	ENSG00000157077.16	ZFYVE9	isExon-isExon	5.22685e+55	5.22686e+55	983	hsa-ZFYVE9_0002	3	1	4	1	1	2	5	5	1	2	2	NA		104	77	134	75	103	103	111	82	79	67	89	NA		0.0222255	0.0089057	0.0322827	0.00873684	0.00630149	0.0199819	0.0484334	0.0510743	0.0087502
chr1 : 52281661 | 52303925	chr1	52281661	52303925	+	+	exonic	+	ENSG00000157077.16	ZFYVE9	isExon-isExon	5.22817e+31	5.22818e+31	569	hsa-ZFYVE9_0005	8	2	1	2	3	1	6	1	6	NA	5	3		43	17	59	30	32	37	42	19	34	NA	23	38		0.0592681	0.0178114	0.00807066	0.0174737	0.0189045	0.00999094	0.0581201	0.0102149	0.0525012
chr1 : 52438220 | 52461769	chr1	52438220	52461769	+	NA	exonic	-	ENSG00000134744.14	TUT4	isExon-isExon	5.24382e+71	5.24383e+71	869	hsa-ZCCHC11_0060	1	NA	NA	NA	1	NA	1	NA	NA	2	1	NA		75	NA	NA	NA	76	NA	42	NA	NA	78	52	NA		0.00740852	NA	NA	NA	0.00630149	NA	0.00968669	NA	NA
chr1 : 52445787 | 52461769	chr1	52445787	52461769	+	+	exonic	-	ENSG00000134744.14	TUT4	isExon-isExon	5.24458e+63	5.24459e+63	753	hsa-ZCCHC11_0018	1	3	2	1	NA	2	1	2	NA	3	NA	3		64	46	47	41	NA	32	35	29	NA	62	NA	53		0.00740852	0.0267171	0.0161413	0.00873684	NA	0.0199819	0.00968669	0.0204297	NA
chr1 : 52471952 | 52509712	chr1	52471952	52509712	+	+	exonic	-	ENSG00000134744.14	TUT4	isExon-isExon	52471952,52474832,52477708,52481804,52488909,52490732,52493611,52495427,52497006,52509596;52471952,52474832,52477708,52481423,52481804,52488909,52490732,52493611,52495427,52497006,52509596	52472102,52475535,52477882,52481923,52489035,52490801,52493662,52495515,52497183,52509712;52472102,52475535,52477882,52481635,52481923,52489035,52490801,52493662,52495515,52497183,52509712	1783;1996	hsa-ZCCHC11_0054	1	1	2	NA	NA	NA	NA	NA	1	2	2	NA		68	79	69	NA	NA	NA	NA	NA	64	98	40	NA		0.00740852	0.0089057	0.0161413	NA	NA	NA	NA	NA	0.0087502
chr1 : 52477708 | 52481923	chr1	52477708	52481923	+	NA	exonic	-	ENSG00000134744.14	TUT4	isExon-isExon	52477708,52481423,52481804;52477708,52481804	52477882,52481635,52481923;52477882,52481923	508;295	hsa-ZCCHC11_0009	1	2	NA	NA	NA	NA	NA	NA	3	NA	NA	1		76	90	NA	NA	NA	NA	NA	NA	90	NA	NA	94		0.00740852	0.0178114	NA	NA	NA	NA	NA	NA	0.0262506
chr1 : 52477708 | 52489035	chr1	52477708	52489035	+	+	exonic	-	ENSG00000134744.14	TUT4	isExon-isExon	52477708,52481804,52488909;52477708,52481423,52481804,52488909	52477882,52481923,52489035;52477882,52481635,52481923,52489035	422;635	hsa-ZCCHC11_0036	3	1	1	3	3	2	NA	1	1	NA	3	1		79	95	93	55	112	59	NA	46	94	NA	112	98		0.0222255	0.0089057	0.00807066	0.0262105	0.0189045	0.0199819	NA	0.0102149	0.0087502
chr1 : 52481423 | 52509712	chr1	52481423	52509712	+	NA	exonic	-	ENSG00000134744.14	TUT4	isExon-isExon	52481423,52481804,52488909,52490732,52493611,52495427,52509596;52481423,52481804,52488909,52490732,52493611,52495427,52497006,52509596	52481635,52481923,52489035,52490801,52493662,52495515,52509712;52481635,52481923,52489035,52490801,52493662,52495515,52497183,52509712	788;966	hsa-ZCCHC11_0037	1	1	1	NA	3	NA	1	NA	NA	NA	NA	3		75	86	84	NA	101	NA	50	NA	NA	NA	NA	86		0.00740852	0.0089057	0.00807066	NA	0.0189045	NA	0.00968669	NA	NA
chr1 : 52481804 | 52509712	chr1	52481804	52509712	+	NA	NA	NA	NA	NA	NA	NA	NA	NA	hsa-ZCCHC11_0062	1	2	NA	NA	NA	NA	2	NA	NA	2	NA	NA		75	88	NA	NA	NA	NA	49	NA	NA	102	NA	NA		0.00740852	0.0178114	NA	NA	NA	NA	0.0193734	NA	NA
chr1 : 52488909 | 52497183	chr1	52488909	52497183	+	NA	exonic	-	ENSG00000134744.14	TUT4	isExon-isExon	5.24889e+39	5.2489e+39	516	hsa-ZCCHC11_0020	1	1	NA	NA	NA	NA	NA	1	NA	NA	2	NA		90	92	NA	NA	NA	NA	NA	59	NA	NA	92	NA		0.00740852	0.0089057	NA	NA	NA	NA	NA	0.0102149	NA
chr1 : 52490732 | 52509712	chr1	52490732	52509712	+	NA	exonic	-	ENSG00000134744.14	TUT4	isExon-isExon	52490732,52493611,52495427,52497006,52509596;52490732,52493611,52495427,52509596	52490801,52493662,52495515,52497183,52509712;52490801,52493662,52495515,52509712	506;328	hsa-ZCCHC11_0017	1	NA	NA	NA	NA	NA	1	NA	NA	NA	2	2		74	NA	NA	NA	NA	NA	33	NA	NA	NA	64	66		0.00740852	NA	NA	NA	NA	NA	0.00968669	NA	NA
chr1 : 52493611 | 52509712	chr1	52493611	52509712	+	+	exonic	-	ENSG00000134744.14	TUT4	isExon-isExon	52493611,52495427,52509596;52493611,52495427,52497006,52509596	52493662,52495515,52509712;52493662,52495515,52497183,52509712	258;436	hsa-ZCCHC11_0001	11	19	14	3	4	11	6	6	14	19	18	19		57	66	61	74	62	48	35	40	65	88	50	52		0.0814937	0.169208	0.112989	0.0262105	0.0252059	0.1099	0.0581201	0.0612892	0.122503
chr1 : 52493611 | 52526373	chr1	52493611	52526373	+	NA	exonic	-	ENSG00000134744.14	TUT4	isExon-isExon	52493611,52495427,52497006,52509596,52515891,52525563;52493611,52495427,52509596,52515891,52525563	52493662,52495515,52497183,52509712,52516054,52526373;52493662,52495515,52509712,52516054,52526373	1411;1233	hsa-ZCCHC11_0022	NA	NA	NA	1	NA	NA	2	NA	NA	NA	NA	2		NA	NA	NA	55	NA	NA	29	NA	NA	NA	NA	40		NA	NA	NA	0.00873684	NA	NA	0.0193734	NA	NA
chr1 : 52509596 | 52526373	chr1	52509596	52526373	+	NA	exonic	-	ENSG00000134744.14	TUT4	isExon-isExon	5.25096e+23	5.25097e+23	1092	hsa-ZCCHC11_0008	NA	NA	NA	3	2	3	NA	NA	NA	NA	NA	1		NA	NA	NA	62	65	49	NA	NA	NA	NA	NA	50		NA	NA	NA	0.0262105	0.012603	0.0299728	NA	NA	NA
chr1 : 52515891 | 52526373	chr1	52515891	52526373	+	+	exonic	-	ENSG00000134744.14	TUT4	isExon-isExon	5251589152525560	5251605452526370	975	hsa-ZCCHC11_0007	2	3	4	2	1	1	5	3	3	1	4	9		70	62	64	80	87	55	41	36	67	82	79	57		0.014817	0.0267171	0.0322827	0.0174737	0.00630149	0.00999094	0.0484334	0.0306446	0.0262506
chr1 : 52525563 | 52526373	chr1	52525563	52526373	+	NA	exonic	-	ENSG00000134744.14	TUT4	isExon-isExon	5252556352525560	5252637352526370	1622	hsa-ZCCHC11_0004	NA	NA	NA	NA	1	NA	1	1	NA	2	2	NA		NA	NA	NA	NA	105	NA	45	43	NA	87	85	NA		NA	NA	NA	NA	0.00630149	NA	0.00968669	0.0102149	NA
chr1 : 52771020 | 52779993	chr1	52771020	52779993	+	NA	exonic	+	ENSG00000162378.13	ZYG11B	isExon-isExon	5277102052779850	5277177452779990	896	hsa-ZYG11B_0013	NA	NA	NA	1	1	NA	NA	NA	1	NA	2	NA		NA	NA	NA	114	151	NA	NA	NA	122	NA	157	NA		NA	NA	NA	0.00873684	0.00630149	NA	NA	NA	0.0087502
chr1 : 52941796 | 52961629	chr1	52941796	52961629	+	+	exonic	+	ENSG00000116171.19	SCP2	isExon-isExon	52941796,52948009,52950755,52954740,52961503;52941796,52950755,52954740,52961503;52941796,52948009,52954740,52961503	52941853,52948080,52950886,52954804,52961629;52941853,52950886,52954804,52961629;52941853,52948080,52954804,52961629	454;382;322	hsa-SCP2_0005	6	7	2	1	7	7	4	13	9	9	17	8		97	82	106	79	91	73	79	75	76	98	127	113		0.0444511	0.0623399	0.0161413	0.00873684	0.0441104	0.0699365	0.0387468	0.132793	0.0787518
chr1 : 52941796 | 52988136	chr1	52941796	52988136	+	NA	exonic	+	ENSG00000116171.19	SCP2	isExon-isExon	52941796,52948009,52954740,52961503,52974769,52976683,52978217,52980396,52988029;52941796,52948009,52950755,52954740,52961503,52974769,52976683,52978217,52980396,52988029;52941796,52950755,52954740,52961503,52974769,52976683,52978217,52980396,52988029	52941853,52948080,52954804,52961629,52974832,52976769,52978367,52980543,52988136;52941853,52948080,52950886,52954804,52961629,52974832,52976769,52978367,52980543,52988136;52941853,52950886,52954804,52961629,52974832,52976769,52978367,52980543,52988136	880;1012;940	hsa-SCP2_0013	1	1	NA	NA	2	NA	2	NA	NA	1	NA	4		129	72	NA	NA	107	NA	72	NA	NA	106	NA	124		0.00740852	0.0089057	NA	NA	0.012603	NA	0.0193734	NA	NA
chr1 : 52948009 | 52961629	chr1	52948009	52961629	+	+	exonic	+	ENSG00000116171.19	SCP2	isExon-isExon	52948009,52954740,52961503;52948009,52950755,52954740,52961503	52948080,52954804,52961629;52948080,52950886,52954804,52961629	264;396	hsa-SCP2_0003	5	NA	NA	1	NA	3	1	NA	3	2	3	NA		100	NA	NA	66	NA	74	77	NA	77	114	139	NA		0.0370426	NA	NA	0.00873684	NA	0.0299728	0.00968669	NA	0.0262506
chr1 : 52954740 | 52961629	chr1	52954740	52961629	+	NA	exonic	+	ENSG00000116171.19	SCP2	isExon-isExon	5295474052961500	5295480452961620	192	hsa-SCP2_0011	1	NA	2	1	3	NA	NA	NA	NA	NA	1	NA		91	NA	93	69	67	NA	NA	NA	NA	NA	100	NA		0.00740852	NA	0.0161413	0.00873684	0.0189045	NA	NA	NA	NA
chr1 : 52974769 | 52988136	chr1	52974769	52988136	+	NA	exonic	+	ENSG00000116171.19	SCP2	isExon-isExon	5.29748e+39	5.29748e+39	558	hsa-SCP2_0034	1	NA	3	1	1	NA	1	NA	NA	NA	2	NA		124	NA	126	70	75	NA	79	NA	NA	NA	140	NA		0.00740852	NA	0.024212	0.00873684	0.00630149	NA	0.00968669	NA	NA
chr1 : 52978217 | 52988136	chr1	52978217	52988136	+	NA	NA	NA	NA	NA	NA	NA	NA	NA	hsa-SCP2_0012	NA	1	1	NA	NA	NA	NA	NA	NA	NA	3	NA		NA	85	128	NA	NA	NA	NA	NA	NA	NA	133	NA		NA	0.0089057	0.00807066	NA	NA	NA	NA	NA	NA
chr1 : 53014890 | 53039046	chr1	53014890	53039046	+	NA	exonic	+	ENSG00000116171.19	SCP2	isExon-isExon	5.30149e+23	5.3015e+23	387	hsa-SCP2_0006	NA	NA	2	NA	2	NA	NA	NA	NA	NA	2	NA		NA	NA	70	NA	123	NA	NA	NA	NA	NA	142	NA		NA	NA	0.0161413	NA	0.012603	NA	NA	NA	NA
chr1 : 53233542 | 53235635	chr1	53233542	53235635	+	+	exonic	-	ENSG00000162385.11	MAGOH	isExon-isExon	5323354253235570	5323365253235630	170	hsa-MAGOH_0001	5	NA	NA	1	NA	NA	1	NA	NA	3	1	3		32	NA	NA	32	NA	NA	28	NA	NA	33	41	49		0.0370426	NA	NA	0.00873684	NA	NA	0.00968669	NA	NA
chr1 : 53594108 | 53600278	chr1	53594108	53600278	+	+	exonic	-	ENSG00000174332.5	GLIS1	isExon-isExon	5359410853600100	5359499053600270	1061	hsa-GLIS1_0001	14	4	18	12	18	9	11	3	13	7	19	27		9	13	15	19	29	11	9	11	14	11	26	16		0.103719	0.0356228	0.145272	0.104842	0.113427	0.0899184	0.106554	0.0306446	0.113753
chr1 : 53787158 | 53789196	chr1	53787158	53789196	+	+	exonic	-	ENSG00000058804.12	NDC1	isExon-isExon	5378715853789130	5378725853789190	165	hsa-NDC1_0013	1	NA	NA	3	NA	NA	1	NA	2	1	1	NA		19	NA	NA	5	NA	NA	18	NA	9	12	6	NA		0.00740852	NA	NA	0.0262105	NA	NA	0.00968669	NA	0.0175004
chr1 : 53800693 | 53832591	chr1	53800693	53832591	+	NA	exonic	-	ENSG00000058804.12	NDC1	isExon-isExon	5.38007e+71	5.38008e+71	1044	hsa-NDC1_0009	6	4	NA	1	NA	2	2	NA	NA	4	4	NA		31	17	NA	12	NA	17	15	NA	NA	16	23	NA		0.0444511	0.0356228	NA	0.00873684	NA	0.0199819	0.0193734	NA	NA
chr1 : 53860056 | 53878722	chr1	53860056	53878722	+	NA	exonic	-	ENSG00000058799.15	YIPF1	isExon-isExon	5.38601e+47	5.38602e+47	734	hsa-YIPF1_0007	1	NA	NA	NA	NA	NA	NA	NA	NA	NA	2	3		31	NA	NA	NA	NA	NA	NA	NA	NA	NA	44	52		0.00740852	NA	NA	NA	NA	NA	NA	NA	NA
chr1 : 54036610 | 54047372	chr1	54036610	54047372	+	NA	exonic	-	ENSG00000116209.12	TMEM59	isExon-isExon	5.40366e+47	5.40367e+47	627	hsa-TMEM59_0002	1	NA	NA	1	1	NA	NA	3	NA	NA	1	NA		330	NA	NA	205	282	NA	NA	316	NA	NA	316	NA		0.00740852	NA	NA	0.00873684	0.00630149	NA	NA	0.0306446	NA
chr1 : 54040756 | 54043525	chr1	54040756	54043525	+	NA	exonic	-	ENSG00000116209.12	TMEM59	isExon-isExon	5.40408e+23	5.40408e+23	317	hsa-TMEM59_0005	1	2	NA	1	NA	2	1	3	NA	NA	NA	1		401	328	NA	192	NA	326	325	314	NA	NA	NA	324		0.00740852	0.0178114	NA	0.00873684	NA	0.0199819	0.00968669	0.0306446	NA
chr1 : 54040756 | 54047372	chr1	54040756	54047372	+	NA	exonic	-	ENSG00000116209.12	TMEM59	isExon-isExon	5.40408e+39	5.40408e+39	518	hsa-TMEM59_0001	3	3	1	NA	2	NA	NA	4	NA	NA	NA	1		363	294	350	NA	308	NA	NA	356	NA	NA	NA	303		0.0222255	0.0267171	0.00807066	NA	0.012603	NA	NA	0.0408595	NA
chr1 : 54209946 | 54212658	chr1	54209946	54212658	+	NA	NA	NA	NA	NA	NA	NA	NA	NA	hsa-MRPL37_0001	2	NA	NA	NA	1	1	1	NA	NA	1	NA	NA		79	NA	NA	NA	73	68	70	NA	NA	52	NA	NA		0.014817	NA	NA	NA	0.00630149	0.00999094	0.00968669	NA	NA
chr1 : 55071814 | 55086038	chr1	55071814	55086038	+	+	exonic	-	ENSG00000162402.14	USP24	isExon-isExon	5.50718e+95	5.50719e+95	1132	hsa-USP24_0019	1	2	NA	4	NA	1	NA	2	2	1	4	2		71	64	NA	50	NA	57	NA	74	73	60	83	99		0.00740852	0.0178114	NA	0.0349474	NA	0.00999094	NA	0.0204297	0.0175004
chr1 : 55123447 | 55134413	chr1	55123447	55134413	+	+	exonic	-	ENSG00000162402.14	USP24	isExon-isExon	5.51234e+63	5.51236e+63	1075	hsa-USP24_0018	10	7	6	NA	6	6	NA	2	4	8	5	6		80	74	67	NA	63	38	NA	49	66	85	77	95		0.0740852	0.0623399	0.048424	NA	0.0378089	0.0599456	NA	0.0204297	0.0350008
chr1 : 55123447 | 55148570	chr1	55123447	55148570	+	NA	exonic	-	ENSG00000162402.14	USP24	isExon-isExon	5.51234e+159	5.51236e+159	2416	hsa-USP24_0060	NA	4	2	1	1	NA	NA	2	1	NA	3	NA		NA	75	75	83	101	NA	NA	48	78	NA	104	NA		NA	0.0356228	0.0161413	0.00873684	0.00630149	NA	NA	0.0204297	0.0087502
chr1 : 56787175 | 56792803	chr1	56787175	56792803	+	+	exonic	-	ENSG00000187889.13	FYB2	isExon-isExon	5.67872e+23	5.67872e+23	944	hsa-C1orf168_0001	NA	1	1	NA	1	1	NA	NA	2	2	2	NA		NA	2	4	NA	3	1	NA	NA	4	6	4	NA		NA	0.0089057	0.00807066	NA	0.00630149	0.00999094	NA	NA	0.0175004
chr1 : 57010680 | 57023639	chr1	57010680	57023639	+	+	exonic	-	ENSG00000173406.16	DAB1	isExon-isExon	5.70107e+31	5.70108e+31	897	hsa-DAB1_0037	2	2	5	1	4	1	1	NA	NA	4	4	NA		28	12	36	13	28	13	19	NA	NA	13	18	NA		0.014817	0.0178114	0.0403533	0.00873684	0.0252059	0.00999094	0.00968669	NA	NA
chr1 : 57062884 | 57072414	chr1	57062884	57072414	+	NA	exonic	-	ENSG00000173406.16	DAB1	isExon-isExon	57062884,57069360,57071023,57071522,57072283;57062884,57071522,57072283	57062943,57069425,57071061,57071641,57072414;57062943,57071641,57072414	417;312	hsa-DAB1_0007	1	2	1	1	NA	NA	1	NA	NA	NA	NA	NA		62	16	55	33	NA	NA	36	NA	NA	NA	NA	NA		0.00740852	0.0178114	0.00807066	0.00873684	NA	NA	0.00968669	NA	NA
chr1 : 57876791 | 57884162	chr1	57876791	57884162	+	NA	NA	NA	NA	NA	NA	NA	NA	NA	hsa-DAB1_0052	NA	NA	NA	2	NA	1	NA	NA	1	NA	4	NA		NA	NA	NA	23	NA	21	NA	NA	17	NA	40	NA		NA	NA	NA	0.0174737	NA	0.00999094	NA	NA	0.0087502
chr1 : 58506060 | 58534331	chr1	58506060	58534331	+	+	exonic	-	ENSG00000162600.12	OMA1	isExon-isExon	5.85061e+39	5.85062e+39	636	hsa-OMA1_0002	2	5	NA	1	2	2	3	NA	7	4	5	4		55	71	NA	38	36	34	54	NA	58	48	43	46		0.014817	0.0445285	NA	0.00873684	0.012603	0.0199819	0.0290601	NA	0.0612514
chr1 : 58506060 | 58536741	chr1	58506060	58536741	+	+	exonic	-	ENSG00000162600.12	OMA1	isExon-isExon	5.85061e+47	5.85062e+47	865	hsa-OMA1_0004	2	3	3	1	1	NA	3	5	2	3	4	5		30	48	51	24	25	NA	50	34	45	39	19	39		0.014817	0.0267171	0.024212	0.00873684	0.00630149	NA	0.0290601	0.0510743	0.0175004
chr1 : 58533949 | 58539306	chr1	58533949	58539306	+	NA	mix	-	ENSG00000162600.12	OMA1	intronic-inExon	58533949,58538795;58533949,58534158,58536513,58538795;58533949,58533949;58533949,58536513,58538795	58536741,58539306;58534060,58534331,58536741,58539306;58539306,58539310;58534331,58536741,58539306	3305;1027;10720;1124	hsa-DAB1_0022	NA	1	1	4	NA	NA	NA	NA	NA	NA	NA	NA		NA	51	54	36	NA	NA	NA	NA	NA	NA	NA	NA		NA	0.0089057	0.00807066	0.0349474	NA	NA	NA	NA	NA
chr1 : 58671870 | 58695207	chr1	58671870	58695207	+	+	exonic	-	ENSG00000162601.11	MYSM1	isExon-isExon	58671870,58673573,58675477,58676926,58681785,58685153,58690340,58692861,58695129;58671870,58673573,58675477,58676926,58681785,58685153,58689038,58690226,58690340,58692861,58695129	58671958,58673650,58675580,58677056,58682545,58685251,58690417,58692931,58695207;58671958,58673650,58675580,58677056,58682545,58685251,58689116,58690249,58690417,58692931,58695207	1490;1593	hsa-MYSM1_0018	10	11	9	7	4	10	2	NA	7	5	8	12		78	37	52	56	111	40	47	NA	63	73	47	66		0.0740852	0.0979627	0.072636	0.0611579	0.0252059	0.0999094	0.0193734	NA	0.0612514
chr1 : 58673573 | 58685251	chr1	58673573	58685251	+	NA	exonic	-	ENSG00000162601.11	MYSM1	isExon-isExon	5.86736e+39	5.86737e+39	1173	hsa-MYSM1_0008	NA	NA	NA	NA	NA	NA	NA	1	3	NA	NA	1		NA	NA	NA	NA	NA	NA	NA	51	100	NA	NA	152		NA	NA	NA	NA	NA	NA	NA	0.0102149	0.0262506
chr1 : 58673573 | 58690249	chr1	58673573	58690249	+	NA	exonic	-	ENSG00000162601.11	MYSM1	isExon-isExon	58673573,58675477,58676926,58681785,58685153,58689038,58689294,58690226;58673573,58675477,58676926,58681785,58685153,58689038,58690226	58673650,58675580,58677056,58682545,58685251,58689116,58689367,58690249;58673650,58675580,58677056,58682545,58685251,58689116,58690249	1350;1276	hsa-MYSM1_0028	NA	NA	2	NA	1	1	NA	NA	NA	NA	NA	1		NA	NA	104	NA	166	85	NA	NA	NA	NA	NA	141		NA	NA	0.0161413	NA	0.00630149	0.00999094	NA	NA	NA
chr1 : 58681785 | 58685251	chr1	58681785	58685251	+	NA	exonic	-	ENSG00000162601.11	MYSM1	isExon-isExon	5868178558685150	5868254558685250	860	hsa-MYSM1_0006	NA	2	NA	1	2	2	NA	NA	NA	NA	NA	NA		NA	66	NA	65	145	72	NA	NA	NA	NA	NA	NA		NA	0.0178114	NA	0.00873684	0.012603	0.0199819	NA	NA	NA
chr1 : 59321536 | 59346398	chr1	59321536	59346398	+	+	exonic	+	ENSG00000172456.18	FGGY	isExon-isExon	59321536,59339958,59346247;59321536,59346247	59321750,59340069,59346398;59321750,59346398	479;367	hsa-FGGY_0011	6	6	6	5	17	3	10	15	8	7	16	19		18	31	21	20	54	19	12	31	24	34	51	32		0.0444511	0.0534342	0.048424	0.0436842	0.107125	0.0299728	0.0968669	0.153223	0.0700016
chr1 : 59321536 | 59378837	chr1	59321536	59378837	+	+	exonic	+	ENSG00000172456.18	FGGY	isExon-isExon	59321536,59339958,59378749;59321536,59346247,59378749;59321536,59378749;59321536,59339958,59346247,59378749	59321750,59340069,59378837;59321750,59346398,59378837;59321750,59378837;59321750,59340069,59346398,59378837	416;456;304;568	hsa-FGGY_0006	6	5	8	7	16	5	2	8	7	15	14	12		10	15	12	8	24	15	13	27	14	30	28	26		0.0444511	0.0445285	0.0645653	0.0611579	0.100824	0.0499547	0.0193734	0.0817189	0.0612514
chr1 : 59321536 | 59457076	chr1	59321536	59457076	+	+	exonic	+	ENSG00000172456.18	FGGY	isExon-isExon	59321536,59346247,59378749,59456961;59321536,59378749,59456961;59321536,59339958,59456961;59321536,59339958,59346247,59378749,59456961;59321536,59339958,59378749,59456961	59321750,59346398,59378837,59457076;59321750,59378837,59457076;59321750,59340069,59457076;59321750,59340069,59346398,59378837,59457076;59321750,59340069,59378837,59457076	572;420;443;684;532	hsa-FGGY_0012	NA	NA	NA	NA	3	1	NA	1	NA	1	3	1		NA	NA	NA	NA	9	13	NA	12	NA	28	24	27		NA	NA	NA	NA	0.0189045	0.00999094	NA	0.0102149	NA
chr1 : 59321536 | 59512439	chr1	59321536	59512439	+	NA	exonic	+	ENSG00000172456.18	FGGY	isExon-isExon	59321536,59339958,59346247,59378749,59456961,59512311;59321536,59339958,59456961,59512311;59321536,59378749,59456961,59512311;59321536,59339958,59378749,59456961,59474102,59512311;59321536,59346247,59378749,59456961,59512311	59321750,59340069,59346398,59378837,59457076,59512439;59321750,59340069,59457076,59512439;59321750,59378837,59457076,59512439;59321750,59340069,59378837,59457076,59474202,59512439;59321750,59346398,59378837,59457076,59512439	813;572;549;762;701	hsa-FGGY_0013	NA	1	1	NA	2	NA	NA	NA	NA	NA	NA	2		NA	14	13	NA	13	NA	NA	NA	NA	NA	NA	29		NA	0.0089057	0.00807066	NA	0.012603	NA	NA	NA	NA
chr1 : 59339958 | 59346398	chr1	59339958	59346398	+	+	exonic	+	ENSG00000172456.18	FGGY	isExon-isExon	5933995859346240	5934006959346390	264	hsa-FGGY_0007	2	1	NA	2	1	NA	NA	3	2	1	5	1		19	40	NA	26	71	NA	NA	36	39	50	78	53		0.014817	0.0089057	NA	0.0174737	0.00630149	NA	NA	0.0306446	0.0175004
chr1 : 59339958 | 59378837	chr1	59339958	59378837	+	+	exonic	+	ENSG00000172456.18	FGGY	isExon-isExon	59339958,59346247,59378749;59339958,59378749	59340069,59346398,59378837;59340069,59378837	353;201	hsa-FGGY_0001	17	12	5	8	15	NA	NA	14	15	13	15	7		10	24	20	14	42	NA	NA	34	28	47	56	47		0.125945	0.106868	0.0403533	0.0698947	0.0945223	NA	NA	0.143008	0.131253
chr1 : 59339958 | 59457076	chr1	59339958	59457076	+	NA	exonic	+	ENSG00000172456.18	FGGY	isExon-isExon	59339958,59346247,59378749,59456961;59339958,59456961;59339958,59378749,59456961	59340069,59346398,59378837,59457076;59340069,59457076;59340069,59378837,59457076	469;228;317	hsa-FGGY_0004	2	NA	2	NA	NA	2	1	NA	NA	NA	2	NA		9	NA	27	NA	NA	20	23	NA	NA	NA	52	NA		0.014817	NA	0.0161413	NA	NA	0.0199819	0.00968669	NA	NA
chr1 : 59821858 | 59871110	chr1	59821858	59871110	+	+	NA	NA	NA	NA	NA	NA	NA	NA	hsa-HOOK1_0008	1	NA	NA	1	NA	1	NA	NA	NA	1	2	1		57	NA	NA	32	NA	38	NA	NA	NA	39	37	43		0.00740852	NA	NA	0.00873684	NA	0.00999094	NA	NA	NA
chr1 : 59900965 | 59912311	chr1	59900965	59912311	+	+	exonic	-	ENSG00000134716.11	CYP2J2	isExon-isExon	59900965,59904366,59904871,59907786,59909784,59911608,59912162;59900965,59904871,59907786,59909784,59911608,59912162;59900965,59907786,59909784,59911608,59912162	59901103,59904516,59905058,59907927,59909960,59911768,59912311;59901103,59905058,59907927,59909960,59911768,59912311;59901103,59907927,59909960,59911768,59912311	1108;957;769	hsa-CYP2J2_0003	1	2	NA	NA	2	1	2	2	2	NA	3	3		22	53	NA	NA	21	13	10	33	36	NA	39	37		0.00740852	0.0178114	NA	NA	0.012603	0.00999094	0.0193734	0.0204297	0.0175004
chr1 : 59900965 | 59916100	chr1	59900965	59916100	+	+	exonic	-	ENSG00000134716.11	CYP2J2	isExon-isExon	59900965,59904871,59907786,59909784,59911608,59912162,59915938;59900965,59907786,59909784,59911608,59912162,59915938;59900965,59904366,59904871,59907786,59909784,59911608,59912162,59915938	59901103,59905058,59907927,59909960,59911768,59912311,59916100;59901103,59907927,59909960,59911768,59912311,59916100;59901103,59904516,59905058,59907927,59909960,59911768,59912311,59916100	1120;932;1271	hsa-CYP2J2_0001	4	5	NA	NA	1	3	1	5	2	6	9	2		10	43	NA	NA	19	10	8	26	26	31	29	37		0.0296341	0.0445285	NA	NA	0.00630149	0.0299728	0.00968669	0.0510743	0.0175004
chr1 : 60588037 | 60600250	chr1	60588037	60600250	+	NA	NA	NA	NA	NA	NA	NA	NA	NA	hsa-RP11-776H12_0001	1	1	NA	NA	NA	NA	NA	NA	2	NA	NA	1		18	20	NA	NA	NA	NA	NA	NA	20	NA	NA	17		0.00740852	0.0089057	NA	NA	NA	NA	NA	NA	0.0175004
chr1 : 60825336 | 60826585	chr1	60825336	60826585	+	+	exonic	-	ENSG00000231252.3	RP11-436K8.1	isExon-isExon	6082533660826420	6082538560826580	214	hsa-RP11-436K8_0001	NA	NA	1	NA	NA	3	NA	NA	2	1	NA	1		NA	NA	5	NA	NA	12	NA	NA	11	23	NA	23		NA	NA	0.00807066	NA	NA	0.0299728	NA	NA	0.0175004
chr1 : 61856030 | 61884408	chr1	61856030	61884408	+	+	exonic	+	ENSG00000132849.21	PATJ	isExon-isExon	6.1856e+39	6.18562e+39	1019	hsa-PATJ_0015	NA	NA	2	NA	NA	NA	NA	NA	3	1	1	NA		NA	NA	29	NA	NA	NA	NA	NA	30	43	36	NA		NA	NA	0.0161413	NA	NA	NA	NA	NA	0.0262506
chr1 : 61927730 | 62051058	chr1	61927730	62051058	+	NA	NA	NA	NA	NA	NA	NA	NA	NA	hsa-PATJ_0047	NA	NA	NA	NA	NA	1	2	NA	2	NA	NA	2		NA	NA	NA	NA	NA	29	31	NA	19	NA	NA	30		NA	NA	NA	NA	NA	0.00999094	0.0193734	NA	0.0175004
chr1 : 61990168 | 62038049	chr1	61990168	62038049	+	NA	exonic	+	ENSG00000132849.21	PATJ	isExon-isExon	6.19902e+23	6.19904e+23	362	hsa-PATJ_0016	1	2	NA	NA	NA	NA	1	NA	NA	1	1	NA		36	34	NA	NA	NA	NA	29	NA	NA	74	54	NA		0.00740852	0.0178114	NA	NA	NA	NA	0.00968669	NA	NA
chr1 : 61990168 | 62051058	chr1	61990168	62051058	+	+	exonic	+	ENSG00000132849.21	PATJ	isExon-isExon	6.19902e+31	6.19904e+31	455	hsa-PATJ_0027	2	6	NA	2	2	NA	3	1	3	3	3	2		30	34	NA	35	39	NA	31	16	22	68	47	33		0.014817	0.0534342	NA	0.0174737	0.012603	NA	0.0290601	0.0102149	0.0262506
chr1 : 61990168 | 62084648	chr1	61990168	62084648	+	NA	exonic	+	ENSG00000132849.21	PATJ	isExon-isExon	6.19902e+47	6.19904e+47	707	hsa-PATJ_0032	3	NA	3	NA	NA	3	NA	1	NA	NA	NA	4		16	NA	24	NA	NA	18	NA	16	NA	NA	NA	30		0.0222255	NA	0.024212	NA	NA	0.0299728	NA	0.0102149	NA
chr1 : 62017856 | 62084648	chr1	62017856	62084648	+	+	exonic	+	ENSG00000132849.21	PATJ	isExon-isExon	6.20179e+39	6.20179e+39	510	hsa-PATJ_0005	1	NA	NA	NA	NA	NA	NA	NA	NA	1	3	2		34	NA	NA	NA	NA	NA	NA	NA	NA	56	40	33		0.00740852	NA	NA	NA	NA	NA	NA	NA	NA
chr1 : 62372624 | 62395686	chr1	62372624	62395686	+	NA	intergenic	.	.	.	intergenic	62372624	62395686	23063	hsa-intergenic_000236	2	NA	NA	NA	NA	NA	1	NA	1	NA	2	NA		1	NA	NA	NA	NA	NA	0	NA	0	NA	0	NA		0.014817	NA	NA	NA	NA	NA	0.00968669	NA	0.0087502
chr1 : 62441488 | 62445429	chr1	62441488	62445429	+	NA	exonic	+	ENSG00000162607.13	USP1	isExon-isExon	6.24415e+31	6.24416e+31	1079	hsa-USP1_0008	NA	NA	NA	3	NA	NA	1	1	NA	NA	1	NA		NA	NA	NA	40	NA	NA	58	43	NA	NA	33	NA		NA	NA	NA	0.0262105	NA	NA	0.00968669	0.0102149	NA
chr1 : 62443159 | 62448666	chr1	62443159	62448666	+	NA	exonic	+	ENSG00000162607.13	USP1	isExon-isExon	6.24432e+31	6.24433e+31	1226	hsa-USP1_0007	1	1	NA	1	1	NA	1	NA	NA	1	NA	NA		57	35	NA	42	29	NA	45	NA	NA	39	NA	NA		0.00740852	0.0089057	NA	0.00873684	0.00630149	NA	0.00968669	NA	NA
chr1 : 62455182 | 62477834	chr1	62455182	62477834	+	NA	exon	-	ENSG00000116641.18	DOCK7	inExon-isExon	62455182,62457538,62473982,62475208,62475707,62476067,62477700;62455182,62457538,62473982,62475208,62475707,62476067,62477700	62455456,62457705,62474088,62475351,62475943,62476156,62477834;62455454,62457705,62474088,62475351,62475943,62476156,62477834	1156;1154	hsa-DOCK7_0005	2	NA	NA	NA	NA	NA	NA	NA	NA	NA	3	NA		17	NA	NA	NA	NA	NA	NA	NA	NA	NA	16	NA		0.014817	NA	NA	NA	NA	NA	NA	NA	NA
chr1 : 62473982 | 62477834	chr1	62473982	62477834	+	NA	exonic	-	ENSG00000116641.18	DOCK7	isExon-isExon	6.2474e+39	6.24741e+39	713	hsa-DOCK7_0100	NA	1	1	NA	NA	NA	NA	NA	NA	NA	NA	4		NA	34	26	NA	NA	NA	NA	NA	NA	NA	NA	35		NA	0.0089057	0.00807066	NA	NA	NA	NA	NA	NA
chr1 : 62577262 | 62578966	chr1	62577262	62578966	+	NA	exonic	-	ENSG00000116641.18	DOCK7	isExon-isExon	6257726262578820	6257736362578960	241	hsa-DOCK7_0101	NA	2	NA	4	NA	NA	NA	NA	NA	1	NA	2		NA	79	NA	43	NA	NA	NA	NA	NA	42	NA	48		NA	0.0178114	NA	0.0349474	NA	NA	NA	NA	NA
chr1 : 62577262 | 62586624	chr1	62577262	62586624	+	NA	exonic	-	ENSG00000116641.18	DOCK7	isExon-isExon	62577262,62578828,62586507;62577262,62578828,62583184,62586507	62577363,62578966,62586624;62577363,62578966,62583254,62586624	359;430	hsa-DOCK7_0018	1	NA	2	NA	1	NA	NA	NA	NA	NA	NA	1		45	NA	56	NA	49	NA	NA	NA	NA	NA	NA	63		0.00740852	NA	0.0161413	NA	0.00630149	NA	NA	NA	NA
chr1 : 62803719 | 62821209	chr1	62803719	62821209	+	+	exonic	+	ENSG00000125703.15	ATG4C	isExon-isExon	6.28037e+39	6.28039e+39	864	hsa-ATG4C_0014	1	2	2	NA	NA	NA	1	2	2	NA	1	3		53	37	21	NA	NA	NA	27	30	60	NA	46	35		0.00740852	0.0178114	0.0161413	NA	NA	NA	0.00968669	0.0204297	0.0175004
chr1 : 62803719 | 62834852	chr1	62803719	62834852	+	NA	exonic	+	ENSG00000125703.15	ATG4C	isExon-isExon	6.28037e+63	6.28039e+63	1157	hsa-ATG4C_0016	2	1	2	NA	1	NA	NA	3	NA	1	1	NA		49	50	53	NA	42	NA	NA	55	NA	30	55	NA		0.014817	0.0089057	0.0161413	NA	0.00630149	NA	NA	0.0306446	NA
chr1 : 62803719 | 62841547	chr1	62803719	62841547	+	+	exonic	+	ENSG00000125703.15	ATG4C	isExon-isExon	6.28037e+71	6.28039e+71	1277	hsa-ATG4C_0013	5	5	5	NA	3	6	5	6	1	5	2	2		33	36	21	NA	24	28	17	29	45	26	39	37		0.0370426	0.0445285	0.0403533	NA	0.0189045	0.0599456	0.0484334	0.0612892	0.0087502
chr1 : 62803719 | 62866598	chr1	62803719	62866598	+	NA	mix	+	ENSG00000125703.15	ATG4C	isExon-intergenic	62803719,62805172,62816575,62819005,62821139,62829040,62834038,62834776,62841428,62863992;62803719,62805172,62816575,62819005	62803862,62805255,62816808,62819335,62821209,62829176,62834116,62834852,62841547,62866598;62803862,62805255,62816808,62866598	3884;48056	hsa-ATG4C_0019	1	3	NA	NA	2	2	2	NA	1	3	NA	NA		24	14	NA	NA	11	9	7	NA	32	10	NA	NA		0.00740852	0.0267171	NA	NA	0.012603	0.0199819	0.0193734	NA	0.0087502
chr1 : 62821139 | 62834852	chr1	62821139	62834852	+	NA	exonic	+	ENSG00000125703.15	ATG4C	isExon-isExon	6.28211e+31	6.28212e+31	364	hsa-ATG4C_0004	NA	2	NA	NA	1	NA	NA	1	NA	NA	1	NA		NA	74	NA	NA	62	NA	NA	85	NA	NA	56	NA		NA	0.0178114	NA	NA	0.00630149	NA	NA	0.0102149	NA
chr1 : 62829040 | 62841547	chr1	62829040	62841547	+	NA	exonic	+	ENSG00000125703.15	ATG4C	isExon-isExon	6.2829e+31	6.28292e+31	413	hsa-ATG4C_0001	NA	2	NA	1	NA	NA	NA	2	NA	NA	NA	2		NA	49	NA	24	NA	NA	NA	54	NA	NA	NA	47		NA	0.0178114	NA	0.00873684	NA	NA	NA	0.0204297	NA
chr1 : 63478764 | 63508570	chr1	63478764	63508570	+	+	exonic	-	ENSG00000142856.17	ITGB3BP	isExon-isExon	6.34788e+23	6.34788e+23	249	hsa-ITGB3BP_0001	3	5	8	NA	8	5	9	4	8	6	NA	NA		20	23	19	NA	20	16	20	12	21	30	NA	NA		0.0222255	0.0445285	0.0645653	NA	0.0504119	0.0499547	0.0871802	0.0408595	0.0700016
chr1 : 63525572 | 63534216	chr1	63525572	63534216	+	+	exonic	+	ENSG00000203965.13	EFCAB7	isExon-isExon	6.35256e+39	6.35258e+39	805	hsa-EFCAB7_0005	NA	NA	NA	1	NA	1	NA	NA	NA	1	3	2		NA	NA	NA	75	NA	37	NA	NA	NA	59	64	69		NA	NA	NA	0.00873684	NA	0.00999094	NA	NA	NA
chr1 : 63531820 | 63555515	chr1	63531820	63555515	+	NA	NA	NA	NA	NA	NA	NA	NA	NA	hsa-EFCAB7_0007	NA	2	1	NA	NA	NA	NA	NA	NA	2	NA	2		NA	55	72	NA	NA	NA	NA	NA	NA	54	NA	53		NA	0.0178114	0.00807066	NA	NA	NA	NA	NA	NA
chr1 : 63629425 | 63654466	chr1	63629425	63654466	+	NA	exonic	+	ENSG00000079739.17	PGM1	isExon-isExon	6.36294e+71	6.36296e+71	1353	hsa-PGM1_0001	1	NA	NA	1	NA	1	NA	NA	NA	NA	2	NA		74	NA	NA	49	NA	46	NA	NA	NA	NA	115	NA		0.00740852	NA	NA	0.00873684	NA	0.00999094	NA	NA	NA
chr1 : 64582156 | 64602912	chr1	64582156	64602912	+	NA	exonic	+	ENSG00000158966.16	CACHD1	isExon-isExon	6458215664602800	6458230464602910	256	hsa-CACHD1_0008	NA	2	NA	NA	NA	NA	NA	3	2	NA	NA	NA		NA	60	NA	NA	NA	NA	NA	22	48	NA	NA	NA		NA	0.0178114	NA	NA	NA	NA	NA	0.0306446	0.0175004
chr1 : 64602806 | 64641969	chr1	64602806	64641969	+	NA	exonic	+	ENSG00000158966.16	CACHD1	isExon-isExon	64602806,64629355,64634044,64641820;64602806,64613488,64629355,64632599,64634044,64641820;64602806,64629355,64632599,64634044,64641820	64602912,64629481,64634260,64641969;64602912,64613518,64629481,64632743,64634260,64641969;64602912,64629481,64632743,64634260,64641969	601;777;746	hsa-CACHD1_0001	2	NA	NA	NA	NA	NA	3	NA	NA	NA	NA	NA		42	NA	NA	NA	NA	NA	29	NA	NA	NA	NA	NA		0.014817	NA	NA	NA	NA	NA	0.0290601	NA	NA
chr1 : 64629355 | 64641969	chr1	64629355	64641969	+	+	exonic	+	ENSG00000158966.16	CACHD1	isExon-isExon	64629355,64632599,64634044,64641820;64629355,64634044,64641820	64629481,64632743,64634260,64641969;64629481,64634260,64641969	639;494	hsa-CACHD1_0007	4	1	1	NA	2	NA	NA	NA	3	1	2	3		40	48	29	NA	50	NA	NA	NA	43	50	59	58		0.0296341	0.0089057	0.00807066	NA	0.012603	NA	NA	NA	0.0262506
chr1 : 64666057 | 64675983	chr1	64666057	64675983	+	+	exonic	+	ENSG00000158966.16	CACHD1	isExon-isExon	6.46661e+47	6.46662e+47	699	hsa-CACHD1_0012	3	3	3	3	3	NA	4	NA	1	2	3	5		29	39	39	31	68	NA	20	NA	27	53	54	58		0.0222255	0.0267171	0.024212	0.0262105	0.0189045	NA	0.0387468	NA	0.0087502
chr1 : 64768656 | 64789514	chr1	64768656	64789514	+	+	exonic	+	ENSG00000162437.14	RAVER2	isExon-isExon	6.47687e+31	6.47687e+31	856	hsa-RAVER2_0010	NA	NA	1	1	3	NA	NA	3	2	2	1	2		NA	NA	38	17	38	NA	NA	12	38	39	17	33		NA	NA	0.00807066	0.00873684	0.0189045	NA	NA	0.0306446	0.0175004
chr1 : 64777623 | 64778092	chr1	64777623	64778092	+	NA	exonic	+	ENSG00000162437.14	RAVER2	isExon-isExon	6477762364777620	6477809264778090	940	hsa-RAVER2_0005	NA	NA	NA	NA	NA	NA	NA	NA	NA	4	2	NA		NA	NA	NA	NA	NA	NA	NA	NA	NA	45	39	NA		NA	NA	NA	NA	NA	NA	NA	NA	NA
chr1 : 64777623 | 64789514	chr1	64777623	64789514	+	NA	exonic	+	ENSG00000162437.14	RAVER2	isExon-isExon	6.47776e+23	6.47781e+23	789	hsa-RAVER2_0004	NA	2	1	1	NA	1	NA	NA	NA	1	NA	NA		NA	35	41	26	NA	19	NA	NA	NA	49	NA	NA		NA	0.0178114	0.00807066	0.00873684	NA	0.00999094	NA	NA	NA
chr1 : 64835396 | 64836215	chr1	64835396	64836215	+	NA	NA	NA	NA	NA	NA	NA	NA	NA	hsa-JAK1_0018	2	NA	NA	2	1	NA	NA	NA	NA	NA	NA	NA		94	NA	NA	44	83	NA	NA	NA	NA	NA	NA	NA		0.014817	NA	NA	0.0174737	0.00630149	NA	NA	NA	NA
chr1 : 64989435 | 64995088	chr1	64989435	64995088	+	NA	exonic;exonic;exonic;exonic;exonic;exonic;exonic;exonic;exonic;exonic;exonic	-;-;-;-;-;-;-;-;-;-;-	ENSG00000226891.9;ENSG00000226891.9;ENSG00000226891.9;ENSG00000162434.13;ENSG00000226891.9;ENSG00000226891.9;ENSG00000226891.9;ENSG00000226891.9;ENSG00000226891.9;ENSG00000226891.9;ENSG00000226891.9	LINC01359;LINC01359;LINC01359;JAK1;LINC01359;LINC01359;LINC01359;LINC01359;LINC01359;LINC01359;LINC01359	isExon-isExon;isExon-isExon;isExon-isExon;isExon-isExon;isExon-isExon;isExon-isExon;isExon-isExon;isExon-isExon;isExon-isExon;isExon-isExon;isExon-isExon	64989435,64991298,64993477,64994987;64989435,64991298,64992749,64993472,64994987;64989435,64991298,64993231,64993472,64994987;64989435,64991298,64994987;64989435,64991298,64993472,64994987;64989435,64989586,64991298,64994987;64989435,64991298,64993472,64994987;64989435,64989586,64991298,64993477,64994987;64989435,64991298,64993472,64994987;64989435,64989586,64991298,64993472,64994987;64989435,649…	64989494,64991441,64993581,64995088;64989494,64991441,64992889,64993581,64995088;64989494,64991444,64993355,64993581,64995088;64989494,64991441,64995088;64989514,64991441,64993581,64995088;64989494,64989668,64991444,64995088;64989494,64991414,64993581,64995088;64989494,64989668,64991441,64993581,64995088;64989494,64991441,64993581,64995088;64989494,64989668,64991441,64993581,64995088;64989494,649…	411;557;544;306;436;392;389;494;416;499;306	hsa-LINC01359_0001	NA	2	NA	NA	NA	NA	1	NA	NA	NA	2	1		NA	16	NA	NA	NA	NA	8	NA	NA	NA	15	25		NA	0.0178114	NA	NA	NA	NA	0.00968669	NA	NA
chr1 : 65345611 | 65366196	chr1	65345611	65366196	+	NA	exonic	+	ENSG00000116675.16	DNAJC6	isExon-isExon	6.53456e+31	6.53457e+31	463	hsa-DNAJC6_0012	NA	2	3	NA	NA	1	NA	1	1	2	NA	NA		NA	252	363	NA	NA	322	NA	192	261	155	NA	NA		NA	0.0178114	0.024212	NA	NA	0.00999094	NA	0.0102149	0.0087502
chr1 : 65364635 | 65366196	chr1	65364635	65366196	+	+	exonic	+	ENSG00000116675.16	DNAJC6	isExon-isExon	6.53646e+23	6.53648e+23	350	hsa-DNAJC6_0001	37	50	30	28	20	30	16	90	46	20	27	48		511	326	513	258	326	407	503	311	382	213	290	463		0.274115	0.445285	0.24212	0.244632	0.12603	0.299728	0.154987	0.919338	0.402509
chr1 : 65913245 | 65918835	chr1	65913245	65918835	+	+	exonic	+	ENSG00000184588.18	PDE4B	isExon-isExon	6591324565918590	6591335665918830	351	hsa-PDE4B_0007	28	26	37	19	22	18	22	12	17	NA	37	17		24	5	23	10	17	16	21	23	21	NA	18	14		0.207438	0.231548	0.298615	0.166	0.138633	0.179837	0.213107	0.122578	0.148753
chr1 : 66247460 | 66266087	chr1	66247460	66266087	+	+	exonic	+	ENSG00000184588.18	PDE4B	isExon-isExon	6.62475e+31	6.62477e+31	353	hsa-PDE4B_0003	7	3	2	3	7	2	NA	4	1	4	7	NA		40	36	41	29	33	46	NA	97	28	25	22	NA		0.0518596	0.0267171	0.0161413	0.0262105	0.0441104	0.0199819	NA	0.0408595	0.0087502
chr1 : 66633070 | 66643719	chr1	66633070	66643719	+	+	exonic	+	ENSG00000118473.23	SGIP1	isExon-isExon	66633070,66634080,66635947,66639777,66642810,66643544;66633070,66635947,66639777,66642810,66643544;66633070,66635944,66639777,66642810,66643544;66633070,66634080,66639777,66642810,66643544;66633070,66639777,66642810,66643544	66633094,66634163,66636015,66639833,66642864,66643719;66633094,66636015,66639833,66642864,66643719;66633094,66636015,66639833,66642864,66643719;66633094,66634163,66639833,66642864,66643719;66633094,66639833,66642864,66643719	466;382;385;397;313	hsa-SGIP1_0004	NA	2	NA	2	NA	NA	1	1	1	1	NA	1		NA	127	NA	153	NA	NA	173	115	158	153	NA	196		NA	0.0178114	NA	0.0174737	NA	NA	0.00968669	0.0102149	0.0087502
chr1 : 66642810 | 66695493	chr1	66642810	66695493	+	NA	exonic	+	ENSG00000118473.23	SGIP1	isExon-isExon	66642810,66643544,66671944,66673281,66677004,66679678,66689148,66690190,66694439,66695434;66642810,66643544,66660513,66667530,66670995,66671944,66673281,66677004,66679678,66681869,66689148,66690190,66695434;66642810,66643544,66670995,66671944,66673281,66677004,66679678,66689148,66690190,66695434;66642810,66643544,66670995,66671944,66673281,66677004,66679678,66681869,66689148,66690190,66695434;666…	66642864,66643719,66671995,66673366,66677096,66679752,66689275,66690316,66694742,66695493;66642864,66643719,66660524,66667541,66671019,66671995,66673366,66677096,66679752,66682369,66689275,66690316,66695493;66642864,66643719,66671019,66671995,66673366,66677096,66679752,66689275,66690316,66695493;66642864,66643719,66671019,66671995,66673366,66677096,66679752,66682369,66689275,66690316,66695493;666…	1156;1402;877;1378;1353;1682;1483;1397	hsa-SGIP1_0038	1	1	NA	2	1	NA	2	NA	NA	1	2	NA		160	103	NA	100	161	NA	126	NA	NA	111	109	NA		0.00740852	0.0089057	NA	0.0174737	0.00630149	NA	0.0193734	NA	NA
chr1 : 66833585 | 66905375	chr1	66833585	66905375	+	NA	exonic	-	ENSG00000152763.17	DNAI4	isExon-isExon	6.68336e+95	6.68337e+95	1843	hsa-WDR78_0012	1	NA	NA	NA	2	NA	NA	NA	4	NA	NA	1		13	NA	NA	NA	14	NA	NA	NA	15	NA	NA	22		0.00740852	NA	NA	NA	0.012603	NA	NA	NA	0.0350008
chr1 : 66837710 | 66905375	chr1	66837710	66905375	+	+	exonic	-	ENSG00000152763.17	DNAI4	isExon-isExon	6.68377e+71	6.68378e+71	1411	hsa-WDR78_0007	NA	NA	3	NA	NA	NA	NA	NA	1	1	1	1		NA	NA	7	NA	NA	NA	NA	NA	15	9	9	14		NA	NA	0.024212	NA	NA	NA	NA	NA	0.0087502
chr1 : 66840469 | 66905375	chr1	66840469	66905375	+	NA	exonic	-	ENSG00000152763.17	DNAI4	isExon-isExon	6.68405e+63	6.68407e+63	1324	hsa-WDR78_0010	3	NA	NA	NA	1	NA	1	NA	1	NA	NA	NA		12	NA	NA	NA	6	NA	13	NA	12	NA	NA	NA		0.0222255	NA	NA	NA	0.00630149	NA	0.00968669	NA	0.0087502
chr1 : 66862147 | 66905375	chr1	66862147	66905375	+	NA	exonic	-	ENSG00000152763.17	DNAI4	isExon-isExon	6.68621e+47	6.68623e+47	926	hsa-WDR78_0008	2	NA	1	NA	NA	3	NA	NA	1	NA	NA	1		14	NA	8	NA	NA	6	NA	NA	14	NA	NA	15		0.014817	NA	0.00807066	NA	NA	0.0299728	NA	NA	0.0087502
chr1 : 66871370 | 66905375	chr1	66871370	66905375	+	NA	exonic	-	ENSG00000152763.17	DNAI4	isExon-isExon	6.68714e+39	6.68715e+39	770	hsa-WDR78_0006	5	NA	1	NA	5	2	NA	1	4	2	NA	NA		16	NA	10	NA	10	5	NA	8	14	9	NA	NA		0.0370426	NA	0.00807066	NA	0.0315074	0.0199819	NA	0.0102149	0.0350008
chr1 : 66891154 | 66905375	chr1	66891154	66905375	+	+	exonic	-	ENSG00000152763.17	DNAI4	isExon-isExon	6.68912e+23	6.68913e+23	473	hsa-WDR78_0005	25	30	24	10	21	11	24	13	35	22	37	36		25	12	13	6	6	9	14	9	18	13	12	18		0.185213	0.267171	0.193696	0.0873684	0.132331	0.1099	0.232481	0.132793	0.306257
chr1 : 66946150 | 66959743	chr1	66946150	66959743	+	+	exonic	+	ENSG00000198160.15	MIER1	isExon-isExon	6.69462e+31	6.69463e+31	506	hsa-MIER1_0006	4	NA	NA	3	2	4	2	6	NA	2	1	4		63	NA	NA	58	77	47	53	48	NA	94	86	55		0.0296341	NA	NA	0.0262105	0.012603	0.0399637	0.0193734	0.0612892	NA
chr1 : 66958059 | 66963160	chr1	66958059	66963160	+	NA	exonic	+	ENSG00000198160.15	MIER1	isExon-isExon	6.69581e+31	6.69582e+31	433	hsa-MIER1_0001	2	NA	6	3	6	2	NA	4	1	NA	NA	NA		63	NA	67	53	73	42	NA	25	66	NA	NA	NA		0.014817	NA	0.048424	0.0262105	0.0378089	0.0199819	NA	0.0408595	0.0087502
chr1 : 69760191 | 69792160	chr1	69760191	69792160	+	NA	exonic	+	ENSG00000033122.21	LRRC7	isExon-isExon	6976019169792040	6976039369792160	321	hsa-LRRC7_0008	1	NA	NA	NA	5	NA	NA	2	NA	3	1	NA		225	NA	NA	NA	365	NA	NA	133	NA	228	271	NA		0.00740852	NA	NA	NA	0.0315074	NA	NA	0.0204297	NA
chr1 : 69760191 | 69838283	chr1	69760191	69838283	+	NA	exonic	+	ENSG00000033122.21	LRRC7	isExon-isExon	6.97602e+39	6.97604e+39	547	hsa-LRRC7_0021	NA	3	NA	6	3	NA	NA	1	NA	NA	1	NA		NA	170	NA	238	348	NA	NA	163	NA	NA	249	NA		NA	0.0267171	NA	0.052421	0.0189045	NA	NA	0.0102149	NA
chr1 : 69931507 | 69994633	chr1	69931507	69994633	+	+	exonic	+	ENSG00000033122.21	LRRC7	isExon-isExon	6.99315e+31	6.99316e+31	357	hsa-LRRC7_0005	4	NA	NA	NA	NA	2	NA	NA	2	1	2	5		160	NA	NA	NA	NA	145	NA	NA	134	134	92	170		0.0296341	NA	NA	NA	NA	0.0199819	NA	NA	0.0175004
chr1 : 70043954 | 70089819	chr1	70043954	70089819	+	+	exonic	+	ENSG00000033122.21	LRRC7	isExon-isExon	7.0044e+31	7.00441e+31	576	hsa-LRRC7_0010	NA	NA	NA	NA	NA	NA	NA	1	1	3	8	1		NA	NA	NA	NA	NA	NA	NA	76	112	105	154	124		NA	NA	NA	NA	NA	NA	NA	0.0102149	0.0087502
chr1 : 70043954 | 70107826	chr1	70043954	70107826	+	+	exonic	+	ENSG00000033122.21	LRRC7	isExon-isExon	7.0044e+39	7.00441e+39	651	hsa-LRRC7_0023	NA	NA	NA	NA	NA	NA	NA	NA	NA	2	1	3		NA	NA	NA	NA	NA	NA	NA	NA	NA	78	121	130		NA	NA	NA	NA	NA	NA	NA	NA	NA
chr1 : 70053026 | 70089819	chr1	70053026	70089819	+	+	exonic	+	ENSG00000033122.21	LRRC7	isExon-isExon	7.0053e+23	7.00531e+23	435	hsa-LRRC7_0004	6	1	8	2	6	4	3	7	12	12	10	10		166	126	155	128	169	101	131	94	148	134	185	198		0.0444511	0.0089057	0.0645653	0.0174737	0.0378089	0.0399637	0.0290601	0.0715041	0.105002
chr1 : 70053026 | 70107826	chr1	70053026	70107826	+	+	exonic	+	ENSG00000033122.21	LRRC7	isExon-isExon	7.0053e+31	7.00531e+31	510	hsa-LRRC7_0002	6	9	18	10	11	10	11	7	12	8	20	19		157	121	140	116	153	111	166	89	144	106	152	204		0.0444511	0.0801513	0.145272	0.0873684	0.0693163	0.0999094	0.106554	0.0715041	0.105002
chr1 : 70053026 | 70121870	chr1	70053026	70121870	+	+	exon	+	ENSG00000033122.21	LRRC7	isExon-inExon	7.0053e+39	7.00531e+39	601	hsa-LRRC7_0011	3	5	7	2	3	NA	2	1	4	7	4	6		128	103	150	90	122	NA	110	39	122	105	89	147		0.0222255	0.0445285	0.0564947	0.0174737	0.0189045	NA	0.0193734	0.0102149	0.0350008
chr1 : 70076077 | 70107826	chr1	70076077	70107826	+	+	exonic	+	ENSG00000033122.21	LRRC7	isExon-isExon	7.00761e+23	7.00763e+23	390	hsa-LRRC7_0003	4	4	5	3	1	1	7	5	5	4	4	3		159	134	175	141	176	133	191	123	152	116	180	230		0.0296341	0.0356228	0.0403533	0.0262105	0.00630149	0.00999094	0.0678068	0.0510743	0.043751
chr1 : 70076077 | 70121870	chr1	70076077	70121870	+	+	exon	+	ENSG00000033122.21	LRRC7	isExon-inExon	7.00761e+31	7.00763e+31	481	hsa-LRRC7_0006	6	4	7	1	NA	4	1	NA	2	2	9	5		130	116	185	115	NA	112	135	NA	131	115	117	176		0.0444511	0.0356228	0.0564947	0.00873684	NA	0.0399637	0.00968669	NA	0.0175004
chr1 : 70076081 | 70121870	chr1	70076081	70121870	+	NA	NA	NA	NA	NA	NA	NA	NA	NA	hsa-LRRC7_0020	NA	1	1	NA	NA	NA	1	NA	NA	NA	3	NA		NA	121	196	NA	NA	NA	139	NA	NA	NA	120	NA		NA	0.0089057	0.00807066	NA	NA	NA	0.00968669	NA	NA
chr1 : 70173465 | 70189273	chr1	70173465	70189273	+	NA	exonic	-	ENSG00000066557.6	LRRC40	isExon-isExon	7.01735e+63	7.01735e+63	960	hsa-LRRC40_0002	1	NA	NA	NA	2	NA	4	NA	NA	2	NA	1		86	NA	NA	NA	66	NA	58	NA	NA	56	NA	85		0.00740852	NA	NA	NA	0.012603	NA	0.0387468	NA	NA
chr1 : 70221615 | 70228555	chr1	70221615	70228555	+	NA	exonic	+	ENSG00000116754.13	SRSF11	isExon-isExon	7022161570228420	7022183970228550	359	hsa-SRSF11_0024	NA	NA	NA	NA	NA	NA	1	NA	4	NA	NA	NA		NA	NA	NA	NA	NA	NA	117	NA	154	NA	NA	NA		NA	NA	NA	NA	NA	NA	0.00968669	NA	0.0350008
chr1 : 70270856 | 70276844	chr1	70270856	70276844	+	+	exonic	-	ENSG00000118454.13	ANKRD13C	isExon-isExon	7.02709e+23	7.0271e+23	280	hsa-ANKRD13C_0003	3	NA	NA	2	1	NA	NA	NA	2	1	NA	1		109	NA	NA	64	108	NA	NA	NA	88	75	NA	86		0.0222255	NA	NA	0.0174737	0.00630149	NA	NA	NA	0.0175004
chr1 : 70270856 | 70300908	chr1	70270856	70300908	+	NA	exonic	-	ENSG00000118454.13	ANKRD13C	isExon-isExon	7.02709e+47	7.0271e+47	719	hsa-ANKRD13C_0004	NA	1	NA	NA	1	1	1	NA	2	NA	2	NA		NA	75	NA	NA	73	79	81	NA	91	NA	72	NA		NA	0.0089057	NA	NA	0.00630149	0.00999094	0.00968669	NA	0.0175004
chr1 : 70270856 | 70306290	chr1	70270856	70306290	+	NA	exonic	-	ENSG00000118454.13	ANKRD13C	isExon-isExon	7.02709e+55	7.0271e+55	786	hsa-ANKRD13C_0016	2	NA	NA	NA	NA	NA	NA	NA	NA	3	NA	1		108	NA	NA	NA	NA	NA	NA	NA	NA	86	NA	74		0.014817	NA	NA	NA	NA	NA	NA	NA	NA
chr1 : 70270856 | 70315566	chr1	70270856	70315566	+	+	exonic	-	ENSG00000118454.13	ANKRD13C	isExon-isExon	7.02709e+71	7.0271e+71	918	hsa-ANKRD13C_0002	8	13	6	NA	1	4	3	NA	6	5	9	5		100	66	88	NA	82	77	72	NA	65	75	67	82		0.0592681	0.115774	0.048424	NA	0.00630149	0.0399637	0.0290601	NA	0.0525012
chr1 : 70274720 | 70306290	chr1	70274720	70306290	+	NA	exonic	-	ENSG00000118454.13	ANKRD13C	isExon-isExon	7.02747e+47	7.02748e+47	685	hsa-ANKRD13C_0029	1	NA	1	NA	1	NA	NA	NA	1	NA	NA	1		116	NA	127	NA	78	NA	NA	NA	110	NA	NA	96		0.00740852	NA	0.00807066	NA	0.00630149	NA	NA	NA	0.0087502
chr1 : 70274720 | 70315566	chr1	70274720	70315566	+	+	exonic	-	ENSG00000118454.13	ANKRD13C	isExon-isExon	7.02747e+63	7.02748e+63	817	hsa-ANKRD13C_0028	5	2	NA	NA	NA	1	1	1	3	2	2	5		107	63	NA	NA	NA	75	67	40	84	92	88	102		0.0370426	0.0178114	NA	NA	NA	0.00999094	0.00968669	0.0102149	0.0262506
chr1 : 70292388 | 70300908	chr1	70292388	70300908	+	NA	exonic	-	ENSG00000118454.13	ANKRD13C	isExon-isExon	7.02924e+23	7.02925e+23	439	hsa-ANKRD13C_0020	NA	NA	NA	NA	1	NA	1	NA	2	NA	1	NA		NA	NA	NA	NA	113	NA	71	NA	89	NA	99	NA		NA	NA	NA	NA	0.00630149	NA	0.00968669	NA	0.0175004
chr1 : 70292388 | 70306290	chr1	70292388	70306290	+	NA	exonic	-	ENSG00000118454.13	ANKRD13C	isExon-isExon	7.02924e+31	7.02925e+31	506	hsa-ANKRD13C_0001	2	7	NA	2	3	2	NA	2	NA	4	NA	1		116	75	NA	63	118	84	NA	54	NA	83	NA	79		0.014817	0.0623399	NA	0.0174737	0.0189045	0.0199819	NA	0.0204297	NA
chr1 : 70292388 | 70315566	chr1	70292388	70315566	+	+	exonic	-	ENSG00000118454.13	ANKRD13C	isExon-isExon	7.02924e+47	7.02925e+47	638	hsa-ANKRD13C_0027	6	7	7	NA	8	5	7	NA	4	9	12	9		108	53	77	NA	122	69	62	NA	63	72	94	87		0.0444511	0.0623399	0.0564947	NA	0.0504119	0.0499547	0.0678068	NA	0.0350008
chr1 : 70296130 | 70315566	chr1	70296130	70315566	+	+	exonic	-	ENSG00000118454.13	ANKRD13C	isExon-isExon	7.02961e+39	7.02963e+39	476	hsa-ANKRD13C_0010	NA	1	2	NA	NA	1	3	1	2	2	6	NA		NA	71	72	NA	NA	75	60	68	62	103	80	NA		NA	0.0089057	0.0161413	NA	NA	0.00999094	0.0290601	0.0102149	0.0175004
chr1 : 70296130 | 70324957	chr1	70296130	70324957	+	+	exonic	-	ENSG00000118454.13	ANKRD13C	isExon-isExon	7.02961e+47	7.02963e+47	581	hsa-ANKRD13C_0030	1	NA	NA	1	NA	1	NA	NA	2	1	NA	3		94	NA	NA	85	NA	86	NA	NA	79	121	NA	106		0.00740852	NA	NA	0.00873684	NA	0.00999094	NA	NA	0.0175004
chr1 : 70300764 | 70315566	chr1	70300764	70315566	+	+	exonic	-	ENSG00000118454.13	ANKRD13C	isExon-isExon	7.03008e+31	7.03009e+31	344	hsa-ANKRD13C_0021	3	2	3	6	NA	1	1	2	2	1	4	3		86	65	77	63	NA	72	75	54	60	75	76	94		0.0222255	0.0178114	0.024212	0.052421	NA	0.00999094	0.00968669	0.0204297	0.0175004
chr1 : 70324853 | 70336099	chr1	70324853	70336099	+	NA	exonic	-	ENSG00000118454.13	ANKRD13C	isExon-isExon	7032485370336050	7032495770336090	147	hsa-ANKRD13C_0014	NA	2	NA	NA	NA	NA	NA	NA	1	NA	2	NA		NA	44	NA	NA	NA	NA	NA	NA	61	NA	65	NA		NA	0.0178114	NA	NA	NA	NA	NA	NA	0.0087502
chr1 : 71776172 | 71935311	chr1	71776172	71935311	+	NA	exonic	-	ENSG00000172260.15	NEGR1	isExon-isExon	7177617271935070	7177629771935310	359	hsa-NEGR1_0001	NA	NA	1	NA	NA	NA	1	NA	1	NA	6	NA		NA	NA	371	NA	NA	NA	350	NA	263	NA	338	NA		NA	NA	0.00807066	NA	NA	NA	0.00968669	NA	0.0087502
chr1 : 72555211 | 72557986	chr1	72555211	72557986	+	NA	NA	NA	NA	NA	NA	NA	NA	NA	hsa-intergenic_000362	2	NA	NA	NA	2	NA	NA	NA	NA	NA	NA	1		21	NA	NA	NA	23	NA	NA	NA	NA	NA	NA	10		0.014817	NA	NA	NA	0.012603	NA	NA	NA	NA
chr1 : 72555211 | 72624716	chr1	72555211	72624716	+	NA	NA	NA	NA	NA	NA	NA	NA	NA	hsa-intergenic_012463	2	NA	1	NA	NA	NA	1	NA	NA	1	NA	NA		13	NA	10	NA	NA	NA	12	NA	NA	17	NA	NA		0.014817	NA	0.00807066	NA	NA	NA	0.00968669	NA	NA
chr1 : 74233368 | 74236210	chr1	74233368	74236210	+	NA	mix	+	ENSG00000259030.8	FPGT-TNNI3K	intronic-isExon	7423336874233360	7423621074236210	5686	hsa-FPGT-TNNI3K_0026	1	NA	2	1	NA	2	NA	NA	NA	NA	2	NA		12	NA	16	14	NA	14	NA	NA	NA	NA	14	NA		0.00740852	NA	0.0161413	0.00873684	NA	0.0199819	NA	NA	NA
chr1 : 74249459 | 74271708	chr1	74249459	74271708	+	NA	exonic;exonic;exonic	+	ENSG00000116783.15;ENSG00000259030.8;ENSG00000259030.8	TNNI3K;FPGT-TNNI3K;FPGT-TNNI3K	isExon-isExon;isExon-isExon;isExon-isExon	74249459,74250672,74271598;74249459,74250672,74260694,74271598;74249459,74250672,74271598	74249544,74250769,74271708;74249544,74250769,74260754,74271708;74249544,74250769,74271708	295;356;295	hsa-FPGT-TNNI3K_0003	NA	NA	1	NA	1	NA	1	NA	3	NA	NA	NA		NA	NA	27	NA	21	NA	6	NA	21	NA	NA	NA		NA	NA	0.00807066	NA	0.00630149	NA	0.00968669	NA	0.0262506
chr1 : 74439490 | 74492266	chr1	74439490	74492266	+	+	exonic;exonic	+	ENSG00000116783.15;ENSG00000259030.8	TNNI3K;FPGT-TNNI3K	isExon-isExon;isExon-isExon	74439490,74463441,74489189,74492097;74439490,74463441,74489189,74492097	74439622,74463550,74489248,74492266;74439622,74463550,74489248,74492266	473;473	hsa-FPGT-TNNI3K_0004	2	2	2	NA	5	1	6	2	5	1	7	3		19	18	21	NA	20	16	17	12	16	16	20	14		0.014817	0.0178114	0.0161413	NA	0.0315074	0.00999094	0.0581201	0.0204297	0.043751
chr1 : 74463441 | 74492266	chr1	74463441	74492266	+	NA	NA	NA	NA	NA	NA	NA	NA	NA	hsa-FPGT-TNNI3K_0007	NA	1	NA	NA	NA	NA	2	2	NA	NA	1	1		NA	16	NA	NA	NA	NA	16	14	NA	NA	26	11		NA	0.0089057	NA	NA	NA	NA	0.0193734	0.0204297	NA
chr1 : 74489189 | 74492266	chr1	74489189	74492266	+	+	NA	NA	NA	NA	NA	NA	NA	NA	hsa-FPGT-TNNI3K_0010	1	NA	NA	NA	3	NA	3	1	1	2	1	NA		13	NA	NA	NA	15	NA	8	14	18	7	13	NA		0.00740852	NA	NA	NA	0.0189045	NA	0.0290601	0.0102149	0.0087502
chr1 : 75728401 | 75750546	chr1	75728401	75750546	+	NA	exonic	+	ENSG00000117054.15	ACADM	isExon-isExon	75728401,75732644,75732853,75733528,75734791,75739980,75749419,75750451;75728401,75732644,75732853,75734791,75739980,75749419,75750451;75728401,75732644,75732853,75733528,75734791,75739980,75750451;75728401,75732644,75732853,75739980,75745835,75749419,75750451;75728401,75732644,75732853,75733528,75734791,75739980,75745806,75750451;75728401,75732644,75732853,75733528,75734791,75739980,75745806,757…	75728488,75732741,75732922,75733628,75734871,75740110,75749559,75750546;75728488,75732741,75732922,75734871,75740110,75749559,75750546;75728488,75732741,75732922,75733628,75734871,75740110,75750546;75728488,75732741,75734871,75740110,75745914,75749559,75750546;75728488,75732741,75732922,75733628,75734871,75740110,75745914,75750546;75728488,75732741,75732922,75733628,75734871,75740110,75745914,757…	806;705;665;2653;774;915;2573;812;624;886;814;818;1014;1520;4553;818;1024;908;810;3110;2682;930	hsa-ACADM_0010	1	NA	2	1	NA	NA	1	1	NA	NA	3	2		106	NA	100	77	NA	NA	68	85	NA	NA	121	89		0.00740852	NA	0.0161413	0.00873684	NA	NA	0.00968669	0.0102149	NA
chr1 : 75732644 | 75750546	chr1	75732644	75750546	+	+	exonic	+	ENSG00000117054.15	ACADM	isExon-isExon	75732644,75732853,75733528,75734791,75739980,75750451;75732644,75732853,75734791,75739980,75745806,75749419,75750451;75732644,75732853,75739980,75745835,75749419,75750451;75732644,75732853,75733528,75734791,75739980,75749419,75750451;75732644,75732853,75734791,75739980,75745806,75749419,75750451;75732644,75732853,75733528,75734791,75739980,75745806,75750451;75732644,75732853,75745806,75749419,757…	75732741,75732922,75733628,75734871,75740110,75750546;75732741,75733628,75734871,75740110,75745914,75749559,75750546;75732741,75734871,75740110,75745914,75749559,75750546;75732745,75732922,75733628,75734871,75740110,75749559,75750546;75732745,75732922,75734871,75740110,75745914,75749559,75750546;75732741,75732922,75733628,75734871,75740110,75745914,75750546;75732741,75732922,75745914,75749559,757…	577;1432;2565;722;730;686;514;831;2485;718;730;926;820;724;2594;827;536;645;726;617;798;3022;4465;825;842	hsa-ACADM_0002	4	1	4	2	3	NA	2	NA	4	4	2	NA		132	113	115	101	126	NA	77	NA	78	112	139	NA		0.0296341	0.0089057	0.0322827	0.0174737	0.0189045	NA	0.0193734	NA	0.0350008
chr1 : 75739980 | 75749559	chr1	75739980	75749559	+	NA	exonic	+	ENSG00000117054.15	ACADM	isExon-isExon	75739980,75745835,75749419;75739980,75742168,75745835,75749419;75739980,75749419;75739980,75742168,75749419;75739980,75745806,75749419	75740110,75745914,75749559;75740110,75744391,75745914,75749559;75740110,75749559;75740110,75745914,75749559;75740110,75745914,75749559	352;2576;272;4019;381	hsa-ACADM_0009	NA	NA	1	NA	NA	NA	NA	2	1	NA	NA	1		NA	NA	119	NA	NA	NA	NA	65	87	NA	NA	102		NA	NA	0.00807066	NA	NA	NA	NA	0.0204297	0.0087502
chr1 : 75739980 | 75750546	chr1	75739980	75750546	+	+	exonic	+	ENSG00000117054.15	ACADM	isExon-isExon	75739980,75745806,75750451;75739980,75749419,75750451;75739980,75745806,75749419,75750451;75739980,75750451;75739980,75745835,75749419,75750451;75739980,75742168,75745835,75749419,75750451;75739980,75742168,75749419,75750451	75740110,75745914,75750546;75740110,75749559,75750546;75740110,75745914,75749559,75750546;75740110,75750546;75740110,75745914,75749559,75750546;75740110,75744391,75745914,75749559,75750546;75740110,75745914,75749559,75750546	336;368;477;227;448;2672;4115	hsa-ACADM_0001	14	5	10	9	12	2	8	3	6	13	6	3		96	96	117	98	136	68	72	88	80	95	103	101		0.103719	0.0445285	0.0807066	0.0786316	0.0756178	0.0199819	0.0774935	0.0306446	0.0525012
chr1 : 75745806 | 75750546	chr1	75745806	75750546	+	+	exonic	+	ENSG00000117054.15	ACADM	isExon-isExon	75745806,75750451;75745806,75749419,75750451	75745914,75750546;75745914,75749559,75750546	205;346	hsa-ACADM_0007	2	6	4	1	4	3	NA	NA	5	2	5	1		112	104	107	76	136	83	NA	NA	83	108	133	115		0.014817	0.0534342	0.0322827	0.00873684	0.0252059	0.0299728	NA	NA	0.043751
chr1 : 75749419 | 75750546	chr1	75749419	75750546	+	NA	exonic	+	ENSG00000117054.15	ACADM	isExon-isExon	7574941975750450	7574955975750540	237	hsa-ACADM_0014	NA	NA	2	NA	NA	1	NA	NA	1	NA	NA	1		NA	NA	109	NA	NA	70	NA	NA	77	NA	NA	100		NA	NA	0.0161413	NA	NA	0.00999094	NA	NA	0.0087502
chr1 : 77044204 | 77050365	chr1	77044204	77050365	+	NA	NA	NA	NA	NA	NA	NA	NA	NA	hsa-ST6GALNAC5_0001	NA	1	NA	NA	NA	NA	NA	NA	NA	NA	2	2		NA	39	NA	NA	NA	NA	NA	NA	NA	NA	60	79		NA	0.0089057	NA	NA	NA	NA	NA	NA	NA
chr1 : 77044204 | 77068843	chr1	77044204	77068843	+	+	mix;mix;mix;mix	+;+;+;+	ENSG00000117069.15;ENSG00000117069.15;ENSG00000117069.15;ENSG00000288543.1	ST6GALNAC5;ST6GALNAC5;ST6GALNAC5;RP4-564M11.2	isExon-intergenic;isExon-intergenic;isExon-intergenic;intergenic-isExon	77044204,77050258,77062975;77044204,77050262,77062975;77044204,77050258;77044204,77068084,77068736	77044613,77050365,77068843;77044613,77050365,77068843;77044613,77068843;77068001,77068247,77068843	6387;6383;18996;24070	hsa-RP4-564M11_0001	NA	NA	3	NA	4	NA	1	1	2	5	4	4		NA	NA	39	NA	42	NA	41	23	18	26	42	42		NA	NA	0.024212	NA	0.0252059	NA	0.00968669	0.0102149	0.0175004
chr1 : 77154449 | 77169395	chr1	77154449	77169395	+	NA	exonic	-	ENSG00000142892.15	PIGK	isExon-isExon	7.71544e+47	7.71546e+47	747	hsa-PIGK_0001	NA	1	4	NA	NA	4	2	1	3	1	NA	NA		NA	56	88	NA	NA	57	53	59	60	64	NA	NA		NA	0.0089057	0.0322827	NA	NA	0.0399637	0.0193734	0.0102149	0.0262506
chr1 : 77286941 | 77297947	chr1	77286941	77297947	+	+	exonic	+	ENSG00000154027.19	AK5	isExon-isExon	77286941,77293865,77297559,77297834;77286941,77293793,77297559,77297834	77287127,77293960,77297728,77297947;77287127,77293960,77297728,77297947	567;639	hsa-AK5_0004	7	8	2	2	NA	NA	8	4	4	3	5	2		742	559	817	572	NA	NA	736	771	652	353	623	728		0.0518596	0.0712456	0.0161413	0.0174737	NA	NA	0.0774935	0.0408595	0.0350008
chr1 : 77286941 | 77340568	chr1	77286941	77340568	+	NA	exonic	+	ENSG00000154027.19	AK5	isExon-isExon	7.72869e+39	7.72871e+39	831	hsa-AK5_0005	NA	2	9	NA	2	NA	4	6	2	NA	NA	5		NA	430	685	NA	566	NA	611	597	505	NA	NA	581		NA	0.0178114	0.072636	NA	0.012603	NA	0.0387468	0.0612892	0.0175004
chr1 : 77286941 | 77417715	chr1	77286941	77417715	+	NA	exonic	+	ENSG00000154027.19	AK5	isExon-isExon	7.72869e+55	7.72871e+55	999	hsa-AK5_0007	1	4	5	NA	NA	1	1	1	NA	NA	NA	NA		734	483	801	NA	NA	550	661	668	NA	NA	NA	NA		0.00740852	0.0356228	0.0403533	NA	NA	0.00999094	0.00968669	0.0102149	NA
chr1 : 77286941 | 77486352	chr1	77286941	77486352	+	+	exonic	+	ENSG00000154027.19	AK5	isExon-isExon	7.72869e+71	7.72871e+71	1087	hsa-AK5_0020	1	1	2	NA	NA	NA	NA	1	3	1	NA	2		744	473	786	NA	NA	NA	NA	631	672	355	NA	740		0.00740852	0.0089057	0.0161413	NA	NA	NA	NA	0.0102149	0.0262506
chr1 : 77631835 | 77633405	chr1	77631835	77633405	+	NA	mix	-	ENSG00000036549.13	ZZZ3	intronic-isExon	7763183577631830	7763340577633400	3142	hsa-ZZZ3_0010	1	NA	NA	NA	1	NA	NA	NA	2	1	NA	NA		51	NA	NA	NA	39	NA	NA	NA	61	70	NA	NA		0.00740852	NA	NA	NA	0.00630149	NA	NA	NA	0.0175004
chr1 : 77631835 | 77641655	chr1	77631835	77641655	+	+	mix	-	ENSG00000036549.13	ZZZ3	intronic-isExon	77631835,77641384,77641522;77631835,77639449,77641384,77641522;77631835,77641522;77631835,77639449,77641522	77639602,77641446,77641655;77633405,77639602,77641446,77641655;77641446,77641655;77633405,77639602,77641655	7965;1922;9746;1859	hsa-ZZZ3_0002	2	1	3	4	2	1	3	NA	4	3	2	6		40	45	30	36	12	25	32	NA	29	37	45	23		0.014817	0.0089057	0.024212	0.0349474	0.012603	0.00999094	0.0290601	NA	0.0350008
chr1 : 77631850 | 77633405	chr1	77631850	77633405	+	+	exonic	-	ENSG00000036549.13	ZZZ3	isExon-isExon	7763185077631850	7763340577633400	3112	hsa-ZZZ3_0006	NA	NA	7	NA	NA	NA	NA	NA	2	NA	2	4		NA	NA	92	NA	NA	NA	NA	NA	80	NA	65	70		NA	NA	0.0564947	NA	NA	NA	NA	NA	0.0175004
chr1 : 77631850 | 77641655	chr1	77631850	77641655	+	+	exonic	-	ENSG00000036549.13	ZZZ3	isExon-isExon	7.76319e+31	7.76334e+31	1907	hsa-ZZZ3_0001	9	13	11	4	NA	9	2	3	9	15	6	20		72	68	52	51	NA	51	51	18	48	60	61	50		0.0666766	0.115774	0.0887773	0.0349474	NA	0.0899184	0.0193734	0.0306446	0.0787518
chr1 : 77633115 | 77641655	chr1	77633115	77641655	+	+	exon	-	ENSG00000036549.13	ZZZ3	inExon-isExon	7.76331e+31	7.76334e+31	642	hsa-ZZZ3_0005	4	7	1	2	3	NA	NA	NA	3	NA	3	6		87	83	68	74	85	NA	NA	NA	93	NA	96	87		0.0296341	0.0623399	0.00807066	0.0174737	0.0189045	NA	NA	NA	0.0262506
chr1 : 77711747 | 77713281	chr1	77711747	77713281	+	+	exonic	-	ENSG00000077254.14	USP33	isExon-isExon	7771174777713200	7771185577713280	191	hsa-USP33_0018	3	3	2	NA	3	NA	2	3	1	2	5	5		197	141	247	NA	146	NA	182	79	153	147	124	181		0.0222255	0.0267171	0.0161413	NA	0.0189045	NA	0.0193734	0.0306446	0.0087502
chr1 : 77711747 | 77714783	chr1	77711747	77714783	+	NA	exonic	-	ENSG00000077254.14	USP33	isExon-isExon	7.77117e+23	7.77119e+23	361	hsa-USP33_0006	NA	NA	NA	1	4	NA	NA	2	NA	NA	2	1		NA	NA	NA	104	148	NA	NA	75	NA	NA	112	146		NA	NA	NA	0.00873684	0.0252059	NA	NA	0.0204297	NA
chr1 : 77711747 | 77715868	chr1	77711747	77715868	+	+	exonic	-	ENSG00000077254.14	USP33	isExon-isExon	7.77117e+31	7.77119e+31	488	hsa-USP33_0016	5	2	3	NA	4	NA	2	1	5	3	1	NA		195	139	219	NA	128	NA	183	63	143	124	109	NA		0.0370426	0.0178114	0.024212	NA	0.0252059	NA	0.0193734	0.0102149	0.043751
chr1 : 77711747 | 77736158	chr1	77711747	77736158	+	NA	exonic	-	ENSG00000077254.14	USP33	isExon-isExon	7.77117e+127	7.77119e+127	2055	hsa-USP33_0026	2	NA	NA	NA	NA	NA	NA	1	2	1	NA	NA		181	NA	NA	NA	NA	NA	NA	65	117	137	NA	NA		0.014817	NA	NA	NA	NA	NA	NA	0.0102149	0.0175004
chr1 : 77717867 | 77718641	chr1	77717867	77718641	+	NA	exonic	-	ENSG00000077254.14	USP33	isExon-isExon	7771786777718590	7771804777718640	227	hsa-USP33_0001	2	NA	1	NA	1	2	NA	1	NA	NA	1	4		180	NA	217	NA	163	197	NA	138	NA	NA	114	173		0.014817	NA	0.00807066	NA	0.00630149	0.0199819	NA	0.0102149	NA
chr1 : 77717867 | 77725762	chr1	77717867	77725762	+	+	exonic	-	ENSG00000077254.14	USP33	isExon-isExon	77717867,77718596,77721172,77721831,77722024,77723331,77725622;77717867,77718596,77721172,77721831,77722024,77723331,77725622	77718047,77718641,77721205,77721925,77722196,77723443,77725762;77718047,77718641,77721205,77721901,77722196,77723443,77725762	783;759	hsa-USP33_0017	3	7	4	4	5	7	4	4	4	6	4	NA		175	153	219	151	113	202	224	73	164	176	107	NA		0.0222255	0.0623399	0.0322827	0.0349474	0.0315074	0.0699365	0.0387468	0.0408595	0.0350008
chr1 : 77783238 | 77843407	chr1	77783238	77843407	+	NA	exonic	+	ENSG00000180488.15	MIGA1	isExon-isExon	77783238,77801331,77803270,77806975,77813734,77815108,77843307;77783238,77801331,77803270,77806975,77813734,77815108,77843307	77783267,77801508,77803406,77807101,77813867,77815231,77843407;77783351,77801508,77803406,77807101,77813867,77815231,77843407	831;915	hsa-FAM73A_0017	NA	NA	1	NA	1	NA	NA	NA	NA	NA	2	2		NA	NA	111	NA	127	NA	NA	NA	NA	NA	94	132		NA	NA	0.00807066	NA	0.00630149	NA	NA	NA	NA
chr1 : 77801331 | 77807101	chr1	77801331	77807101	+	+	exonic	+	ENSG00000180488.15	MIGA1	isExon-isExon	7.78013e+23	7.78015e+23	442	hsa-FAM73A_0003	NA	4	4	NA	4	NA	NA	NA	NA	3	1	3		NA	108	157	NA	119	NA	NA	NA	NA	111	82	151		NA	0.0356228	0.0322827	NA	0.0252059	NA	NA	NA	NA
chr1 : 77801331 | 77815231	chr1	77801331	77815231	+	+	exonic	+	ENSG00000180488.15	MIGA1	isExon-isExon	7.78013e+39	7.78015e+39	700	hsa-FAM73A_0002	11	11	8	7	5	8	6	6	9	11	9	12		92	52	118	67	68	106	94	59	59	57	33	76		0.0814937	0.0979627	0.0645653	0.0611579	0.0315074	0.0799275	0.0581201	0.0612892	0.0787518
chr1 : 77801331 | 77843407	chr1	77801331	77843407	+	+	exonic	+	ENSG00000180488.15	MIGA1	isExon-isExon	7.78013e+47	7.78015e+47	801	hsa-FAM73A_0004	2	4	NA	NA	NA	4	1	3	7	1	1	3		103	86	NA	NA	NA	136	125	98	104	99	82	141		0.014817	0.0356228	NA	NA	NA	0.0399637	0.00968669	0.0306446	0.0612514
chr1 : 77801331 | 77866391	chr1	77801331	77866391	+	NA	exonic	+	ENSG00000180488.15	MIGA1	isExon-isExon	7.78013e+95	7.78015e+95	1368	hsa-FAM73A_0034	NA	NA	2	NA	NA	1	NA	1	NA	NA	NA	2		NA	NA	105	NA	NA	101	NA	76	NA	NA	NA	104		NA	NA	0.0161413	NA	NA	0.00999094	NA	0.0102149	NA
chr1 : 77801331 | 77875111	chr1	77801331	77875111	+	NA	exon	+	ENSG00000180488.15	MIGA1	isExon-inExon	77801331,77803270,77806975,77813734,77815108,77843307,77858938,77859314,77860040,77861224,77863894,77866338,77873001,77874846;77801331,77803270,77806975,77813734,77815108,77843307,77858938,77859314,77860040,77861224,77863894,77866338,77873004,77874846	77801508,77803406,77807101,77813867,77815231,77843407,77859056,77859386,77860126,77861322,77864028,77866391,77873120,77875111;77801508,77803406,77807101,77813867,77815231,77843407,77859056,77859386,77860126,77861322,77864028,77866391,77873120,77875111	1754;1751	hsa-FAM73A_0020	2	2	1	3	NA	3	NA	1	NA	NA	NA	1		116	58	119	65	NA	123	NA	59	NA	NA	NA	72		0.014817	0.0178114	0.00807066	0.0262105	NA	0.0299728	NA	0.0102149	NA
chr1 : 77803270 | 77807101	chr1	77803270	77807101	+	+	exonic	+	ENSG00000180488.15	MIGA1	isExon-isExon	7780327077806970	7780340677807100	264	hsa-FAM73A_0013	4	4	NA	2	4	NA	1	NA	1	1	NA	2		200	142	NA	117	127	NA	163	NA	169	146	NA	172		0.0296341	0.0356228	NA	0.0174737	0.0252059	NA	0.00968669	NA	0.0087502
chr1 : 77803270 | 77813867	chr1	77803270	77813867	+	+	exonic	+	ENSG00000180488.15	MIGA1	isExon-isExon	7.78033e+23	7.78034e+23	398	hsa-FAM73A_0014	NA	2	3	NA	NA	NA	NA	NA	2	4	5	NA		NA	119	213	NA	NA	NA	NA	NA	158	139	108	NA		NA	0.0178114	0.024212	NA	NA	NA	NA	NA	0.0175004
chr1 : 77803270 | 77815231	chr1	77803270	77815231	+	+	exonic	+	ENSG00000180488.15	MIGA1	isExon-isExon	7.78033e+31	7.78034e+31	522	hsa-FAM73A_0018	NA	4	1	NA	1	1	NA	NA	NA	2	1	1		NA	92	170	NA	78	144	NA	NA	NA	100	47	103		NA	0.0356228	0.00807066	NA	0.00630149	0.00999094	NA	NA	NA
chr1 : 77813734 | 77843407	chr1	77813734	77843407	+	+	exonic	+	ENSG00000180488.15	MIGA1	isExon-isExon	7.78137e+23	7.78139e+23	359	hsa-FAM73A_0026	NA	2	NA	1	NA	NA	1	NA	2	1	1	1		NA	132	NA	130	NA	NA	164	NA	142	140	119	184		NA	0.0178114	NA	0.00873684	NA	NA	0.00968669	NA	0.0175004
chr1 : 77858938 | 77861322	chr1	77858938	77861322	+	+	exonic	+	ENSG00000180488.15	MIGA1	isExon-isExon	7.78589e+31	7.78591e+31	378	hsa-FAM73A_0007	1	1	5	NA	2	3	NA	1	1	2	3	3		120	76	132	NA	116	121	NA	95	106	97	85	133		0.00740852	0.0089057	0.0403533	NA	0.012603	0.0299728	NA	0.0102149	0.0087502
chr1 : 77858938 | 77864028	chr1	77858938	77864028	+	NA	exonic	+	ENSG00000180488.15	MIGA1	isExon-isExon	7.78589e+39	7.78591e+39	513	hsa-FAM73A_0011	1	1	4	3	NA	NA	NA	NA	NA	NA	NA	1		148	104	162	127	NA	NA	NA	NA	NA	NA	NA	140		0.00740852	0.0089057	0.0322827	0.0262105	NA	NA	NA	NA	NA
chr1 : 77858938 | 77866391	chr1	77858938	77866391	+	+	exonic	+	ENSG00000180488.15	MIGA1	isExon-isExon	7.78589e+47	7.78591e+47	567	hsa-FAM73A_0006	NA	5	1	2	1	1	2	4	1	3	3	7		NA	95	134	111	109	121	115	107	102	93	75	133		NA	0.0445285	0.00807066	0.0174737	0.00630149	0.00999094	0.0193734	0.0408595	0.0087502
chr1 : 77858938 | 77875111	chr1	77858938	77875111	+	+	exon	+	ENSG00000180488.15	MIGA1	isExon-inExon	77858938,77859314,77860040,77861224,77863894,77866338,77873004,77874846;77858938,77859314,77860040,77861224,77863894,77866338,77873001,77874846	77859056,77859386,77860126,77861322,77864028,77866391,77873120,77875111;77859056,77859386,77860126,77861322,77864028,77866391,77873120,77875111	950;953	hsa-FAM73A_0016	NA	1	NA	NA	NA	2	2	NA	1	NA	1	1		NA	73	NA	NA	NA	143	129	NA	104	NA	67	102		NA	0.0089057	NA	NA	NA	0.0199819	0.0193734	NA	0.0087502
chr1 : 78013051 | 78013619	chr1	78013051	78013619	+	NA	exonic	+	ENSG00000162616.9	DNAJB4	isExon-isExon	7801305178013050	7801361978013610	1138	hsa-DNAJB4_0001	1	2	NA	1	NA	2	1	NA	NA	NA	NA	NA		129	86	NA	75	NA	85	85	NA	NA	NA	NA	NA		0.00740852	0.0178114	NA	0.00873684	NA	0.0199819	0.00968669	NA	NA
chr1 : 81836885 | 81907230	chr1	81836885	81907230	+	+	exonic	+	ENSG00000117114.20	ADGRL2	isExon-isExon	8183688581907010	8183705781907230	387	hsa-ADGRL2_0005	1	8	1	1	2	NA	2	NA	4	1	2	2		92	89	108	83	123	NA	100	NA	84	110	118	118		0.00740852	0.0712456	0.00807066	0.00873684	0.012603	NA	0.0193734	NA	0.0350008
chr1 : 82485426 | 82487324	chr1	82485426	82487324	+	NA	exonic	-	ENSG00000233290.3	RP11-147G16.1	isExon-isExon	8.24854e+23	8.24859e+23	730	hsa-intergenic_012476	11	NA	NA	NA	NA	NA	1	NA	NA	3	NA	NA		14	NA	NA	NA	NA	NA	5	NA	NA	14	NA	NA		0.0814937	NA	NA	NA	NA	NA	0.00968669	NA	NA
chr1 : 83493287 | 83494693	chr1	83493287	83494693	+	NA	NA	NA	NA	NA	NA	NA	NA	NA	hsa-intergenic_011987	2	1	NA	1	NA	NA	1	NA	NA	NA	1	1		3	2	NA	5	NA	NA	0	NA	NA	NA	2	3		0.014817	0.0089057	NA	0.00873684	NA	NA	0.00968669	NA	NA
chr1 : 83616617 | 83617055	chr1	83616617	83617055	+	NA	NA	NA	NA	NA	NA	NA	NA	NA	hsa-RP11-475O6_0002	4	1	NA	NA	3	1	NA	NA	1	NA	1	NA		2	1	NA	NA	1	3	NA	NA	4	NA	2	NA		0.0296341	0.0089057	NA	NA	0.0189045	0.00999094	NA	NA	0.0087502
chr1 : 83890321 | 83911363	chr1	83890321	83911363	+	+	exonic	-	ENSG00000137941.17	TTLL7	isExon-isExon	83890321,83904079,83906329,83907456,83911165;83890321,83904079,83906329,83907456,83911165;83890321,83902154,83904079,83906329,83907456,83911165	83890481,83904159,83906523,83907661,83911363;83890481,83904159,83906463,83907661,83911363;83890481,83902240,83904159,83906463,83907661,83911363	842;782;869	hsa-TTLL7_0011	NA	2	1	2	3	1	2	3	3	NA	1	NA		NA	220	268	220	306	213	210	430	213	NA	218	NA		NA	0.0178114	0.00807066	0.0174737	0.0189045	0.00999094	0.0193734	0.0306446	0.0262506
chr1 : 83890321 | 83942679	chr1	83890321	83942679	+	NA	exonic	-	ENSG00000137941.17	TTLL7	isExon-isExon	83890321,83902154,83904079,83906329,83907456,83911165,83912444,83912933,83917604,83919699,83921087,83921247,83929136,83933608,83937852,83942463;83890321,83904079,83906329,83907456,83911165,83917604,83919699,83921087,83921247,83929136,83933608,83937852,83942463;83890321,83904079,83906329,83907456,83911165,83917604,83919699,83921087,83921247,83929136,83933608,83937852,83942463;83890321,83904079,839…	83890481,83902240,83904159,83906463,83907661,83911363,83912503,83913040,83917690,83919834,83921160,83921394,83929230,83933766,83938016,83942679;83890481,83904159,83906463,83907661,83911363,83917686,83919834,83921160,83921394,83929230,83933766,83938016,83942679;83890481,83904159,83906523,83907661,83911363,83917690,83919834,83921160,83921394,83929230,83933766,83938016,83942679;83890481,83904159,839…	2118;1859;1923;1863	hsa-TTLL7_0017	3	NA	1	1	NA	NA	NA	NA	NA	2	NA	2		196	NA	231	115	NA	NA	NA	NA	NA	118	NA	146		0.0222255	NA	0.00807066	0.00873684	NA	NA	NA	NA	NA
chr1 : 83890321 | 83952387	chr1	83890321	83952387	+	NA	exonic	-	ENSG00000137941.17	TTLL7	isExon-isExon	83890321,83904079,83906329,83907456,83911165,83917604,83919699,83920523,83921087,83921247,83929136,83933608,83937852,83947124,83948628,83949865,83951845,83952187;83890321,83904079,83906329,83907456,83911165,83917604,83919699,83921087,83921247,83929136,83933608,83937852,83942463,83947124,83948628,83949865,83951845,83952187;83890321,83902154,83904079,83906329,83907456,83911165,83912444,83912933,839…	83890481,83904159,83906463,83907661,83911363,83917704,83919834,83920615,83921160,83921394,83929230,83933766,83938016,83947282,83948695,83949986,83951976,83952387;83890481,83904159,83906463,83907661,83911363,83917690,83919834,83921160,83921394,83929230,83933766,83938016,83942679,83947282,83948695,83949986,83951976,83952387;83890481,83902240,83904159,83906463,83907661,83911363,83912503,83913040,839…	2435;2545;2800	hsa-TTLL7_0019	NA	NA	2	1	NA	NA	NA	2	NA	NA	NA	NA		NA	NA	168	86	NA	NA	NA	146	NA	NA	NA	NA		NA	NA	0.0161413	0.00873684	NA	NA	NA	0.0204297	NA
chr1 : 83904079 | 83933766	chr1	83904079	83933766	+	NA	exonic	-	ENSG00000137941.17	TTLL7	isExon-isExon	83904079,83906329,83907456,83911165,83917604,83919699,83921087,83921247,83929136,83933608;83904079,83906329,83907456,83911165,83917604,83919699,83920523,83921087,83921247,83929136,83933608;83904079,83906329,83907456,83911165,83917604,83919699,83921087,83921247,83929136,83933608;83904079,83906329,83907456,83911165,83917604,83919699,83921087,83921247,83929136,83933608;83904079,83906329,83907456,839…	83904159,83906523,83907661,83911363,83917690,83919834,83921160,83921394,83929230,83933766;83904159,83906463,83907661,83911363,83917704,83919834,83920615,83921160,83921394,83929230,83933766;83904159,83906463,83907661,83911363,83917686,83919834,83921160,83921394,83929230,83933766;83904159,83906463,83907661,83911363,83917690,83919834,83921160,83921394,83929230,83933766;83904159,83906463,83907661,839…	1380;1427;1316;1320;1488	hsa-TTLL7_0013	NA	1	NA	2	NA	2	4	NA	3	NA	NA	3		NA	234	NA	161	NA	265	274	NA	210	NA	NA	228		NA	0.0089057	NA	0.0174737	NA	0.0199819	0.0387468	NA	0.0262506
chr1 : 83904079 | 83938016	chr1	83904079	83938016	+	NA	NA	NA	NA	NA	NA	NA	NA	NA	hsa-TTLL7_0002	2	NA	NA	NA	2	NA	NA	2	NA	NA	NA	NA		245	NA	NA	NA	170	NA	NA	206	NA	NA	NA	NA		0.014817	NA	NA	NA	0.012603	NA	NA	0.0204297	NA
chr1 : 83904079 | 83942679	chr1	83904079	83942679	+	NA	exonic	-	ENSG00000137941.17	TTLL7	isExon-isExon	83904079,83906329,83907456,83911165,83912444,83912933,83917604,83919699,83921087,83921247,83929136,83933608,83937852,83942463;83904079,83906329,83907456,83911165,83917604,83919699,83921087,83921247,83929136,83933608,83937852,83942463;83904079,83906329,83907456,83911165,83917604,83919699,83921087,83921247,83929136,83933608,83937852,83942463;83904079,83906329,83907456,83911165,83917604,83919699,839…	83904159,83906463,83907661,83911363,83912503,83913040,83917690,83919834,83921160,83921394,83929230,83933766,83938016,83942679;83904159,83906463,83907661,83911363,83917690,83919834,83921160,83921394,83929230,83933766,83938016,83942679;83904159,83906523,83907661,83911363,83917690,83919834,83921160,83921394,83929230,83933766,83938016,83942679;83904159,83906463,83907661,83911363,83917686,83919834,839…	1870;1702;1762;1698	hsa-TTLL7_0006	1	NA	1	NA	NA	NA	NA	1	1	1	NA	NA		223	NA	239	NA	NA	NA	NA	143	185	142	NA	NA		0.00740852	NA	0.00807066	NA	NA	NA	NA	0.0102149	0.0087502
chr1 : 83904079 | 83947282	chr1	83904079	83947282	+	NA	exonic	-	ENSG00000137941.17	TTLL7	isExon-isExon	83904079,83906329,83907456,83911165,83917604,83919699,83921087,83921247,83929136,83933608,83937852,83942463,83947124;83904079,83906329,83907456,83911165,83917604,83919699,83921087,83921247,83929136,83933608,83937852,83942463,83946000,83947124;83904079,83906329,83907456,83911165,83912444,83912933,83917604,83919699,83921087,83921247,83929136,83933608,83937852,83942463,83947124;83904079,83906329,839…	83904159,83906463,83907661,83911363,83917690,83919834,83921160,83921394,83929230,83933766,83938016,83942679,83947282;83904159,83906463,83907661,83911363,83917686,83919834,83921160,83921394,83929230,83933766,83938016,83942679,83946412,83947282;83904159,83906463,83907661,83911363,83912503,83913040,83917690,83919834,83921160,83921394,83929230,83933766,83938016,83942679,83947282;83904159,83906463,839…	1861;2270;2029;1751;1921	hsa-TTLL7_0001	6	NA	5	3	NA	3	NA	NA	NA	NA	NA	NA		224	NA	243	135	NA	195	NA	NA	NA	NA	NA	NA		0.0444511	NA	0.0403533	0.0262105	NA	0.0299728	NA	NA	NA
chr1 : 83904079 | 83952387	chr1	83904079	83952387	+	NA	exonic	-	ENSG00000137941.17	TTLL7	isExon-isExon	83904079,83906329,83907456,83911165,83917604,83919699,83920523,83921087,83921247,83929136,83933608,83937852,83947124,83948628,83949865,83951845,83952187;83904079,83906329,83907456,83911165,83912444,83912933,83917604,83919699,83921087,83921247,83929136,83933608,83937852,83942463,83947124,83948628,83949865,83951845,83952187;83904079,83906329,83907456,83911165,83917604,83919699,83921087,83921247,839…	83904159,83906463,83907661,83911363,83917704,83919834,83920615,83921160,83921394,83929230,83933766,83938016,83947282,83948695,83949986,83951976,83952387;83904159,83906463,83907661,83911363,83912503,83913040,83917690,83919834,83921160,83921394,83929230,83933766,83938016,83942679,83947282,83948695,83949986,83951976,83952387;83904159,83906463,83907661,83911363,83917690,83919834,83921160,83921394,839…	2274;2552;2384	hsa-TTLL7_0014	NA	3	1	NA	NA	NA	NA	NA	NA	NA	NA	1		NA	110	176	NA	NA	NA	NA	NA	NA	NA	NA	131		NA	0.0267171	0.00807066	NA	NA	NA	NA	NA	NA
chr1 : 83911165 | 83947282	chr1	83911165	83947282	+	+	exonic	-	ENSG00000137941.17	TTLL7	isExon-isExon	83911165,83917604,83919699,83921087,83921247,83929136,83933608,83937852,83942463,83947124;83911165,83912444,83912933,83917604,83919699,83921087,83921247,83929136,83933608,83937852,83942463,83947124;83911165,83917604,83919699,83921087,83921247,83929136,83933608,83937852,83942463,83946000,83947124;83911165,83917604,83919699,83920523,83921087,83921247,83929136,83933608,83937852,83947124	83911363,83917690,83919834,83921160,83921394,83929230,83933766,83938016,83942679,83947282;83911363,83912503,83913040,83917690,83919834,83921160,83921394,83929230,83933766,83938016,83942679,83947282;83911363,83917686,83919834,83921160,83921394,83929230,83933766,83938016,83942679,83946412,83947282;83911363,83917704,83919834,83920615,83921160,83921394,83929230,83933766,83938016,83947282	1439;1607;1848;1329	hsa-TTLL7_0010	7	7	10	11	3	9	9	5	10	9	8	8		175	170	198	114	151	168	160	184	155	154	142	137		0.0518596	0.0623399	0.0807066	0.0961052	0.0189045	0.0899184	0.0871802	0.0510743	0.087502
chr1 : 83917604 | 83942679	chr1	83917604	83942679	+	+	exonic	-	ENSG00000137941.17	TTLL7	isExon-isExon	83917604,83919699,83921087,83921247,83929136,83933608,83937852,83942463;83917604,83919699,83921087,83921247,83929136,83933608,83937852,83942463	83917690,83919834,83921160,83921394,83929230,83933766,83938016,83942679;83917686,83919834,83921160,83921394,83929230,83933766,83938016,83942679	1081;1077	hsa-TTLL7_0012	2	NA	NA	2	1	1	2	3	7	2	1	NA		257	NA	NA	224	248	234	228	361	236	175	195	NA		0.014817	NA	NA	0.0174737	0.00630149	0.00999094	0.0193734	0.0306446	0.0612514
chr1 : 83929136 | 83942679	chr1	83929136	83942679	+	NA	exonic	-	ENSG00000137941.17	TTLL7	isExon-isExon	8.39291e+31	8.39292e+31	636	hsa-TTLL7_0016	1	2	2	NA	NA	NA	NA	NA	NA	NA	NA	NA		264	199	259	NA	NA	NA	NA	NA	NA	NA	NA	NA		0.00740852	0.0178114	0.0161413	NA	NA	NA	NA	NA	NA
chr1 : 83933608 | 83952387	chr1	83933608	83952387	+	NA	exonic	-	ENSG00000137941.17	TTLL7	isExon-isExon	83933608,83937852,83942463,83947124,83948628,83949865,83951845,83952187;83933608,83937852,83947124,83948628,83949865,83951845,83952187	83933766,83938016,83942679,83947282,83948695,83949986,83951976,83952387;83933766,83938016,83947282,83948695,83949986,83951976,83952387	1223;1006	hsa-TTLL7_0038	NA	NA	NA	NA	NA	1	NA	2	2	NA	NA	NA		NA	NA	NA	NA	NA	172	NA	284	180	NA	NA	NA		NA	NA	NA	NA	NA	0.00999094	NA	0.0204297	0.0175004
chr1 : 84179177 | 84185182	chr1	84179177	84185182	+	+	exonic	+	ENSG00000142875.19	PRKACB	isExon-isExon	84179177,84182200,84184037,84185100;84179177,84182200,84185100	84179238,84182328,84184135,84185182;84179238,84182328,84185182	373;274	hsa-PRKACB_0007	13	5	9	2	11	8	5	11	10	13	11	12		802	486	909	495	512	719	769	472	604	459	499	689		0.0963107	0.0445285	0.072636	0.0174737	0.0693163	0.0799275	0.0484334	0.112364	0.087502
chr1 : 84179177 | 84197824	chr1	84179177	84197824	+	+	exonic	+	ENSG00000142875.19	PRKACB	isExon-isExon	84179177,84182200,84184037,84185100,84196616,84197729;84179177,84182200,84185100,84196616,84197729	84179238,84182328,84184135,84185182,84196742,84197824;84179238,84182328,84185182,84196742,84197824	596;497	hsa-PRKACB_0003	9	3	12	3	6	5	7	8	8	5	12	9		644	430	733	390	423	613	649	378	490	394	341	551		0.0666766	0.0267171	0.096848	0.0262105	0.0378089	0.0499547	0.0678068	0.0817189	0.0700016
chr1 : 84179177 | 84214317	chr1	84179177	84214317	+	+	exonic	+	ENSG00000142875.19	PRKACB	isExon-isExon	84179177,84182200,84185100,84196616,84197729,84202683,84214153;84179177,84182200,84184037,84185100,84196616,84197729,84202683,84214153	84179238,84182328,84185182,84196742,84197824,84202805,84214317;84179238,84182328,84184135,84185182,84196742,84197824,84202805,84214317	785;884	hsa-PRKACB_0002	6	7	7	5	15	2	5	4	9	7	7	13		753	439	814	465	524	663	685	514	539	427	442	667		0.0444511	0.0623399	0.0564947	0.0436842	0.0945223	0.0199819	0.0484334	0.0408595	0.0787518
chr1 : 84179177 | 84235364	chr1	84179177	84235364	+	+	exon	+	ENSG00000142875.19	PRKACB	isExon-inExon	84179177,84182200,84185100,84196616,84197729,84202683,84214153,84235180;84179177,84182200,84184037,84185100,84196616,84197729,84202683,84214153,84235180	84179238,84182328,84185182,84196742,84197824,84202805,84214317,84235364;84179238,84182328,84184135,84185182,84196742,84197824,84202805,84214317,84235364	970;1069	hsa-PRKACB_0011	12	3	1	3	5	2	8	6	4	NA	2	7		803	497	828	581	593	736	756	687	565	NA	476	731		0.0889022	0.0267171	0.00807066	0.0262105	0.0315074	0.0199819	0.0774935	0.0612892	0.0350008
chr1 : 84655832 | 84671308	chr1	84655832	84671308	+	+	exonic	-	ENSG00000117155.17	SSX2IP	isExon-isExon	84655832,84656348,84658318,84662198,84662455,84664417,84666122,84669681,84670646,84671177;84655832,84656348,84658318,84662198,84662455,84664417,84666122,84669681,84670646,84671189	84656005,84656484,84658468,84662375,84662530,84664552,84666232,84669893,84670815,84671308;84656005,84656484,84658468,84662375,84662530,84664552,84666232,84669893,84670815,84671308	1478;1466	hsa-SSX2IP_0001	18	6	9	4	6	10	6	NA	5	5	8	8		133	50	119	65	166	75	72	NA	94	78	73	85		0.133353	0.0534342	0.072636	0.0349474	0.0378089	0.0999094	0.0581201	NA	0.043751
chr1 : 84865385 | 84866138	chr1	84865385	84866138	+	+	exonic	-	ENSG00000171517.6	LPAR3	isExon-isExon	8486538584865380	8486613884866130	1508	hsa-LPAR3_0001	3	5	3	2	3	NA	1	NA	2	NA	1	5		4	11	5	7	5	NA	1	NA	3	NA	5	7		0.0222255	0.0445285	0.024212	0.0174737	0.0189045	NA	0.00968669	NA	0.0175004
chr1 : 85350415 | 85358847	chr1	85350415	85358847	+	NA	exonic	-	ENSG00000153904.21	DDAH1	isExon-isExon	8.53504e+23	8.53505e+23	294	hsa-DDAH1_0001	NA	1	NA	NA	4	1	2	NA	NA	NA	1	3		NA	266	NA	NA	325	207	174	NA	NA	NA	417	303		NA	0.0089057	NA	NA	0.0252059	0.00999094	0.0193734	NA	NA
chr1 : 85730508 | 85786461	chr1	85730508	85786461	+	+	exon	-	ENSG00000171502.15	COL24A1	inExon-isExon	85730508,85734749,85737396,85744666,85745441,85775674,85781220,85783496,85784113,85784259,85786354;85730508,85734749,85737396,85744666,85745441,85761396,85761531,85775674,85781220,85783496,85784113,85784259,85786354	85730692,85734964,85737505,85744834,85745506,85775709,85781273,85783558,85784166,85784366,85786461;85730692,85734964,85737505,85744834,85745506,85761422,85761566,85775709,85781273,85783558,85784166,85784366,85786461	1169;1232	hsa-COL24A1_0008	3	NA	NA	NA	NA	NA	NA	5	1	1	NA	1		34	NA	NA	NA	NA	NA	NA	24	8	21	NA	43		0.0222255	NA	NA	NA	NA	NA	NA	0.0510743	0.0087502
chr1 : 85775674 | 85786461	chr1	85775674	85786461	+	NA	exonic	-	ENSG00000171502.15	COL24A1	isExon-isExon	8.57757e+47	8.57757e+47	423	hsa-COL24A1_0006	2	3	NA	1	NA	1	NA	1	NA	NA	2	4		36	24	NA	41	NA	28	NA	21	NA	NA	26	34		0.014817	0.0267171	NA	0.00873684	NA	0.00999094	NA	0.0102149	NA
chr1 : 85987601 | 86023007	chr1	85987601	86023007	+	NA	NA	NA	NA	NA	NA	NA	NA	NA	hsa-COL24A1_0028	NA	NA	1	NA	NA	NA	NA	NA	1	NA	NA	3		NA	NA	21	NA	NA	NA	NA	NA	12	NA	NA	52		NA	NA	0.00807066	NA	NA	NA	NA	NA	0.0087502
chr1 : 86112567 | 86146183	chr1	86112567	86146183	+	+	exonic	-	ENSG00000171502.15	COL24A1	isExon-isExon	8.61126e+31	8.61126e+31	1543	hsa-COL24A1_0007	8	5	1	1	2	8	7	3	1	2	NA	5		39	19	36	42	32	34	39	20	10	11	NA	36		0.0592681	0.0445285	0.00807066	0.00873684	0.012603	0.0799275	0.0678068	0.0306446	0.0087502
chr1 : 86124845 | 86146183	chr1	86124845	86146183	+	+	exonic	-	ENSG00000171502.15	COL24A1	isExon-isExon	8612484586146110	8612621486146180	1435	hsa-COL24A1_0005	3	3	NA	NA	NA	1	5	NA	3	2	NA	3		47	24	NA	NA	NA	34	39	NA	12	14	NA	44		0.0222255	0.0267171	NA	NA	NA	0.00999094	0.0484334	NA	0.0262506
chr1 : 86715724 | 86719635	chr1	86715724	86719635	+	NA	exonic	+	ENSG00000097033.14	SH3GLB1	isExon-isExon	8671572486719500	8671586586719630	271	hsa-SH3GLB1_0006	NA	NA	NA	1	1	NA	2	NA	NA	NA	1	1		NA	NA	NA	81	81	NA	72	NA	NA	NA	160	112		NA	NA	NA	0.00873684	0.00630149	NA	0.0193734	NA	NA
chr1 : 86715724 | 86724405	chr1	86715724	86724405	+	NA	exonic	+	ENSG00000097033.14	SH3GLB1	isExon-isExon	8.67157e+31	8.67159e+31	498	hsa-SH3GLB1_0001	3	4	2	NA	1	4	2	NA	3	1	NA	NA		103	81	52	NA	73	50	55	NA	61	73	NA	NA		0.0222255	0.0356228	0.0161413	NA	0.00630149	0.0399637	0.0193734	NA	0.0262506
chr1 : 86715724 | 86735179	chr1	86715724	86735179	+	+	exonic	+	ENSG00000097033.14	SH3GLB1	isExon-isExon	86715724,86719507,86722540,86724313,86734602,86735079;86715724,86719507,86722540,86724313,86728403,86730088,86734602,86735079;86715724,86719507,86722540,86724313,86728403,86734602,86735079	86715865,86719635,86722673,86724405,86734691,86735179;86715865,86719635,86722673,86724405,86728441,86730111,86734691,86735179;86715865,86719635,86722673,86724405,86728489,86734691,86735179	689;752;776	hsa-SH3GLB1_0002	6	4	NA	1	2	1	NA	NA	5	3	2	5		98	99	NA	67	66	50	NA	NA	67	88	110	94		0.0444511	0.0356228	NA	0.00873684	0.012603	0.00999094	NA	NA	0.043751
chr1 : 86715724 | 86742436	chr1	86715724	86742436	+	NA	exonic	+	ENSG00000097033.14	SH3GLB1	isExon-isExon	86715724,86719507,86722540,86724313,86728403,86730088,86734602,86735079,86742208;86715724,86719507,86722540,86724313,86728403,86734602,86735079,86742208;86715724,86719507,86722540,86724313,86734602,86735079,86742208	86715865,86719635,86722673,86724405,86728441,86730111,86734691,86735179,86742436;86715865,86719635,86722673,86724405,86728489,86734691,86735179,86742436;86715865,86719635,86722673,86724405,86734691,86735179,86742436	981;1005;918	hsa-SH3GLB1_0004	2	2	NA	NA	3	1	NA	2	1	NA	NA	2		86	90	NA	NA	63	44	NA	48	67	NA	NA	81		0.014817	0.0178114	NA	NA	0.0189045	0.00999094	NA	0.0204297	0.0087502
chr1 : 86715724 | 86743235	chr1	86715724	86743235	+	+	exon	+	ENSG00000097033.14	SH3GLB1	isExon-inExon	86715724,86719507,86722540,86724313,86728403,86730088,86734602,86735079,86742208,86743128;86715724,86719507,86722540,86724313,86728403,86734602,86735079,86742208,86743128;86715724,86719507,86722540,86724313,86734602,86735079,86742208,86743128	86715865,86719635,86722673,86724405,86728441,86730111,86734691,86735179,86742436,86743235;86715865,86719635,86722673,86724405,86728489,86734691,86735179,86742436,86743235;86715865,86719635,86722673,86724405,86734691,86735179,86742436,86743235	1089;1113;1026	hsa-SH3GLB1_0017	2	NA	4	2	2	4	5	1	3	8	3	4		79	NA	33	43	49	29	57	28	65	86	112	61		0.014817	NA	0.0322827	0.0174737	0.012603	0.0399637	0.0484334	0.0102149	0.0262506
chr1 : 86719507 | 86724405	chr1	86719507	86724405	+	NA	exonic	+	ENSG00000097033.14	SH3GLB1	isExon-isExon	8.67195e+23	8.67196e+23	356	hsa-SH3GLB1_0003	NA	NA	3	1	NA	NA	1	NA	NA	NA	NA	NA		NA	NA	83	76	NA	NA	64	NA	NA	NA	NA	NA		NA	NA	0.024212	0.00873684	NA	NA	0.00968669	NA	NA
chr1 : 86722540 | 86724405	chr1	86722540	86724405	+	NA	exonic	+	ENSG00000097033.14	SH3GLB1	isExon-isExon	8672254086724310	8672267386724400	227	hsa-SH3GLB1_0010	NA	1	1	NA	1	NA	1	NA	NA	2	1	NA		NA	94	94	NA	86	NA	55	NA	NA	113	120	NA		NA	0.0089057	0.00807066	NA	0.00630149	NA	0.00968669	NA	NA
chr1 : 88528836 | 88570859	chr1	88528836	88570859	+	NA	exonic	-	ENSG00000237505.8	PKN2-AS1	isExon-isExon	8.85288e+39	8.85289e+39	587	hsa-PKN2-AS1_0001	3	NA	2	NA	NA	NA	NA	NA	1	NA	NA	NA		4	NA	3	NA	NA	NA	NA	NA	2	NA	NA	NA		0.0222255	NA	0.0161413	NA	NA	NA	NA	NA	0.0087502
chr1 : 88740988 | 88760376	chr1	88740988	88760376	+	NA	exonic	+	ENSG00000065243.20	PKN2	isExon-isExon	8874098888760220	8874128888760370	456	hsa-PKN2_0004	NA	1	NA	NA	2	NA	NA	1	NA	NA	NA	2		NA	76	NA	NA	109	NA	NA	31	NA	NA	NA	60		NA	0.0089057	NA	NA	0.012603	NA	NA	0.0102149	NA
chr1 : 88740988 | 88771879	chr1	88740988	88771879	+	NA	exonic	+	ENSG00000065243.20	PKN2	isExon-isExon	8.8741e+39	8.87413e+39	937	hsa-PKN2_0009	NA	1	4	NA	NA	NA	NA	2	NA	NA	2	NA		NA	53	55	NA	NA	NA	NA	34	NA	NA	46	NA		NA	0.0089057	0.0322827	NA	NA	NA	NA	0.0204297	NA
chr1 : 88740988 | 88786213	chr1	88740988	88786213	+	+	exonic	+	ENSG00000065243.20	PKN2	isExon-isExon	8.8741e+55	8.87413e+55	1233	hsa-PKN2_0002	8	2	5	3	5	5	3	6	5	3	2	4		31	37	49	42	62	37	26	37	34	53	55	48		0.0592681	0.0178114	0.0403533	0.0262105	0.0315074	0.0499547	0.0290601	0.0612892	0.043751
chr1 : 88770352 | 88771879	chr1	88770352	88771879	+	+	exonic	+	ENSG00000065243.20	PKN2	isExon-isExon	8.87704e+23	8.87705e+23	481	hsa-PKN2_0001	NA	1	3	NA	NA	NA	NA	NA	2	4	2	NA		NA	77	72	NA	NA	NA	NA	NA	55	93	39	NA		NA	0.0089057	0.024212	NA	NA	NA	NA	NA	0.0175004
chr1 : 88770352 | 88786213	chr1	88770352	88786213	+	+	exonic	+	ENSG00000065243.20	PKN2	isExon-isExon	8.87704e+39	8.87705e+39	777	hsa-PKN2_0003	3	2	4	5	7	1	4	NA	7	8	5	5		51	61	66	39	72	42	37	NA	49	82	48	49		0.0222255	0.0178114	0.0322827	0.0436842	0.0441104	0.00999094	0.0387468	NA	0.0612514
chr1 : 88770352 | 88807775	chr1	88770352	88807775	+	NA	exonic	+	ENSG00000065243.20	PKN2	isExon-isExon	88770352,88771421,88771663,88784639,88786104,88804391,88804846,88805497,88805891,88807313,88807529,88807684;88770352,88771421,88771663,88784639,88786104,88804846,88805497,88805891,88807313,88807529,88807684	88770469,88771566,88771879,88784824,88786213,88804534,88804921,88805671,88806017,88807443,88807604,88807775;88770469,88771566,88771879,88784824,88786213,88804921,88805671,88806017,88807443,88807604,88807775	1598;1454	hsa-PKN2_0013	1	2	NA	NA	NA	NA	NA	NA	NA	NA	1	1		60	73	NA	NA	NA	NA	NA	NA	NA	NA	57	74		0.00740852	0.0178114	NA	NA	NA	NA	NA	NA	NA
chr1 : 88770352 | 88813733	chr1	88770352	88813733	+	NA	exonic	+	ENSG00000065243.20	PKN2	isExon-isExon	88770352,88771421,88771663,88784639,88786104,88804391,88804846,88805497,88805891,88807313,88807529,88807684,88813557;88770352,88771421,88771663,88784639,88786104,88804846,88805497,88805891,88807313,88807529,88807684,88813557	88770469,88771566,88771879,88784824,88786213,88804534,88804921,88805671,88806017,88807443,88807604,88807775,88813733;88770469,88771566,88771879,88784824,88786213,88804921,88805671,88806017,88807443,88807604,88807775,88813733	1775;1631	hsa-PKN2_0021	2	NA	1	NA	NA	1	1	NA	NA	1	NA	NA		61	NA	60	NA	NA	45	46	NA	NA	96	NA	NA		0.014817	NA	0.00807066	NA	NA	0.00999094	0.00968669	NA	NA
chr1 : 88784639 | 88786213	chr1	88784639	88786213	+	NA	exonic	+	ENSG00000065243.20	PKN2	isExon-isExon	8878463988786100	8878482488786210	296	hsa-PKN2_0006	3	2	1	1	NA	NA	NA	NA	1	1	NA	NA		58	59	66	49	NA	NA	NA	NA	46	78	NA	NA		0.0222255	0.0178114	0.00807066	0.00873684	NA	NA	NA	NA	0.0087502
chr1 : 88786104 | 88806017	chr1	88786104	88806017	+	+	exonic	+	ENSG00000065243.20	PKN2	isExon-isExon	88786104,88804846,88805497,88805891;88786104,88804391,88804846,88805497,88805891	88786213,88804921,88805671,88806017;88786213,88804534,88804921,88805671,88806017	488;632	hsa-PKN2_0025	NA	1	NA	NA	1	1	NA	1	5	1	4	1		NA	74	NA	NA	48	55	NA	60	60	75	64	65		NA	0.0089057	NA	NA	0.00630149	0.00999094	NA	0.0102149	0.043751
chr1 : 88936099 | 88955225	chr1	88936099	88955225	+	NA	exon	-	ENSG00000137944.18	KYAT3	inExon-isExon	8.89361e+47	8.89362e+47	662	hsa-KYAT3_0004	NA	NA	NA	NA	NA	2	NA	2	NA	1	NA	NA		NA	NA	NA	NA	NA	61	NA	12	NA	59	NA	NA		NA	NA	NA	NA	NA	0.0199819	NA	0.0204297	NA
chr1 : 88936099 | 88969467	chr1	88936099	88969467	+	+	exon	-	ENSG00000137944.18	KYAT3	inExon-isExon	88936099,88943005,88943350,88949091,88953063,88955149,88961167,88961381,88962059,88964556,88964829,88968670,88969409;88936099,88943005,88943350,88949091,88953063,88955149,88961167,88961381,88962059,88964829,88968670,88969409	88936245,88943091,88943423,88949277,88953152,88955225,88961287,88961506,88962145,88964712,88964978,88968814,88969467;88936245,88943091,88943423,88949277,88953152,88955225,88961287,88961506,88962145,88964978,88968814,88969467	1507;1350	hsa-KYAT3_0003	1	NA	4	NA	NA	NA	NA	1	3	NA	3	4		41	NA	43	NA	NA	NA	NA	25	34	NA	41	33		0.00740852	NA	0.0322827	NA	NA	NA	NA	0.0102149	0.0262506
chr1 : 89117644 | 89120290	chr1	89117644	89120290	+	NA	NA	NA	NA	NA	NA	NA	NA	NA	hsa-GBP2_0003	NA	NA	1	NA	2	NA	NA	2	NA	NA	1	1		NA	NA	13	NA	12	NA	NA	13	NA	NA	68	7		NA	NA	0.00807066	NA	0.012603	NA	NA	0.0204297	NA
chr1 : 89549915 | 89584789	chr1	89549915	89584789	+	NA	exonic	+	ENSG00000197147.15	LRRC8B	isExon-isExon	8.95499e+47	8.955e+47	2762	hsa-LRRC8B_0002	2	1	NA	NA	2	NA	1	2	NA	1	NA	1		99	45	NA	NA	49	NA	77	23	NA	33	NA	71		0.014817	0.0089057	NA	NA	0.012603	NA	0.00968669	0.0204297	NA
chr1 : 89568247 | 89584789	chr1	89568247	89584789	+	+	exonic	+	ENSG00000197147.15	LRRC8B	isExon-isExon	89568247,89568439,89579591,89582625;89568247,89568439,89572474,89579591,89582625	89568307,89568493,89579688,89584789;89568307,89568493,89572612,89579688,89584789	2379;2518	hsa-LRRC8B_0004	2	2	12	1	2	5	8	NA	4	3	1	4		133	58	127	71	47	85	98	NA	77	63	67	97		0.014817	0.0178114	0.096848	0.00873684	0.012603	0.0499547	0.0774935	NA	0.0350008
chr1 : 89568247 | 89592900	chr1	89568247	89592900	+	NA	exon	+	ENSG00000197147.15	LRRC8B	isExon-inExon	89568247,89568439,89579591,89582625,89588313,89592771;89568247,89568439,89579591,89582625,89592771;89568247,89568439,89572474,89579591,89582625,89592771	89568307,89568493,89579688,89584789,89588368,89592900;89568307,89568493,89579688,89584789,89592900;89568307,89568493,89572612,89579688,89584789,89592900	2565;2509;2648	hsa-LRRC8B_0005	1	NA	NA	NA	1	2	NA	NA	NA	3	1	NA		182	NA	NA	NA	110	152	NA	NA	NA	101	87	NA		0.00740852	NA	NA	NA	0.00630149	0.0199819	NA	NA	NA
chr1 : 89579591 | 89584789	chr1	89579591	89584789	+	NA	exonic	+	ENSG00000197147.15	LRRC8B	isExon-isExon	8957959189582620	8957968889584780	2263	hsa-LRRC8B_0001	NA	NA	NA	1	NA	NA	4	NA	1	2	NA	NA		NA	NA	NA	47	NA	NA	81	NA	51	34	NA	NA		NA	NA	NA	0.00873684	NA	NA	0.0387468	NA	0.0087502
chr1 : 89686470 | 89714851	chr1	89686470	89714851	+	+	exon	+	ENSG00000171488.15	LRRC8C	isExon-inExon	8968647089712700	8968661189714850	2285	hsa-LRRC8C_0001	1	2	2	1	1	1	1	NA	3	2	NA	NA		50	23	54	39	47	38	27	NA	28	33	NA	NA		0.00740852	0.0178114	0.0161413	0.00873684	0.00630149	0.00999094	0.00968669	NA	0.0262506
chr1 : 89712709 | 89714851	chr1	89712709	89714851	+	NA	exon	+	ENSG00000171488.15	LRRC8C	isExon-inExon	8971270989712700	8971485189719530	8968	hsa-LRRC8C_0002	NA	2	2	1	NA	NA	NA	NA	NA	NA	NA	1		NA	22	50	34	NA	NA	NA	NA	NA	NA	NA	39		NA	0.0178114	0.0161413	0.00873684	NA	NA	NA	NA	NA
chr1 : 90916640 | 90918154	chr1	90916640	90918154	+	+	exon	-	ENSG00000122482.21	ZNF644	inExon-isExon	9091664090918050	9091699090918150	454	hsa-ZNF644_0006	3	NA	NA	3	NA	NA	3	NA	NA	4	4	2		86	NA	NA	58	NA	NA	58	NA	NA	72	57	80		0.0222255	NA	NA	0.0262105	NA	NA	0.0290601	NA	NA
chr1 : 90916640 | 90941309	chr1	90916640	90941309	+	NA	exon	-	ENSG00000122482.21	ZNF644	inExon-isExon	9.09166e+31	9.0917e+31	4098	hsa-ZNF644_0008	2	1	NA	NA	1	NA	1	NA	NA	NA	NA	NA		82	64	NA	NA	50	NA	57	NA	NA	NA	NA	NA		0.014817	0.0089057	NA	NA	0.00630149	NA	0.00968669	NA	NA
chr1 : 90916640 | 90982370	chr1	90916640	90982370	+	+	exon	-	ENSG00000122482.21	ZNF644	inExon-isExon	90916640,90918052,90982310;90916640,90918052,90937485,90938272,90982310;90916640,90918052,90973153,90982310	90916990,90918154,90982370;90916990,90918154,90938090,90941309,90982370;90916990,90918154,90973213,90982370	515;4159;576	hsa-ZNF644_0007	5	5	7	NA	2	3	5	3	4	3	NA	1		85	44	60	NA	47	56	36	42	57	59	NA	60		0.0370426	0.0445285	0.0564947	NA	0.012603	0.0299728	0.0484334	0.0306446	0.0350008
chr1 : 90935408 | 90982370	chr1	90935408	90982370	+	NA	mix	-	ENSG00000122482.21	ZNF644	intronic-isExon	90935408,90982310;90935408,90935408;90935408,90938272,90982310;90935408,90935408;90935408,90982310	90941309,90982370;90982370,90982370;90938090,90941309,90982370;90982370,90935528;90973213,90982370	5963;93926;5782;47084;37867	hsa-ZNF644_0003	NA	NA	3	2	NA	NA	NA	1	2	2	NA	NA		NA	NA	30	26	NA	NA	NA	32	40	37	NA	NA		NA	NA	0.024212	0.0174737	NA	NA	NA	0.0102149	0.0175004
chr1 : 90937485 | 90982370	chr1	90937485	90982370	+	NA	exonic	-	ENSG00000122482.21	ZNF644	isExon-isExon	9.09375e+23	9.09381e+23	3705	hsa-ZNF644_0001	NA	NA	1	NA	2	2	NA	5	NA	NA	4	5		NA	NA	60	NA	61	67	NA	56	NA	NA	61	82		NA	NA	0.00807066	NA	0.012603	0.0199819	NA	0.0510743	NA
chr1 : 91343430 | 91353299	chr1	91343430	91353299	+	+	exonic	-	ENSG00000162669.16	HFM1	isExon-isExon	9.13434e+55	9.13435e+55	650	hsa-HFM1_0001	1	3	2	NA	2	2	2	NA	1	5	2	NA		8	10	9	NA	9	6	12	NA	4	19	9	NA		0.00740852	0.0267171	0.0161413	NA	0.012603	0.0199819	0.0193734	NA	0.0087502
chr1 : 91347429 | 91353299	chr1	91347429	91353299	+	NA	NA	NA	NA	NA	NA	NA	NA	NA	hsa-HFM1_0019	NA	NA	2	NA	NA	NA	NA	NA	NA	3	NA	1		NA	NA	10	NA	NA	NA	NA	NA	NA	14	NA	12		NA	NA	0.0161413	NA	NA	NA	NA	NA	NA
chr1 : 91861471 | 91866842	chr1	91861471	91866842	+	NA	exonic	-	ENSG00000069702.11	TGFBR3	isExon-isExon	9186147191866750	9186164491866840	261	hsa-TGFBR3_0014	2	NA	1	1	2	NA	NA	1	1	2	NA	NA		11	NA	16	17	11	NA	NA	23	11	60	NA	NA		0.014817	NA	0.00807066	0.00873684	0.012603	NA	NA	0.0102149	0.0087502
chr1 : 92042823 | 92045660	chr1	92042823	92045660	+	+	exonic	+	ENSG00000172031.7	EPHX4	isExon-isExon	9204282392045530	9204298092045660	287	hsa-EPHX4_0001	4	2	3	2	2	3	2	2	3	3	4	3		95	58	118	44	50	67	72	17	53	42	51	65		0.0296341	0.0178114	0.024212	0.0174737	0.012603	0.0299728	0.0193734	0.0204297	0.0262506
chr1 : 92042823 | 92050420	chr1	92042823	92050420	+	+	exonic	+	ENSG00000172031.7	EPHX4	isExon-isExon	9.20428e+23	9.2043e+23	391	hsa-EPHX4_0002	NA	2	NA	1	3	3	1	NA	1	1	1	NA		NA	61	NA	42	52	59	78	NA	51	43	45	NA		NA	0.0178114	NA	0.00873684	0.0189045	0.0299728	0.00968669	NA	0.0087502
chr1 : 92042823 | 92052658	chr1	92042823	92052658	+	NA	NA	NA	NA	NA	NA	NA	NA	NA	hsa-EPHX4_0003	1	NA	NA	1	NA	NA	4	NA	NA	NA	NA	NA		79	NA	NA	39	NA	NA	77	NA	NA	NA	NA	NA		0.00740852	NA	NA	0.00873684	NA	NA	0.0387468	NA	NA
chr1 : 92088698 | 92129776	chr1	92088698	92129776	+	+	exonic	+	ENSG00000189195.15	BTBD8	isExon-isExon	9.20887e+31	9.20889e+31	603	hsa-BTBD8_0001	NA	3	4	NA	3	NA	4	4	1	3	10	2		NA	31	21	NA	32	NA	16	35	37	27	28	38		NA	0.0267171	0.0322827	NA	0.0189045	NA	0.0387468	0.0408595	0.0087502
chr1 : 92177811 | 92180416	chr1	92177811	92180416	+	NA	exon	+	ENSG00000189195.15	BTBD8	isExon-inExon	9.21778e+23	9.21779e+23	380	hsa-BTBD8_0007	NA	NA	3	NA	NA	NA	NA	NA	NA	NA	5	NA		NA	NA	531	NA	NA	NA	NA	NA	NA	NA	249	NA		NA	NA	0.024212	NA	NA	NA	NA	NA	NA
chr1 : 92177811 | 92182595	chr1	92177811	92182595	+	NA	exonic	+	ENSG00000189195.15	BTBD8	isExon-isExon	9.21778e+23	9.21779e+23	2559	hsa-KIAA1107_0002	2	NA	5	3	NA	3	NA	2	NA	NA	1	NA		341	NA	386	212	NA	279	NA	81	NA	NA	163	NA		0.014817	NA	0.0403533	0.0262105	NA	0.0299728	NA	0.0204297	NA
chr1 : 92301476 | 92345914	chr1	92301476	92345914	+	+	exonic	+	ENSG00000122484.9	RPAP2	isExon-isExon	9.23015e+71	9.23016e+71	1569	hsa-RPAP2_0012	NA	4	NA	NA	NA	NA	NA	NA	3	NA	2	1		NA	50	NA	NA	NA	NA	NA	NA	48	NA	31	59		NA	0.0356228	NA	NA	NA	NA	NA	NA	0.0262506
chr1 : 92320599 | 92324375	chr1	92320599	92324375	+	+	exonic	+	ENSG00000122484.9	RPAP2	isExon-isExon	9232059992323440	9232063492324370	967	hsa-RPAP2_0004	2	NA	1	4	NA	NA	NA	1	3	4	3	2		63	NA	74	68	NA	NA	NA	49	51	58	73	73		0.014817	NA	0.00807066	0.0349474	NA	NA	NA	0.0102149	0.0262506
chr1 : 92320599 | 92345914	chr1	92320599	92345914	+	+	exonic	+	ENSG00000122484.9	RPAP2	isExon-isExon	9.23206e+39	9.23206e+39	1200	hsa-RPAP2_0008	NA	NA	6	3	7	2	4	1	7	5	10	6		NA	NA	57	48	51	34	51	20	47	49	34	62		NA	NA	0.048424	0.0262105	0.0441104	0.0199819	0.0387468	0.0102149	0.0612514
chr1 : 92323445 | 92345914	chr1	92323445	92345914	+	NA	exonic	+	ENSG00000122484.9	RPAP2	isExon-isExon	9.23234e+31	9.23244e+31	1164	hsa-RPAP2_0002	NA	NA	2	NA	2	1	4	NA	NA	NA	NA	NA		NA	NA	64	NA	51	51	59	NA	NA	NA	NA	NA		NA	NA	0.0161413	NA	0.012603	0.00999094	0.0387468	NA	NA
chr1 : 92333391 | 92345914	chr1	92333391	92345914	+	+	exonic	+	ENSG00000122484.9	RPAP2	isExon-isExon	9.23334e+23	9.23335e+23	233	hsa-RPAP2_0001	8	13	6	4	16	7	4	3	7	9	6	13		74	83	92	74	66	59	71	46	65	70	55	82		0.0592681	0.115774	0.048424	0.0349474	0.100824	0.0699365	0.0387468	0.0306446	0.0612514
chr1 : 92333391 | 92363770	chr1	92333391	92363770	+	NA	mix	+	ENSG00000122484.9	RPAP2	isExon-intronic	9.23334e+23	9.23335e+23	18089	hsa-RPAP2_0022	NA	NA	2	NA	NA	1	1	NA	NA	2	NA	1		NA	NA	63	NA	NA	44	43	NA	NA	52	NA	51		NA	NA	0.0161413	NA	NA	0.00999094	0.00968669	NA	NA
chr1 : 92333391 | 92380873	chr1	92333391	92380873	+	+	exonic	+	ENSG00000122484.9	RPAP2	isExon-isExon	9.23334e+31	9.23335e+31	383	hsa-RPAP2_0007	12	18	14	12	13	8	10	3	6	13	11	13		61	66	73	60	59	51	56	47	50	64	46	67		0.0889022	0.160303	0.112989	0.104842	0.0819193	0.0799275	0.0968669	0.0306446	0.0525012
chr1 : 92563642 | 92607727	chr1	92563642	92607727	+	NA	exonic	-	ENSG00000067208.15	EVI5	isExon-isExon	9.25636e+23	9.25637e+23	339	hsa-EVI5_0011	2	NA	1	3	NA	NA	1	NA	NA	3	4	NA		59	NA	75	37	NA	NA	36	NA	NA	61	64	NA		0.014817	NA	0.00807066	0.0262105	NA	NA	0.00968669	NA	NA
chr1 : 92563642 | 92636336	chr1	92563642	92636336	+	+	exonic	-	ENSG00000067208.15	EVI5	isExon-isExon	9.25636e+47	9.25637e+47	774	hsa-EVI5_0001	5	6	5	6	3	2	8	8	7	8	10	9		76	56	83	57	57	51	38	33	62	87	70	57		0.0370426	0.0534342	0.0403533	0.052421	0.0189045	0.0199819	0.0774935	0.0817189	0.0612514
chr1 : 92563642 | 92704744	chr1	92563642	92704744	+	+	exonic	-	ENSG00000067208.15	EVI5	isExon-isExon	92563642,92605307,92607581,92624176,92625794,92636202,92663420,92665939,92677158,92693802,92694299,92695310,92697860,92702141,92703395,92704555;92563642,92605307,92607581,92624176,92625794,92636202,92665939,92677158,92693802,92694299,92695310,92697860,92702141,92703395,92704555;92563642,92605307,92607581,92624176,92625794,92636202,92662719,92663420,92665939,92677158,92693802,92694299,92695310,926…	92563737,92605402,92607727,92624334,92625934,92636336,92663452,92665992,92677218,92693899,92694388,92695453,92697985,92702215,92703619,92704744;92563737,92605402,92607727,92624334,92625934,92636336,92665992,92677218,92693899,92694388,92695453,92697985,92702215,92703619,92704744;92563737,92605402,92607727,92624334,92625934,92636336,92662865,92663452,92665992,92677218,92693899,92694388,92695453,926…	1870;1837;2017	hsa-EVI5_0004	3	NA	NA	NA	5	1	3	NA	4	NA	6	4		41	NA	NA	NA	51	42	24	NA	47	NA	52	40		0.0222255	NA	NA	NA	0.0315074	0.00999094	0.0290601	NA	0.0350008
chr1 : 92605307 | 92607727	chr1	92605307	92607727	+	NA	exonic	-	ENSG00000067208.15	EVI5	isExon-isExon	9260530792607580	9260540292607720	243	hsa-EVI5_0031	NA	NA	1	NA	NA	NA	NA	2	NA	NA	2	NA		NA	NA	86	NA	NA	NA	NA	34	NA	NA	103	NA		NA	NA	0.00807066	NA	NA	NA	NA	0.0204297	NA
chr1 : 92605307 | 92625934	chr1	92605307	92625934	+	NA	exonic	-	ENSG00000067208.15	EVI5	isExon-isExon	9.26053e+31	9.26054e+31	543	hsa-EVI5_0022	4	NA	1	2	NA	NA	NA	1	5	NA	1	NA		85	NA	87	78	NA	NA	NA	67	87	NA	118	NA		0.0296341	NA	0.00807066	0.0174737	NA	NA	NA	0.0102149	0.043751
chr1 : 92605307 | 92636336	chr1	92605307	92636336	+	+	exonic	-	ENSG00000067208.15	EVI5	isExon-isExon	9.26053e+39	9.26054e+39	678	hsa-EVI5_0002	14	4	2	7	9	4	8	2	5	5	6	11		100	86	94	85	82	63	57	43	88	117	111	89		0.103719	0.0356228	0.0161413	0.0611579	0.0567134	0.0399637	0.0774935	0.0204297	0.043751
chr1 : 92605307 | 92704744	chr1	92605307	92704744	+	NA	exonic	-	ENSG00000067208.15	EVI5	isExon-isExon	92605307,92607581,92624176,92625794,92636202,92665939,92677158,92693802,92694299,92695310,92697860,92702141,92703395,92704555;92605307,92607581,92624176,92625794,92636202,92662719,92663420,92665939,92677158,92693802,92694299,92695310,92697860,92702141,92703395,92704555;92605307,92607581,92624176,92625794,92636202,92663420,92665939,92677158,92693802,92694299,92695310,92697860,92702141,92703395,927…	92605402,92607727,92624334,92625934,92636336,92665992,92677218,92693899,92694388,92695453,92697985,92702215,92703619,92704744;92605402,92607727,92624334,92625934,92636336,92662865,92663452,92665992,92677218,92693899,92694388,92695453,92697985,92702215,92703619,92704744;92605402,92607727,92624334,92625934,92636336,92663452,92665992,92677218,92693899,92694388,92695453,92697985,92702215,92703619,927…	1741;1921;1774	hsa-EVI5_0005	NA	NA	2	2	NA	NA	4	NA	NA	NA	NA	NA		NA	NA	62	71	NA	NA	42	NA	NA	NA	NA	NA		NA	NA	0.0161413	0.0174737	NA	NA	0.0387468	NA	NA
chr1 : 92662719 | 92704744	chr1	92662719	92704744	+	+	exonic	-	ENSG00000067208.15	EVI5	isExon-isExon	9.26627e+87	9.26629e+87	1243	hsa-EVI5_0021	2	NA	NA	NA	NA	NA	NA	NA	NA	3	2	1		55	NA	NA	NA	NA	NA	NA	NA	NA	40	52	29		0.014817	NA	NA	NA	NA	NA	NA	NA	NA
chr1 : 92663420 | 92704744	chr1	92663420	92704744	+	NA	exonic	-	ENSG00000067208.15	EVI5	isExon-isExon	9.26634e+79	9.26635e+79	1096	hsa-EVI5_0042	1	1	3	2	NA	1	NA	3	NA	NA	NA	3		51	56	80	59	NA	55	NA	39	NA	NA	NA	52		0.00740852	0.0089057	0.024212	0.0174737	NA	0.00999094	NA	0.0306446	NA
chr1 : 92665939 | 92704744	chr1	92665939	92704744	+	NA	exonic	-	ENSG00000067208.15	EVI5	isExon-isExon	9.26659e+71	9.2666e+71	1063	hsa-EVI5_0007	NA	NA	NA	NA	4	NA	NA	NA	NA	NA	NA	4		NA	NA	NA	NA	68	NA	NA	NA	NA	NA	NA	61		NA	NA	NA	NA	0.0252059	NA	NA	NA	NA
chr1 : 92677158 | 92704744	chr1	92677158	92704744	+	+	exonic	-	ENSG00000067208.15	EVI5	isExon-isExon	9.26772e+63	9.26772e+63	1009	hsa-EVI5_0006	NA	NA	3	NA	NA	NA	NA	NA	2	3	1	NA		NA	NA	100	NA	NA	NA	NA	NA	67	77	72	NA		NA	NA	0.024212	NA	NA	NA	NA	NA	0.0175004
chr1 : 92693802 | 92704744	chr1	92693802	92704744	+	NA	exonic	-	ENSG00000067208.15	EVI5	isExon-isExon	9.26938e+55	9.26939e+55	948	hsa-EVI5_0003	NA	2	NA	NA	NA	3	3	NA	NA	3	NA	2		NA	74	NA	NA	NA	63	43	NA	NA	69	NA	61		NA	0.0178114	NA	NA	NA	0.0299728	0.0290601	NA	NA
chr1 : 92725598 | 92736627	chr1	92725598	92736627	+	NA	mix	-	ENSG00000067208.15	EVI5	intronic-isExon	9272559892725590	9273662792736620	22060	hsa-EVI5_0061	NA	NA	1	1	NA	2	NA	2	NA	NA	8	NA		NA	NA	38	32	NA	20	NA	25	NA	NA	33	NA		NA	NA	0.00807066	0.00873684	NA	0.0199819	NA	0.0204297	NA
chr1 : 93544107 | 93549426	chr1	93544107	93549426	+	NA	exonic	+	ENSG00000137942.18	FNBP1L	isExon-isExon	9.35441e+31	9.35442e+31	487	hsa-FNBP1L_0005	2	NA	NA	NA	NA	1	NA	NA	NA	NA	NA	3		37	NA	NA	NA	NA	33	NA	NA	NA	NA	NA	35		0.014817	NA	NA	NA	NA	0.00999094	NA	NA	NA
chr1 : 93567279 | 93567851	chr1	93567279	93567851	+	+	exonic	-	ENSG00000137936.18	BCAR3	isExon-isExon	9356727993567740	9356749193567850	325	hsa-BCAR3_0004	1	2	NA	1	3	3	1	3	2	NA	4	3		25	21	NA	26	44	12	14	14	15	NA	26	29		0.00740852	0.0178114	NA	0.00873684	0.0189045	0.0299728	0.00968669	0.0306446	0.0175004
chr1 : 93876268 | 93877862	chr1	93876268	93877862	+	+	exonic	-	ENSG00000067334.14	DNTTIP2	isExon-isExon	9387626893876260	9387786293877860	3190	hsa-DNTTIP2_0001	6	NA	NA	2	3	4	NA	1	2	2	NA	2		56	NA	NA	50	82	40	NA	29	49	46	NA	43		0.0444511	NA	NA	0.0174737	0.0189045	0.0399637	NA	0.0102149	0.0175004
chr1 : 93894614 | 93897898	chr1	93894614	93897898	+	+	exonic	-	ENSG00000023909.10	GCLM	isExon-isExon	9.38946e+23	9.38947e+23	378	hsa-GCLM_0004	3	3	2	NA	NA	NA	NA	NA	2	3	2	2		49	58	49	NA	NA	NA	NA	NA	58	40	44	44		0.0222255	0.0267171	0.0161413	NA	NA	NA	NA	NA	0.0175004
chr1 : 93894614 | 93901669	chr1	93894614	93901669	+	+	exonic	-	ENSG00000023909.10	GCLM	isExon-isExon	9.38946e+31	9.38947e+31	463	hsa-GCLM_0001	9	9	9	3	3	3	6	NA	2	10	4	12		45	43	36	18	17	40	32	NA	52	34	48	39		0.0666766	0.0801513	0.072636	0.0262105	0.0189045	0.0299728	0.0581201	NA	0.0175004
chr1 : 94455733 | 94480606	chr1	94455733	94480606	+	NA	mix	+	ENSG00000117528.14	ABCD3	intronic-isExon	94455733,94464775,94467919,94473766,94475143,94475614,94478259,94480464;94455733,94464775,94467919,94472173,94475143,94475614,94478259,94480464;94455733,94455733	94458643,94464873,94468007,94473835,94475240,94475737,94478315,94480606;94458643,94464873,94468007,94472242,94475240,94475737,94478315,94480606;94480606,94480606	3591;3591;49748	hsa-ABCD3_0032	NA	NA	2	NA	1	NA	NA	NA	NA	NA	1	1		NA	NA	60	NA	20	NA	NA	NA	NA	NA	41	32		NA	NA	0.0161413	NA	0.00630149	NA	NA	NA	NA
chr1 : 94458607 | 94480606	chr1	94458607	94480606	+	+	exonic	+	ENSG00000117528.14	ABCD3	isExon-isExon	94458607,94464775,94467919,94473766,94475143,94475614,94478259,94480464;94458607,94464775,94467919,94472173,94475143,94475614,94478259,94480464	94458643,94464873,94468007,94473835,94475240,94475737,94478315,94480606;94458643,94464873,94468007,94472242,94475240,94475737,94478315,94480606	717;717	hsa-ABCD3_0004	2	1	5	NA	NA	1	7	4	3	4	NA	2		68	76	82	NA	NA	53	41	50	45	69	NA	48		0.014817	0.0089057	0.0403533	NA	NA	0.00999094	0.0678068	0.0408595	0.0262506
chr1 : 94458607 | 94487983	chr1	94458607	94487983	+	+	NA	NA	NA	NA	NA	NA	NA	NA	hsa-ABCD3_0019	1	NA	NA	NA	2	NA	NA	NA	1	1	1	1		40	NA	NA	NA	83	NA	NA	NA	40	61	52	54		0.00740852	NA	NA	NA	0.012603	NA	NA	NA	0.0087502
chr1 : 94458607 | 94491247	chr1	94458607	94491247	+	NA	exonic	+	ENSG00000117528.14	ABCD3	isExon-isExon	94458607,94464775,94467919,94472173,94475143,94475614,94478259,94480464,94483170,94487542,94487694,94487892,94489725,94489903,94491184;94458607,94464775,94467919,94473766,94475143,94475614,94478259,94480464,94483170,94487542,94487694,94487892,94489725,94489903,94491184	94458643,94464873,94468007,94472242,94475240,94475737,94478315,94480606,94483239,94487611,94487791,94487983,94489816,94489975,94491247;94458643,94464873,94468007,94473835,94475240,94475737,94478315,94480606,94483239,94487611,94487791,94487983,94489816,94489975,94491247	1276;1276	hsa-ABCD3_0005	NA	1	NA	NA	1	3	2	NA	1	NA	NA	1		NA	78	NA	NA	70	67	51	NA	63	NA	NA	78		NA	0.0089057	NA	NA	0.00630149	0.0299728	0.0193734	NA	0.0087502
chr1 : 94487542 | 94491247	chr1	94487542	94491247	+	+	exonic	+	ENSG00000117528.14	ABCD3	isExon-isExon	9.44875e+47	9.44876e+47	489	hsa-ABCD3_0008	2	3	NA	NA	3	3	2	1	4	6	2	3		92	83	NA	NA	56	69	59	57	64	93	66	89		0.014817	0.0267171	NA	NA	0.0189045	0.0299728	0.0193734	0.0102149	0.0350008
chr1 : 94487542 | 94506642	chr1	94487542	94506642	+	+	exonic	+	ENSG00000117528.14	ABCD3	isExon-isExon	9.44875e+87	9.44876e+87	948	hsa-ABCD3_0015	NA	6	3	NA	1	3	4	2	2	NA	2	1		NA	53	84	NA	31	49	43	29	49	NA	68	60		NA	0.0534342	0.024212	NA	0.00630149	0.0299728	0.0387468	0.0204297	0.0175004
chr1 : 94489725 | 94515202	chr1	94489725	94515202	+	+	exonic	+	ENSG00000117528.14	ABCD3	isExon-isExon	9.44897e+71	9.44898e+71	745	hsa-ABCD3_0035	NA	3	1	NA	NA	NA	4	NA	1	3	5	NA		NA	60	83	NA	NA	NA	38	NA	61	86	81	NA		NA	0.0267171	0.00807066	NA	NA	NA	0.0387468	NA	0.0087502
chr1 : 94498602 | 94499614	chr1	94498602	94499614	+	NA	exonic	+	ENSG00000117528.14	ABCD3	isExon-isExon	9.44986e+31	9.44987e+31	354	hsa-ABCD3_0018	1	NA	NA	NA	2	NA	NA	1	NA	NA	3	NA		71	NA	NA	NA	55	NA	NA	43	NA	NA	89	NA		0.00740852	NA	NA	NA	0.012603	NA	NA	0.0102149	NA
chr1 : 94498602 | 94506642	chr1	94498602	94506642	+	NA	exonic	+	ENSG00000117528.14	ABCD3	isExon-isExon	9.44986e+39	9.44987e+39	459	hsa-ABCD3_0030	NA	2	NA	NA	1	NA	NA	NA	1	NA	1	NA		NA	46	NA	NA	42	NA	NA	NA	58	NA	87	NA		NA	0.0178114	NA	NA	0.00630149	NA	NA	NA	0.0087502
chr1 : 95138275 | 95173889	chr1	95138275	95173889	+	+	mix;mix;mix	+	ENSG00000152078.10;ENSG00000271092.5;ENSG00000271092.5	TLCD4;TLCD4-RWDD3;TLCD4-RWDD3	intronic-isExon;intronic-isExon;intronic-isExon	95138275,95148702,95150208,95151325,95173816;95138275,95148702,95150208,95151325,95173816;95138275,95173816	95144056,95148791,95150266,95151419,95173889;95144056,95148791,95150266,95151419,95173889;95151419,95173889	6100;6100;13219	hsa-TMEM56_0002	4	NA	3	2	5	1	3	2	NA	4	5	4		48	NA	65	46	33	32	37	12	NA	40	38	40		0.0296341	NA	0.024212	0.0174737	0.0315074	0.00999094	0.0290601	0.0204297	NA
chr1 : 95143891 | 95151419	chr1	95143891	95151419	+	+	exonic;exonic	+	ENSG00000271092.5;ENSG00000152078.10	TLCD4-RWDD3;TLCD4	isExon-isExon;isExon-isExon	95143891,95148702,95150208,95151325;95143891,95148702,95150208,95151325	95144056,95148791,95150266,95151419;95144056,95148791,95150266,95151419	410;410	hsa-TMEM56-RWDD3_0004	15	34	14	21	17	11	12	7	26	32	28	25		55	75	78	54	72	73	50	24	90	66	76	73		0.111128	0.302794	0.112989	0.183474	0.107125	0.1099	0.11624	0.0715041	0.227505
chr1 : 95143891 | 95173889	chr1	95143891	95173889	+	+	exonic;exonic	+	ENSG00000152078.10;ENSG00000271092.5	TLCD4;TLCD4-RWDD3	isExon-isExon;isExon-isExon	95143891,95148702,95150208,95151325,95173816;95143891,95148702,95150208,95151325,95173816	95144056,95148791,95150266,95151419,95173889;95144056,95148791,95150266,95151419,95173889	484;484	hsa-TMEM56-RWDD3_0001	23	20	21	14	22	20	15	19	22	22	29	26		77	86	101	64	74	68	63	26	94	65	67	79		0.170396	0.178114	0.169484	0.122316	0.138633	0.199819	0.1453	0.194082	0.192504
chr1 : 96751425 | 96785254	chr1	96751425	96785254	+	+	exonic	+	ENSG00000117569.19	PTBP2	isExon-isExon	9.67514e+47	9.67515e+47	865	hsa-PTBP2_0002	NA	NA	NA	NA	NA	3	NA	NA	3	NA	2	2		NA	NA	NA	NA	NA	89	NA	NA	88	NA	78	90		NA	NA	NA	NA	NA	0.0299728	NA	NA	0.0262506
chr1 : 96769703 | 96785254	chr1	96769703	96785254	+	NA	exonic	+	ENSG00000117569.19	PTBP2	isExon-isExon	9.67697e+39	9.67699e+39	789	hsa-PTBP2_0001	1	1	1	2	NA	1	NA	1	3	NA	NA	1		82	64	101	63	NA	80	NA	63	68	NA	NA	97		0.00740852	0.0089057	0.00807066	0.0174737	NA	0.00999094	NA	0.0102149	0.0262506
chr1 : 97234852 | 97306297	chr1	97234852	97306297	+	+	exonic	-	ENSG00000188641.14	DPYD	isExon-isExon	9.72349e+23	9.7235e+23	384	hsa-DPYD_0005	NA	NA	1	1	NA	NA	NA	3	5	3	NA	3		NA	NA	20	19	NA	NA	NA	28	31	43	NA	28		NA	NA	0.00807066	0.00873684	NA	NA	NA	0.0306446	0.043751
chr1 : 97450059 | 97549744	chr1	97450059	97549744	+	NA	NA	NA	NA	NA	NA	NA	NA	NA	hsa-DPYD_0016	1	1	1	NA	NA	NA	NA	NA	1	NA	NA	1		29	24	31	NA	NA	NA	NA	NA	21	NA	NA	32		0.00740852	0.0089057	0.00807066	NA	NA	NA	NA	NA	0.0087502
chr1 : 97515726 | 97549744	chr1	97515726	97549744	+	NA	exonic	-	ENSG00000188641.14	DPYD	isExon-isExon	9751572697549560	9751594197549740	401	hsa-DPYD_0001	3	3	NA	2	NA	NA	NA	2	3	NA	2	NA		37	32	NA	36	NA	NA	NA	49	28	NA	34	NA		0.0222255	0.0267171	NA	0.0174737	NA	NA	NA	0.0204297	0.0262506
chr1 : 97515726 | 97573970	chr1	97515726	97573970	+	+	exonic	-	ENSG00000188641.14	DPYD	isExon-isExon	9.75157e+23	9.75159e+23	612	hsa-DPYD_0004	1	NA	2	NA	NA	NA	NA	NA	2	1	NA	2		35	NA	32	NA	NA	NA	NA	NA	37	57	NA	50		0.00740852	NA	0.0161413	NA	NA	NA	NA	NA	0.0175004
chr1 : 97515726 | 97595166	chr1	97515726	97595166	+	+	exonic	-	ENSG00000188641.14	DPYD	isExon-isExon	9.75157e+39	9.75159e+39	890	hsa-DPYD_0002	4	NA	2	NA	NA	2	NA	3	3	2	2	3		40	NA	43	NA	NA	34	NA	84	54	50	56	77		0.0296341	NA	0.0161413	NA	NA	0.0199819	NA	0.0306446	0.0262506
chr1 : 97549560 | 97573970	chr1	97549560	97573970	+	NA	exonic	-	ENSG00000188641.14	DPYD	isExon-isExon	9754956097573760	9754974497573970	396	hsa-DPYD_0023	2	NA	1	NA	NA	NA	1	NA	NA	4	1	NA		48	NA	49	NA	NA	NA	49	NA	NA	62	84	NA		0.014817	NA	0.00807066	NA	NA	NA	0.00968669	NA	NA
chr1 : 97549560 | 97700302	chr1	97549560	97700302	+	NA	mix	-	ENSG00000188641.14	DPYD	isExon-intronic	9.75496e+55	9.75497e+55	1796	hsa-DPYD_0029	1	3	NA	NA	NA	NA	NA	1	2	NA	2	NA		51	42	NA	NA	NA	NA	NA	53	49	NA	80	NA		0.00740852	0.0267171	NA	NA	NA	NA	NA	0.0102149	0.0175004
chr1 : 97549560 | 97740479	chr1	97549560	97740479	+	NA	exonic	-	ENSG00000188641.14	DPYD	isExon-isExon	9.75496e+71	9.75497e+71	1291	hsa-DPYD_0062	NA	NA	NA	NA	NA	1	NA	NA	NA	3	NA	1		NA	NA	NA	NA	NA	40	NA	NA	NA	74	NA	85		NA	NA	NA	NA	NA	0.00999094	NA	NA	NA
chr1 : 97573760 | 97721671	chr1	97573760	97721671	+	NA	exonic	-	ENSG00000188641.14	DPYD	isExon-isExon	9.75738e+55	9.7574e+55	1018	hsa-DPYD_0030	1	NA	2	NA	NA	NA	NA	NA	3	NA	NA	1		64	NA	61	NA	NA	NA	NA	NA	62	NA	NA	60		0.00740852	NA	0.0161413	NA	NA	NA	NA	NA	0.0262506
chr1 : 97679095 | 97700302	chr1	97679095	97700302	+	+	mix	-	ENSG00000188641.14	DPYD	isExon-intronic	9.76791e+23	9.76792e+23	1122	hsa-DPYD_0024	6	8	5	4	NA	5	NA	8	6	9	10	13		48	61	61	28	NA	60	NA	98	76	69	73	88		0.0444511	0.0712456	0.0403533	0.0349474	NA	0.0499547	NA	0.0817189	0.0525012
chr1 : 97679095 | 97721671	chr1	97679095	97721671	+	+	exonic	-	ENSG00000188641.14	DPYD	isExon-isExon	9.76791e+31	9.76792e+31	529	hsa-DPYD_0009	1	6	4	NA	5	5	11	NA	8	12	5	10		49	80	70	NA	58	64	53	NA	80	80	72	72		0.00740852	0.0534342	0.0322827	NA	0.0315074	0.0499547	0.106554	NA	0.0700016
chr1 : 97679095 | 97740479	chr1	97679095	97740479	+	+	exonic	-	ENSG00000188641.14	DPYD	isExon-isExon	9.76791e+39	9.76792e+39	617	hsa-DPYD_0010	8	8	4	3	NA	4	5	2	5	8	2	6		65	86	76	59	NA	62	71	168	78	97	93	107		0.0592681	0.0712456	0.0322827	0.0262105	NA	0.0399637	0.0484334	0.0204297	0.043751
chr1 : 97679095 | 97828196	chr1	97679095	97828196	+	NA	exonic	-	ENSG00000188641.14	DPYD	isExon-isExon	9.76791e+47	9.76792e+47	700	hsa-DPYD_0006	1	3	NA	NA	1	1	2	NA	NA	1	NA	NA		60	85	NA	NA	86	53	65	NA	NA	91	NA	NA		0.00740852	0.0267171	NA	NA	0.00630149	0.00999094	0.0193734	NA	NA
chr1 : 98691075 | 98701903	chr1	98691075	98701903	+	NA	exonic	+	ENSG00000162627.17	SNX7	isExon-isExon	98691075,98691535,98695518,98698706,98701817;98691075,98695518,98698706,98701817	98691185,98691699,98695716,98698905,98701903;98691185,98695716,98698905,98701903	762;597	hsa-SNX7_0001	3	1	NA	NA	2	1	NA	NA	NA	NA	NA	NA		15	17	NA	NA	17	13	NA	NA	NA	NA	NA	NA		0.0222255	0.0089057	NA	NA	0.012603	0.00999094	NA	NA	NA
chr1 : 98953070 | 98956741	chr1	98953070	98956741	+	+	exonic	-	ENSG00000117598.13	PLPPR5	isExon-isExon	9895307098956600	9895332098956740	384	hsa-PLPPR5_0001	8	7	12	7	3	2	3	NA	12	9	16	12		56	36	65	29	45	39	64	NA	30	31	25	44		0.0592681	0.0623399	0.096848	0.0611579	0.0189045	0.0199819	0.0290601	NA	0.105002
chr1 : 99287965 | 99301897	chr1	99287965	99301897	+	+	exonic	+	ENSG00000117600.14	PLPPR4	isExon-isExon	9.9288e+39	9.92882e+39	744	hsa-PLPPR4_0001	7	7	13	7	3	NA	5	NA	3	NA	2	7		200	82	197	67	54	NA	151	NA	111	NA	71	131		0.0518596	0.0623399	0.104919	0.0611579	0.0189045	NA	0.0484334	NA	0.0262506
chr1 : 99874687 | 99884703	chr1	99874687	99884703	+	NA	exonic	+	ENSG00000162688.17	AGL	isExon-isExon	9.98747e+103	9.98748e+103	1723	hsa-AC096949_0017	2	NA	2	NA	NA	NA	NA	NA	NA	2	1	NA		52	NA	60	NA	NA	NA	NA	NA	NA	51	32	NA		0.014817	NA	0.0161413	NA	NA	NA	NA	NA	NA
chr1 : 100049909 | 100069685	chr1	100049909	100069685	+	+	exonic;exonic	+	ENSG00000156875.14;ENSG00000283761.1	MFSD14A;RP4-714D9.5	isExon-isExon;isExon-isExon	100049909,100058666,100059878,100061835,100067977,100068473,100069614;100049909,100058666,100059878,100061835,100067977,100068473,100069614	100050004,100058728,100060005,100061949,100068195,100068586,100069685;100050004,100058728,100060005,100061949,100068195,100068586,100069685	807;807	hsa-MFSD14A_0001	NA	1	5	NA	NA	5	NA	NA	2	4	1	3		NA	58	84	NA	NA	64	NA	NA	56	54	41	36		NA	0.0089057	0.0403533	NA	NA	0.0499547	NA	NA	0.0175004
chr1 : 100136882 | 100144143	chr1	100136882	100144143	+	+	exonic	+	ENSG00000122435.10	TRMT13	isExon-isExon	1.00137e+71	1.00137e+71	670	hsa-TRMT13_0001	NA	NA	NA	NA	2	NA	NA	NA	2	1	2	NA		NA	NA	NA	NA	35	NA	NA	NA	20	31	45	NA		NA	NA	NA	NA	0.012603	NA	NA	NA	0.0175004
chr1 : 100152385 | 100168594	chr1	100152385	100168594	+	NA	exonic	-	ENSG00000122477.13	LRRC39	isExon-isExon	1.00152e+62	1.00153e+62	1030	hsa-LRRC39_0009	2	NA	NA	1	NA	2	NA	NA	2	NA	NA	NA		14	NA	NA	16	NA	19	NA	NA	16	NA	NA	NA		0.014817	NA	NA	0.00873684	NA	0.0199819	NA	NA	0.0175004
chr1 : 100424222 | 100442996	chr1	100424222	100442996	+	NA	exonic	+	ENSG00000079335.20	CDC14A	isExon-isExon	1.00424e+26	1.00424e+26	210	hsa-CDC14A_0001	1	NA	NA	3	NA	NA	NA	NA	1	NA	NA	1		6	NA	NA	10	NA	NA	NA	NA	15	NA	NA	17		0.00740852	NA	NA	0.0262105	NA	NA	NA	NA	0.0087502
chr1 : 100906852 | 100921841	chr1	100906852	100921841	+	+	exonic	+	ENSG00000162695.12	SLC30A7	isExon-isExon	1.00907e+53	1.00907e+53	660	hsa-SLC30A7_0001	4	10	14	NA	4	7	5	NA	NA	2	6	4		52	30	48	NA	29	27	22	NA	NA	51	33	48		0.0296341	0.089057	0.112989	NA	0.0252059	0.0699365	0.0484334	NA	NA
chr1 : 100913663 | 100921841	chr1	100913663	100921841	+	NA	exonic	+	ENSG00000162695.12	SLC30A7	isExon-isExon	1.00914e+26	1.00914e+26	331	hsa-SLC30A7_0002	NA	NA	3	NA	NA	NA	NA	NA	NA	NA	2	NA		NA	NA	53	NA	NA	NA	NA	NA	NA	NA	44	NA		NA	NA	0.024212	NA	NA	NA	NA	NA	NA
chr1 : 100913663 | 100974902	chr1	100913663	100974902	+	+	exonic	+	ENSG00000162695.12	SLC30A7	isExon-isExon	1.00914e+53	1.00914e+53	665	hsa-SLC30A7_0006	30	14	16	12	17	16	20	1	19	17	25	20		34	29	37	27	38	29	45	18	34	41	44	61		0.222255	0.12468	0.129131	0.104842	0.107125	0.159855	0.193734	0.0102149	0.166254
chr1 : 101806076 | 101837025	chr1	101806076	101837025	+	+	exonic	-	ENSG00000118733.17	OLFM3	isExon-isExon	101806076,101812410,101825026,101830672,101836879;101806076,101825026,101830672,101836879	101806182,101813146,101825245,101830827,101837025;101806182,101825245,101830827,101837025	1367;630	hsa-OLFM3_0002	NA	1	NA	1	NA	1	NA	NA	1	1	1	NA		NA	93	NA	95	NA	132	NA	NA	103	82	84	NA		NA	0.0089057	NA	0.00873684	NA	0.00999094	NA	NA	0.0087502
chr1 : 101825026 | 101837025	chr1	101825026	101837025	+	NA	NA	NA	NA	NA	NA	NA	NA	NA	hsa-OLFM3_0001	NA	2	1	NA	NA	NA	NA	NA	NA	NA	NA	2		NA	118	215	NA	NA	NA	NA	NA	NA	NA	NA	211		NA	0.0178114	0.00807066	NA	NA	NA	NA	NA	NA
chr1 : 102979382 | 102989571	chr1	102979382	102989571	+	NA	exonic	-	ENSG00000060718.22	COL11A1	isExon-isExon	102979382,102984138,102987633,102989518;102979382,102979597,102984138,102987633,102989518	102979435,102984191,102987740,102989571;102979435,102979612,102984191,102987740,102989571	270;286	hsa-COL11A1_0002	1	NA	NA	NA	2	1	NA	NA	NA	NA	NA	2		20	NA	NA	NA	60	13	NA	NA	NA	NA	NA	29		0.00740852	NA	NA	NA	0.012603	0.00999094	NA	NA	NA
chr1 : 103527695 | 103551073	chr1	103527695	103551073	+	NA	exonic	+	ENSG00000185946.16	RNPC3	isExon-isExon	103527695,103533739,103534774,103535330,103536126,103537342,103541350,103543296,103544941,103546248,103546977,103550941;103527695,103533739,103534774,103535330,103536126,103537342,103541350,103543299,103544941,103546248,103546977,103550941	103527742,103533857,103534857,103535441,103536194,103537484,103541475,103543447,103545102,103546342,103547035,103551073;103527742,103533857,103534857,103535441,103536194,103537484,103541475,103543447,103545102,103546342,103547035,103551073	1302;1299	hsa-RNPC3_0004	3	NA	5	1	NA	NA	NA	NA	2	3	NA	NA		15	NA	16	11	NA	NA	NA	NA	16	18	NA	NA		0.0222255	NA	0.0403533	0.00873684	NA	NA	NA	NA	0.0175004
chr1 : 103527695 | 103553317	chr1	103527695	103553317	+	+	exon	+	ENSG00000185946.16	RNPC3	isExon-inExon	103527695,103533739,103534774,103535330,103536126,103537342,103541350,103543296,103544941,103546248,103546977,103550941,103551721,103553274;103527695,103533739,103534774,103535330,103536126,103537342,103541350,103543299,103544941,103546248,103546977,103550941,103551721,103553274	103527742,103533857,103534857,103535441,103536194,103537484,103541475,103543447,103545102,103546342,103547035,103551073,103551792,103553317;103527742,103533857,103534857,103535441,103536194,103537484,103541475,103543447,103545102,103546342,103547035,103551073,103551792,103553317	1418;1415	hsa-RNPC3_0002	8	7	5	4	2	12	11	1	3	5	5	NA		86	63	65	96	102	62	51	54	77	136	59	NA		0.0592681	0.0623399	0.0403533	0.0349474	0.012603	0.119891	0.106554	0.0102149	0.0262506
chr1 : 103527695 | 103553332	chr1	103527695	103553332	+	NA	exon	+	ENSG00000185946.16	RNPC3	isExon-inExon	103527695,103533739,103534774,103535330,103536126,103537342,103541350,103543299,103544941,103546248,103546977,103550941,103551721,103553274;103527695,103533739,103534774,103535330,103536126,103537342,103541350,103543296,103544941,103546248,103546977,103550941,103551721,103553274	103527742,103533857,103534857,103535441,103536194,103537484,103541475,103543447,103545102,103546342,103547035,103551073,103551792,103553332;103527742,103533857,103534857,103535441,103536194,103537484,103541475,103543447,103545102,103546342,103547035,103551073,103551792,103553332	1430;1433	hsa-RNPC3_0003	8	4	3	NA	2	3	4	NA	NA	3	NA	NA		106	90	82	NA	130	74	61	NA	NA	161	NA	NA		0.0592681	0.0356228	0.024212	NA	0.012603	0.0299728	0.0387468	NA	NA
chr1 : 103534774 | 103551792	chr1	103534774	103551792	+	NA	exonic	+	ENSG00000185946.16	RNPC3	isExon-isExon	103534774,103535330,103536126,103537342,103541350,103543296,103544941,103546248,103546977,103550941,103551721;103534774,103535330,103536126,103537342,103541350,103543299,103544941,103546248,103546977,103550941,103551721	103534857,103535441,103536194,103537484,103541475,103543447,103545102,103546342,103547035,103551073,103551792;103534857,103535441,103536194,103537484,103541475,103543447,103545102,103546342,103547035,103551073,103551792	1207;1204	hsa-RNPC3_0005	NA	NA	2	1	NA	2	NA	NA	NA	NA	NA	2		NA	NA	91	118	NA	71	NA	NA	NA	NA	NA	76		NA	NA	0.0161413	0.00873684	NA	0.0199819	NA	NA	NA
chr1 : 103565435 | 103575540	chr1	103565435	103575540	+	+	exonic	+	ENSG00000240038.7	AMY2B	isExon-isExon	1.03565e+71	1.03566e+71	1307	hsa-AMY2B_0001	36	14	NA	10	12	NA	14	11	6	15	20	NA		64	30	NA	18	45	NA	29	27	15	70	34	NA		0.266707	0.12468	NA	0.0873684	0.0756178	NA	0.135614	0.112364	0.0525012
chr1 : 103565435 | 103621893	chr1	103565435	103621893	+	+	mix;mix;mix;mix	+;+;+;+	ENSG00000243480.8;ENSG00000243480.8;ENSG00000240038.7;ENSG00000240038.7	AMY2A;AMY2A;AMY2B;AMY2B	intergenic-isExon;intergenic-isExon;isExon-intergenic;isExon-intergenic	103565435,103617954,103618911,103619554,103620551,103621577,103621794;103565435,103621794;103565435,103571557,103572110,103573063,103573708,103574260,103575223,103575441,103577490,103577720,103579311;103565435,103571557,103572110	103617608,103618100,103619108,103619784,103620684,103621699,103621893;103621699,103621893;103565594,103571770,103572256,103573260,103573938,103574393,103575345,103575540,103577608,103577845,103621893;103565594,103571770,103621893	53107;56365;44135;50158	hsa-AMY2A_0001	6	4	9	2	3	12	1	2	NA	3	1	20		45	17	21	13	31	23	21	19	NA	57	22	24		0.0444511	0.0356228	0.072636	0.0174737	0.0189045	0.119891	0.00968669	0.0204297	NA
chr1 : 103565435 | 103716018	chr1	103565435	103716018	+	+	mix;mix;mix	+;+;+	ENSG00000240038.7;ENSG00000240038.7;ENSG00000227408.1	AMY2B;AMY2B;AMYP1	isExon-intergenic;isExon-intergenic;intergenic-isExon	103565435,103571557,103572110;103565435,103571557,103572110,103573063,103573708,103574260,103575223,103575441,103577490,103577720,103579311;103565435,103714755,103715702,103715919	103565594,103571770,103716018;103565594,103571770,103572256,103573260,103573938,103574393,103575345,103575540,103577608,103577845,103716018;103713953,103714888,103715824,103716018	144283;138260;148876	hsa-AMYP1_0001	13	1	2	2	3	5	NA	7	NA	4	2	3		45	17	21	13	31	23	NA	19	NA	56	22	24		0.0963107	0.0089057	0.0161413	0.0174737	0.0189045	0.0499547	NA	0.0715041	NA
chr1 : 107324282 | 107324922	chr1	107324282	107324922	+	+	exonic	+	ENSG00000162631.20	NTNG1	isExon-isExon	1.07324e+17	1.07325e+17	1282	hsa-NTNG1_0008	5	6	4	NA	NA	4	5	3	4	3	9	6		54	35	44	NA	NA	20	50	10	34	14	38	49		0.0370426	0.0534342	0.0322827	NA	NA	0.0399637	0.0484334	0.0306446	0.0350008
chr1 : 107683488 | 107705061	chr1	107683488	107705061	+	+	exonic	-	ENSG00000134215.16	VAV3	isExon-isExon	1.07683e+35	1.07684e+35	275	hsa-VAV3_0001	NA	1	NA	NA	2	NA	1	NA	2	NA	1	1		NA	9	NA	NA	13	NA	4	NA	11	NA	13	10		NA	0.0089057	NA	NA	0.012603	NA	0.00968669	NA	0.0175004
chr1 : 108148279 | 108161293	chr1	108148279	108161293	+	+	exonic	-	ENSG00000085491.17	SLC25A24	isExon-isExon	108148279,108154983,108157462,108161182;108148279,108154983,108156701,108157462,108161182	108148386,108155135,108157620,108161293;108148386,108155084,108156885,108157620,108161293	532;666	hsa-SLC25A24_0003	NA	4	1	NA	1	2	NA	1	3	3	4	5		NA	9	18	NA	17	11	NA	13	14	29	37	20		NA	0.0356228	0.00807066	NA	0.00630149	0.0199819	NA	0.0102149	0.0262506
chr1 : 108154983 | 108185954	chr1	108154983	108185954	+	NA	exonic	-	ENSG00000085491.17	SLC25A24	isExon-isExon	108154983,108156701,108157462,108161182,108181941,108185828;108154983,108157462,108161182,108181941,108185828;108154983,108157462,108161182,108185828	108155084,108156885,108157620,108161293,108182028,108185954;108155135,108157620,108161293,108182028,108185954;108155135,108157620,108161293,108185954	773;639;551	hsa-SLC25A24_0001	4	NA	NA	NA	NA	NA	NA	NA	NA	NA	1	2		11	NA	NA	NA	NA	NA	NA	NA	NA	NA	28	28		0.0296341	NA	NA	NA	NA	NA	NA	NA	NA
chr1 : 108624645 | 108629657	chr1	108624645	108629657	+	NA	exonic	+	ENSG00000162636.16	FAM102B	isExon-isExon	1.08625e+44	1.08625e+44	588	hsa-FAM102B_0003	NA	1	2	NA	2	NA	1	1	NA	NA	NA	NA		NA	33	91	NA	47	NA	72	58	NA	NA	NA	NA		NA	0.0089057	0.0161413	NA	0.012603	NA	0.00968669	0.0102149	NA
chr1 : 108650211 | 108657579	chr1	108650211	108657579	+	+	exonic	-	ENSG00000162639.16	HENMT1	isExon-isExon	108650211,108651030,108654716,108657451;108650211,108651030,108654716,108655586,108657451	108650388,108651209,108654850,108657579;108650388,108651209,108654850,108655698,108657579	622;735	hsa-HENMT1_0001	5	NA	5	2	1	NA	NA	NA	NA	2	1	3		29	NA	35	19	25	NA	NA	NA	NA	34	27	26		0.0370426	NA	0.0403533	0.0174737	0.00630149	NA	NA	NA	NA
chr1 : 108752257 | 108760085	chr1	108752257	108760085	+	NA	exonic	+	ENSG00000116266.11	STXBP3	isExon-isExon	1.08752e+44	1.08752e+44	389	hsa-STXBP3_0013	NA	2	NA	NA	1	NA	NA	NA	NA	NA	2	2		NA	80	NA	NA	75	NA	NA	NA	NA	NA	72	54		NA	0.0178114	NA	NA	0.00630149	NA	NA	NA	NA
chr1 : 108782422 | 108794907	chr1	108782422	108794907	+	+	exonic	+	ENSG00000116266.11	STXBP3	isExon-isExon	1.08782e+35	1.08783e+35	301	hsa-STXBP3_0005	NA	1	2	NA	1	NA	2	NA	3	1	1	3		NA	57	45	NA	60	NA	50	NA	61	73	40	54		NA	0.0089057	0.0161413	NA	0.00630149	NA	0.0193734	NA	0.0262506
chr1 : 108793582 | 108800305	chr1	108793582	108800305	+	NA	exonic	+	ENSG00000116266.11	STXBP3	isExon-isExon	1.08794e+53	1.08794e+53	572	hsa-STXBP3_0001	NA	2	1	NA	NA	2	1	1	1	1	NA	NA		NA	97	70	NA	NA	57	69	89	89	68	NA	NA		NA	0.0178114	0.00807066	NA	NA	0.0199819	0.00968669	0.0102149	0.0087502
chr1 : 108885275 | 108904254	chr1	108885275	108904254	+	NA	exonic	+	ENSG00000121957.15	GPSM2	isExon-isExon	1.08885e+80	1.08886e+80	1440	hsa-GPSM2_0002	1	NA	2	1	2	1	NA	NA	NA	NA	NA	6		41	NA	24	29	47	37	NA	NA	NA	NA	NA	51		0.00740852	NA	0.0161413	0.00873684	0.012603	0.00999094	NA	NA	NA
chr1 : 108885275 | 108929975	chr1	108885275	108929975	+	+	exonic	+	ENSG00000121957.15	GPSM2	isExon-isExon	1.08885e+125	1.08886e+125	2338	hsa-GPSM2_0011	NA	NA	1	1	NA	NA	1	NA	1	3	1	2		NA	NA	57	37	NA	NA	40	NA	46	50	59	59		NA	NA	0.00807066	0.00873684	NA	NA	0.00968669	NA	0.0087502
chr1 : 108885507 | 108929975	chr1	108885507	108929975	+	NA	exon	+	ENSG00000121957.15	GPSM2	isExon-inExon	108885507,108896864,108897492,108897959,108898642,108898879,108901790,108903126,108904125,108914338,108918613,108922417,108924000,108929701;108885507,108896864,108897492,108897959,108898642,108898879,108901790,108903126,108904125,108914338,108918613,108922417,108924000,108929701;108885507,108886079,108896864,108897492,108897959,108898642,108898879,108901790,108903126,108904125,108914338,108918613…	108885578,108897085,108897627,108898101,108898765,108898994,108901945,108903234,108904254,108914408,108918789,108922576,108924214,108929975;108885578,108897085,108897627,108898101,108898765,108898994,108901945,108903234,108904254,108914408,108918789,108922576,108924214,108929975;108885578,108886172,108897085,108897627,108898101,108898765,108898994,108901945,108903234,108904254,108914408,108918789…	2106;2106;2200	hsa-GPSM2_0015	NA	NA	NA	NA	1	1	NA	NA	NA	2	2	NA		NA	NA	NA	NA	43	55	NA	NA	NA	56	56	NA		NA	NA	NA	NA	0.00630149	0.00999094	NA	NA	NA
chr1 : 108896864 | 108904254	chr1	108896864	108904254	+	+	exonic	+	ENSG00000121957.15	GPSM2	isExon-isExon	1.08897e+71	1.08897e+71	1136	hsa-GPSM2_0008	2	3	5	2	1	2	NA	6	1	NA	2	2		76	76	39	34	62	60	NA	98	44	NA	53	75		0.014817	0.0267171	0.0403533	0.0174737	0.00630149	0.0199819	NA	0.0612892	0.0087502
chr1 : 108982609 | 109011718	chr1	108982609	109011718	+	NA	exonic	-	ENSG00000085433.16	WDR47	isExon-isExon	108982609,108983282,108986523,108991254,108995580,109002224,109004592,109010916;108982609,108983282,108986523,108991254,108995580,109002224,109004592,109010916;108982609,108983282,108986523,108991254,108995580,109002224,109004592,109010916	108982785,108983451,108986680,108991329,108995837,109002402,109004715,109011718;108982779,108983451,108986680,108991329,108995837,109002402,109004715,109011718;108982779,108983451,108986680,108991329,108995837,109002402,109004718,109011718	1945;1939;1942	hsa-WDR47_0010	NA	3	1	NA	NA	1	2	NA	NA	NA	2	NA		NA	113	212	NA	NA	167	222	NA	NA	NA	127	NA		NA	0.0267171	0.00807066	NA	NA	0.00999094	0.0193734	NA	NA
chr1 : 108991254 | 109011718	chr1	108991254	109011718	+	NA	exonic	-	ENSG00000085433.16	WDR47	isExon-isExon	108991254,108995580,109002224,109004592,109010916;108991254,108995580,109002224,109004592,109010916	108991329,108995837,109002402,109004715,109011718;108991329,108995837,109002402,109004718,109011718	1440;1443	hsa-WDR47_0017	1	1	NA	NA	NA	NA	1	NA	2	NA	NA	NA		220	131	NA	NA	NA	NA	234	NA	189	NA	NA	NA		0.00740852	0.0089057	NA	NA	NA	NA	0.00968669	NA	0.0175004
chr1 : 108995580 | 109011718	chr1	108995580	109011718	+	NA	exonic	-	ENSG00000085433.16	WDR47	isExon-isExon	108995580,109002224,109004592,109010916;108995580,109002224,109004592,109010916	108995837,109002402,109004718,109011718;108995837,109002402,109004715,109011718	1367;1364	hsa-WDR47_0002	3	2	1	1	1	NA	NA	NA	NA	NA	NA	NA		246	179	303	156	168	NA	NA	NA	NA	NA	NA	NA		0.0222255	0.0178114	0.00807066	0.00873684	0.00630149	NA	NA	NA	NA
chr1 : 109002224 | 109004715	chr1	109002224	109004715	+	+	exonic	-	ENSG00000085433.16	WDR47	isExon-isExon	1.09002e+17	1.09002e+17	303	hsa-WDR47_0008	1	NA	1	NA	NA	1	NA	NA	NA	2	1	1		269	NA	324	NA	NA	256	NA	NA	NA	163	156	257		0.00740852	NA	0.00807066	NA	NA	0.00999094	NA	NA	NA
chr1 : 109002224 | 109011718	chr1	109002224	109011718	+	+	exonic	-	ENSG00000085433.16	WDR47	isExon-isExon	109002224,109004592,109010916;109002224,109004592,109010916	109002402,109004715,109011718;109002402,109004718,109011718	1106;1109	hsa-WDR47_0001	4	3	2	NA	NA	NA	5	NA	2	4	5	NA		240	135	249	NA	NA	NA	212	NA	204	151	154	NA		0.0296341	0.0267171	0.0161413	NA	NA	NA	0.0484334	NA	0.0175004
chr1 : 109010916 | 109011718	chr1	109010916	109011718	+	NA	exonic	-	ENSG00000085433.16	WDR47	isExon-isExon	1.09011e+17	1.09012e+17	1606	hsa-WDR47_0009	NA	NA	1	1	NA	NA	2	NA	2	NA	NA	2		NA	NA	397	197	NA	NA	342	NA	235	NA	NA	337		NA	NA	0.00807066	0.00873684	NA	NA	0.0193734	NA	0.0175004
chr1 : 109336240 | 109347532	chr1	109336240	109347532	+	NA	exonic	-	ENSG00000134243.12	SORT1	isExon-isExon	109336240,109340724,109342014,109345751,109347483;109336240,109340724,109342014,109345751,109347483	109336346,109340879,109342158,109345881,109347532;109336346,109340879,109342158,109345878,109347532	589;586	hsa-SORT1_0022	1	NA	NA	NA	1	NA	1	NA	NA	3	1	NA		571	NA	NA	NA	247	NA	411	NA	NA	394	426	NA		0.00740852	NA	NA	NA	0.00630149	NA	0.00968669	NA	NA
chr1 : 109336240 | 109369589	chr1	109336240	109369589	+	NA	exonic	-	ENSG00000134243.12	SORT1	isExon-isExon	109336240,109340724,109342014,109345751,109347483,109350929,109354367,109355367,109367408,109369530;109336240,109340724,109342014,109345751,109347483,109350929,109354367,109355367,109367408,109369530	109336346,109340879,109342158,109345881,109347532,109351002,109354531,109355469,109367481,109369589;109336346,109340879,109342158,109345878,109347532,109351002,109354531,109355469,109367481,109369589	1065;1062	hsa-SORT1_0003	NA	NA	NA	2	NA	NA	NA	1	1	NA	3	NA		NA	NA	NA	228	NA	NA	NA	625	426	NA	362	NA		NA	NA	NA	0.0174737	NA	NA	NA	0.0102149	0.0087502
chr1 : 109340724 | 109345878	chr1	109340724	109345878	+	+	exonic	-	ENSG00000134243.12	SORT1	isExon-isExon	1.09341e+26	1.09341e+26	429	hsa-SORT1_0015	NA	1	NA	NA	2	1	NA	2	NA	2	1	2		NA	393	NA	NA	243	424	NA	338	NA	348	301	304		NA	0.0089057	NA	NA	0.012603	0.00999094	NA	0.0204297	NA
chr1 : 109342014 | 109345878	chr1	109342014	109345878	+	NA	exonic	-	ENSG00000134243.12	SORT1	isExon-isExon	1.09342e+17	1.09342e+17	273	hsa-SORT1_0044	NA	2	1	1	NA	NA	NA	1	NA	NA	1	4		NA	360	455	270	NA	NA	NA	369	NA	NA	326	300		NA	0.0178114	0.00807066	0.00873684	NA	NA	NA	0.0102149	NA
chr1 : 109342014 | 109345881	chr1	109342014	109345881	+	NA	exonic	-	ENSG00000134243.12	SORT1	isExon-isExon	1.09342e+17	1.09342e+17	276	hsa-SORT1_0043	NA	3	NA	NA	NA	NA	NA	5	NA	1	NA	NA		NA	354	NA	NA	NA	NA	NA	349	NA	332	NA	NA		NA	0.0267171	NA	NA	NA	NA	NA	0.0510743	NA
chr1 : 109665011 | 109690564	chr1	109665011	109690564	+	NA	mix;mix;mix	+	ENSG00000134184.13;ENSG00000134184.13;ENSG00000168765.17	GSTM1;GSTM1;GSTM4	intergenic-isExon;intergenic-isExon;isExon-intergenic	109665011,109688170,109688673,109689048,109689225,109690271,109690454;109665011,109688170,109688673,109688991,109689225,109690271,109690454;109665011,109665011	109687909,109688245,109688737,109689129,109689325,109690366,109690564;109687909,109688245,109688737,109689129,109689325,109690366,109690564;109690564,109665496	23430;23487;26040	hsa-GSTM1_0001	NA	2	NA	1	3	1	1	2	NA	1	NA	NA		NA	31	NA	18	12	8	11	5	NA	12	NA	NA		NA	0.0178114	NA	0.00873684	0.0189045	0.00999094	0.00968669	0.0204297	NA
chr1 : 110222964 | 110226178	chr1	110222964	110226178	+	+	exonic	+	ENSG00000116396.15	KCNC4	isExon-isExon	1.10223e+17	1.10224e+17	1141	hsa-KCNC4_0001	1	2	NA	NA	2	NA	1	NA	3	3	4	3		48	47	NA	NA	97	NA	55	NA	39	66	109	88		0.00740852	0.0178114	NA	NA	0.012603	NA	0.00968669	NA	0.0262506
chr1 : 111147642 | 111161296	chr1	111147642	111161296	+	NA	exonic	+	ENSG00000134255.14	CEPT1	isExon-isExon	1.11148e+26	1.11148e+26	702	hsa-CEPT1_0004	2	NA	NA	NA	NA	NA	NA	2	NA	NA	3	NA		45	NA	NA	NA	NA	NA	NA	18	NA	NA	40	NA		0.014817	NA	NA	NA	NA	NA	NA	0.0204297	NA
chr1 : 111456086 | 111459636	chr1	111456086	111459636	+	NA	exonic	+	ENSG00000116459.11	ATP5PB	isExon-isExon	1.11456e+26	1.11456e+26	470	hsa-ATP5F1_0002	NA	NA	NA	1	NA	1	NA	1	NA	NA	1	4		NA	NA	NA	24	NA	48	NA	12	NA	NA	37	36		NA	NA	NA	0.00873684	NA	0.00999094	NA	0.0102149	NA
chr1 : 111727367 | 111727804	chr1	111727367	111727804	+	NA	exon	-	ENSG00000197852.12	INKA2	inExon-isExon	1.11727e+17	1.11728e+17	876	hsa-FAM212B_0001	NA	1	2	NA	NA	NA	NA	NA	NA	1	NA	1		NA	47	61	NA	NA	NA	NA	NA	NA	52	NA	89		NA	0.0089057	0.0161413	NA	NA	NA	NA	NA	NA
chr1 : 111981621 | 111982798	chr1	111981621	111982798	+	+	exonic	-	ENSG00000171385.10	KCND3	isExon-isExon	1.11982e+17	1.11983e+17	2356	hsa-KCND3_0001	NA	NA	1	NA	NA	NA	NA	3	1	3	3	3		NA	NA	109	NA	NA	NA	NA	135	99	79	182	112		NA	NA	0.00807066	NA	NA	NA	NA	0.0306446	0.0087502
chr1 : 112550601 | 112584126	chr1	112550601	112584126	+	NA	exonic	-	ENSG00000007341.19	ST7L	isExon-isExon	112550601,112555868,112576986,112578345,112581992,112582375,112583972;112550601,112555868,112576986,112578345,112582375,112583972;112550601,112555868,112571275,112576986,112578345,112581992,112582375,112583972	112550693,112556018,112577088,112578417,112582106,112582472,112584126;112550693,112556018,112577088,112578417,112582472,112584126;112550693,112556018,112571351,112577088,112578417,112582106,112582472,112584126	788;673;865	hsa-ST7L_0022	NA	1	NA	NA	NA	NA	1	NA	3	NA	NA	NA		NA	40	NA	NA	NA	NA	25	NA	27	NA	NA	NA		NA	0.0089057	NA	NA	NA	NA	0.00968669	NA	0.0262506
chr1 : 112555868 | 112611003	chr1	112555868	112611003	+	NA	exonic	-	ENSG00000007341.19	ST7L	isExon-isExon	112555868,112576986,112578345,112581992,112582375,112583972,112591525,112597971,112610841;112555868,112576986,112578345,112582375,112583972,112591525,112597971,112600794,112610841;112555868,112571275,112576986,112578345,112581992,112582375,112583972,112591525,112597971,112600794,112610841;112555868,112576986,112578345,112581992,112582375,112583972,112591525,112597971,112600794,112610841	112556018,112577088,112578417,112582106,112582472,112584126,112591603,112598086,112611003;112556018,112577088,112578417,112582472,112584126,112591603,112598086,112600848,112611003;112556018,112571351,112577088,112578417,112582106,112582472,112584126,112591603,112598086,112600848,112611003;112556018,112577088,112578417,112582106,112582472,112584126,112591603,112598086,112600848,112611003	1053;993;1185;1108	hsa-ST7L_0016	1	NA	3	NA	NA	NA	NA	NA	1	NA	NA	NA		32	NA	43	NA	NA	NA	NA	NA	40	NA	NA	NA		0.00740852	NA	0.024212	NA	NA	NA	NA	NA	0.0087502
chr1 : 112555868 | 112616895	chr1	112555868	112616895	+	NA	exonic	-	ENSG00000007341.19	ST7L	isExon-isExon	112555868,112576986,112578345,112581992,112582375,112583972,112591525,112597971,112610841,112616813;112555868,112576986,112578345,112581992,112582375,112583972,112591525,112597971,112600794,112610841,112616813;112555868,112571275,112576986,112578345,112581992,112582375,112583972,112591525,112597971,112600794,112610841,112616813	112556018,112577088,112578417,112582106,112582472,112584126,112591603,112598086,112611003,112616895;112556018,112577088,112578417,112582106,112582472,112584126,112591603,112598086,112600848,112611003,112616895;112556018,112571351,112577088,112578417,112582106,112582472,112584126,112591603,112598086,112600848,112611003,112616895	1136;1191;1268	hsa-ST7L_0042	NA	4	1	2	1	2	2	NA	NA	NA	NA	NA		NA	29	36	19	21	22	14	NA	NA	NA	NA	NA		NA	0.0356228	0.00807066	0.0174737	0.00630149	0.0199819	0.0193734	NA	NA
chr1 : 112576986 | 112584126	chr1	112576986	112584126	+	NA	exonic	-	ENSG00000007341.19	ST7L	isExon-isExon	112576986,112578345,112581992,112582375,112583972;112576986,112578345,112582375,112583972	112577088,112578417,112582106,112582472,112584126;112577088,112578417,112582472,112584126	544;429	hsa-ST7L_0001	NA	NA	NA	NA	NA	NA	NA	5	NA	NA	NA	3		NA	NA	NA	NA	NA	NA	NA	13	NA	NA	NA	27		NA	NA	NA	NA	NA	NA	NA	0.0510743	NA
chr1 : 112581992 | 112616895	chr1	112581992	112616895	+	+	exonic	-	ENSG00000007341.19	ST7L	isExon-isExon	112581992,112582375,112583972,112591525,112597971,112600794,112610841,112616813;112581992,112582375,112583972,112591525,112597971,112610841,112616813	112582106,112582472,112584126,112591603,112598086,112600848,112611003,112616895;112582106,112582472,112584126,112591603,112598086,112611003,112616895	864;809	hsa-ST7L_0019	NA	1	NA	NA	1	NA	NA	NA	1	2	NA	1		NA	39	NA	NA	28	NA	NA	NA	29	31	NA	19		NA	0.0089057	NA	NA	0.00630149	NA	NA	NA	0.0087502
chr1 : 112591525 | 112598086	chr1	112591525	112598086	+	NA	exonic	-	ENSG00000007341.19	ST7L	isExon-isExon	1.12592e+17	1.12592e+17	195	hsa-ST7L_0079	1	NA	NA	NA	NA	1	NA	NA	NA	1	2	NA		52	NA	NA	NA	NA	36	NA	NA	NA	39	39	NA		0.00740852	NA	NA	NA	NA	0.00999094	NA	NA	NA
chr1 : 112597971 | 112600848	chr1	112597971	112600848	+	NA	exonic	-	ENSG00000007341.19	ST7L	isExon-isExon	1.12598e+17	1.12598e+17	171	hsa-ST7L_0021	NA	NA	2	NA	1	NA	1	NA	2	NA	NA	NA		NA	NA	41	NA	42	NA	29	NA	37	NA	NA	NA		NA	NA	0.0161413	NA	0.00630149	NA	0.00968669	NA	0.0175004
chr1 : 112597971 | 112616895	chr1	112597971	112616895	+	+	exonic	-	ENSG00000007341.19	ST7L	isExon-isExon	112597971,112610841,112616813;112597971,112600794,112610841,112616813	112598086,112611003,112616895;112598086,112600848,112611003,112616895	362;417	hsa-ST7L_0007	NA	1	NA	NA	1	NA	1	NA	NA	1	2	1		NA	45	NA	NA	30	NA	22	NA	NA	33	24	21		NA	0.0089057	NA	NA	0.00630149	NA	0.00968669	NA	NA
chr1 : 112653598 | 112659779	chr1	112653598	112659779	+	+	exonic	+	ENSG00000116489.13	CAPZA1	isExon-isExon	1.12654e+35	1.12654e+35	430	hsa-CAPZA1_0004	7	9	3	5	1	8	8	NA	7	10	9	5		16	22	9	9	8	7	17	NA	25	35	12	12		0.0518596	0.0801513	0.024212	0.0436842	0.00630149	0.0799275	0.0774935	NA	0.0612514
chr1 : 112653598 | 112667145	chr1	112653598	112667145	+	NA	exonic	+	ENSG00000116489.13	CAPZA1	isExon-isExon	1.12654e+44	1.12654e+44	502	hsa-CAPZA1_0006	NA	NA	NA	1	2	NA	1	NA	NA	NA	NA	3		NA	NA	NA	11	10	NA	9	NA	NA	NA	NA	8		NA	NA	NA	0.00873684	0.012603	NA	0.00968669	NA	NA
chr1 : 113112479 | 113119523	chr1	113112479	113119523	+	+	exonic	+	ENSG00000198799.12	LRIG2	isExon-isExon	1.13112e+35	1.13113e+35	1173	hsa-LRIG2_0017	NA	3	NA	1	NA	1	NA	1	1	1	4	1		NA	38	NA	47	NA	32	NA	50	33	42	33	57		NA	0.0267171	NA	0.00873684	NA	0.00999094	NA	0.0102149	0.0087502
chr1 : 113522462 | 113549631	chr1	113522462	113549631	+	NA	NA	NA	NA	NA	NA	NA	NA	NA	hsa-MAGI3_0037	NA	2	NA	1	NA	2	NA	NA	NA	NA	NA	NA		NA	31	NA	27	NA	46	NA	NA	NA	NA	NA	NA		NA	0.0178114	NA	0.00873684	NA	0.0199819	NA	NA	NA
chr1 : 113585387 | 113594560	chr1	113585387	113594560	+	NA	exonic	+	ENSG00000081026.19	MAGI3	isExon-isExon	1.13585e+26	1.13586e+26	465	hsa-MAGI3_0001	NA	NA	1	NA	7	2	1	NA	NA	3	NA	NA		NA	NA	104	NA	175	108	100	NA	NA	91	NA	NA		NA	NA	0.00807066	NA	0.0441104	0.0199819	0.00968669	NA	NA
chr1 : 113614601 | 113622994	chr1	113614601	113622994	+	NA	exonic	+	ENSG00000081026.19	MAGI3	isExon-isExon	113614601,113618532,113619736,113622806;113614601,113619736,113622806	113614658,113618606,113619830,113622994;113614658,113619830,113622994	417;342	hsa-MAGI3_0007	1	NA	1	NA	NA	NA	NA	NA	1	2	NA	NA		89	NA	116	NA	NA	NA	NA	NA	69	68	NA	NA		0.00740852	NA	0.00807066	NA	NA	NA	NA	NA	0.0087502
chr1 : 113646486 | 113681336	chr1	113646486	113681336	+	NA	NA	NA	NA	NA	NA	NA	NA	NA	hsa-MAGI3_0042	2	NA	1	NA	NA	1	NA	NA	NA	NA	NA	1		63	NA	57	NA	NA	64	NA	NA	NA	NA	NA	58		0.014817	NA	0.00807066	NA	NA	0.00999094	NA	NA	NA
chr1 : 113671734 | 113673465	chr1	113671734	113673465	+	NA	exonic	+	ENSG00000081026.19	MAGI3	isExon-isExon	1.13672e+26	1.13672e+26	374	hsa-MAGI3_0006	NA	1	NA	1	NA	1	NA	NA	NA	NA	3	NA		NA	54	NA	53	NA	90	NA	NA	NA	NA	102	NA		NA	0.0089057	NA	0.00873684	NA	0.00999094	NA	NA	NA
chr1 : 113698262 | 113706722	chr1	113698262	113706722	+	+	exonic	-	ENSG00000116793.16	PHTF1	isExon-isExon	1.13698e+62	1.13698e+62	999	hsa-PHTF1_0012	3	1	NA	NA	NA	NA	2	NA	1	NA	3	2		78	55	NA	NA	NA	NA	53	NA	64	NA	55	68		0.0222255	0.0089057	NA	NA	NA	NA	0.0193734	NA	0.0087502
chr1 : 113704081 | 113706722	chr1	113704081	113706722	+	NA	exonic	-	ENSG00000116793.16	PHTF1	isExon-isExon	1.13704e+35	1.13704e+35	621	hsa-PHTF1_0003	2	3	NA	NA	1	NA	1	NA	1	2	NA	NA		95	46	NA	NA	55	NA	50	NA	54	49	NA	NA		0.014817	0.0267171	NA	NA	0.00630149	NA	0.00968669	NA	0.0087502
chr1 : 113705890 | 113712113	chr1	113705890	113712113	+	NA	exonic	-	ENSG00000116793.16	PHTF1	isExon-isExon	1.13706e+44	1.13706e+44	888	hsa-PHTF1_0034	1	NA	NA	NA	NA	NA	2	NA	NA	NA	2	1		63	NA	NA	NA	NA	NA	53	NA	NA	NA	49	60		0.00740852	NA	NA	NA	NA	NA	0.0193734	NA	NA
chr1 : 113897840 | 113901885	chr1	113897840	113901885	+	NA	exonic	-	ENSG00000134262.13	AP4B1	isExon-isExon	113897840,113898718,113899904,113901236,113901755;113897840,113898718,113900270,113901236,113901755	113897943,113898801,113900400,113901383,113901885;113897943,113898763,113900400,113901383,113901885	964;560	hsa-AP4B1_0002	3	NA	NA	1	NA	NA	2	1	NA	NA	NA	NA		48	NA	NA	30	NA	NA	29	28	NA	NA	NA	NA		0.0222255	NA	NA	0.00873684	NA	NA	0.0193734	0.0102149	NA
chr1 : 114399457 | 114407100	chr1	114399457	114407100	+	+	exonic	-	ENSG00000197323.12	TRIM33	isExon-isExon	1.14399e+44	1.144e+44	862	hsa-TRIM33_0021	3	4	3	4	3	2	NA	3	3	5	2	6		128	85	102	110	148	75	NA	62	78	96	65	116		0.0222255	0.0356228	0.024212	0.0349474	0.0189045	0.0199819	NA	0.0306446	0.0262506
chr1 : 114421436 | 114433733	chr1	114421436	114433733	+	NA	exonic	-	ENSG00000197323.12	TRIM33	isExon-isExon	1.14421e+62	1.14422e+62	1138	hsa-TRIM33_0002	NA	NA	NA	2	NA	NA	NA	NA	NA	2	1	NA		NA	NA	NA	90	NA	NA	NA	NA	NA	100	89	NA		NA	NA	NA	0.0174737	NA	NA	NA	NA	NA
chr1 : 114463104 | 114463556	chr1	114463104	114463556	+	NA	exonic	-	ENSG00000197323.12	TRIM33	isExon-isExon	1.14463e+17	1.14463e+17	278	hsa-TRIM33_0018	NA	1	NA	NA	NA	1	NA	2	NA	1	1	NA		NA	91	NA	NA	NA	97	NA	49	NA	115	122	NA		NA	0.0089057	NA	NA	NA	0.00999094	NA	0.0204297	NA
chr1 : 114463104 | 114464388	chr1	114463104	114464388	+	+	exonic	-	ENSG00000197323.12	TRIM33	isExon-isExon	1.14463e+26	1.14463e+26	397	hsa-TRIM33_0001	14	18	22	11	17	17	13	18	23	8	18	29		121	93	111	112	152	84	93	49	102	102	125	141		0.103719	0.160303	0.177555	0.0961052	0.107125	0.169846	0.125927	0.183868	0.201255
chr1 : 114719579 | 114720717	chr1	114719579	114720717	+	NA	exonic	-	ENSG00000009307.16	CSDE1	isExon-isExon	1.1472e+17	1.1472e+17	343	hsa-CSDE1_0013	NA	NA	NA	NA	3	NA	2	NA	1	NA	3	NA		NA	NA	NA	NA	250	NA	194	NA	205	NA	283	NA		NA	NA	NA	NA	0.0189045	NA	0.0193734	NA	0.0087502
chr1 : 114719579 | 114738072	chr1	114719579	114738072	+	NA	exonic	-	ENSG00000009307.16	CSDE1	isExon-isExon	114719579,114720539,114723883,114725221,114726211,114726983,114730258,114730508,114732604,114733732,114733989,114734442,114736758,114737963;114719579,114720539,114723883,114725221,114726211,114726983,114730258,114730508,114732604,114733732,114733989,114734442,114736758,114737471,114737963	114719742,114720717,114724002,114725333,114726386,114727090,114730422,114730648,114732816,114733857,114734117,114734523,114736855,114738072;114719742,114720717,114724002,114725333,114726386,114727090,114730422,114730648,114732816,114733857,114734117,114734523,114736855,114737563,114738072	1924;2017	hsa-CSDE1_0025	2	1	NA	NA	NA	NA	NA	NA	NA	1	NA	1		325	288	NA	NA	NA	NA	NA	NA	NA	235	NA	294		0.014817	0.0089057	NA	NA	NA	NA	NA	NA	NA
chr1 : 114725221 | 114738072	chr1	114725221	114738072	+	NA	exonic	-	ENSG00000009307.16	CSDE1	isExon-isExon	114725221,114726211,114726983,114730258,114730508,114732604,114733732,114733989,114734442,114736758,114737471,114737963;114725221,114726211,114726983,114730258,114730508,114732604,114733732,114733989,114734442,114736758,114737963	114725333,114726386,114727090,114730422,114730648,114732816,114733857,114734117,114734523,114736855,114737563,114738072;114725333,114726386,114727090,114730422,114730648,114732816,114733857,114734117,114734523,114736855,114738072	1554;1461	hsa-CSDE1_0007	NA	NA	3	4	3	3	1	3	1	NA	2	NA		NA	NA	601	364	481	499	506	480	432	NA	470	NA		NA	NA	0.024212	0.0349474	0.0189045	0.0299728	0.00968669	0.0306446	0.0087502
chr1 : 114733732 | 114738072	chr1	114733732	114738072	+	NA	exonic	-	ENSG00000009307.16	CSDE1	isExon-isExon	114733732,114733989,114734442,114736758,114737963;114733732,114733989,114734442,114736758,114737471,114737963	114733857,114734117,114734523,114736855,114738072;114733857,114734117,114734523,114736855,114737563,114738072	545;638	hsa-CSDE1_0002	NA	2	NA	NA	NA	NA	NA	1	2	1	NA	NA		NA	435	NA	NA	NA	NA	NA	352	429	395	NA	NA		NA	0.0178114	NA	NA	NA	NA	NA	0.0102149	0.0175004
chr1 : 117402186 | 117405645	chr1	117402186	117405645	+	NA	exonic	+	ENSG00000198162.12	MAN1A2	isExon-isExon	1.17402e+17	1.17402e+17	353	hsa-MAN1A2_0004	NA	3	1	NA	2	NA	NA	NA	NA	3	1	NA		NA	368	563	NA	347	NA	NA	NA	NA	466	630	NA		NA	0.0267171	0.00807066	NA	0.012603	NA	NA	NA	NA
chr1 : 117402186 | 117414831	chr1	117402186	117414831	+	+	exonic	+	ENSG00000198162.12	MAN1A2	isExon-isExon	1.17402e+26	1.17402e+26	472	hsa-MAN1A2_0002	52	41	32	21	57	34	35	19	42	39	64	59		507	275	452	192	252	353	348	156	320	310	344	326		0.385243	0.365134	0.258261	0.183474	0.359185	0.339692	0.339034	0.194082	0.367508
chr1 : 117402186 | 117420649	chr1	117402186	117420649	+	+	exonic	+	ENSG00000198162.12	MAN1A2	isExon-isExon	1.17402e+35	1.17402e+35	553	hsa-MAN1A2_0003	174	120	177	129	241	91	92	21	198	190	150	187		159	116	186	93	169	142	146	49	142	148	140	124		1.28908	1.06868	1.42851	1.12705	1.51866	0.909175	0.891175	0.214512	1.73254
chr1 : 117402186 | 117442325	chr1	117402186	117442325	+	+	exonic	+	ENSG00000198162.12	MAN1A2	isExon-isExon	1.17402e+44	1.17402e+44	648	hsa-MAN1A2_0008	77	37	63	45	136	39	49	26	64	66	89	107		176	118	175	98	174	134	135	80	128	111	119	110		0.570456	0.329511	0.508452	0.393158	0.857002	0.389646	0.474648	0.265587	0.560013
chr1 : 117402186 | 117466427	chr1	117402186	117466427	+	+	exonic	+	ENSG00000198162.12	MAN1A2	isExon-isExon	1.17402e+62	1.17402e+62	866	hsa-MAN1A2_0001	2	2	5	5	9	5	NA	NA	6	6	NA	11		86	72	116	60	155	93	NA	NA	96	78	NA	76		0.014817	0.0178114	0.0403533	0.0436842	0.0567134	0.0499547	NA	NA	0.0525012
chr1 : 117402186 | 117502970	chr1	117402186	117502970	+	+	exonic	+	ENSG00000198162.12	MAN1A2	isExon-isExon	1.17402e+98	1.17402e+98	1491	hsa-MAN1A2_0007	3	1	1	1	2	2	3	1	NA	NA	NA	NA		119	87	145	69	128	109	113	53	NA	NA	NA	NA		0.0222255	0.0089057	0.00807066	0.00873684	0.012603	0.0199819	0.0290601	0.0102149	NA
chr1 : 117442231 | 117502970	chr1	117442231	117502970	+	NA	exonic	+	ENSG00000198162.12	MAN1A2	isExon-isExon	1.17442e+62	1.17442e+62	938	hsa-MAN1A2_0009	NA	2	NA	NA	1	2	NA	NA	NA	NA	NA	3		NA	87	NA	NA	94	128	NA	NA	NA	NA	NA	109		NA	0.0178114	NA	NA	0.00630149	0.0199819	NA	NA	NA
chr1 : 117460489 | 117502970	chr1	117460489	117502970	+	+	exonic	+	ENSG00000198162.12	MAN1A2	isExon-isExon	1.1746e+53	1.17461e+53	843	hsa-MAN1A2_0021	33	23	46	16	13	14	25	22	16	15	19	22		167	81	156	72	123	105	132	57	102	90	86	100		0.244481	0.204831	0.371251	0.139789	0.0819193	0.139873	0.242167	0.224727	0.140003
chr1 : 117460489 | 117522937	chr1	117460489	117522937	+	NA	exon	+	ENSG00000198162.12	MAN1A2	isExon-inExon	1.1746e+62	1.17461e+62	956	hsa-MAN1A2_0025	NA	NA	NA	NA	NA	NA	2	NA	3	NA	NA	NA		NA	NA	NA	NA	NA	NA	134	NA	90	NA	NA	NA		NA	NA	NA	NA	NA	NA	0.0193734	NA	0.0262506
chr1 : 117493147 | 117502970	chr1	117493147	117502970	+	NA	exonic	+	ENSG00000198162.12	MAN1A2	isExon-isExon	1.17493e+35	1.17493e+35	625	hsa-MAN1A2_0006	4	NA	4	NA	1	NA	NA	NA	NA	NA	3	2		97	NA	91	NA	76	NA	NA	NA	NA	NA	55	57		0.0296341	NA	0.0322827	NA	0.00630149	NA	NA	NA	NA
chr1 : 117870396 | 117920424	chr1	117870396	117920424	+	NA	exon	-	ENSG00000196505.11	GDAP2	inExon-isExon	1.1787e+116	1.17871e+116	1734	hsa-GDAP2_0004	NA	1	NA	NA	NA	4	6	NA	NA	NA	NA	NA		NA	30	NA	NA	NA	26	28	NA	NA	NA	NA	NA		NA	0.0089057	NA	NA	NA	0.0399637	0.0581201	NA	NA
chr1 : 117870447 | 117920424	chr1	117870447	117920424	+	+	exon	-	ENSG00000196505.11	GDAP2	inExon-isExon	1.1787e+116	1.17871e+116	1683	hsa-GDAP2_0007	10	9	9	6	7	12	13	5	14	5	4	9		49	35	34	25	33	28	34	22	28	36	29	28		0.0740852	0.0801513	0.072636	0.052421	0.0441104	0.119891	0.125927	0.0510743	0.122503
chr1 : 117878009 | 117920424	chr1	117878009	117920424	+	NA	exonic	-	ENSG00000196505.11	GDAP2	isExon-isExon	1.17878e+107	1.17878e+107	1513	hsa-GDAP2_0015	NA	NA	1	4	NA	6	2	NA	NA	NA	NA	NA		NA	NA	45	26	NA	32	37	NA	NA	NA	NA	NA		NA	NA	0.00807066	0.0349474	NA	0.0599456	0.0193734	NA	NA
chr1 : 117881823 | 117920424	chr1	117881823	117920424	+	+	exonic	-	ENSG00000196505.11	GDAP2	isExon-isExon	1.17882e+98	1.17882e+98	1369	hsa-GDAP2_0001	4	NA	4	NA	NA	2	2	1	3	1	5	NA		60	NA	47	NA	NA	37	42	34	43	39	47	NA		0.0296341	NA	0.0322827	NA	NA	0.0199819	0.0193734	0.0102149	0.0262506
chr1 : 117896833 | 117920424	chr1	117896833	117920424	+	NA	exonic	-	ENSG00000196505.11	GDAP2	isExon-isExon	1.17897e+62	1.17897e+62	1020	hsa-GDAP2_0006	2	NA	NA	3	NA	NA	2	NA	NA	NA	7	NA		54	NA	NA	31	NA	NA	47	NA	NA	NA	39	NA		0.014817	NA	NA	0.0262105	NA	NA	0.0193734	NA	NA
chr1 : 117906506 | 117918736	chr1	117906506	117918736	+	NA	exonic	-	ENSG00000196505.11	GDAP2	isExon-isExon	1.17907e+35	1.17907e+35	460	hsa-GDAP2_0005	3	2	1	NA	5	NA	NA	1	NA	3	NA	NA		108	99	124	NA	77	NA	NA	58	NA	91	NA	NA		0.0222255	0.0178114	0.00807066	NA	0.0315074	NA	NA	0.0102149	NA
chr1 : 117911994 | 117918736	chr1	117911994	117918736	+	+	exonic	-	ENSG00000196505.11	GDAP2	isExon-isExon	1.17912e+26	1.17912e+26	383	hsa-GDAP2_0018	1	5	NA	NA	2	4	2	NA	6	3	NA	4		94	85	NA	NA	78	73	109	NA	70	76	NA	92		0.00740852	0.0445285	NA	NA	0.012603	0.0399637	0.0193734	NA	0.0525012
chr1 : 119525856 | 119527992	chr1	119525856	119527992	+	NA	intergenic	.	.	.	intergenic	119525856	119527992	2137	hsa-intergenic_000099	NA	1	6	1	1	NA	1	NA	2	1	NA	NA		NA	19	15	19	21	NA	10	NA	6	13	NA	NA		NA	0.0089057	0.048424	0.00873684	0.00630149	NA	0.00968669	NA	0.0175004
chr1 : 119587321 | 119588517	chr1	119587321	119588517	+	+	intergenic	.	.	.	intergenic	119587321	119588517	1197	hsa-intergenic_000040	5	4	3	4	8	2	4	5	2	7	14	11		28	21	23	31	39	26	25	10	29	29	41	33		0.0370426	0.0356228	0.024212	0.0349474	0.0504119	0.0199819	0.0387468	0.0510743	0.0175004
chr1 : 119587321 | 119588521	chr1	119587321	119588521	+	NA	NA	NA	NA	NA	NA	NA	NA	NA	hsa-intergenic_001473	NA	NA	1	2	NA	1	NA	NA	NA	NA	NA	1		NA	NA	23	31	NA	25	NA	NA	NA	NA	NA	32		NA	NA	0.00807066	0.0174737	NA	0.00999094	NA	NA	NA
chr1 : 145771711 | 145788966	chr1	145771711	145788966	+	NA	exonic	-	ENSG00000265491.5	RNF115	isExon-isExon	1.45772e+26	1.45772e+26	326	hsa-RNF115_0001	3	6	2	NA	NA	2	2	1	1	NA	NA	1		87	64	78	NA	NA	72	72	30	61	NA	NA	79		0.0222255	0.0534342	0.0161413	NA	NA	0.0199819	0.0193734	0.0102149	0.0087502
chr1 : 145771711 | 145794196	chr1	145771711	145794196	+	NA	mix	-	ENSG00000265491.5	RNF115	isExon-intronic	145771711,145784539,145788908;145771711,145771711	145771919,145784596,145794196;145794196,145773843	5556;24619	hsa-RNF115_0020	NA	NA	NA	1	1	NA	NA	NA	3	NA	NA	NA		NA	NA	NA	79	56	NA	NA	NA	51	NA	NA	NA		NA	NA	NA	0.00873684	0.00630149	NA	NA	NA	0.0262506
chr1 : 145839890 | 145841071	chr1	145839890	145841071	+	+	exonic	+	ENSG00000186141.9	POLR3C	isExon-isExon	1.4584e+26	1.4584e+26	302	hsa-POLR3C_0002	NA	2	1	NA	2	NA	NA	NA	1	2	2	1		NA	24	27	NA	32	NA	NA	NA	24	23	34	39		NA	0.0178114	0.00807066	NA	0.012603	NA	NA	NA	0.0087502
chr1 : 145839890 | 145842477	chr1	145839890	145842477	+	+	exon	+	ENSG00000186141.9	POLR3C	isExon-inExon	1.4584e+35	1.4584e+35	441	hsa-POLR3C_0014	NA	5	3	2	1	2	1	5	5	2	3	2		NA	16	24	15	15	14	23	7	23	21	25	31		NA	0.0445285	0.024212	0.0174737	0.00630149	0.0199819	0.00968669	0.0510743	0.043751
chr1 : 145840922 | 145842477	chr1	145840922	145842477	+	NA	exon	+	ENSG00000186141.9	POLR3C	isExon-inExon	1.45841e+17	1.45841e+17	289	hsa-POLR3C_0015	1	NA	NA	NA	NA	NA	2	NA	NA	1	NA	1		27	NA	NA	NA	NA	NA	27	NA	NA	27	NA	24		0.00740852	NA	NA	NA	NA	NA	0.0193734	NA	NA
chr1 : 145866610 | 145868400	chr1	145866610	145868400	+	NA	exon	-	ENSG00000198483.13	ANKRD35	inExon-isExon	1.45867e+35	1.45867e+35	418	hsa-ANKRD35_0001	1	NA	NA	4	NA	1	NA	NA	NA	NA	NA	NA		19	NA	NA	26	NA	14	NA	NA	NA	NA	NA	NA		0.00740852	NA	NA	0.0349474	NA	0.00999094	NA	NA	NA
chr1 : 145942713 | 145947782	chr1	145942713	145947782	+	NA	exonic	-	ENSG00000271601.4	LIX1L	isExon-isExon	1.45943e+17	1.45943e+17	305	hsa-LIX1L_0002	NA	3	NA	NA	1	NA	1	NA	NA	NA	NA	NA		NA	23	NA	NA	45	NA	18	NA	NA	NA	NA	NA		NA	0.0267171	NA	NA	0.00630149	NA	0.00968669	NA	NA
chr1 : 145974825 | 145975436	chr1	145974825	145975436	+	NA	exonic	+	ENSG00000121851.13	POLR3GL	isExon-isExon	1.45975e+17	1.45975e+17	297	hsa-POLR3GL_0002	1	NA	NA	NA	NA	NA	NA	1	NA	1	NA	2		23	NA	NA	NA	NA	NA	NA	13	NA	23	NA	26		0.00740852	NA	NA	NA	NA	NA	NA	0.0102149	NA
chr1 : 146504741 | 146505412	chr1	146504741	146505412	+	NA	exonic	+	ENSG00000276975.3	HYDIN2	isExon-isExon	1.46505e+17	1.46505e+17	204	hsa-intergenic_000071	4	NA	2	NA	5	NA	NA	NA	NA	NA	NA	1		21	NA	21	NA	27	NA	NA	NA	NA	NA	NA	31		0.0296341	NA	0.0161413	NA	0.0315074	NA	NA	NA	NA
chr1 : 147252623 | 147256562	chr1	147252623	147256562	+	+	exonic;exonic;exonic;exonic;exonic	+	ENSG00000131778.19;ENSG00000131778.19;ENSG00000131778.19;ENSG00000131778.19;ENSG00000237188.5	CHD1L;CHD1L;CHD1L;CHD1L;RP11-337C18.10	isExon-isExon;isExon-isExon;isExon-isExon;isExon-isExon;isExon-isExon	147252623,147254870,147255813,147256531;147252623,147254898,147255813,147256531;147252623,147252658,147254870,147254950,147255813,147255847,147256531;147252623,147255813,147256531;147252623,147254870,147255813,147256531	147252735,147254976,147255927,147256562;147252735,147254976,147255927,147256562;147252656,147252735,147254947,147254976,147255845,147255927,147256562;147252735,147255927,147256562;147252735,147254976,147255927,147256562	367;339;363;260;367	hsa-CHD1L_0007	NA	4	4	1	NA	NA	NA	NA	2	2	4	NA		NA	45	38	39	NA	NA	NA	NA	31	40	57	NA		NA	0.0356228	0.0322827	0.00873684	NA	NA	NA	NA	0.0175004
chr1 : 147252623 | 147259918	chr1	147252623	147259918	+	+	exonic;exonic;exonic;exonic;exonic;exonic;exonic	+	ENSG00000237188.5;ENSG00000131778.19;ENSG00000131778.19;ENSG00000131778.19;ENSG00000131778.19;ENSG00000131778.19;ENSG00000131778.19	RP11-337C18.10;CHD1L;CHD1L;CHD1L;CHD1L;CHD1L;CHD1L	isExon-isExon;isExon-isExon;isExon-isExon;isExon-isExon;isExon-isExon;isExon-isExon;isExon-isExon	147252623,147254870,147255813,147256531,147259837;147252623,147254870,147255813,147259837;147252623,147254870,147255813,147256531,147259837;147252623,147254870,147255813,147256531,147259837;147252623,147252658,147254870,147254950,147255813,147255847,147256531,147259837;147252623,147254898,147255813,147256531,147259837;147252623,147255813,147256531,147259837	147252735,147254976,147255927,147256562,147259918;147252735,147254976,147255927,147259918;147252735,147254976,147255927,147256570,147259918;147252735,147254976,147255927,147256562,147259918;147252656,147252735,147254947,147254976,147255845,147255927,147256562,147259918;147252735,147254976,147255927,147256562,147259918;147252735,147255927,147256562,147259918	449;417;457;449;445;421;342	hsa-CHD1L_0002	6	12	6	6	NA	7	4	5	16	11	22	14		26	32	31	29	NA	35	23	46	27	30	44	27		0.0444511	0.106868	0.048424	0.052421	NA	0.0699365	0.0387468	0.0510743	0.140003
chr1 : 147265932 | 147268878	chr1	147265932	147268878	+	NA	exonic;exonic	+	ENSG00000131778.19;ENSG00000237188.5	CHD1L;RP11-337C18.10	isExon-isExon;isExon-isExon	147265932,147267426,147268782;147265932,147267426,147268782	147266087,147267518,147268878;147266087,147267518,147268878	346;346	hsa-CHD1L_0024	NA	1	2	2	NA	1	1	NA	2	1	NA	NA		NA	53	43	43	NA	35	36	NA	41	59	NA	NA		NA	0.0089057	0.0161413	0.0174737	NA	0.00999094	0.00968669	NA	0.0175004
chr1 : 147275354 | 147285487	chr1	147275354	147285487	+	NA	exonic;exonic;exonic;exonic	+	ENSG00000237188.5;ENSG00000131778.19;ENSG00000131778.19;ENSG00000131778.19	RP11-337C18.10;CHD1L;CHD1L;CHD1L	isExon-isExon;isExon-isExon;isExon-isExon;isExon-isExon	147275354,147276104,147280026,147284351,147285324;147275354,147276104,147285324;147275354,147276104,147280026,147284351,147285324;147275354,147276104,147284351,147285324	147275468,147276257,147280191,147284499,147285487;147275468,147276257,147285487;147275468,147276257,147280191,147284499,147285487;147275468,147276257,147284499,147285487	748;433;748;582	hsa-CHD1L_0011	6	NA	NA	3	2	NA	NA	2	NA	3	NA	6		59	NA	NA	43	65	NA	NA	60	NA	39	NA	47		0.0444511	NA	NA	0.0262105	0.012603	NA	NA	0.0204297	NA
chr1 : 147648246 | 147659775	chr1	147648246	147659775	+	+	exonic	-	ENSG00000162836.12	ACP6	isExon-isExon	1.47648e+71	1.47648e+71	924	hsa-ACP6_0001	3	NA	1	3	5	NA	NA	NA	2	5	8	NA		26	NA	10	19	18	NA	NA	NA	23	29	19	NA		0.0222255	NA	0.00807066	0.0262105	0.0315074	NA	NA	NA	0.0175004
chr1 : 148333214 | 148335919	chr1	148333214	148335919	+	+	exonic	-	ENSG00000274020.4	LINC01138	isExon-isExon	1.48333e+17	1.48333e+17	86	hsa-RP11-495P10_0001	1	5	3	3	2	4	4	NA	6	6	NA	3		1	5	2	5	5	2	2	NA	8	7	NA	3		0.00740852	0.0445285	0.024212	0.0262105	0.012603	0.0399637	0.0387468	NA	0.0525012
chr1 : 149964222 | 149965878	chr1	149964222	149965878	+	NA	exonic	-	ENSG00000264522.6	OTUD7B	isExon-isExon	1.49964e+17	1.49964e+17	230	hsa-OTUD7B_0001	NA	NA	1	NA	6	NA	NA	3	NA	1	NA	NA		NA	NA	37	NA	66	NA	NA	139	NA	45	NA	NA		NA	NA	0.00807066	NA	0.0378089	NA	NA	0.0306446	NA
chr1 : 150091937 | 150110627	chr1	150091937	150110627	+	NA	exonic	+	ENSG00000136631.15	VPS45	isExon-isExon	150091937,150092302,150093527,150110496;150091937,150092302,150093527,150098850,150110496	150092095,150092409,150093648,150110627;150092095,150092409,150093648,150099080,150110627	521;752	hsa-VPS45_0002	NA	3	NA	NA	1	2	1	NA	NA	3	NA	1		NA	75	NA	NA	104	82	79	NA	NA	92	NA	116		NA	0.0267171	NA	NA	0.00630149	0.0199819	0.00968669	NA	NA
chr1 : 150226608 | 150229237	chr1	150226608	150229237	+	NA	exonic	-	ENSG00000143401.15	ANP32E	isExon-isExon	1.50227e+17	1.50227e+17	354	hsa-ANP32E_0001	1	NA	2	1	NA	1	NA	NA	NA	2	NA	NA		157	NA	107	114	NA	100	NA	NA	NA	186	NA	NA		0.00740852	NA	0.0161413	0.00873684	NA	0.00999094	NA	NA	NA
chr1 : 150230571 | 150231926	chr1	150230571	150231926	+	+	exonic	-	ENSG00000143401.15	ANP32E	isExon-isExon	1.50231e+17	1.50231e+17	273	hsa-ANP32E_0005	1	NA	2	1	NA	1	NA	NA	2	NA	1	2		105	NA	80	71	NA	76	NA	NA	100	NA	198	165		0.00740852	NA	0.0161413	0.00873684	NA	0.00999094	NA	NA	0.0175004
chr1 : 150286430 | 150286993	chr1	150286430	150286993	+	NA	exon	+	ENSG00000159208.16	CIART	isExon-inExon	1.50286e+17	1.50287e+17	1228	hsa-CIART_0001	2	1	NA	1	NA	NA	NA	NA	NA	NA	1	NA		19	23	NA	17	NA	NA	NA	NA	NA	NA	19	NA		0.014817	0.0089057	NA	0.00873684	NA	NA	NA	NA	NA
chr1 : 150417596 | 150446401	chr1	150417596	150446401	+	+	exonic	+	ENSG00000163125.16	RPRD2	isExon-isExon	150417596,150440923,150441881,150443231,150444251,150446226;150417596,150440923,150443231,150444251,150446226	150417725,150441023,150441958,150443283,150444377,150446401;150417725,150441023,150443283,150444377,150446401	665;587	hsa-RPRD2_0001	2	NA	1	2	1	NA	NA	1	1	NA	3	2		91	NA	103	64	62	NA	NA	35	66	NA	64	72		0.014817	NA	0.00807066	0.0174737	0.00630149	NA	NA	0.0102149	0.0087502
chr1 : 150440923 | 150446401	chr1	150440923	150446401	+	+	exonic	+	ENSG00000163125.16	RPRD2	isExon-isExon	150440923,150443231,150444251,150446226;150440923,150441881,150443231,150444251,150446226	150441023,150443283,150444377,150446401;150441023,150441958,150443283,150444377,150446401	457;535	hsa-RPRD2_0004	4	3	2	NA	4	1	3	4	NA	2	NA	1		98	68	109	NA	62	74	81	30	NA	93	NA	73		0.0296341	0.0267171	0.0161413	NA	0.0252059	0.00999094	0.0290601	0.0408595	NA
chr1 : 150492411 | 150496908	chr1	150492411	150496908	+	+	exonic	+	ENSG00000143374.17	TARS2	isExon-isExon	1.50492e+26	1.50492e+26	325	hsa-TARS2_0002	1	NA	NA	NA	NA	NA	NA	2	1	3	NA	1		38	NA	NA	NA	NA	NA	NA	49	42	34	NA	47		0.00740852	NA	NA	NA	NA	NA	NA	0.0204297	0.0087502
chr1 : 150532250 | 150546857	chr1	150532250	150546857	+	NA	NA	NA	NA	NA	NA	NA	NA	NA	hsa-intergenic_002371	NA	NA	NA	2	NA	NA	NA	1	1	NA	NA	1		NA	NA	NA	4	NA	NA	NA	10	5	NA	NA	10		NA	NA	NA	0.0174737	NA	NA	NA	0.0102149	0.0087502
chr1 : 150817920 | 150826617	chr1	150817920	150826617	+	NA	exonic	-	ENSG00000143437.21	ARNT	isExon-isExon	1.50818e+26	1.50818e+26	338	hsa-ARNT_0021	2	NA	NA	NA	1	1	NA	2	1	NA	3	NA		53	NA	NA	NA	65	48	NA	38	59	NA	71	NA		0.014817	NA	NA	NA	0.00630149	0.00999094	NA	0.0204297	0.0087502
chr1 : 150823194 | 150834640	chr1	150823194	150834640	+	NA	NA	NA	NA	NA	NA	NA	NA	NA	hsa-ARNT_0012	NA	NA	NA	1	NA	NA	1	NA	NA	NA	2	1		NA	NA	NA	56	NA	NA	63	NA	NA	NA	64	58		NA	NA	NA	0.00873684	NA	NA	0.00968669	NA	NA
chr1 : 150927704 | 150941428	chr1	150927704	150941428	+	NA	exonic	+	ENSG00000143379.12	SETDB1	isExon-isExon	1.50928e+35	1.50928e+35	558	hsa-SETDB1_0001	NA	2	NA	NA	NA	NA	NA	1	NA	NA	NA	2		NA	52	NA	NA	NA	NA	NA	61	NA	NA	NA	39		NA	0.0178114	NA	NA	NA	NA	NA	0.0102149	NA
chr1 : 151024611 | 151025673	chr1	151024611	151025673	+	+	exonic	+	ENSG00000143363.17	PRUNE1	isExon-isExon	1.51025e+17	1.51025e+17	344	hsa-PRUNE1_0002	2	1	1	1	NA	2	1	NA	3	1	3	5		29	17	18	17	NA	22	23	NA	16	22	34	27		0.014817	0.0089057	0.00807066	0.00873684	NA	0.0199819	0.00968669	NA	0.0262506
chr1 : 151024611 | 151027327	chr1	151024611	151027327	+	+	exonic	+	ENSG00000143363.17	PRUNE1	isExon-isExon	1.51025e+26	1.51025e+26	439	hsa-PRUNE1_0007	NA	1	NA	1	NA	NA	NA	4	3	3	NA	3		NA	14	NA	15	NA	NA	NA	14	13	24	NA	21		NA	0.0089057	NA	0.00873684	NA	NA	NA	0.0408595	0.0262506
chr1 : 151024611 | 151028944	chr1	151024611	151028944	+	NA	exonic	+	ENSG00000143363.17	PRUNE1	isExon-isExon	1.51025e+35	1.51025e+35	598	hsa-PRUNE1_0008	1	NA	1	NA	NA	NA	NA	NA	NA	NA	2	1		28	NA	16	NA	NA	NA	NA	NA	NA	NA	25	21		0.00740852	NA	0.00807066	NA	NA	NA	NA	NA	NA
chr1 : 151025515 | 151027327	chr1	151025515	151027327	+	+	exonic	+	ENSG00000143363.17	PRUNE1	isExon-isExon	1.51026e+17	1.51026e+17	254	hsa-PRUNE1_0010	NA	4	NA	NA	NA	NA	NA	2	1	2	2	NA		NA	31	NA	NA	NA	NA	NA	19	19	26	35	NA		NA	0.0356228	NA	NA	NA	NA	NA	0.0204297	0.0087502
chr1 : 151088190 | 151107222	chr1	151088190	151107222	+	+	exonic	+	ENSG00000143458.12	GABPB2	isExon-isExon	1.51088e+53	1.51088e+53	922	hsa-GABPB2_0003	2	4	NA	1	4	NA	NA	3	4	9	5	1		37	38	NA	29	39	NA	NA	35	26	37	45	36		0.014817	0.0356228	NA	0.00873684	0.0252059	NA	NA	0.0306446	0.0350008
chr1 : 151088190 | 151118139	chr1	151088190	151118139	+	+	exon	+	ENSG00000143458.12	GABPB2	isExon-inExon	1.51088e+71	1.51088e+71	1230	hsa-GABPB2_0011	NA	1	2	3	6	NA	1	6	1	2	3	4		NA	34	18	29	42	NA	19	34	18	27	33	23		NA	0.0089057	0.0161413	0.0262105	0.0378089	NA	0.00968669	0.0612892	0.0087502
chr1 : 151166934 | 151167414	chr1	151166934	151167414	+	NA	exonic	+	ENSG00000163156.12	SCNM1	isExon-isExon	1.51167e+26	1.51167e+26	276	hsa-SCNM1_0001	NA	3	NA	NA	NA	NA	2	NA	NA	NA	NA	NA		NA	22	NA	NA	NA	NA	23	NA	NA	NA	NA	NA		NA	0.0267171	NA	NA	NA	NA	0.0193734	NA	NA
chr1 : 151264832 | 151267339	chr1	151264832	151267339	+	NA	exon	+	ENSG00000159352.16	PSMD4	isExon-inExon	151264832,151265166,151265394,151266004,151266308,151266520,151267173;151264832,151265166,151265394,151266004,151266308,151266520,151267173	151264918,151265234,151265609,151266112,151266439,151266587,151267339;151264918,151265234,151265609,151266121,151266439,151266587,151267339	848;857	hsa-PSMD4_0002	1	NA	NA	NA	NA	1	2	NA	1	NA	NA	2		94	NA	NA	NA	NA	69	79	NA	77	NA	NA	138		0.00740852	NA	NA	NA	NA	0.00999094	0.0193734	NA	0.0087502
chr1 : 151315573 | 151316509	chr1	151315573	151316509	+	+	exonic	-	ENSG00000143393.17	PI4KB	isExon-isExon	1.51316e+17	1.51317e+17	1874	hsa-PI4KB_0002	5	5	4	2	12	3	7	2	2	5	7	4		88	78	107	97	137	54	89	157	86	97	125	116		0.0370426	0.0445285	0.0322827	0.0174737	0.0756178	0.0299728	0.0678068	0.0204297	0.0175004
chr1 : 151423397 | 151430841	chr1	151423397	151430841	+	+	exonic	-	ENSG00000143442.22	POGZ	isExon-isExon	151423397,151423949,151424955,151427823,151428123,151429603,151430666;151423397,151423949,151424955,151427823,151428123,151429603,151430666	151423551,151424286,151425061,151428014,151428413,151429711,151430841;151423551,151424286,151425061,151428041,151428413,151429711,151430841	1368;1395	hsa-POGZ_0007	2	NA	2	NA	2	2	NA	NA	1	NA	1	1		188	NA	187	NA	157	137	NA	NA	137	NA	180	166		0.014817	NA	0.0161413	NA	0.012603	0.0199819	NA	NA	0.0087502
chr1 : 151423397 | 151442205	chr1	151423397	151442205	+	NA	exonic	-	ENSG00000143442.22	POGZ	isExon-isExon	151423397,151423949,151424955,151427823,151428123,151429603,151430666,151442081;151423397,151423949,151424955,151427823,151428123,151429603,151430666,151440928,151442081;151423397,151423949,151424955,151427823,151428123,151429603,151430666,151440928,151442081;151423397,151423949,151424955,151427823,151428123,151429603,151430666,151442081;151423397,151423949,151424955,151427823,151428123,151440928…	151423551,151424286,151425061,151428014,151428413,151429711,151430841,151442205;151423551,151424286,151425061,151428014,151428413,151429711,151430841,151441086,151442205;151423551,151424286,151425061,151428041,151428413,151429711,151430841,151441086,151442205;151423551,151424286,151425061,151428041,151428413,151429711,151430841,151442205;151423551,151424286,151425061,151428041,151428413,151441086…	1493;1652;1679;1520;1394	hsa-POGZ_0006	NA	7	2	2	NA	2	NA	3	2	NA	NA	3		NA	95	112	112	NA	86	NA	107	96	NA	NA	109		NA	0.0623399	0.0161413	0.0174737	NA	0.0199819	NA	0.0306446	0.0175004
chr1 : 151427823 | 151430841	chr1	151427823	151430841	+	+	exonic	-	ENSG00000143442.22	POGZ	isExon-isExon	151427823,151428123,151429603,151430666;151427823,151428123,151429603,151430666	151428014,151428413,151429711,151430841;151428041,151428413,151429711,151430841	768;795	hsa-POGZ_0004	1	2	NA	NA	5	NA	3	1	2	1	3	5		200	184	NA	NA	134	NA	170	166	143	158	228	180		0.00740852	0.0178114	NA	NA	0.0315074	NA	0.0290601	0.0102149	0.0175004
chr1 : 151427823 | 151442205	chr1	151427823	151442205	+	+	exonic	-	ENSG00000143442.22	POGZ	isExon-isExon	151427823,151428123,151429603,151430666,151440928,151442081;151427823,151428123,151429603,151430666,151440928,151442081;151427823,151428123,151429603,151430666,151442081;151427823,151428123,151429603,151430666,151442081;151427823,151428123,151440928,151442081	151428014,151428413,151429711,151430841,151441086,151442205;151428041,151428413,151429711,151430841,151441086,151442205;151428014,151428413,151429711,151430841,151442205;151428041,151428413,151429711,151430841,151442205;151428041,151428413,151441086,151442205	1052;1079;893;920;794	hsa-POGZ_0003	NA	2	2	NA	4	3	3	8	2	5	8	6		NA	125	109	NA	122	78	100	132	102	125	159	123		NA	0.0178114	0.0161413	NA	0.0252059	0.0299728	0.0290601	0.0817189	0.0175004
chr1 : 151638888 | 151639119	chr1	151638888	151639119	+	NA	exonic	+	ENSG00000143376.14	SNX27	isExon-isExon	1.51639e+17	1.51639e+17	464	hsa-SNX27_0004	2	NA	NA	1	NA	NA	1	NA	NA	NA	3	NA		97	NA	NA	39	NA	NA	54	NA	NA	NA	70	NA		0.014817	NA	NA	0.00873684	NA	NA	0.00968669	NA	NA
chr1 : 151638888 | 151668635	chr1	151638888	151668635	+	+	exonic	+	ENSG00000143376.14	SNX27	isExon-isExon	1.51639e+53	1.51639e+53	838	hsa-SNX27_0001	3	1	3	3	NA	4	NA	3	NA	3	2	4		120	55	94	63	NA	78	NA	62	NA	74	81	84		0.0222255	0.0089057	0.024212	0.0262105	NA	0.0399637	NA	0.0306446	NA
chr1 : 151638888 | 151683445	chr1	151638888	151683445	+	+	exonic	+	ENSG00000143376.14	SNX27	isExon-isExon	1.51639e+62	1.51639e+62	928	hsa-SNX27_0005	NA	NA	1	NA	NA	NA	NA	NA	1	2	2	NA		NA	NA	137	NA	NA	NA	NA	NA	119	65	85	NA		NA	NA	0.00807066	NA	NA	NA	NA	NA	0.0087502
chr1 : 151638888 | 151693039	chr1	151638888	151693039	+	NA	exonic	+	ENSG00000143376.14	SNX27	isExon-isExon	1.51639e+80	1.51639e+80	1207	hsa-SNX27_0012	1	NA	2	NA	NA	3	NA	NA	2	NA	1	NA		109	NA	119	NA	NA	89	NA	NA	106	NA	123	NA		0.00740852	NA	0.0161413	NA	NA	0.0299728	NA	NA	0.0175004
chr1 : 151638888 | 151693483	chr1	151638888	151693483	+	NA	exonic	+	ENSG00000143376.14	SNX27	isExon-isExon	1.51639e+89	1.51639e+89	1267	hsa-SNX27_0006	NA	1	NA	2	NA	1	NA	NA	NA	1	2	NA		NA	42	NA	62	NA	48	NA	NA	NA	61	91	NA		NA	0.0089057	NA	0.0174737	NA	0.00999094	NA	NA	NA
chr1 : 151658235 | 151668635	chr1	151658235	151668635	+	NA	exonic	+	ENSG00000143376.14	SNX27	isExon-isExon	1.51658e+44	1.51658e+44	606	hsa-SNX27_0002	2	3	3	NA	4	NA	NA	3	NA	4	1	NA		163	74	129	NA	89	NA	NA	60	NA	90	80	NA		0.014817	0.0267171	0.024212	NA	0.0252059	NA	NA	0.0306446	NA
chr1 : 151658235 | 151683445	chr1	151658235	151683445	+	NA	exonic	+	ENSG00000143376.14	SNX27	isExon-isExon	1.51658e+53	1.51658e+53	696	hsa-SNX27_0003	2	NA	NA	NA	NA	NA	NA	2	NA	1	NA	1		180	NA	NA	NA	NA	NA	NA	75	NA	81	NA	120		0.014817	NA	NA	NA	NA	NA	NA	0.0204297	NA
chr1 : 151658235 | 151693039	chr1	151658235	151693039	+	NA	exonic	+	ENSG00000143376.14	SNX27	isExon-isExon	1.51658e+71	1.51658e+71	975	hsa-SNX27_0018	NA	NA	1	1	1	NA	2	NA	NA	NA	NA	NA		NA	NA	154	113	114	NA	101	NA	NA	NA	NA	NA		NA	NA	0.00807066	0.00873684	0.00630149	NA	0.0193734	NA	NA
chr1 : 152226426 | 152249012	chr1	152226426	152249012	+	+	NA	NA	NA	NA	NA	NA	NA	NA	chr1:152226426|152249012	NA	1	1	NA	1	1	NA	NA	1	1	2	NA		NA	5	8	NA	11	6	NA	NA	22	10	11	NA		NA	0.0089057	0.00807066	NA	0.00630149	0.00999094	NA	NA	0.0087502
chr1 : 152248895 | 152341210	chr1	152248895	152341210	+	NA	NA	NA	NA	NA	NA	NA	NA	NA	hsa-FLG-AS1_0010	1	NA	NA	2	NA	NA	NA	NA	1	NA	1	NA		10	NA	NA	6	NA	NA	NA	NA	6	NA	4	NA		0.00740852	NA	NA	0.0174737	NA	NA	NA	NA	0.0087502
chr1 : 152308555 | 152310162	chr1	152308555	152310162	+	NA	NA	NA	NA	NA	NA	NA	NA	NA	hsa-FLG_0001	NA	NA	NA	NA	2	4	1	NA	NA	NA	1	2		NA	NA	NA	NA	14	12	25	NA	NA	NA	5	13		NA	NA	NA	NA	0.012603	0.0399637	0.00968669	NA	NA
chr1 : 152308801 | 152310162	chr1	152308801	152310162	+	NA	intergenic	+	ENSG00000143631.11	FLG	antisense	152308801	152310162	1362	hsa-FLG_0002	NA	1	NA	NA	NA	NA	2	3	1	1	NA	NA		NA	2	NA	NA	NA	NA	34	13	11	5	NA	NA		NA	0.0089057	NA	NA	NA	NA	0.0193734	0.0306446	0.0087502
chr1 : 152332583 | 152341210	chr1	152332583	152341210	+	+	exonic	+	ENSG00000237975.7	FLG-AS1	isExon-isExon	1.52333e+35	1.52333e+35	492	hsa-FLG-AS1_0001	5	8	3	NA	NA	NA	NA	2	6	3	8	NA		13	4	9	NA	NA	NA	NA	4	6	6	6	NA		0.0370426	0.0712456	0.024212	NA	NA	NA	NA	0.0204297	0.0525012
chr1 : 152332583 | 152374047	chr1	152332583	152374047	+	NA	NA	NA	NA	NA	NA	NA	NA	NA	hsa-FLG-AS1_0008	1	2	NA	NA	NA	NA	NA	1	1	NA	NA	NA		13	4	NA	NA	NA	NA	NA	2	7	NA	NA	NA		0.00740852	0.0178114	NA	NA	NA	NA	NA	0.0102149	0.0087502
chr1 : 154234591 | 154235291	chr1	154234591	154235291	+	NA	exonic	+	ENSG00000143569.19	UBAP2L	isExon-isExon	154234591,154235196;154234591,154235196;154234591,154235196	154234738,154235291;154234759,154235291;154234792,154235291	244;265;298	hsa-UBAP2L_0019	NA	NA	NA	NA	2	NA	NA	1	NA	NA	3	1		NA	NA	NA	NA	217	NA	NA	115	NA	NA	159	125		NA	NA	NA	NA	0.012603	NA	NA	0.0102149	NA
chr1 : 154234591 | 154246375	chr1	154234591	154246375	+	NA	exonic	+	ENSG00000143569.19	UBAP2L	isExon-isExon	154234591,154235196,154236566,154237024,154241513,154243217,154246204;154234591,154235196,154236566,154237024,154241513,154243217,154246204;154234591,154235196,154236566,154237024,154241513,154243217,154246204	154234759,154235291,154236611,154237136,154241565,154243302,154246375;154234738,154235291,154236611,154237136,154241565,154243302,154246375;154234792,154235291,154236611,154237136,154241565,154243302,154246375	735;714;768	hsa-UBAP2L_0021	1	NA	NA	NA	4	NA	NA	NA	1	NA	2	NA		188	NA	NA	NA	169	NA	NA	NA	101	NA	137	NA		0.00740852	NA	NA	NA	0.0252059	NA	NA	NA	0.0087502
chr1 : 154249239 | 154251653	chr1	154249239	154251653	+	NA	exonic	+	ENSG00000143569.19	UBAP2L	isExon-isExon	1.54249e+26	1.54249e+26	650	hsa-UBAP2L_0020	NA	NA	1	NA	3	2	1	2	NA	NA	NA	2		NA	NA	143	NA	86	111	122	48	NA	NA	NA	100		NA	NA	0.00807066	NA	0.0189045	0.0199819	0.00968669	0.0204297	NA
chr1 : 154251041 | 154251653	chr1	154251041	154251653	+	+	exonic	+	ENSG00000143569.19	UBAP2L	isExon-isExon	1.54251e+17	1.54251e+17	451	hsa-UBAP2L_0041	3	NA	NA	NA	2	1	1	NA	NA	1	2	3		182	NA	NA	NA	108	133	135	NA	NA	138	146	124		0.0222255	NA	NA	NA	0.012603	0.00999094	0.00968669	NA	NA
chr1 : 154251041 | 154257434	chr1	154251041	154257434	+	+	exonic	+	ENSG00000143569.19	UBAP2L	isExon-isExon	1.54251e+71	1.54251e+71	1229	hsa-UBAP2L_0026	3	NA	2	NA	NA	NA	1	1	1	2	NA	3		241	NA	193	NA	NA	NA	170	83	126	153	NA	171		0.0222255	NA	0.0161413	NA	NA	NA	0.00968669	0.0102149	0.0087502
chr1 : 155343314 | 155346469	chr1	155343314	155346469	+	+	exonic	-	ENSG00000116539.14	ASH1L	isExon-isExon	1.55343e+35	1.55343e+35	490	hsa-ASH1L_0066	NA	NA	NA	NA	NA	NA	NA	NA	1	NA	2	2		NA	NA	NA	NA	NA	NA	NA	NA	94	NA	146	142		NA	NA	NA	NA	NA	NA	NA	NA	0.0087502
chr1 : 155370504 | 155370983	chr1	155370504	155370983	+	+	exonic	-	ENSG00000116539.14	ASH1L	isExon-isExon	1.55371e+17	1.55371e+17	354	hsa-ASH1L_0004	2	1	NA	NA	1	3	1	1	5	2	3	2		229	180	NA	NA	243	197	213	157	149	168	231	216		0.014817	0.0089057	NA	NA	0.00630149	0.0299728	0.00968669	0.0102149	0.043751
chr1 : 155370504 | 155395553	chr1	155370504	155395553	+	NA	exonic	-	ENSG00000116539.14	ASH1L	isExon-isExon	155370504,155370777,155378281,155378503,155380043,155395459;155370504,155370777,155378281,155378503,155380043,155395459	155370650,155370983,155378389,155378548,155380116,155395553;155370650,155370983,155378389,155378548,155380131,155395553	678;693	hsa-ASH1L_0017	3	NA	NA	NA	NA	NA	NA	1	NA	NA	4	6		278	NA	NA	NA	NA	NA	NA	98	NA	NA	184	199		0.0222255	NA	NA	NA	NA	NA	NA	0.0102149	NA
chr1 : 155395459 | 155439068	chr1	155395459	155439068	+	+	exonic	-	ENSG00000116539.14	ASH1L	isExon-isExon	155395459,155438327;155395459,155415744,155438327	155395553,155439068;155395553,155415923,155439068	837;1017	hsa-ASH1L_0006	2	2	4	2	2	2	4	1	2	1	NA	3		277	165	255	137	149	196	192	162	157	169	NA	208		0.014817	0.0178114	0.0322827	0.0174737	0.012603	0.0199819	0.0387468	0.0102149	0.0175004
chr1 : 155395459 | 155459898	chr1	155395459	155459898	+	+	exonic	-	ENSG00000116539.14	ASH1L	isExon-isExon	155395459,155415744,155438327,155440503,155459797;155395459,155415744,155438327,155459797;155395459,155415744,155438327,155440490,155459797;155395459,155438327,155459797	155395553,155415923,155439068,155440593,155459898;155395553,155415923,155439068,155459898;155395553,155415923,155439068,155440593,155459898;155395553,155439068,155459898	1210;1119;1223;939	hsa-ASH1L_0002	9	7	9	4	10	3	8	3	10	12	7	8		249	177	250	181	190	198	215	108	163	171	172	219		0.0666766	0.0623399	0.072636	0.0349474	0.0630149	0.0299728	0.0774935	0.0306446	0.087502
chr1 : 155415744 | 155439068	chr1	155415744	155439068	+	+	exonic	-	ENSG00000116539.14	ASH1L	isExon-isExon	1.55416e+17	1.55416e+17	922	hsa-ASH1L_0018	4	4	6	NA	NA	6	6	4	5	9	5	3		347	187	275	NA	NA	215	211	160	190	209	212	237		0.0296341	0.0356228	0.048424	NA	NA	0.0599456	0.0581201	0.0408595	0.043751
chr1 : 155415744 | 155459898	chr1	155415744	155459898	+	+	exonic	-	ENSG00000116539.14	ASH1L	isExon-isExon	155415744,155438327,155459797;155415744,155438327,155440490,155459797;155415744,155438327,155440503,155459797	155415923,155439068,155459898;155415923,155439068,155440593,155459898;155415923,155439068,155440593,155459898	1024;1128;1115	hsa-ASH1L_0005	3	NA	4	1	5	6	2	2	NA	5	5	6		319	NA	270	218	205	218	234	107	NA	213	192	248		0.0222255	NA	0.0322827	0.00873684	0.0315074	0.0599456	0.0193734	0.0204297	NA
chr1 : 155438327 | 155439068	chr1	155438327	155439068	+	+	exonic	-	ENSG00000116539.14	ASH1L	isExon-isExon	1.55438e+17	1.55439e+17	1484	hsa-ASH1L_0016	119	83	94	59	43	56	73	43	95	82	116	89		230	150	235	129	215	165	171	150	145	161	197	207		0.881613	0.739173	0.758642	0.515474	0.270964	0.559492	0.707128	0.439239	0.831269
chr1 : 155438327 | 155459898	chr1	155438327	155459898	+	+	exonic	-	ENSG00000116539.14	ASH1L	isExon-isExon	155438327,155440503,155459797;155438327,155459797;155438327,155440490,155459797	155439068,155440593,155459898;155439068,155459898;155439068,155440593,155459898	935;844;948	hsa-ASH1L_0028	28	13	29	12	25	12	12	12	22	20	23	29		202	161	230	173	256	167	194	97	151	163	176	218		0.207438	0.115774	0.234049	0.104842	0.157537	0.119891	0.11624	0.122578	0.192504
chr1 : 155438327 | 155521618	chr1	155438327	155521618	+	+	exonic	-	ENSG00000116539.14	ASH1L	isExon-isExon	155438327,155440503,155459797,155477886,155521100;155438327,155459797,155462453,155477886,155521100;155438327,155459797,155477886,155521100;155438327,155440490,155459797,155477886,155521100	155439068,155440593,155459898,155482449,155521618;155439068,155459898,155462599,155482449,155521618;155439068,155459898,155482449,155521618;155439068,155440593,155459898,155482449,155521618	6018;6074;5927;6031	hsa-ASH1L_0012	NA	NA	1	3	NA	4	NA	NA	1	2	NA	2		NA	NA	113	122	NA	64	NA	NA	76	98	NA	128		NA	NA	0.00807066	0.0262105	NA	0.0399637	NA	NA	0.0087502
chr1 : 155477886 | 155521618	chr1	155477886	155521618	+	+	exonic	-	ENSG00000116539.14	ASH1L	isExon-isExon	155477886,155520225,155521100;155477886,155521100	155482449,155520356,155521618;155482449,155521618	5215;5083	hsa-ASH1L_0059	2	NA	NA	NA	NA	1	2	2	1	2	2	NA		176	NA	NA	NA	NA	97	152	116	125	135	125	NA		0.014817	NA	NA	NA	NA	0.00999094	0.0193734	0.0204297	0.0087502
chr1 : 155521100 | 155521618	chr1	155521100	155521618	+	NA	exonic	-	ENSG00000116539.14	ASH1L	isExon-isExon	1.55521e+17	1.55522e+17	1038	hsa-ASH1L_0003	2	5	NA	NA	NA	NA	NA	NA	NA	NA	NA	1		241	134	NA	NA	NA	NA	NA	NA	NA	NA	NA	216		0.014817	0.0445285	NA	NA	NA	NA	NA	NA	NA
chr1 : 155602073 | 155726019	chr1	155602073	155726019	+	NA	mix;mix;mix;mix;mix;mix;mix;mix;mix;mix;mix	+	ENSG00000132676.16;ENSG00000132676.16;ENSG00000132676.16;ENSG00000225082.2;ENSG00000132676.16;ENSG00000132676.16;ENSG00000132676.16;ENSG00000132676.16;ENSG00000132676.16;ENSG00000132676.16;ENSG00000132676.16	DAP3;DAP3;DAP3;DAP3P1;DAP3;DAP3;DAP3;DAP3;DAP3;DAP3;DAP3	intergenic-isExon;intergenic-isExon;intergenic-isExon;isExon-intergenic;intergenic-isExon;intergenic-isExon;intergenic-isExon;intergenic-isExon;intergenic-isExon;intergenic-isExon;intergenic-isExon	155602073,155709773,155721517,155725382,155725927;155602073,155709773,155717006,155725382,155725927;155602073,155709773,155717006,155721517,155725382,155725927;155602073,155602073;155602073,155717006,155721517,155725382,155725992;155602073,155717006,155721517,155725992;155602073,155709773,155721517,155725382,155725992;155602073,155689095,155709773,155721517,155725382,155725927;155602073,155709773…	155689174,155709824,155721618,155725490,155726019;155689174,155709824,155717128,155725490,155726019;155689243,155709824,155717128,155721618,155725490,155726019;155726019,155602197;155709824,155717128,155721618,155725411,155726019;155709824,155717128,155721618,155726019;155689174,155709824,155721618,155725411,155726019;155688192,155689174,155709824,155721618,155725490,155726019;155689174,155709824…	87458;87479;87650;124072;108035;108005;87314;86556;87581;86772;119748	hsa-RP11-243J18_0001	NA	1	NA	NA	NA	NA	NA	1	NA	1	2	NA		NA	36	NA	NA	NA	NA	NA	29	NA	55	24	NA		NA	0.0089057	NA	NA	NA	NA	NA	0.0102149	NA
chr1 : 155670320 | 155675096	chr1	155670320	155675096	+	+	exonic	-	ENSG00000163374.20	YY1AP1	isExon-isExon	155670320,155672560,155675010;155670320,155672521,155675010;155670320,155672560,155675010	155670464,155672731,155675096;155670464,155672731,155675096;155670464,155672727,155675096	404;443;400	hsa-YY1AP1_0007	1	2	2	1	NA	NA	NA	1	NA	1	2	2		143	118	138	130	NA	NA	NA	94	NA	113	161	144		0.00740852	0.0178114	0.0161413	0.00873684	NA	NA	NA	0.0102149	NA
chr1 : 155670320 | 155679512	chr1	155670320	155679512	+	+	exonic	-	ENSG00000163374.20	YY1AP1	isExon-isExon	155670320,155672560,155675010,155676548,155679158,155679409;155670320,155672560,155675010,155676548,155679409;155670320,155672521,155675010,155676548,155679409;155670320,155672560,155675010,155676548,155679409	155670464,155672731,155675096,155676746,155679313,155679512;155670464,155672731,155675096,155676746,155679512;155670464,155672731,155675096,155676746,155679512;155670464,155672727,155675096,155676746,155679512	863;707;746;703	hsa-YY1AP1_0003	7	2	13	7	4	9	8	15	4	5	10	11		87	77	72	90	123	73	63	102	56	77	81	98		0.0518596	0.0178114	0.104919	0.0611579	0.0252059	0.0899184	0.0774935	0.153223	0.0350008
chr1 : 155670320 | 155784089	chr1	155670320	155784089	+	+	mix;mix;mix;mix;mix;mix;mix;mix;mix;mix;mix;mix;mix;mix;mix;mix;mix;mix;mix;mix	-	ENSG00000163374.20;ENSG00000163374.20;ENSG00000163374.20;ENSG00000116580.19;ENSG00000163374.20;ENSG00000163374.20;ENSG00000163374.20;ENSG00000163374.20;ENSG00000163374.20;ENSG00000116580.19;ENSG00000163374.20;ENSG00000163374.20;ENSG00000116580.19;ENSG00000163374.20;ENSG00000116580.19;ENSG00000116580.19;ENSG00000163374.20;ENSG00000163374.20;ENSG00000163374.20;ENSG00000116580.19	YY1AP1;YY1AP1;YY1AP1;GON4L;YY1AP1;YY1AP1;YY1AP1;YY1AP1;YY1AP1;GON4L;YY1AP1;YY1AP1;GON4L;YY1AP1;GON4L;GON4L;YY1AP1;YY1AP1;YY1AP1;GON4L	isExon-intergenic;isExon-intergenic;isExon-intergenic;intergenic-isExon;isExon-intergenic;isExon-intergenic;isExon-intergenic;isExon-intergenic;isExon-intergenic;intergenic-isExon;isExon-intergenic;isExon-intergenic;intergenic-isExon;isExon-intergenic;intergenic-isExon;intergenic-isExon;isExon-intergenic;isExon-intergenic;isExon-intergenic;intergenic-isExon	155670320,155672560,155675010,155676548,155679409,155688071,155688659;155670320,155672560,155675010,155676548,155679409,155680382,155688071,155688659;155670320,155672560,155675010,155676548,155679409,155680382,155688071;155670320,155777622,155783986;155670320,155672560,155675010,155676548,155679409,155680416,155688071,155688659;155670320,155670320;155670320,155672521,155675010,155676548,155679409…	155670464,155672731,155675096,155676746,155679512,155688201,155784089;155670464,155672731,155675096,155676746,155679512,155680456,155688201,155784089;155670464,155672731,155675096,155676746,155679512,155680456,155784089;155775173,155777820,155784089;155670464,155672727,155675096,155676746,155679512,155680456,155688201,155784089;155784089,155671091;155670464,155672731,155675096,155676746,155679512…	96269;96344;96801;105157;96306;114542;104420;96039;96179;97365;96767;96064;85202;96310;97362;85199;95908;109436;96391;83567	hsa-GON4L_0072	3	2	6	NA	NA	3	4	5	1	2	1	3		62	54	58	NA	NA	63	51	64	51	48	73	77		0.0222255	0.0178114	0.048424	NA	NA	0.0299728	0.0387468	0.0510743	0.0087502
chr1 : 155675010 | 155679512	chr1	155675010	155679512	+	+	exonic	-	ENSG00000163374.20	YY1AP1	isExon-isExon	155675010,155676548,155679409;155675010,155676548,155679158,155679409	155675096,155676746,155679512;155675096,155676746,155679313,155679512	390;546	hsa-YY1AP1_0002	27	12	13	11	NA	9	NA	NA	8	23	24	NA		94	65	57	87	NA	70	NA	NA	59	103	98	NA		0.20003	0.106868	0.104919	0.0961052	NA	0.0899184	NA	NA	0.0700016
chr1 : 155675010 | 155680456	chr1	155675010	155680456	+	NA	exonic	-	ENSG00000163374.20	YY1AP1	isExon-isExon	155675010,155676548,155679409,155679928,155680416;155675010,155676548,155679409,155680416;155675010,155676548,155679158,155679409,155680416;155675010,155676548,155679409,155680382	155675096,155676746,155679512,155680008,155680456;155675096,155676746,155679512,155680456;155675096,155676746,155679313,155679512,155680456;155675096,155676746,155679512,155680456	512;431;587;465	hsa-YY1AP1_0004	1	4	1	NA	NA	NA	3	NA	NA	NA	NA	NA		85	73	74	NA	NA	NA	64	NA	NA	NA	NA	NA		0.00740852	0.0356228	0.00807066	NA	NA	NA	0.0290601	NA	NA
chr1 : 155675010 | 155784089	chr1	155675010	155784089	+	+	mix;mix;mix;mix;mix;mix;mix;mix;mix;mix;mix;mix;mix;mix;mix;mix;mix;mix;mix;mix;mix;mix;mix	-	ENSG00000116580.19;ENSG00000163374.20;ENSG00000163374.20;ENSG00000116580.19;ENSG00000163374.20;ENSG00000163374.20;ENSG00000163374.20;ENSG00000116580.19;ENSG00000116580.19;ENSG00000163374.20;ENSG00000163374.20;ENSG00000163374.20;ENSG00000163374.20;ENSG00000163374.20;ENSG00000163374.20;ENSG00000116580.19;ENSG00000163374.20;ENSG00000163374.20;ENSG00000163374.20;ENSG00000163374.20;ENSG00000163374.20;…	GON4L;YY1AP1;YY1AP1;GON4L;YY1AP1;YY1AP1;YY1AP1;GON4L;GON4L;YY1AP1;YY1AP1;YY1AP1;YY1AP1;YY1AP1;YY1AP1;GON4L;YY1AP1;YY1AP1;YY1AP1;YY1AP1;YY1AP1;YY1AP1;GON4L	intergenic-isExon;isExon-intergenic;isExon-intergenic;intergenic-isExon;isExon-intergenic;isExon-intergenic;isExon-intergenic;intergenic-isExon;intergenic-isExon;isExon-intergenic;isExon-intergenic;isExon-intergenic;isExon-intergenic;isExon-intergenic;isExon-intergenic;intergenic-isExon;isExon-intergenic;isExon-intergenic;isExon-intergenic;isExon-intergenic;isExon-intergenic;isExon-intergenic;int…	155675010,155767425,155771067,155773066,155775002,155776395,155777622,155783986;155675010,155676548,155679409,155679928,155680416,155688071,155688659;155675010,155676548,155679409,155688930;155675010,155777622,155783986;155675010,155676548,155679409,155680382,155688071;155675010,155676548,155679409,155680416,155688071,155688659;155675010,155675010;155675010,155751767,155751960,155756959,155757180…	155766709,155767541,155771217,155773210,155775173,155776481,155777820,155784089;155675096,155676746,155679512,155680008,155680456,155688201,155784089;155675096,155676746,155679512,155784089;155775173,155777820,155784089;155675096,155676746,155679512,155680456,155784089;155675096,155676746,155679512,155680456,155688201,155784089;155784089,155675051;155750733,155751869,155752587,155757077,155757323…	92675;96074;95550;100467;96484;95993;109122;78877;80512;104967;95862;109145;95722;104064;95747;80509;96112;96027;96450;95952;95591;96073;92672	hsa-GON4L_0071	6	NA	4	1	7	1	5	NA	1	2	5	NA		69	NA	43	67	86	60	47	NA	54	74	90	NA		0.0444511	NA	0.0322827	0.00873684	0.0441104	0.00999094	0.0484334	NA	0.0087502
chr1 : 155676548 | 155679512	chr1	155676548	155679512	+	+	exonic	-	ENSG00000163374.20	YY1AP1	isExon-isExon	155676548,155679409;155676548,155679158,155679409	155676746,155679512;155676746,155679313,155679512	303;459	hsa-YY1AP1_0001	25	15	22	28	NA	15	15	27	17	25	28	28		93	69	74	86	NA	59	62	76	54	101	105	102		0.185213	0.133585	0.177555	0.244632	NA	0.149864	0.1453	0.275801	0.148753
chr1 : 155676548 | 155680456	chr1	155676548	155680456	+	NA	exonic	-	ENSG00000163374.20	YY1AP1	isExon-isExon	155676548,155679409,155680382;155676548,155679409,155679928,155680416;155676548,155679409,155680416;155676548,155679158,155679409,155680416	155676746,155679512,155680456;155676746,155679512,155680008,155680456;155676746,155679512,155680456;155676746,155679313,155679512,155680456	378;425;344;500	hsa-YY1AP1_0005	1	NA	NA	NA	2	NA	1	NA	NA	NA	1	1		87	NA	NA	NA	99	NA	67	NA	NA	NA	127	97		0.00740852	NA	NA	NA	0.012603	NA	0.00968669	NA	NA
chr1 : 155676548 | 155784089	chr1	155676548	155784089	+	+	mix;mix;mix;mix;mix;mix;mix;mix;mix;mix;mix;mix;mix;mix;mix;mix;mix;mix;mix;mix;mix	-	ENSG00000163374.20;ENSG00000163374.20;ENSG00000163374.20;ENSG00000163374.20;ENSG00000163374.20;ENSG00000163374.20;ENSG00000163374.20;ENSG00000116580.19;ENSG00000116580.19;ENSG00000163374.20;ENSG00000163374.20;ENSG00000163374.20;ENSG00000116580.19;ENSG00000163374.20;ENSG00000116580.19;ENSG00000116580.19;ENSG00000116580.19;ENSG00000163374.20;ENSG00000163374.20;ENSG00000163374.20;ENSG00000163374.20	YY1AP1;YY1AP1;YY1AP1;YY1AP1;YY1AP1;YY1AP1;YY1AP1;GON4L;GON4L;YY1AP1;YY1AP1;YY1AP1;GON4L;YY1AP1;GON4L;GON4L;GON4L;YY1AP1;YY1AP1;YY1AP1;YY1AP1	isExon-intergenic;isExon-intergenic;isExon-intergenic;isExon-intergenic;isExon-intergenic;isExon-intergenic;isExon-intergenic;intergenic-isExon;intergenic-isExon;isExon-intergenic;isExon-intergenic;isExon-intergenic;intergenic-isExon;isExon-intergenic;intergenic-isExon;intergenic-isExon;intergenic-isExon;isExon-intergenic;isExon-intergenic;isExon-intergenic;isExon-intergenic	155676548,155679409,155679928,155680416,155688071,155688659;155676548,155679158,155679409,155680416,155688930;155676548,155679409,155680416,155688659;155676548,155679409,155680382,155688071,155688659;155676548,155679409,155680416,155688071;155676548,155679409,155680382,155688071;155676548,155679409,155680416,155688071,155688930;155676548,155751767,155751960,155753204,155754375,155756958,155757180…	155676746,155679512,155680008,155680456,155688201,155784089;155676746,155679313,155679512,155680456,155784089;155676746,155679512,155680456,155784089;155676746,155679512,155680456,155688201,155784089;155676746,155679512,155680456,155784089;155676746,155679512,155680456,155784089;155676746,155679512,155680456,155688201,155784089;155750733,155751869,155752590,155753414,155754488,155757077,155757323…	95987;95660;95775;95940;96363;96397;95635;78974;98929;95865;95463;95504;78971;104880;91137;91134;77339;103977;96025;95906;95986	hsa-GON4L_0070	7	6	3	4	13	1	2	5	6	7	6	5		71	46	60	65	89	49	50	38	49	75	98	82		0.0518596	0.0534342	0.024212	0.0349474	0.0819193	0.00999094	0.0193734	0.0510743	0.0525012
chr1 : 155709773 | 155717128	chr1	155709773	155717128	+	NA	exonic	+	ENSG00000132676.16	DAP3	isExon-isExon	1.5571e+17	1.5571e+17	175	hsa-DAP3_0006	NA	1	3	NA	3	NA	1	3	NA	1	NA	NA		NA	41	74	NA	69	NA	42	59	NA	64	NA	NA		NA	0.0089057	0.024212	NA	0.0189045	NA	0.00968669	0.0306446	NA
chr1 : 155709773 | 155726019	chr1	155709773	155726019	+	NA	exonic	+	ENSG00000132676.16	DAP3	isExon-isExon	155709773,155721517,155725382,155725927;155709773,155717006,155721517,155725992;155709773,155721517,155725382,155725992;155709773,155717006,155721517,155725382,155725992;155709773,155717006,155721517,155725382,155725927;155709773,155717006,155725382,155725927	155709824,155721618,155725490,155726019;155709824,155717128,155721618,155726019;155709824,155721618,155725411,155726019;155709824,155717128,155721618,155725411,155726019;155709824,155717128,155721618,155725490,155726019;155709824,155717128,155725490,155726019	356;305;212;335;479;377	hsa-DAP3_0017	2	NA	1	NA	NA	NA	NA	NA	NA	2	NA	NA		67	NA	82	NA	NA	NA	NA	NA	NA	83	NA	NA		0.014817	NA	0.00807066	NA	NA	NA	NA	NA	NA
chr1 : 155709773 | 155727738	chr1	155709773	155727738	+	NA	exonic	+	ENSG00000132676.16	DAP3	isExon-isExon	155709773,155717006,155721517,155725382,155725927,155727608;155709773,155717006,155725382,155725927,155727608;155709773,155721517,155725382,155725992,155727608;155709773,155717006,155721517,155725992,155727608;155709773,155721517,155725382,155725927,155727608;155709773,155717006,155721517,155725382,155725992,155727608	155709824,155717128,155721618,155725490,155726019,155727738;155709824,155717128,155725490,155726019,155727738;155709824,155721618,155725411,155726019,155727738;155709824,155717128,155721618,155726019,155727738;155709824,155721618,155725490,155726019,155727738;155709824,155717128,155721618,155725411,155726019,155727738	610;508;343;436;487;466	hsa-DAP3_0009	NA	NA	2	NA	1	2	NA	NA	NA	NA	1	NA		NA	NA	71	NA	76	59	NA	NA	NA	NA	94	NA		NA	NA	0.0161413	NA	0.00630149	0.0199819	NA	NA	NA
chr1 : 155717006 | 155726019	chr1	155717006	155726019	+	NA	exonic	+	ENSG00000132676.16	DAP3	isExon-isExon	155717006,155725382,155725927;155717006,155721517,155725382,155725992;155717006,155721517,155725382,155725927;155717006,155721517,155725992	155717128,155725490,155726019;155717128,155721618,155725411,155726019;155717128,155721618,155725490,155726019;155717128,155721618,155726019	325;283;427;253	hsa-DAP3_0002	3	8	NA	2	2	NA	3	NA	NA	2	NA	3		75	68	NA	45	61	NA	83	NA	NA	79	NA	56		0.0222255	0.0712456	NA	0.0174737	0.012603	NA	0.0290601	NA	NA
chr1 : 155721517 | 155726019	chr1	155721517	155726019	+	+	exonic	+	ENSG00000132676.16	DAP3	isExon-isExon	155721517,155725382,155725992;155721517,155725382,155725927;155721517,155725992	155721618,155725411,155726019;155721618,155725490,155726019;155721618,155726019	160;304;130	hsa-DAP3_0005	3	3	NA	2	NA	NA	NA	2	2	NA	5	3		69	62	NA	67	NA	NA	NA	60	47	NA	71	66		0.0222255	0.0267171	NA	0.0174737	NA	NA	NA	0.0204297	0.0175004
chr1 : 155725382 | 155726019	chr1	155725382	155726019	+	+	exonic	+	ENSG00000132676.16	DAP3	isExon-isExon	155725382,155725927;155725382,155725992	155725490,155726019;155725411,155726019	202;58	hsa-DAP3_0001	3	11	8	4	NA	1	1	NA	5	7	4	2		75	54	89	59	NA	54	87	NA	53	76	73	57		0.0222255	0.0979627	0.0645653	0.0349474	NA	0.00999094	0.00968669	NA	0.043751
chr1 : 155754375 | 155815900	chr1	155754375	155815900	+	NA	NA	NA	NA	NA	NA	NA	NA	NA	hsa-GON4L_0089	NA	NA	2	NA	NA	2	NA	NA	NA	2	NA	NA		NA	NA	51	NA	NA	48	NA	NA	NA	60	NA	NA		NA	NA	0.0161413	NA	NA	0.0199819	NA	NA	NA
chr1 : 155767425 | 155773210	chr1	155767425	155773210	+	NA	exonic	-	ENSG00000116580.19	GON4L	isExon-isExon	1.55767e+26	1.55768e+26	413	hsa-GON4L_0016	NA	2	NA	NA	1	NA	NA	NA	NA	2	NA	NA		NA	24	NA	NA	28	NA	NA	NA	NA	23	NA	NA		NA	0.0178114	NA	NA	0.00630149	NA	NA	NA	NA
chr1 : 155795050 | 155814449	chr1	155795050	155814449	+	+	exonic	-	ENSG00000116580.19	GON4L	isExon-isExon	1.55795e+35	1.55795e+35	586	hsa-GON4L_0022	NA	1	1	NA	1	NA	NA	NA	NA	1	1	1		NA	56	75	NA	111	NA	NA	NA	NA	66	44	79		NA	0.0089057	0.00807066	NA	0.00630149	NA	NA	NA	NA
chr1 : 155853276 | 155853806	chr1	155853276	155853806	+	+	exonic	-	ENSG00000116580.19	GON4L	isExon-isExon	1.55853e+17	1.55854e+17	1062	hsa-GON4L_0069	10	9	8	3	NA	8	3	9	8	12	15	15		62	52	42	67	NA	34	45	30	41	65	66	73		0.0740852	0.0801513	0.0645653	0.0262105	NA	0.0799275	0.0290601	0.0919338	0.0700016
chr1 : 155867965 | 155868791	chr1	155867965	155868791	+	+	exonic	+	ENSG00000132718.9	SYT11	isExon-isExon	1.55868e+17	1.55869e+17	1654	hsa-SYT11_0001	1	NA	1	NA	2	NA	NA	1	1	4	5	1		814	NA	825	NA	808	NA	NA	689	589	468	652	827		0.00740852	NA	0.00807066	NA	0.012603	NA	NA	0.0102149	0.0087502
chr1 : 155904311 | 155904804	chr1	155904311	155904804	+	NA	exonic	-	ENSG00000143622.11	RIT1	isExon-isExon	155904311,155904603,155904731;155904311,155904603,155904731;155904311,155904731	155904502,155904610,155904804;155904502,155904605,155904804;155904502,155904804	274;269;266	hsa-RIT1_0001	3	2	NA	NA	NA	NA	3	NA	1	2	NA	NA		35	20	NA	NA	NA	NA	18	NA	22	37	NA	NA		0.0222255	0.0178114	NA	NA	NA	NA	0.0290601	NA	0.0087502
chr1 : 155921375 | 155921918	chr1	155921375	155921918	+	+	exonic	-	ENSG00000132680.11	KHDC4	isExon-isExon	1.55921e+17	1.55922e+17	312	hsa-KIAA0907_0001	1	1	4	1	1	2	NA	NA	NA	1	2	2		69	76	67	61	88	60	NA	NA	NA	88	57	58		0.00740852	0.0089057	0.0322827	0.00873684	0.00630149	0.0199819	NA	NA	NA
chr1 : 155926676 | 155927156	chr1	155926676	155927156	+	+	exonic	-	ENSG00000132680.11	KHDC4	isExon-isExon	1.55927e+17	1.55927e+17	217	hsa-KIAA0907_0013	NA	NA	1	NA	NA	NA	NA	NA	1	1	1	3		NA	NA	52	NA	NA	NA	NA	NA	45	79	60	61		NA	NA	0.00807066	NA	NA	NA	NA	NA	0.0087502
chr1 : 156014961 | 156018368	chr1	156014961	156018368	+	NA	exonic	-	ENSG00000163479.14	SSR2	isExon-isExon	156014961,156018270;156014961,156018270;156014961,156018132	156015073,156018368;156015069,156018368;156015069,156018368	212;208;346	hsa-SSR2_0001	NA	2	NA	NA	1	NA	NA	NA	NA	NA	NA	4		NA	91	NA	NA	111	NA	NA	NA	NA	NA	NA	123		NA	0.0178114	NA	NA	0.00630149	NA	NA	NA	NA
chr1 : 156317166 | 156334918	chr1	156317166	156334918	+	NA	exonic	-	ENSG00000163468.15	CCT3	isExon-isExon	1.56317e+71	1.56317e+71	881	hsa-CCT3_0019	NA	NA	NA	1	1	1	3	1	NA	NA	2	2		NA	NA	NA	135	194	185	223	172	NA	NA	227	237		NA	NA	NA	0.00873684	0.00630149	0.00999094	0.0290601	0.0102149	NA
chr1 : 156320839 | 156334918	chr1	156320839	156334918	+	+	exonic	-	ENSG00000163468.15	CCT3	isExon-isExon	156320839,156324972,156333547,156334713,156334868;156320839,156324972,156333547,156334713,156334868	156321025,156325086,156333643,156334775,156334918;156321025,156325089,156333643,156334775,156334918	513;516	hsa-CCT3_0013	3	NA	2	NA	3	2	4	3	2	1	6	5		220	NA	250	NA	165	158	200	156	176	148	242	198		0.0222255	NA	0.0161413	NA	0.0189045	0.0199819	0.0387468	0.0306446	0.0175004
chr1 : 156324972 | 156334918	chr1	156324972	156334918	+	NA	exonic	-	ENSG00000163468.15	CCT3	isExon-isExon	156324972,156333547,156334713,156334868;156324972,156333547,156334713,156334868;156324972,156333547,156334868	156325089,156333643,156334775,156334918;156325086,156333643,156334775,156334918;156325089,156333643,156334918	329;326;266	hsa-CCT3_0014	NA	NA	2	NA	NA	2	NA	NA	1	NA	NA	NA		NA	NA	259	NA	NA	186	NA	NA	186	NA	NA	NA		NA	NA	0.0161413	NA	NA	0.0199819	NA	NA	0.0087502
chr1 : 156333547 | 156334918	chr1	156333547	156334918	+	+	exonic	-	ENSG00000163468.15	CCT3	isExon-isExon	156333547,156334868;156333547,156334713,156334868	156333643,156334918;156333643,156334775,156334918	148;211	hsa-CCT3_0003	5	9	6	8	10	6	5	2	5	7	15	9		255	203	272	149	166	184	239	185	194	152	277	248		0.0370426	0.0801513	0.048424	0.0698947	0.0630149	0.0599456	0.0484334	0.0204297	0.043751
chr1 : 160323431 | 160332557	chr1	160323431	160332557	+	+	exonic	-	ENSG00000122218.16	COPA	isExon-isExon	1.60323e+26	1.60324e+26	320	hsa-COPA_0003	3	2	4	4	6	NA	3	6	5	4	6	2		168	155	206	105	111	NA	146	158	134	128	172	138		0.0222255	0.0178114	0.0322827	0.0349474	0.0378089	NA	0.0290601	0.0612892	0.043751
chr1 : 160348999 | 160349670	chr1	160348999	160349670	+	NA	NA	NA	NA	NA	NA	NA	NA	NA	hsa-NCSTN_0003	2	NA	NA	3	NA	NA	NA	NA	NA	NA	1	1		54	NA	NA	22	NA	NA	NA	NA	NA	NA	51	33		0.014817	NA	NA	0.0262105	NA	NA	NA	NA	NA
chr1 : 161102048 | 161102375	chr1	161102048	161102375	+	NA	exonic	-	ENSG00000143256.5	PFDN2	isExon-isExon	1.61102e+17	1.61102e+17	213	hsa-PFDN2_0001	NA	NA	NA	NA	8	NA	NA	NA	1	NA	NA	NA		NA	NA	NA	NA	228	NA	NA	NA	109	NA	NA	NA		NA	NA	NA	NA	0.0504119	NA	NA	NA	0.0087502
chr1 : 161778244 | 161784096	chr1	161778244	161784096	+	NA	exonic	+	ENSG00000118217.7	ATF6	isExon-isExon	161778244,161778670,161781912,161783990;161778244,161781912,161783990;161778244,161781912,161783990	161778320,161778695,161781999,161784096;161778316,161781999,161784096;161778320,161781999,161784096	298;268;272	hsa-ATF6_0021	1	NA	NA	2	NA	1	NA	NA	4	NA	NA	4		68	NA	NA	48	NA	49	NA	NA	55	NA	NA	70		0.00740852	NA	NA	0.0174737	NA	0.00999094	NA	NA	0.0350008
chr1 : 161778244 | 161802272	chr1	161778244	161802272	+	NA	exonic	+	ENSG00000118217.7	ATF6	isExon-isExon	161778244,161781912,161783990,161791408,161792124,161802052;161778244,161781912,161791408,161792124,161802052;161778244,161778670,161781912,161783990,161791408,161792124,161802052;161778244,161781912,161783990,161791408,161792124,161802052	161778316,161781999,161784096,161791537,161792327,161802272;161778320,161781999,161791537,161792327,161802272;161778320,161778695,161781999,161784096,161791537,161792327,161802272;161778320,161781999,161784096,161791537,161792327,161802272	823;720;853;827	hsa-ATF6_0008	2	2	NA	NA	NA	NA	NA	1	NA	NA	NA	5		75	70	NA	NA	NA	NA	NA	72	NA	NA	NA	71		0.014817	0.0178114	NA	NA	NA	NA	NA	0.0102149	NA
chr1 : 161791408 | 161821161	chr1	161791408	161821161	+	+	exonic	+	ENSG00000118217.7	ATF6	isExon-isExon	161791408,161792124,161819633,161821070;161791408,161792124,161802052,161819633,161821070	161791537,161792327,161819818,161821161;161791537,161792327,161802272,161819818,161821161	612;833	hsa-ATF6_0002	1	1	2	NA	NA	NA	1	NA	1	NA	1	1		96	70	79	NA	NA	NA	74	NA	74	NA	99	81		0.00740852	0.0089057	0.0161413	NA	NA	NA	0.00968669	NA	0.0087502
chr1 : 161846449 | 161863312	chr1	161846449	161863312	+	+	exonic	+	ENSG00000118217.7	ATF6	isExon-isExon	161846449,161851665,161853224,161860207,161863198;161846449,161851722,161853224,161860207,161863201;161846449,161851722,161853224,161860207,161863198	161846580,161851835,161853323,161860277,161863312;161846580,161851835,161853323,161860277,161863312;161846580,161851835,161853323,161860277,161863312	589;529;532	hsa-ATF6_0007	2	1	4	NA	3	5	1	1	NA	1	3	7		85	71	63	NA	64	60	82	72	NA	86	119	88		0.014817	0.0089057	0.0322827	NA	0.0189045	0.0499547	0.00968669	0.0102149	NA
chr1 : 161846449 | 161912380	chr1	161846449	161912380	+	+	exonic	+	ENSG00000118217.7	ATF6	isExon-isExon	161846449,161851722,161853224,161860207,161863201,161870972,161912296;161846449,161851665,161853224,161860207,161863198,161912296;161846449,161851722,161853224,161860207,161863198,161912296;161846449,161851722,161853224,161860207,161863198,161870972,161912296;161846449,161851722,161853224,161860207,161863201,161912296	161846580,161851835,161853323,161860277,161863312,161871061,161912380;161846580,161851835,161853323,161860277,161863312,161912380;161846580,161851835,161853323,161860277,161863312,161912380;161846580,161851835,161853323,161860277,161863312,161871061,161912380;161846580,161851835,161853323,161860277,161863312,161912380	704;674;617;707;614	hsa-ATF6_0001	NA	2	1	NA	2	NA	3	NA	2	2	1	7		NA	70	79	NA	56	NA	78	NA	65	76	84	86		NA	0.0178114	0.00807066	NA	0.012603	NA	0.0290601	NA	0.0175004
chr1 : 161851722 | 161912380	chr1	161851722	161912380	+	NA	exonic	+	ENSG00000118217.7	ATF6	isExon-isExon	161851722,161853224,161860207,161863201,161912296;161851722,161853224,161860207,161863198,161870972,161912296;161851722,161853224,161860207,161863201,161870972,161912296;161851722,161853224,161860207,161863198,161912296	161851835,161853323,161860277,161863312,161912380;161851835,161853323,161860277,161863312,161871061,161912380;161851835,161853323,161860277,161863312,161871061,161912380;161851835,161853323,161860277,161863312,161912380	482;575;572;485	hsa-ATF6_0009	1	NA	NA	NA	1	NA	NA	1	1	1	NA	NA		59	NA	NA	NA	35	NA	NA	40	48	66	NA	NA		0.00740852	NA	NA	NA	0.00630149	NA	NA	0.0102149	0.0087502
chr1 : 162499955 | 162518190	chr1	162499955	162518190	+	NA	exonic	+	ENSG00000152332.16	UHMK1	isExon-isExon	162499955,162500913,162503754,162512500,162512725,162518102;162499955,162503754,162512500,162512725,162518102	162500247,162501104,162503848,162512576,162512823,162518190;162501104,162503848,162512576,162512823,162518190	845;1510	hsa-UHMK1_0001	NA	2	3	1	NA	2	NA	NA	NA	1	NA	NA		NA	126	181	103	NA	165	NA	NA	NA	134	NA	NA		NA	0.0178114	0.024212	0.00873684	NA	0.0199819	NA	NA	NA
chr1 : 162576777 | 162600903	chr1	162576777	162600903	+	NA	mix	+	ENSG00000117143.13	UAP1	isExon-intergenic	162576777,162579428,162581287,162587475,162588693,162590323,162592732,162597792,162599271;162576777,162579428,162581287,162587475,162588693,162590323,162597792,162599271;162576777,162579428,162581287,162587475,162588693,162590323,162592735,162597792,162599271	162576981,162579603,162581459,162587668,162588833,162590511,162592782,162597858,162600903;162576981,162579603,162581459,162587668,162588833,162590511,162597858,162600903;162576981,162579603,162581459,162587668,162588833,162590511,162592782,162597858,162600903	2829;2778;2826	hsa-RP11-359K18_0001	NA	NA	1	2	NA	NA	NA	1	NA	NA	3	2		NA	NA	45	39	NA	NA	NA	37	NA	NA	44	41		NA	NA	0.00807066	0.0174737	NA	NA	NA	0.0102149	NA
chr1 : 164792494 | 164821626	chr1	164792494	164821626	+	NA	exonic	+	ENSG00000185630.19	PBX1	isExon-isExon	164792494,164799699,164807542,164811990,164821537;164792494,164799699,164807542,164821537;164792494,164799699,164807542,164811990,164820072,164821537	164792738,164799889,164807677,164812149,164821626;164792738,164799889,164807677,164821626;164792738,164799889,164807677,164812149,164820184,164821626	822;662;935	hsa-PBX1_0002	NA	3	1	NA	1	NA	NA	NA	NA	NA	NA	NA		NA	92	176	NA	130	NA	NA	NA	NA	NA	NA	NA		NA	0.0267171	0.00807066	NA	0.00630149	NA	NA	NA	NA
chr1 : 164807542 | 164821626	chr1	164807542	164821626	+	NA	exonic	+	ENSG00000185630.19	PBX1	isExon-isExon	164807542,164811990,164820072,164821537;164807542,164821537;164807542,164811990,164821537	164807677,164812149,164820184,164821626;164807677,164821626;164807677,164812149,164821626	499;226;386	hsa-PBX1_0005	2	NA	NA	NA	1	NA	1	NA	1	3	NA	NA		196	NA	NA	NA	150	NA	140	NA	139	149	NA	NA		0.014817	NA	NA	NA	0.00630149	NA	0.00968669	NA	0.0087502
chr1 : 165743167 | 165754274	chr1	165743167	165754274	+	+	exonic	-	ENSG00000143183.18	TMCO1	isExon-isExon	1.65743e+26	1.65743e+26	260	hsa-TMCO1_0003	2	NA	NA	NA	NA	NA	NA	NA	3	1	1	1		119	NA	NA	NA	NA	NA	NA	NA	81	133	126	111		0.014817	NA	NA	NA	NA	NA	NA	NA	0.0262506
chr1 : 165890204 | 165896332	chr1	165890204	165896332	+	NA	exonic	+	ENSG00000143179.16	UCK2	isExon-isExon	1.6589e+26	1.6589e+26	400	hsa-UCK2_0001	2	3	NA	NA	2	NA	NA	NA	NA	NA	8	3		37	27	NA	NA	68	NA	NA	NA	NA	NA	80	50		0.014817	0.0267171	NA	NA	0.012603	NA	NA	NA	NA
chr1 : 166862203 | 166863921	chr1	166862203	166863921	+	NA	exonic	-	ENSG00000152382.6	TADA1	isExon-isExon	1.66862e+17	1.66862e+17	308	hsa-TADA1_0004	NA	NA	NA	1	1	NA	NA	NA	NA	3	2	NA		NA	NA	NA	25	33	NA	NA	NA	NA	42	29	NA		NA	NA	NA	0.00873684	0.00630149	NA	NA	NA	NA
chr1 : 166918561 | 166927180	chr1	166918561	166927180	+	NA	NA	NA	NA	NA	NA	NA	NA	NA	hsa-ILDR2_0004	NA	NA	1	NA	NA	1	1	NA	NA	1	1	NA		NA	NA	79	NA	NA	52	73	NA	NA	109	49	NA		NA	NA	0.00807066	NA	NA	0.00999094	0.00968669	NA	NA
chr1 : 167332470 | 167338258	chr1	167332470	167338258	+	NA	exonic	+	ENSG00000143190.23	POU2F1	isExon-isExon	1.67332e+17	1.67333e+17	355	hsa-POU2F1_0018	7	NA	NA	NA	NA	NA	1	NA	4	1	NA	NA		35	NA	NA	NA	NA	NA	15	NA	22	34	NA	NA		0.0518596	NA	NA	NA	NA	NA	0.00968669	NA	0.0350008
chr1 : 167765583 | 167773368	chr1	167765583	167773368	+	+	exonic	+	ENSG00000197965.12	MPZL1	isExon-isExon	167765583,167773236;167765583,167772275,167773236	167765749,167773368;167765749,167772488,167773368	300;514	hsa-MPZL1_0003	2	NA	NA	2	2	1	5	NA	2	1	8	9		23	NA	NA	10	24	19	13	NA	16	28	20	25		0.014817	NA	NA	0.0174737	0.012603	0.00999094	0.0484334	NA	0.0175004
chr1 : 167765583 | 167776166	chr1	167765583	167776166	+	NA	exonic	+	ENSG00000197965.12	MPZL1	isExon-isExon	167765583,167772275,167773236,167776064;167765583,167773236,167776064	167765749,167772488,167773368,167776166;167765749,167773368,167776166	617;403	hsa-MPZL1_0002	NA	2	1	1	1	NA	NA	NA	NA	NA	NA	4		NA	21	6	11	26	NA	NA	NA	NA	NA	NA	26		NA	0.0178114	0.00807066	0.00873684	0.00630149	NA	NA	NA	NA
chr1 : 167951800 | 167975015	chr1	167951800	167975015	+	+	exonic	+	ENSG00000143164.15	DCAF6	isExon-isExon	167951800,167974830;167951800,167966629,167974830	167951861,167975015;167951861,167966721,167975015	248;341	hsa-DCAF6_0001	NA	4	5	NA	2	4	2	NA	3	3	2	NA		NA	44	103	NA	70	89	80	NA	69	63	72	NA		NA	0.0356228	0.0403533	NA	0.012603	0.0399637	0.0193734	NA	0.0262506
chr1 : 167966629 | 167975015	chr1	167966629	167975015	+	+	exonic	+	ENSG00000143164.15	DCAF6	isExon-isExon	1.67967e+17	1.67967e+17	279	hsa-DCAF6_0017	NA	NA	1	NA	NA	2	2	NA	1	1	1	NA		NA	NA	35	NA	NA	24	30	NA	23	20	21	NA		NA	NA	0.00807066	NA	NA	0.0199819	0.0193734	NA	0.0087502
chr1 : 168019545 | 168023047	chr1	168019545	168023047	+	+	exon	+	ENSG00000143164.15	DCAF6	isExon-inExon	1.6802e+17	1.6802e+17	183	hsa-DCAF6_0008	NA	2	3	5	5	1	3	NA	1	1	NA	5		NA	46	66	49	50	47	39	NA	42	57	NA	48		NA	0.0178114	0.024212	0.0436842	0.0315074	0.00999094	0.0290601	NA	0.0087502
chr1 : 168038371 | 168068463	chr1	168038371	168068463	+	NA	exonic	+	ENSG00000143164.15	DCAF6	isExon-isExon	168038371,168043025,168044585,168044900,168063621,168065590,168066377,168068358;168038371,168043025,168044585,168044900,168050892,168063621,168065590,168066377,168068358	168038488,168043140,168044671,168045227,168063759,168065746,168066465,168068463;168038488,168043140,168044671,168045227,168050933,168063759,168065746,168066465,168068463	1140;1182	hsa-DCAF6_0007	3	1	2	NA	NA	3	2	NA	1	NA	NA	NA		248	111	230	NA	NA	183	191	NA	128	NA	NA	NA		0.0222255	0.0089057	0.0161413	NA	NA	0.0299728	0.0193734	NA	0.0087502
chr1 : 168063621 | 168068463	chr1	168063621	168068463	+	+	exonic	+	ENSG00000143164.15	DCAF6	isExon-isExon	168063621,168065590,168066377,168068358;168063621,168065590,168066383,168068358	168063759,168065746,168066465,168068463;168063759,168065746,168066465,168068463	491;485	hsa-DCAF6_0006	1	2	3	1	2	1	1	2	NA	1	1	NA		289	98	271	166	186	185	218	93	NA	145	102	NA		0.00740852	0.0178114	0.024212	0.00873684	0.012603	0.00999094	0.00968669	0.0204297	NA
chr1 : 168104477 | 168104894	chr1	168104477	168104894	+	NA	exonic	-	ENSG00000143147.15	GPR161	isExon-isExon	1.68104e+17	1.68105e+17	836	hsa-GPR161_0001	1	NA	1	1	3	NA	NA	NA	NA	NA	NA	NA		12	NA	16	16	19	NA	NA	NA	NA	NA	NA	NA		0.00740852	NA	0.00807066	0.00873684	0.0189045	NA	NA	NA	NA
chr1 : 168183902 | 168200100	chr1	168183902	168200100	+	NA	exon	+	ENSG00000143155.13	TIPRL	isExon-inExon	1.68184e+53	1.68184e+53	769	hsa-TIPRL_0006	2	3	3	NA	NA	NA	NA	NA	1	1	NA	NA		88	64	97	NA	NA	NA	NA	NA	64	66	NA	NA		0.014817	0.0267171	0.024212	NA	NA	NA	NA	NA	0.0087502
chr1 : 169169447 | 169287408	chr1	169169447	169287408	+	+	NA	NA	NA	NA	NA	NA	NA	NA	hsa-NME7_0016	NA	NA	2	1	1	NA	NA	NA	NA	1	2	2		NA	NA	35	32	42	NA	NA	NA	NA	38	23	53		NA	NA	0.0161413	0.00873684	0.00630149	NA	NA	NA	NA
chr1 : 169230718 | 169237687	chr1	169230718	169237687	+	NA	NA	NA	NA	NA	NA	NA	NA	NA	hsa-NME7_0003	1	NA	2	1	NA	NA	NA	NA	NA	NA	2	1		66	NA	63	38	NA	NA	NA	NA	NA	NA	39	84		0.00740852	NA	0.0161413	0.00873684	NA	NA	NA	NA	NA
chr1 : 169230718 | 169287408	chr1	169230718	169287408	+	+	exonic	-	ENSG00000143156.14	NME7	isExon-isExon	1.69231e+35	1.69231e+35	342	hsa-NME7_0013	NA	3	7	5	9	1	3	3	5	4	7	5		NA	52	45	32	61	35	55	33	49	51	33	73		NA	0.0267171	0.0564947	0.0436842	0.0567134	0.00999094	0.0290601	0.0306446	0.043751
chr1 : 169954011 | 169992255	chr1	169954011	169992255	+	NA	exonic	-	ENSG00000075945.13	KIFAP3	isExon-isExon	1.69954e+80	1.69954e+80	1090	hsa-KIFAP3_0009	NA	2	NA	1	NA	NA	3	NA	4	3	NA	NA		NA	247	NA	202	NA	NA	364	NA	321	181	NA	NA		NA	0.0178114	NA	0.00873684	NA	NA	0.0290601	NA	0.0350008
chr1 : 169978085 | 170031975	chr1	169978085	170031975	+	+	exon	-	ENSG00000075945.13	KIFAP3	isExon-inExon	1.69978e+80	1.69978e+80	1146	hsa-KIFAP3_0001	31	38	32	14	23	35	27	20	14	16	18	29		308	323	401	197	295	327	344	229	308	196	208	397		0.229664	0.338417	0.258261	0.122316	0.144934	0.349683	0.261541	0.204297	0.122503
chr1 : 170016462 | 170039288	chr1	170016462	170039288	+	NA	exonic	-	ENSG00000075945.13	KIFAP3	isExon-isExon	1.70016e+62	1.70017e+62	864	hsa-KIFAP3_0018	NA	1	NA	2	NA	NA	NA	NA	1	1	NA	NA		NA	265	NA	228	NA	NA	NA	NA	271	203	NA	NA		NA	0.0089057	NA	0.0174737	NA	NA	NA	NA	0.0087502
chr1 : 171523221 | 171527844	chr1	171523221	171527844	+	+	exonic	+	ENSG00000117523.17	PRRC2C	isExon-isExon	1.71523e+35	1.71523e+35	421	hsa-PRRC2C_0022	2	1	1	NA	NA	1	NA	NA	1	1	1	2		188	158	176	NA	NA	162	NA	NA	154	166	134	160		0.014817	0.0089057	0.00807066	NA	NA	0.00999094	NA	NA	0.0087502
chr1 : 171523221 | 171532961	chr1	171523221	171532961	+	+	exonic	+	ENSG00000117523.17	PRRC2C	isExon-isExon	1.71523e+44	1.71523e+44	1040	hsa-PRRC2C_0023	3	5	4	5	6	2	2	NA	2	1	NA	6		173	125	158	184	297	118	116	NA	167	178	NA	169		0.0222255	0.0445285	0.0322827	0.0436842	0.0378089	0.0199819	0.0193734	NA	0.0175004
chr1 : 171523221 | 171537473	chr1	171523221	171537473	+	NA	exonic	+	ENSG00000117523.17	PRRC2C	isExon-isExon	1.71523e+71	1.71523e+71	1671	hsa-PRRC2C_0026	NA	NA	NA	NA	NA	2	NA	NA	2	NA	1	NA		NA	NA	NA	NA	NA	126	NA	NA	140	NA	133	NA		NA	NA	NA	NA	NA	0.0199819	NA	NA	0.0175004
chr1 : 171535428 | 171561103	chr1	171535428	171561103	+	NA	exonic	+	ENSG00000117523.17	PRRC2C	isExon-isExon	1.71535e+71	1.71536e+71	4244	hsa-PRRC2C_0059	1	NA	NA	NA	2	1	1	NA	NA	NA	1	NA		192	NA	NA	NA	229	148	133	NA	NA	NA	191	NA		0.00740852	NA	NA	NA	0.012603	0.00999094	0.00968669	NA	NA
chr1 : 171550086 | 171561103	chr1	171550086	171561103	+	NA	exonic	+	ENSG00000117523.17	PRRC2C	isExon-isExon	1.7155e+26	1.7155e+26	1145	hsa-PRRC2C_0033	NA	NA	NA	NA	NA	NA	1	1	NA	NA	1	3		NA	NA	NA	NA	NA	NA	161	120	NA	NA	145	171		NA	NA	NA	NA	NA	NA	0.00968669	0.0102149	NA
chr1 : 171568247 | 171575128	chr1	171568247	171575128	+	+	exonic	+	ENSG00000117523.17	PRRC2C	isExon-isExon	1.71568e+26	1.71568e+26	397	hsa-PRRC2C_0007	3	4	NA	1	2	NA	NA	NA	2	5	4	NA		128	128	NA	146	106	NA	NA	NA	133	105	122	NA		0.0222255	0.0356228	NA	0.00873684	0.012603	NA	NA	NA	0.0175004
chr1 : 171579354 | 171587751	chr1	171579354	171587751	+	NA	exonic	+	ENSG00000117523.17	PRRC2C	isExon-isExon	171579354,171579828,171583956,171584419,171587003,171587648;171579354,171579828,171583956,171584419,171587003,171587648	171579466,171579964,171584187,171584541,171587221,171587751;171579466,171579964,171584187,171584526,171587221,171587751	928;913	hsa-PRRC2C_0024	1	NA	NA	NA	2	NA	NA	NA	2	NA	NA	NA		125	NA	NA	NA	157	NA	NA	NA	94	NA	NA	NA		0.00740852	NA	NA	NA	0.012603	NA	NA	NA	0.0175004
chr1 : 172032402 | 172033265	chr1	172032402	172033265	+	NA	exonic	+	ENSG00000197959.14	DNM3	isExon-isExon	1.72032e+17	1.72033e+17	260	hsa-DNM3_0022	NA	1	1	NA	NA	NA	NA	NA	NA	1	2	NA		NA	211	424	NA	NA	NA	NA	NA	NA	166	193	NA		NA	0.0089057	0.00807066	NA	NA	NA	NA	NA	NA
chr1 : 172038319 | 172048750	chr1	172038319	172048750	+	NA	exonic	+	ENSG00000197959.14	DNM3	isExon-isExon	1.72038e+35	1.72038e+35	486	hsa-DNM3_0026	2	1	NA	NA	NA	NA	NA	1	1	NA	NA	1		370	267	NA	NA	NA	NA	NA	251	263	NA	NA	293		0.014817	0.0089057	NA	NA	NA	NA	NA	0.0102149	0.0087502
chr1 : 172038319 | 172068905	chr1	172038319	172068905	+	NA	exonic	+	ENSG00000197959.14	DNM3	isExon-isExon	1.72038e+44	1.72038e+44	573	hsa-DNM3_0035	2	NA	1	NA	NA	NA	NA	3	NA	1	NA	NA		345	NA	395	NA	NA	NA	NA	255	NA	176	NA	NA		0.014817	NA	0.00807066	NA	NA	NA	NA	0.0306446	NA
chr1 : 172042009 | 172048750	chr1	172042009	172048750	+	+	exonic	+	ENSG00000197959.14	DNM3	isExon-isExon	1.72042e+26	1.72042e+26	343	hsa-DNM3_0014	3	4	2	2	1	1	1	2	NA	1	1	1		366	239	307	195	284	282	290	291	NA	168	234	266		0.0222255	0.0356228	0.0161413	0.0174737	0.00630149	0.00999094	0.00968669	0.0204297	NA
chr1 : 172042009 | 172068905	chr1	172042009	172068905	+	+	exonic	+	ENSG00000197959.14	DNM3	isExon-isExon	1.72042e+35	1.72042e+35	430	hsa-DNM3_0023	6	NA	NA	NA	NA	1	NA	1	5	NA	2	2		346	NA	NA	NA	NA	300	NA	296	229	NA	231	252		0.0444511	NA	NA	NA	NA	0.00999094	NA	0.0102149	0.043751
chr1 : 172042009 | 172131288	chr1	172042009	172131288	+	NA	exonic	+	ENSG00000197959.14	DNM3	isExon-isExon	172042009,172044385,172048612,172068819,172081832,172092824,172093696,172131175;172042009,172044385,172048612,172068819,172081832,172092824,172131175	172042144,172044452,172048750,172068905,172081902,172092875,172093725,172131288;172042144,172044452,172048750,172068905,172081902,172092875,172131288	697;667	hsa-DNM3_0011	2	NA	1	NA	4	1	3	NA	6	NA	2	NA		305	NA	278	NA	250	250	226	NA	216	NA	169	NA		0.014817	NA	0.00807066	NA	0.0252059	0.00999094	0.0290601	NA	0.0525012
chr1 : 172131175 | 172253682	chr1	172131175	172253682	+	+	exonic	+	ENSG00000197959.14	DNM3	isExon-isExon	1.72131e+17	1.72131e+17	224	hsa-DNM3_0002	3	1	4	3	3	1	2	8	4	1	7	6		330	252	352	214	242	272	314	332	267	172	292	282		0.0222255	0.0089057	0.0322827	0.0262105	0.0189045	0.00999094	0.0193734	0.0817189	0.0350008
chr1 : 172131175 | 172308839	chr1	172131175	172308839	+	NA	exonic	+	ENSG00000197959.14	DNM3	isExon-isExon	1.72131e+26	1.72131e+26	336	hsa-DNM3_0001	NA	4	NA	NA	NA	NA	NA	1	NA	NA	NA	1		NA	234	NA	NA	NA	NA	NA	316	NA	NA	NA	263		NA	0.0356228	NA	NA	NA	NA	NA	0.0102149	NA
chr1 : 172387133 | 172388809	chr1	172387133	172388809	+	+	exonic	+	ENSG00000197959.14	DNM3	isExon-isExon	1.72387e+17	1.72387e+17	464	hsa-DNM3_0021	11	17	8	6	13	3	8	7	8	12	23	11		211	141	217	81	154	180	191	92	175	101	97	130		0.0814937	0.151397	0.0645653	0.052421	0.0819193	0.0299728	0.0774935	0.0715041	0.0700016
chr1 : 172551512 | 172557794	chr1	172551512	172557794	+	+	exonic	+	ENSG00000094975.14	SUCO	isExon-isExon	172551512,172555869,172557280,172557644;172551512,172553260,172555869,172557280,172557644	172551626,172556023,172557417,172557794;172551626,172553370,172556023,172557417,172557794	559;670	hsa-SUCO_0003	5	3	2	3	NA	2	1	6	3	5	4	5		45	42	50	42	NA	30	32	26	37	56	40	40		0.0370426	0.0267171	0.0161413	0.0262105	NA	0.0199819	0.00968669	0.0612892	0.0262506
chr1 : 172551512 | 172570730	chr1	172551512	172570730	+	NA	exonic	+	ENSG00000094975.14	SUCO	isExon-isExon	172551512,172553260,172555869,172557280,172557644,172569019,172570047,172570663;172551512,172555869,172557280,172557644,172569019,172570047,172570663	172551626,172553370,172556023,172557417,172557794,172569142,172570171,172570730;172551626,172556023,172557417,172557794,172569142,172570171,172570730	987;876	hsa-SUCO_0002	NA	4	2	3	2	NA	NA	1	NA	NA	NA	4		NA	34	35	38	20	NA	NA	26	NA	NA	NA	28		NA	0.0356228	0.0161413	0.0262105	0.012603	NA	NA	0.0102149	NA
chr1 : 172551512 | 172579267	chr1	172551512	172579267	+	+	exonic	+	ENSG00000094975.14	SUCO	isExon-isExon	172551512,172555869,172557280,172557644,172569019,172570047,172570663,172573891,172575518,172577539,172577764,172578298,172579202;172551512,172555869,172557280,172557644,172569019,172570047,172570663,172573891,172575518,172577764,172578298,172579202;172551512,172553260,172555869,172557280,172557644,172569019,172570047,172570663,172573891,172575518,172577539,172577764,172578298,172579202	172551626,172556023,172557417,172557794,172569142,172570171,172570730,172573998,172575623,172577559,172577819,172578389,172579267;172551626,172556023,172557417,172557794,172569142,172570171,172570730,172573998,172575623,172577819,172578389,172579267;172551626,172553370,172556023,172557417,172557794,172569142,172570171,172570730,172573998,172575623,172577559,172577819,172578389,172579267	1325;1304;1436	hsa-SUCO_0001	NA	NA	1	NA	NA	NA	NA	3	NA	4	3	4		NA	NA	48	NA	NA	NA	NA	25	NA	47	28	33		NA	NA	0.00807066	NA	NA	NA	NA	0.0306446	NA
chr1 : 172551512 | 172591071	chr1	172551512	172591071	+	NA	exonic	+	ENSG00000094975.14	SUCO	isExon-isExon	172551512,172553260,172555869,172557280,172557644,172569019,172570047,172570663,172573891,172575518,172577539,172577764,172578298,172579202,172588760,172590984;172551512,172553260,172555869,172557280,172557644,172569019,172570047,172570663,172573891,172575518,172577539,172577764,172578298,172579202,172585018,172585858,172588760,172590984;172551512,172555869,172557280,172557644,172569019,172570047…	172551626,172553370,172556023,172557417,172557794,172569142,172570171,172570730,172573998,172575623,172577559,172577819,172578389,172579267,172589926,172591071;172551626,172553370,172556023,172557417,172557794,172569142,172570171,172570730,172573998,172575623,172577559,172577819,172578389,172579267,172585086,172585948,172589926,172591071;172551626,172556023,172557417,172557794,172569142,172570171…	2691;2851;1738;2719	hsa-SUCO_0011	NA	NA	NA	2	1	NA	1	NA	NA	NA	NA	2		NA	NA	NA	47	39	NA	17	NA	NA	NA	NA	38		NA	NA	NA	0.0174737	0.00630149	NA	0.00968669	NA	NA
chr1 : 172555869 | 172557794	chr1	172555869	172557794	+	NA	exonic	+	ENSG00000094975.14	SUCO	isExon-isExon	1.72556e+26	1.72556e+26	444	hsa-SUCO_0022	1	1	1	NA	NA	1	NA	1	1	NA	3	NA		45	55	51	NA	NA	41	NA	27	38	NA	39	NA		0.00740852	0.0089057	0.00807066	NA	NA	0.00999094	NA	0.0102149	0.0087502
chr1 : 172555869 | 172570730	chr1	172555869	172570730	+	NA	exonic	+	ENSG00000094975.14	SUCO	isExon-isExon	1.72556e+53	1.72556e+53	761	hsa-SUCO_0023	NA	3	3	NA	3	1	NA	NA	NA	NA	NA	1		NA	47	36	NA	27	28	NA	NA	NA	NA	NA	29		NA	0.0267171	0.024212	NA	0.0189045	0.00999094	NA	NA	NA
chr1 : 173160178 | 173175200	chr1	173160178	173175200	+	NA	mix	-	ENSG00000226375.1	RP3-395P12.2	intergenic-inExon	1.7316e+17	1.73175e+17	14509	hsa-RP3-395P12_0001	NA	1	2	NA	1	1	NA	NA	NA	NA	2	1		NA	10	9	NA	7	6	NA	NA	NA	NA	6	8		NA	0.0089057	0.0161413	NA	0.00630149	0.00999094	NA	NA	NA
chr1 : 173733713 | 173734286	chr1	173733713	173734286	+	NA	exonic	+	ENSG00000076321.11	KLHL20	isExon-isExon	1.73734e+17	1.73734e+17	1148	hsa-KLHL20_0001	1	NA	3	NA	NA	1	1	NA	NA	NA	NA	1		32	NA	28	NA	NA	10	15	NA	NA	NA	NA	26		0.00740852	NA	0.024212	NA	NA	0.00999094	0.00968669	NA	NA
chr1 : 173756976 | 173775842	chr1	173756976	173775842	+	+	exonic	+	ENSG00000076321.11	KLHL20	isExon-isExon	1.73757e+35	1.73757e+35	671	hsa-KLHL20_0011	4	1	2	NA	1	NA	NA	1	2	NA	3	2		28	31	29	NA	45	NA	NA	41	27	NA	43	32		0.0296341	0.0089057	0.0161413	NA	0.00630149	NA	NA	0.0102149	0.0175004
chr1 : 173992755 | 173993135	chr1	173992755	173993135	+	+	exonic	-	ENSG00000135870.12	RC3H1	isExon-isExon	1.73993e+17	1.73993e+17	762	hsa-RC3H1_0001	1	1	1	2	4	2	NA	1	4	4	8	5		45	44	61	49	50	40	NA	23	64	53	58	58		0.00740852	0.0089057	0.00807066	0.0174737	0.0252059	0.0199819	NA	0.0102149	0.0350008
chr1 : 174272414 | 174394145	chr1	174272414	174394145	+	+	exonic	+	ENSG00000152061.24	RABGAP1L	isExon-isExon	1.74272e+53	1.74272e+53	724	hsa-RABGAP1L_0001	5	NA	1	3	3	NA	3	4	2	2	4	3		84	NA	106	64	74	NA	71	67	63	74	92	58		0.0370426	NA	0.00807066	0.0262105	0.0189045	NA	0.0290601	0.0408595	0.0175004
chr1 : 174275833 | 174394145	chr1	174275833	174394145	+	+	exonic	+	ENSG00000152061.24	RABGAP1L	isExon-isExon	1.74276e+44	1.74276e+44	657	hsa-RABGAP1L_0015	6	NA	3	1	6	NA	4	1	4	4	7	4		75	NA	82	48	85	NA	57	51	61	68	90	55		0.0444511	NA	0.024212	0.00873684	0.0378089	NA	0.0387468	0.0102149	0.0350008
chr1 : 174370979 | 174394145	chr1	174370979	174394145	+	+	exonic	+	ENSG00000152061.24	RABGAP1L	isExon-isExon	1.74371e+17	1.74371e+17	245	hsa-RABGAP1L_0010	NA	1	NA	NA	NA	NA	NA	NA	NA	3	2	2		NA	31	NA	NA	NA	NA	NA	NA	NA	69	81	49		NA	0.0089057	NA	NA	NA	NA	NA	NA	NA
chr1 : 175986943 | 176085890	chr1	175986943	176085890	+	NA	exonic	-	ENSG00000143207.21	COP1	isExon-isExon	1.75987e+80	1.75987e+80	1107	hsa-RFWD2_0021	NA	2	NA	NA	1	1	1	NA	NA	NA	NA	NA		NA	57	NA	NA	60	50	55	NA	NA	NA	NA	NA		NA	0.0178114	NA	NA	0.00630149	0.00999094	0.00968669	NA	NA
chr1 : 176027572 | 176046324	chr1	176027572	176046324	+	+	exonic	-	ENSG00000143207.21	COP1	isExon-isExon	176027572,176043186,176043710,176046181;176027572,176043186,176043810,176046181	176027688,176043267,176043818,176046324;176027688,176043203,176043818,176046324	452;288	hsa-RFWD2_0011	NA	1	NA	1	3	2	4	2	NA	1	2	3		NA	57	NA	43	48	42	46	31	NA	60	43	50		NA	0.0089057	NA	0.00873684	0.0189045	0.0199819	0.0387468	0.0204297	NA
chr1 : 176027572 | 176085890	chr1	176027572	176085890	+	NA	exonic	-	ENSG00000143207.21	COP1	isExon-isExon	1.76028e+53	1.76028e+53	703	hsa-RFWD2_0026	NA	1	3	1	NA	NA	NA	NA	2	1	NA	NA		NA	63	70	55	NA	NA	NA	NA	61	79	NA	NA		NA	0.0089057	0.024212	0.00873684	NA	NA	NA	NA	0.0175004
chr1 : 176027572 | 176116681	chr1	176027572	176116681	+	+	exonic	-	ENSG00000143207.21	COP1	isExon-isExon	1.76028e+62	1.76028e+62	761	hsa-RFWD2_0034	2	NA	3	2	NA	3	NA	4	5	3	1	6		51	NA	51	51	NA	50	NA	24	61	61	45	47		0.014817	NA	0.024212	0.0174737	NA	0.0299728	NA	0.0408595	0.043751
chr1 : 176027572 | 176136547	chr1	176027572	176136547	+	+	exonic	-	ENSG00000143207.21	COP1	isExon-isExon	1.76028e+80	1.76028e+80	898	hsa-RFWD2_0005	4	NA	3	3	2	NA	NA	NA	3	1	NA	2		68	NA	63	52	61	NA	NA	NA	54	50	NA	52		0.0296341	NA	0.024212	0.0262105	0.012603	NA	NA	NA	0.0262506
chr1 : 176043186 | 176046324	chr1	176043186	176046324	+	+	exonic	-	ENSG00000143207.21	COP1	isExon-isExon	176043186,176043810,176046181;176043186,176043710,176046181	176043203,176043818,176046324;176043267,176043818,176046324	171;335	hsa-RFWD2_0032	3	3	NA	1	3	NA	1	NA	2	2	3	1		81	71	NA	55	87	NA	70	NA	67	93	85	83		0.0222255	0.0267171	NA	0.00873684	0.0189045	NA	0.00968669	NA	0.0175004
chr1 : 176043186 | 176085890	chr1	176043186	176085890	+	NA	exonic	-	ENSG00000143207.21	COP1	isExon-isExon	1.76043e+44	1.76043e+44	586	hsa-RFWD2_0014	6	3	NA	3	NA	1	3	NA	2	NA	NA	3		96	77	NA	67	NA	76	72	NA	82	NA	NA	91		0.0444511	0.0267171	NA	0.0262105	NA	0.00999094	0.0290601	NA	0.0175004
chr1 : 176043186 | 176116681	chr1	176043186	176116681	+	NA	exonic	-	ENSG00000143207.21	COP1	isExon-isExon	1.76043e+53	1.76043e+53	644	hsa-RFWD2_0039	NA	NA	5	2	NA	NA	NA	NA	NA	NA	NA	NA		NA	NA	76	63	NA	NA	NA	NA	NA	NA	NA	NA		NA	NA	0.0403533	0.0174737	NA	NA	NA	NA	NA
chr1 : 176043186 | 176136547	chr1	176043186	176136547	+	+	exonic	-	ENSG00000143207.21	COP1	isExon-isExon	1.76043e+71	1.76043e+71	781	hsa-RFWD2_0015	3	2	4	5	2	NA	2	1	NA	NA	4	2		94	54	88	64	100	NA	71	47	NA	NA	91	85		0.0222255	0.0178114	0.0322827	0.0436842	0.012603	NA	0.0193734	0.0102149	NA
chr1 : 176081152 | 176116681	chr1	176081152	176116681	+	NA	exonic	-	ENSG00000143207.21	COP1	isExon-isExon	1.76081e+26	1.76081e+26	309	hsa-RFWD2_0013	2	2	1	3	2	NA	NA	NA	NA	3	NA	NA		73	72	88	70	66	NA	NA	NA	NA	90	NA	NA		0.014817	0.0178114	0.00807066	0.0262105	0.012603	NA	NA	NA	NA
chr1 : 176081152 | 176136547	chr1	176081152	176136547	+	+	exonic	-	ENSG00000143207.21	COP1	isExon-isExon	1.76081e+44	1.76081e+44	446	hsa-RFWD2_0002	5	10	6	4	8	4	7	NA	8	6	NA	9		91	73	103	72	99	66	76	NA	63	81	NA	66		0.0370426	0.089057	0.048424	0.0349474	0.0504119	0.0399637	0.0678068	NA	0.0700016
chr1 : 176081152 | 176144100	chr1	176081152	176144100	+	NA	mix	-	ENSG00000143207.21	COP1	isExon-intronic	176081152,176085776,176116624,176133847,176135010;176081152,176081152;176081152,176085776,176116624,176135010;176081152,176085776,176116624,176135010,176136488	176081287,176085890,176116681,176133900,176144100;176144100,176081256;176081287,176085890,176116681,176144100;176081287,176085890,176116681,176135086,176144100	9454;63054;9400;7999	hsa-RFWD2_0018	NA	NA	1	1	NA	1	NA	1	NA	NA	1	NA		NA	NA	73	43	NA	47	NA	19	NA	NA	24	NA		NA	NA	0.00807066	0.00873684	NA	0.00999094	NA	0.0102149	NA
chr1 : 176081152 | 176149074	chr1	176081152	176149074	+	NA	exonic	-	ENSG00000143207.21	COP1	isExon-isExon	176081152,176085776,176116624,176135010,176136488,176149006;176081152,176085776,176116624,176135010,176149006	176081287,176085890,176116681,176135086,176136547,176149074;176081287,176085890,176116681,176135086,176149074	515;455	hsa-RFWD2_0035	NA	2	NA	NA	1	1	NA	NA	NA	2	NA	1		NA	58	NA	NA	71	43	NA	NA	NA	59	NA	42		NA	0.0178114	NA	NA	0.00630149	0.00999094	NA	NA	NA
chr1 : 176081152 | 176163891	chr1	176081152	176163891	+	NA	exonic	-	ENSG00000143207.21	COP1	isExon-isExon	176081152,176085776,176116624,176135010,176149006,176162869,176163827;176081152,176085776,176116624,176135010,176149006,176162869,176163815;176081152,176085776,176116624,176135010,176136488,176149006,176162869,176163815	176081287,176085890,176116681,176135086,176149074,176162988,176163891;176081287,176085890,176116681,176135086,176149074,176162988,176163891;176081287,176085890,176116681,176135086,176136547,176149074,176162988,176163891	640;652;712	hsa-RFWD2_0038	NA	NA	NA	NA	NA	2	NA	NA	NA	3	NA	NA		NA	NA	NA	NA	NA	62	NA	NA	NA	74	NA	NA		NA	NA	NA	NA	NA	0.0199819	NA	NA	NA
chr1 : 176116624 | 176136547	chr1	176116624	176136547	+	+	exonic	-	ENSG00000143207.21	COP1	isExon-isExon	1.76117e+26	1.76117e+26	195	hsa-RFWD2_0046	NA	5	3	4	NA	2	3	1	NA	3	3	10		NA	68	76	73	NA	59	67	49	NA	88	71	74		NA	0.0445285	0.024212	0.0349474	NA	0.0199819	0.0290601	0.0102149	NA
chr1 : 176135010 | 176149074	chr1	176135010	176149074	+	NA	exonic	-	ENSG00000143207.21	COP1	isExon-isExon	176135010,176136488,176149006;176135010,176149006	176135086,176136547,176149074;176135086,176149074	206;146	hsa-RFWD2_0033	1	NA	1	1	NA	NA	NA	NA	NA	NA	2	NA		57	NA	55	34	NA	NA	NA	NA	NA	NA	50	NA		0.00740852	NA	0.00807066	0.00873684	NA	NA	NA	NA	NA
chr1 : 176135010 | 176163891	chr1	176135010	176163891	+	NA	exonic	-	ENSG00000143207.21	COP1	isExon-isExon	176135010,176149006,176162869,176163827;176135010,176136488,176149006,176162869,176163815;176135010,176149006,176162869,176163815	176135086,176149074,176162988,176163891;176135086,176136547,176149074,176162988,176163891;176135086,176149074,176162988,176163891	331;403;343	hsa-RFWD2_0049	3	1	2	2	NA	NA	NA	NA	NA	NA	1	NA		71	46	60	57	NA	NA	NA	NA	NA	NA	60	NA		0.0222255	0.0089057	0.0161413	0.0174737	NA	NA	NA	NA	NA
chr1 : 176135010 | 176184692	chr1	176135010	176184692	+	NA	exonic	-	ENSG00000143207.21	COP1	isExon-isExon	176135010,176136488,176149006,176162869,176163815,176168665,176175910,176184633;176135010,176136488,176149006,176162869,176163815,176184633;176135010,176149006,176162869,176163827,176175910,176184633;176135010,176136488,176149006,176162869,176163815,176175910,176184633;176135010,176149006,176162869,176163815,176175910,176184633;176135010,176136488,176149006,176175910,176184633	176135086,176136547,176149074,176162988,176163891,176168748,176176007,176184692;176135086,176136547,176149074,176162988,176163891,176184692;176135086,176149074,176162988,176163891,176176007,176184692;176135086,176136547,176149074,176162988,176163891,176176007,176184692;176135086,176149074,176162988,176163891,176176007,176184692;176135086,176136547,176149074,176176007,176184692	645;463;489;561;501;364	hsa-RFWD2_0007	4	2	2	NA	NA	NA	1	NA	NA	1	2	NA		90	54	74	NA	NA	NA	69	NA	NA	73	78	NA		0.0296341	0.0178114	0.0161413	NA	NA	NA	0.00968669	NA	NA
chr1 : 176144005 | 176163891	chr1	176144005	176163891	+	+	mix	-	ENSG00000143207.21	COP1	intronic-isExon	176144005,176162869,176163815;176144005,176162869,176163827	176149074,176162988,176163891;176149074,176162988,176163891	5267;5255	hsa-RFWD2_0052	1	1	1	NA	NA	NA	NA	1	1	1	1	NA		46	29	33	NA	NA	NA	NA	17	32	44	29	NA		0.00740852	0.0089057	0.00807066	NA	NA	NA	NA	0.0102149	0.0087502
chr1 : 176149006 | 176176007	chr1	176149006	176176007	+	NA	exonic	-	ENSG00000143207.21	COP1	isExon-isExon	176149006,176162869,176163827,176175910;176149006,176175910;176149006,176162869,176163815,176168665,176175910;176149006,176162869,176163815,176175910	176149074,176162988,176163891,176176007;176149074,176176007;176149074,176162988,176163891,176168748,176176007;176149074,176162988,176163891,176176007	352;167;448;364	hsa-RFWD2_0012	2	NA	2	NA	NA	1	NA	1	1	NA	NA	1		65	NA	70	NA	NA	51	NA	46	46	NA	NA	59		0.014817	NA	0.0161413	NA	NA	0.00999094	NA	0.0102149	0.0087502
chr1 : 176149006 | 176184692	chr1	176149006	176184692	+	+	exonic	-	ENSG00000143207.21	COP1	isExon-isExon	176149006,176162869,176163815,176184633;176149006,176162869,176163815,176168665,176175910,176184633;176149006,176175910,176184633;176149006,176162869,176163815,176175910,176184633;176149006,176162869,176163827,176175910,176184633	176149074,176162988,176163891,176184692;176149074,176162988,176163891,176168748,176176007,176184692;176149074,176176007,176184692;176149074,176162988,176163891,176176007,176184692;176149074,176162988,176163891,176176007,176184692	326;508;227;424;412	hsa-RFWD2_0004	2	NA	2	NA	2	3	6	NA	4	5	NA	3		74	NA	66	NA	70	54	66	NA	42	53	NA	46		0.014817	NA	0.0161413	NA	0.012603	0.0299728	0.0581201	NA	0.0350008
chr1 : 176162869 | 176184692	chr1	176162869	176184692	+	+	exonic	-	ENSG00000143207.21	COP1	isExon-isExon	176162869,176163815,176168665,176175910,176184633;176162869,176163827,176175910,176184633;176162869,176163815,176184633;176162869,176163815,176175910,176184633	176162988,176163891,176168748,176176007,176184692;176162988,176163891,176176007,176184692;176162988,176163891,176184692;176162988,176163891,176176007,176184692	439;343;257;355	hsa-RFWD2_0003	5	2	4	1	1	4	3	3	3	5	5	4		66	45	64	46	59	55	60	18	39	49	52	42		0.0370426	0.0178114	0.0322827	0.00873684	0.00630149	0.0399637	0.0290601	0.0306446	0.0262506
chr1 : 176555407 | 176557241	chr1	176555407	176557241	+	+	exonic	+	ENSG00000116183.11	PAPPA2	isExon-isExon	1.76555e+17	1.76557e+17	3670	hsa-PAPPA2_0005	NA	3	NA	1	NA	1	4	2	3	1	1	2		NA	3	NA	2	NA	2	3	4	1	3	1	3		NA	0.0267171	NA	0.00873684	NA	0.00999094	0.0387468	0.0204297	0.0262506
chr1 : 176594524 | 176595595	chr1	176594524	176595595	+	+	exonic	+	ENSG00000116183.11	PAPPA2	isExon-isExon	1.76595e+17	1.76596e+17	2144	hsa-PAPPA2_0001	NA	NA	NA	NA	NA	NA	1	NA	1	2	1	NA		NA	NA	NA	NA	NA	NA	0	NA	5	7	0	NA		NA	NA	NA	NA	NA	NA	0.00968669	NA	0.0087502
chr1 : 176957678 | 176965237	chr1	176957678	176965237	+	NA	NA	NA	NA	NA	NA	NA	NA	NA	hsa-ASTN1_0001	2	2	NA	NA	NA	NA	NA	NA	NA	NA	NA	1		265	128	NA	NA	NA	NA	NA	NA	NA	NA	NA	206		0.014817	0.0178114	NA	NA	NA	NA	NA	NA	NA
chr1 : 177255919 | 177257384	chr1	177255919	177257384	+	NA	exonic	+	ENSG00000198797.7	BRINP2	isExon-isExon	1.77256e+17	1.77256e+17	400	hsa-BRINP2_0001	3	3	NA	1	NA	NA	NA	1	NA	NA	5	NA		82	41	NA	56	NA	NA	NA	24	NA	NA	76	NA		0.0222255	0.0267171	NA	0.00873684	NA	NA	NA	0.0102149	NA
chr1 : 177573728 | 177576950	chr1	177573728	177576950	+	NA	NA	NA	NA	NA	NA	NA	NA	NA	chr1:177573728|177576950	NA	NA	NA	2	NA	3	NA	NA	1	1	NA	NA		NA	NA	NA	1	NA	2	NA	NA	0	2	NA	NA		NA	NA	NA	0.0174737	NA	0.0299728	NA	NA	0.0087502
chr1 : 178283564 | 178300118	chr1	178283564	178300118	+	NA	exonic	+	ENSG00000075391.17	RASAL2	isExon-isExon	1.78284e+17	1.78284e+17	255	hsa-RASAL2_0001	2	NA	1	NA	2	1	NA	3	NA	2	NA	1		72	NA	61	NA	88	65	NA	46	NA	41	NA	86		0.014817	NA	0.00807066	NA	0.012603	0.00999094	NA	0.0306446	NA
chr1 : 178456721 | 178467421	chr1	178456721	178467421	+	+	exonic	+	ENSG00000075391.17	RASAL2	isExon-isExon	1.78457e+44	1.78457e+44	1467	hsa-RASAL2_0003	11	8	18	12	8	8	12	6	6	5	10	8		103	83	94	90	171	89	103	65	96	67	91	101		0.0814937	0.0712456	0.145272	0.104842	0.0504119	0.0799275	0.11624	0.0612892	0.0525012
chr1 : 179043715 | 179054638	chr1	179043715	179054638	+	NA	exonic	+	ENSG00000116199.12	FAM20B	isExon-isExon	1.79044e+26	1.79044e+26	707	hsa-FAM20B_0009	1	NA	NA	NA	NA	NA	NA	1	1	NA	2	NA		47	NA	NA	NA	NA	NA	NA	21	34	NA	28	NA		0.00740852	NA	NA	NA	NA	NA	NA	0.0102149	0.0087502
chr1 : 179063927 | 179064496	chr1	179063927	179064496	+	NA	exonic	+	ENSG00000116199.12	FAM20B	isExon-isExon	1.79064e+17	1.79064e+17	364	hsa-FAM20B_0003	NA	NA	NA	NA	1	NA	NA	1	NA	NA	4	2		NA	NA	NA	NA	54	NA	NA	40	NA	NA	75	85		NA	NA	NA	NA	0.00630149	NA	NA	0.0102149	NA
chr1 : 179085628 | 179088089	chr1	179085628	179088089	+	NA	exonic	+	ENSG00000186283.14	TOR3A	isExon-isExon	1.79086e+17	1.79086e+17	445	hsa-TOR3A_0001	NA	NA	1	NA	4	NA	1	NA	NA	NA	3	NA		NA	NA	21	NA	18	NA	22	NA	NA	NA	36	NA		NA	NA	0.00807066	NA	0.0252059	NA	0.00968669	NA	NA
chr1 : 179120190 | 179121867	chr1	179120190	179121867	+	NA	exonic	-	ENSG00000143322.21	ABL2	isExon-isExon	1.7912e+17	1.7912e+17	358	hsa-ABL2_0001	1	NA	2	NA	NA	1	1	3	NA	NA	NA	NA		59	NA	61	NA	NA	52	35	23	NA	NA	NA	NA		0.00740852	NA	0.0161413	NA	NA	0.00999094	0.00968669	0.0306446	NA
chr1 : 179131311 | 179133374	chr1	179131311	179133374	+	+	exonic	-	ENSG00000143322.21	ABL2	isExon-isExon	1.79131e+17	1.79131e+17	234	hsa-ABL2_0006	6	7	5	2	6	3	2	NA	3	3	3	8		34	26	32	19	33	38	24	NA	34	34	32	49		0.0444511	0.0623399	0.0403533	0.0174737	0.0378089	0.0299728	0.0193734	NA	0.0262506
chr1 : 179335506 | 179343635	chr1	179335506	179343635	+	NA	exonic	+	ENSG00000057252.13	SOAT1	isExon-isExon	1.79336e+62	1.79336e+62	810	hsa-SOAT1_0012	NA	NA	NA	NA	NA	NA	2	1	1	1	NA	NA		NA	NA	NA	NA	NA	NA	23	16	23	30	NA	NA		NA	NA	NA	NA	NA	NA	0.0193734	0.0102149	0.0087502
chr1 : 179900126 | 179908673	chr1	179900126	179908673	+	NA	exonic	+	ENSG00000143337.19	TOR1AIP1	isExon-isExon	1.799e+44	1.799e+44	297	hsa-TOR1AIP1_0001	3	2	1	NA	2	2	NA	NA	3	NA	NA	NA		59	60	57	NA	67	40	NA	NA	55	NA	NA	NA		0.0222255	0.0178114	0.00807066	NA	0.012603	0.0199819	NA	NA	0.0262506
chr1 : 179901302 | 179908673	chr1	179901302	179908673	+	+	exonic	+	ENSG00000143337.19	TOR1AIP1	isExon-isExon	1.79901e+35	1.79901e+35	255	hsa-TOR1AIP1_0004	NA	NA	1	NA	3	NA	NA	NA	1	1	1	NA		NA	NA	88	NA	85	NA	NA	NA	92	96	112	NA		NA	NA	0.00807066	NA	0.0189045	NA	NA	NA	0.0087502
chr1 : 179986169 | 179997175	chr1	179986169	179997175	+	+	exonic	+	ENSG00000135837.16	CEP350	isExon-isExon	1.79986e+44	1.79986e+44	1031	hsa-CEP350_0001	NA	1	3	2	NA	1	2	NA	2	1	4	NA		NA	82	70	91	NA	66	63	NA	83	77	102	NA		NA	0.0089057	0.024212	0.0174737	NA	0.00999094	0.0193734	NA	0.0175004
chr1 : 179986169 | 180006567	chr1	179986169	180006567	+	+	exonic	+	ENSG00000135837.16	CEP350	isExon-isExon	1.79986e+62	1.79986e+62	1259	hsa-CEP350_0028	5	3	4	2	NA	5	6	4	NA	5	5	2		55	59	44	64	NA	38	37	39	NA	62	85	46		0.0370426	0.0267171	0.0322827	0.0174737	NA	0.0499547	0.0581201	0.0408595	NA
chr1 : 179990507 | 180006567	chr1	179990507	180006567	+	+	exonic	+	ENSG00000135837.16	CEP350	isExon-isExon	1.79991e+44	1.79991e+44	1126	hsa-CEP350_0060	1	NA	NA	NA	1	NA	NA	NA	1	1	1	NA		52	NA	NA	NA	71	NA	NA	NA	74	62	61	NA		0.00740852	NA	NA	NA	0.00630149	NA	NA	NA	0.0087502
chr1 : 180003174 | 180006567	chr1	180003174	180006567	+	+	exonic	+	ENSG00000135837.16	CEP350	isExon-isExon	1.80003e+17	1.80003e+17	228	hsa-CEP350_0095	1	NA	4	2	2	1	2	1	2	2	3	4		75	NA	59	70	78	51	47	40	65	60	58	63		0.00740852	NA	0.0322827	0.0174737	0.012603	0.00999094	0.0193734	0.0102149	0.0175004
chr1 : 180019949 | 180021009	chr1	180019949	180021009	+	NA	exonic	+	ENSG00000135837.16	CEP350	isExon-isExon	1.8002e+17	1.80021e+17	2122	hsa-CEP350_0009	2	NA	NA	NA	1	NA	NA	NA	2	NA	NA	NA		65	NA	NA	NA	112	NA	NA	NA	68	NA	NA	NA		0.014817	NA	NA	NA	0.00630149	NA	NA	NA	0.0175004
chr1 : 180041138 | 180048705	chr1	180041138	180048705	+	NA	exonic	+	ENSG00000135837.16	CEP350	isExon-isExon	1.80041e+44	1.80041e+44	682	hsa-CEP350_0029	NA	3	NA	NA	2	NA	NA	NA	1	1	NA	NA		NA	64	NA	NA	88	NA	NA	NA	73	81	NA	NA		NA	0.0267171	NA	NA	0.012603	NA	NA	NA	0.0087502
chr1 : 180073786 | 180098985	chr1	180073786	180098985	+	NA	mix	+	ENSG00000135837.16	CEP350	intronic-isExon	180073786,180095523,180096038,180098863;180073786,180078463,180080517,180084018,180087578,180090714,180092614,180095523,180096038,180098863;180073786,180095523,180096038,180098863;180073786,180087165,180087578,180090714,180092614,180095523,180096038,180098863;180073786,180075022,180078463,180080517,180084018,180087578,180090714,180092614,180095523,180096038,180098863	180094616,180095930,180096184,180098985;180075221,180078674,180080661,180084178,180087717,180090796,180094616,180095930,180096184,180098985;180095198,180095930,180096184,180098985;180085928,180087288,180087717,180090796,180094616,180095930,180096184,180098985;180073908,180075221,180078674,180080661,180084178,180087717,180090796,180094616,180095930,180096184,180098985	21509;4858;22091;15171;3745	hsa-CEP350_0052	3	NA	NA	NA	NA	1	1	NA	NA	NA	NA	NA		79	NA	NA	NA	NA	46	52	NA	NA	NA	NA	NA		0.0222255	NA	NA	NA	NA	0.00999094	0.00968669	NA	NA
chr1 : 180075022 | 180098985	chr1	180075022	180098985	+	NA	exonic	+	ENSG00000135837.16	CEP350	isExon-isExon	1.80075e+89	1.80075e+89	3622	hsa-CEP350_0030	NA	NA	NA	NA	NA	1	NA	4	NA	NA	NA	NA		NA	NA	NA	NA	NA	62	NA	84	NA	NA	NA	NA		NA	NA	NA	NA	NA	0.00999094	NA	0.0408595	NA
chr1 : 180087578 | 180098985	chr1	180087578	180098985	+	NA	exonic	+	ENSG00000135837.16	CEP350	isExon-isExon	1.80088e+53	1.80088e+53	2904	hsa-CEP350_0035	NA	2	4	1	1	NA	2	NA	1	NA	NA	1		NA	62	73	89	113	NA	59	NA	65	NA	NA	93		NA	0.0178114	0.0322827	0.00873684	0.00630149	NA	0.0193734	NA	0.0087502
chr1 : 180397516 | 180495525	chr1	180397516	180495525	+	+	exonic	-	ENSG00000230124.8	ACBD6	isExon-isExon	1.80398e+44	1.80398e+44	441	hsa-ACBD6_0002	10	5	3	NA	1	6	7	4	7	2	6	6		83	57	72	NA	62	61	55	56	59	66	97	60		0.0740852	0.0445285	0.024212	NA	0.00630149	0.0599456	0.0678068	0.0408595	0.0612514
chr1 : 180803388 | 180811488	chr1	180803388	180811488	+	+	exonic	+	ENSG00000143324.14	XPR1	isExon-isExon	1.80803e+35	1.80804e+35	540	hsa-XPR1_0001	NA	1	NA	NA	NA	NA	1	1	NA	1	1	1		NA	66	NA	NA	NA	NA	72	25	NA	51	79	68		NA	0.0089057	NA	NA	NA	NA	0.00968669	0.0102149	NA
chr1 : 180824753 | 180825344	chr1	180824753	180825344	+	NA	exonic	+	ENSG00000143324.14	XPR1	isExon-isExon	1.80825e+17	1.80825e+17	371	hsa-XPR1_0008	2	1	NA	1	NA	1	NA	NA	NA	1	1	NA		51	36	NA	36	NA	40	NA	NA	NA	36	29	NA		0.014817	0.0089057	NA	0.00873684	NA	0.00999094	NA	NA	NA
chr1 : 180976118 | 181005463	chr1	180976118	181005463	+	NA	exon	-	ENSG00000135823.14	STX6	inExon-isExon	1.80976e+62	1.80977e+62	1185	hsa-STX6_0012	1	1	NA	NA	NA	1	1	1	NA	1	NA	1		111	73	NA	NA	NA	85	96	93	NA	85	NA	123		0.00740852	0.0089057	NA	NA	NA	0.00999094	0.00968669	0.0102149	NA
chr1 : 180984677 | 180993425	chr1	180984677	180993425	+	+	exonic	-	ENSG00000135823.14	STX6	isExon-isExon	1.80985e+35	1.80985e+35	391	hsa-STX6_0001	32	22	17	13	30	15	15	6	13	22	27	24		98	79	122	79	83	96	112	93	104	80	140	126		0.237073	0.195925	0.137201	0.113579	0.189045	0.149864	0.1453	0.0612892	0.113753
chr1 : 180984677 | 181005463	chr1	180984677	181005463	+	+	exonic	-	ENSG00000135823.14	STX6	isExon-isExon	1.80985e+53	1.80985e+53	656	hsa-STX6_0002	10	8	11	9	NA	5	4	5	4	5	10	11		86	57	88	53	NA	77	88	96	81	59	145	109		0.0740852	0.0712456	0.0887773	0.0786316	NA	0.0499547	0.0387468	0.0510743	0.0350008
chr1 : 181002606 | 181005463	chr1	181002606	181005463	+	+	exonic	-	ENSG00000135823.14	STX6	isExon-isExon	1.81003e+17	1.81003e+17	265	hsa-STX6_0003	4	3	3	NA	2	NA	8	3	4	3	4	8		104	78	109	NA	106	NA	94	79	76	78	118	94		0.0296341	0.0267171	0.024212	NA	0.012603	NA	0.0774935	0.0306446	0.0350008
chr1 : 181577766 | 181580776	chr1	181577766	181580776	+	+	exonic	+	ENSG00000198216.12	CACNA1E	isExon-isExon	1.81578e+26	1.81578e+26	439	hsa-CACNA1E_0001	3	5	5	2	2	5	7	2	3	2	10	10		172	156	227	187	174	140	203	134	153	123	165	194		0.0222255	0.0445285	0.0403533	0.0174737	0.012603	0.0499547	0.0678068	0.0204297	0.0262506
chr1 : 182803698 | 182825820	chr1	182803698	182825820	+	NA	exonic	+	ENSG00000135838.14	NPL	isExon-isExon	182803698,182806145,182812156,182814783,182816714,182818541,182818813,182822115,182825781;182803698,182806145,182812156,182814783,182816714,182818541,182825781;182803698,182806145,182812156,182814783,182816714,182818541,182818813,182825781;182803698,182806145,182812156,182814783,182816714,182818541,182818813,182822115,182825781	182803771,182806232,182812213,182814858,182816806,182818689,182818859,182822199,182825820;182803771,182806232,182812213,182814858,182816806,182818689,182825820;182803771,182806232,182812213,182814858,182816806,182818689,182818859,182825820;182803771,182806531,182812213,182814858,182816806,182818689,182818859,182822199,182825820	710;578;625;1009	hsa-NPL_0001	NA	NA	2	NA	NA	1	1	NA	2	NA	1	NA		NA	NA	14	NA	NA	23	16	NA	27	NA	33	NA		NA	NA	0.0161413	NA	NA	0.00999094	0.00968669	NA	0.0175004
chr1 : 183880616 | 183897897	chr1	183880616	183897897	+	NA	exonic	+	ENSG00000143344.16	RGL1	isExon-isExon	1.83881e+53	1.83881e+53	805	hsa-RGL1_0016	1	1	NA	1	1	NA	NA	NA	NA	1	2	NA		163	120	NA	131	154	NA	NA	NA	NA	135	164	NA		0.00740852	0.0089057	NA	0.00873684	0.00630149	NA	NA	NA	NA
chr1 : 183951007 | 183978520	chr1	183951007	183978520	+	+	exonic	-	ENSG00000198756.12	COLGALT2	isExon-isExon	1.83951e+62	1.83951e+62	873	hsa-COLGALT2_0001	NA	NA	4	NA	NA	NA	NA	5	1	NA	1	2		NA	NA	75	NA	NA	NA	NA	68	53	NA	74	65		NA	NA	0.0322827	NA	NA	NA	NA	0.0510743	0.0087502
chr1 : 184590739 | 184598461	chr1	184590739	184598461	+	NA	exonic	+	ENSG00000116667.15	C1orf21	isExon-isExon	184590739,184598401;184590739,184592225,184598401	184590815,184598461;184590815,184592290,184598461	138;204	hsa-C1orf21_0003	NA	1	1	NA	NA	2	NA	NA	NA	2	NA	5		NA	98	187	NA	NA	148	NA	NA	NA	123	NA	154		NA	0.0089057	0.00807066	NA	NA	0.0199819	NA	NA	NA
chr1 : 184590739 | 184619630	chr1	184590739	184619630	+	+	exon	+	ENSG00000116667.15	C1orf21	isExon-inExon	184590739,184592225,184598401,184619518;184590739,184598401,184619518	184590815,184592290,184598461,184619630;184590815,184598461,184619630	317;251	hsa-C1orf21_0005	2	NA	NA	1	1	NA	NA	NA	1	NA	3	1		232	NA	NA	129	178	NA	NA	NA	164	NA	182	137		0.014817	NA	NA	0.00873684	0.00630149	NA	NA	NA	0.0087502
chr1 : 184694044 | 184749592	chr1	184694044	184749592	+	+	exon	-	ENSG00000116406.19	EDEM3	inExon-isExon	184694044,184702811,184706643,184708153,184710394,184711723,184712433,184716888,184717540,184719162,184719443,184721289,184723751,184726255,184732837,184734531,184737025,184737611,184749547;184694044,184701497,184702811,184706643,184708153,184710394,184711723,184712433,184716888,184717540,184719162,184719443,184721289,184723751,184726255,184732837,184734531,184737025,184737611,184749547	184694472,184702996,184706808,184708344,184710547,184711877,184712598,184717012,184717623,184719245,184719568,184721386,184723856,184726389,184732990,184734643,184737064,184737711,184749592;184694472,184701544,184702996,184706808,184708344,184710547,184711877,184712598,184717012,184717623,184719245,184719568,184721386,184723856,184726389,184732990,184734643,184737064,184737711,184749592	2660;2708	hsa-EDEM3_0003	6	3	2	NA	1	NA	5	1	3	2	NA	1		97	57	91	NA	78	NA	57	32	68	65	NA	68		0.0444511	0.0267171	0.0161413	NA	0.00630149	NA	0.0484334	0.0102149	0.0262506
chr1 : 184732837 | 184737711	chr1	184732837	184737711	+	NA	exonic	-	ENSG00000116406.19	EDEM3	isExon-isExon	1.84733e+35	1.84733e+35	408	hsa-EDEM3_0001	2	1	NA	NA	NA	NA	NA	NA	2	NA	NA	1		80	45	NA	NA	NA	NA	NA	NA	82	NA	NA	55		0.014817	0.0089057	NA	NA	NA	NA	NA	NA	0.0175004
chr1 : 184732837 | 184749592	chr1	184732837	184749592	+	NA	exonic	-	ENSG00000116406.19	EDEM3	isExon-isExon	1.84733e+44	1.84733e+44	454	hsa-EDEM3_0009	2	NA	4	NA	1	1	1	4	1	NA	NA	NA		83	NA	85	NA	73	50	56	31	64	NA	NA	NA		0.014817	NA	0.0322827	NA	0.00630149	0.00999094	0.00968669	0.0408595	0.0087502
chr1 : 185087552 | 185093276	chr1	185087552	185093276	+	NA	exonic	+	ENSG00000121481.11	RNF2	isExon-isExon	1.85088e+26	1.85088e+26	466	hsa-RNF2_0001	2	1	NA	NA	2	NA	NA	NA	NA	NA	NA	NA		37	21	NA	NA	43	NA	NA	NA	NA	NA	NA	NA		0.014817	0.0089057	NA	NA	0.012603	NA	NA	NA	NA
chr1 : 185214507 | 185231708	chr1	185214507	185231708	+	+	exonic	+	ENSG00000116668.13	SWT1	isExon-isExon	1.85215e+26	1.85215e+26	469	hsa-SWT1_0003	10	5	10	5	5	8	6	7	11	18	27	11		22	15	19	9	9	18	13	7	13	26	21	21		0.0740852	0.0445285	0.0807066	0.0436842	0.0315074	0.0799275	0.0581201	0.0715041	0.0962522
chr1 : 186341028 | 186344090	chr1	186341028	186344090	+	NA	exonic	-	ENSG00000047410.14	TPR	isExon-isExon	186341028,186341252,186343326,186343906;186341028,186341252,186343906	186341159,186341389,186343473,186344090;186341159,186343473,186344090	603;2539	hsa-TPR_0019	1	NA	NA	NA	1	NA	NA	2	NA	NA	1	2		95	NA	NA	NA	171	NA	NA	54	NA	NA	142	120		0.00740852	NA	NA	NA	0.00630149	NA	NA	0.0204297	NA
chr1 : 186406083 | 186417654	chr1	186406083	186417654	+	NA	exonic	+	ENSG00000157181.16	ODR4	isExon-isExon	1.86406e+17	1.86406e+17	297	hsa-C1orf27_0003	NA	2	1	NA	1	NA	NA	NA	4	NA	NA	1		NA	71	88	NA	94	NA	NA	NA	70	NA	NA	94		NA	0.0178114	0.00807066	NA	0.00630149	NA	NA	NA	0.0350008
chr1 : 186406083 | 186419077	chr1	186406083	186419077	+	NA	exon	+	ENSG00000157181.16	ODR4	isExon-inExon	1.86406e+26	1.86406e+26	366	hsa-C1orf27_0009	NA	NA	3	NA	NA	NA	1	NA	1	1	NA	NA		NA	NA	69	NA	NA	NA	54	NA	48	80	NA	NA		NA	NA	0.024212	NA	NA	NA	0.00968669	NA	0.0087502
chr1 : 186406083 | 186436309	chr1	186406083	186436309	+	NA	mix	+	ENSG00000157181.16	ODR4	isExon-intergenic	186406083,186417544,186419009;186406083,186411811	186406268,186417654,186436309;186406268,186436309	17598;24685	hsa-RP11-295K2_0002	1	NA	2	NA	NA	NA	NA	NA	1	1	NA	NA		56	NA	56	NA	NA	NA	NA	NA	35	67	NA	NA		0.00740852	NA	0.0161413	NA	NA	NA	NA	NA	0.0087502
chr1 : 186451179 | 186470395	chr1	186451179	186470395	+	+	mix	+	ENSG00000229739.4	PDC-AS1	isExon-intronic	186451179,186456712,186458732;186451179,186458732;186451179,186451179;186451179,186466288,186470271;186451179,186470271	186451274,186456852,186470395;186451274,186470395;186470395,186451569;186451274,186466367,186470395;186466367,186470395	11901;11760;19608;301;15314	hsa-PDC_0001	2	2	2	5	NA	2	NA	6	NA	5	2	3		12	20	26	22	NA	24	NA	13	NA	25	11	26		0.014817	0.0178114	0.0161413	0.0436842	NA	0.0199819	NA	0.0612892	NA
chr1 : 186893011 | 186911389	chr1	186893011	186911389	+	NA	exonic	+	ENSG00000116711.10	PLA2G4A	isExon-isExon	1.86893e+35	1.86893e+35	443	hsa-PLA2G4A_0001	NA	NA	NA	1	NA	NA	2	1	NA	NA	1	1		NA	NA	NA	9	NA	NA	6	3	NA	NA	13	6		NA	NA	NA	0.00873684	NA	NA	0.0193734	0.0102149	NA
chr1 : 190226082 | 190265055	chr1	190226082	190265055	+	NA	NA	NA	NA	NA	NA	NA	NA	NA	hsa-BRINP3_0005	NA	1	1	NA	NA	1	NA	NA	NA	3	NA	NA		NA	56	73	NA	NA	62	NA	NA	NA	28	NA	NA		NA	0.0089057	0.00807066	NA	NA	0.00999094	NA	NA	NA
chr1 : 190226082 | 190281750	chr1	190226082	190281750	+	NA	exonic	-	ENSG00000162670.11	BRINP3	isExon-isExon	1.90226e+35	1.90226e+35	725	hsa-BRINP3_0003	3	2	1	NA	8	NA	2	2	5	2	NA	NA		50	47	58	NA	41	NA	45	15	42	27	NA	NA		0.0222255	0.0178114	0.00807066	NA	0.0504119	NA	0.0193734	0.0204297	0.043751
chr1 : 193028085 | 193029657	chr1	193028085	193029657	+	+	exonic	-	ENSG00000116750.14	UCHL5	isExon-isExon	1.93028e+35	1.93028e+35	383	hsa-UCHL5_0003	2	NA	NA	NA	NA	NA	NA	NA	NA	4	3	1		96	NA	NA	NA	NA	NA	NA	NA	NA	57	66	50		0.014817	NA	NA	NA	NA	NA	NA	NA	NA
chr1 : 193069034 | 193077050	chr1	193069034	193077050	+	+	exonic	+	ENSG00000116747.13	RO60	isExon-isExon	1.93069e+35	1.9307e+35	1107	hsa-TROVE2_0003	3	NA	2	1	4	3	1	NA	2	2	3	2		63	NA	63	58	45	34	32	NA	80	83	121	64		0.0222255	NA	0.0161413	0.00873684	0.0252059	0.0299728	0.00968669	NA	0.0175004
chr1 : 193069034 | 193082708	chr1	193069034	193082708	+	NA	exonic	+	ENSG00000116747.13	RO60	isExon-isExon	1.93069e+62	1.9307e+62	1485	hsa-TROVE2_0007	NA	NA	5	NA	NA	1	NA	NA	NA	1	NA	NA		NA	NA	42	NA	NA	25	NA	NA	NA	48	NA	NA		NA	NA	0.0403533	NA	NA	0.00999094	NA	NA	NA
chr1 : 193069034 | 193084657	chr1	193069034	193084657	+	NA	exonic	+	ENSG00000116747.13	RO60	isExon-isExon	1.93069e+71	1.9307e+71	1564	hsa-TROVE2_0004	1	2	NA	1	1	1	NA	1	1	1	NA	NA		34	57	NA	54	41	24	NA	49	48	55	NA	NA		0.00740852	0.0178114	NA	0.00873684	0.00630149	0.00999094	NA	0.0102149	0.0087502
chr1 : 193069034 | 193084698	chr1	193069034	193084698	+	NA	exonic	+	ENSG00000116747.13	RO60	isExon-isExon	1.93069e+71	1.9307e+71	1605	hsa-TROVE2_0005	2	2	1	NA	NA	1	NA	3	NA	3	3	NA		56	63	45	NA	NA	33	NA	36	NA	63	75	NA		0.014817	0.0178114	0.00807066	NA	NA	0.00999094	NA	0.0306446	NA
chr1 : 193075820 | 193077050	chr1	193075820	193077050	+	+	exonic	+	ENSG00000116747.13	RO60	isExon-isExon	1.93076e+26	1.93076e+26	506	hsa-TROVE2_0001	1	4	NA	NA	1	1	NA	NA	1	4	1	2		87	83	NA	NA	53	46	NA	NA	89	106	111	70		0.00740852	0.0356228	NA	NA	0.00630149	0.00999094	NA	NA	0.0087502
chr1 : 193096648 | 193101204	chr1	193096648	193101204	+	+	exon	-	ENSG00000023572.10	GLRX2	inExon-isExon	1.93097e+26	1.93097e+26	353	hsa-GLRX2_0001	3	NA	NA	1	1	NA	3	NA	4	1	3	NA		77	NA	NA	27	44	NA	65	NA	59	52	36	NA		0.0222255	NA	NA	0.00873684	0.00630149	NA	0.0290601	NA	0.0350008
chr1 : 193138085 | 193142066	chr1	193138085	193142066	+	NA	exonic	+	ENSG00000134371.14	CDC73	isExon-isExon	193138085,193141073,193141850;193138085,193141850	193138173,193141142,193142066;193138173,193142066	376;306	hsa-CDC73_0012	2	2	NA	NA	2	1	1	NA	NA	NA	4	2		90	108	NA	NA	136	89	74	NA	NA	NA	122	125		0.014817	0.0178114	NA	NA	0.012603	0.00999094	0.00968669	NA	NA
chr1 : 193141850 | 193152444	chr1	193141850	193152444	+	+	exonic	+	ENSG00000134371.14	CDC73	isExon-isExon	1.93142e+35	1.93142e+35	460	hsa-CDC73_0037	5	8	2	1	10	8	2	2	7	5	7	6		112	111	90	113	142	86	88	84	117	103	168	150		0.0370426	0.0712456	0.0161413	0.00873684	0.0630149	0.0799275	0.0193734	0.0204297	0.0612514
chr1 : 193203795 | 193236356	chr1	193203795	193236356	+	NA	exonic	+	ENSG00000134371.14	CDC73	isExon-isExon	1.93204e+44	1.93204e+44	445	hsa-CDC73_0003	NA	4	NA	2	NA	3	NA	1	NA	1	NA	NA		NA	51	NA	44	NA	47	NA	44	NA	70	NA	NA		NA	0.0356228	NA	0.0174737	NA	0.0299728	NA	0.0102149	NA
chr1 : 193232993 | 193236356	chr1	193232993	193236356	+	NA	exonic	+	ENSG00000134371.14	CDC73	isExon-isExon	1.93233e+17	1.93233e+17	263	hsa-CDC73_0001	1	NA	NA	NA	1	NA	2	NA	NA	1	NA	NA		79	NA	NA	NA	57	NA	52	NA	NA	91	NA	NA		0.00740852	NA	NA	NA	0.00630149	NA	0.0193734	NA	NA
chr1 : 195810786 | 195813242	chr1	195810786	195813242	+	+	intergenic	.	.	.	intergenic	195810786	195813242	2457	hsa-intergenic_002414	NA	NA	NA	NA	NA	1	NA	NA	NA	2	6	3		NA	NA	NA	NA	NA	0	NA	NA	NA	0	1	0		NA	NA	NA	NA	NA	0.00999094	NA	NA	NA
chr1 : 196326717 | 196479238	chr1	196326717	196479238	+	NA	NA	NA	NA	NA	NA	NA	NA	NA	hsa-KCNT2_0052	1	NA	NA	NA	NA	1	1	NA	NA	2	NA	NA		37	NA	NA	NA	NA	36	19	NA	NA	51	NA	NA		0.00740852	NA	NA	NA	NA	0.00999094	0.00968669	NA	NA
chr1 : 196373140 | 196479238	chr1	196373140	196479238	+	NA	exonic	-	ENSG00000162687.19	KCNT2	isExon-isExon	196373140,196398563,196423050,196425852,196428105,196429577,196465293,196467703,196479179;196373140,196398563,196423050,196425852,196428105,196429577,196465293,196467703,196468994,196479179;196373140,196398563,196465293,196467703,196468994,196479179	196373248,196398671,196423113,196425988,196428269,196429757,196465387,196467786,196479238;196373248,196398671,196423113,196425988,196428269,196429757,196465387,196467786,196469068,196479238;196373248,196398671,196465387,196467786,196469068,196479238	1004;1079;532	hsa-KCNT2_0017	4	2	2	3	NA	NA	4	NA	2	2	NA	NA		32	24	24	23	NA	NA	21	NA	29	46	NA	NA		0.0296341	0.0178114	0.0161413	0.0262105	NA	NA	0.0387468	NA	0.0175004
chr1 : 196398563 | 196469068	chr1	196398563	196469068	+	+	exonic	-	ENSG00000162687.19	KCNT2	isExon-isExon	196398563,196423050,196425852,196428105,196429577,196465293,196467703,196468994;196398563,196465293,196467703,196468994	196398671,196423113,196425988,196428269,196429757,196465387,196467786,196469068;196398671,196465387,196467786,196469068	910;363	hsa-KCNT2_0033	NA	NA	NA	NA	NA	NA	1	1	2	1	1	NA		NA	NA	NA	NA	NA	NA	36	14	34	87	30	NA		NA	NA	NA	NA	NA	NA	0.00968669	0.0102149	0.0175004
chr1 : 196428105 | 196479238	chr1	196428105	196479238	+	+	exonic	-	ENSG00000162687.19	KCNT2	isExon-isExon	196428105,196429577,196465293,196467703,196468994,196479179;196428105,196429577,196465293,196467703,196479179	196428269,196429757,196465387,196467786,196469068,196479238;196428269,196429757,196465387,196467786,196479238	660;585	hsa-KCNT2_0058	NA	2	2	NA	NA	1	NA	NA	1	3	1	NA		NA	28	31	NA	NA	41	NA	NA	40	53	19	NA		NA	0.0178114	0.0161413	NA	NA	0.00999094	NA	NA	0.0087502
chr1 : 196429577 | 196479238	chr1	196429577	196479238	+	NA	NA	NA	NA	NA	NA	NA	NA	NA	hsa-KCNT2_0048	1	NA	NA	NA	NA	NA	3	NA	NA	1	NA	NA		66	NA	NA	NA	NA	NA	49	NA	NA	64	NA	NA		0.00740852	NA	NA	NA	NA	NA	0.0290601	NA	NA
chr1 : 196465293 | 196492341	chr1	196465293	196492341	+	NA	exonic	-	ENSG00000162687.19	KCNT2	isExon-isExon	196465293,196467703,196479179,196482331,196489838,196492262;196465293,196467703,196468994,196479179,196482331,196489838,196492262	196465387,196467786,196479238,196482379,196489937,196492341;196465387,196467786,196469068,196479238,196482379,196489937,196492341	468;543	hsa-KCNT2_0001	3	NA	1	NA	NA	NA	NA	NA	NA	2	NA	NA		59	NA	44	NA	NA	NA	NA	NA	NA	76	NA	NA		0.0222255	NA	0.00807066	NA	NA	NA	NA	NA	NA
chr1 : 197167787 | 197191899	chr1	197167787	197191899	+	+	mix	-	ENSG00000177888.8	ZBTB41	intronic-isExon	197167787,197175010,197175931,197176564,197178417,197180988,197188292,197190762,197191692;197167787,197175010,197176564,197178417,197180988,197188292,197190762,197191692	197172248,197175115,197176014,197176670,197178512,197181117,197188439,197190831,197191899;197172248,197175115,197176670,197178512,197181117,197188439,197190831,197191899	5411;5327	hsa-ZBTB41_0007	NA	NA	NA	NA	NA	NA	NA	NA	NA	2	2	2		NA	NA	NA	NA	NA	NA	NA	NA	NA	28	31	43		NA	NA	NA	NA	NA	NA	NA	NA	NA
chr1 : 197172160 | 197191899	chr1	197172160	197191899	+	+	exonic	-	ENSG00000177888.8	ZBTB41	isExon-isExon	197172160,197175010,197175931,197176564,197178417,197180988,197188292,197190762,197191692;197172160,197175010,197176564,197178417,197180988,197188292,197190762,197191692	197172248,197175115,197176014,197176670,197178512,197181117,197188439,197190831,197191899;197172248,197175115,197176670,197178512,197181117,197188439,197190831,197191899	1038;954	hsa-ZBTB41_0002	NA	NA	NA	NA	NA	1	1	NA	2	4	1	1		NA	NA	NA	NA	NA	41	49	NA	55	46	64	75		NA	NA	NA	NA	NA	0.00999094	0.00968669	NA	0.0175004
chr1 : 197328422 | 197357013	chr1	197328422	197357013	+	+	exonic	+	ENSG00000134376.17	CRB1	isExon-isExon	197328422,197356831;197328422,197344281,197347340,197356831	197329003,197357013;197329003,197344476,197347479,197357013	765;1101	hsa-CRB1_0001	1	NA	2	NA	3	2	NA	NA	1	1	3	3		21	NA	30	NA	33	22	NA	NA	33	37	31	28		0.00740852	NA	0.0161413	NA	0.0189045	0.0199819	NA	NA	0.0087502
chr1 : 197328422 | 197442292	chr1	197328422	197442292	+	NA	NA	NA	NA	NA	NA	NA	NA	NA	hsa-CRB1_0008	2	NA	3	NA	NA	NA	NA	NA	NA	NA	NA	NA		23	NA	23	NA	NA	NA	NA	NA	NA	NA	NA	NA		0.014817	NA	0.024212	NA	NA	NA	NA	NA	NA
chr1 : 197583152 | 197611976	chr1	197583152	197611976	+	+	exonic	-	ENSG00000213047.13	DENND1B	isExon-isExon	1.97583e+35	1.97583e+35	376	hsa-DENND1B_0004	2	5	4	NA	1	3	2	NA	NA	2	3	4		32	24	36	NA	23	24	29	NA	NA	22	23	38		0.014817	0.0445285	0.0322827	NA	0.00630149	0.0299728	0.0193734	NA	NA
chr1 : 197583152 | 197617759	chr1	197583152	197617759	+	NA	exonic	-	ENSG00000213047.13	DENND1B	isExon-isExon	1.97583e+44	1.97583e+44	477	hsa-DENND1B_0014	NA	1	NA	2	1	NA	NA	2	NA	NA	NA	2		NA	26	NA	17	29	NA	NA	12	NA	NA	NA	42		NA	0.0089057	NA	0.0174737	0.00630149	NA	NA	0.0204297	NA
chr1 : 197583152 | 197645743	chr1	197583152	197645743	+	+	exonic	-	ENSG00000213047.13	DENND1B	isExon-isExon	1.97583e+62	1.97583e+62	642	hsa-DENND1B_0030	2	1	NA	NA	NA	NA	NA	NA	NA	3	3	1		47	44	NA	NA	NA	NA	NA	NA	NA	32	41	60		0.014817	0.0089057	NA	NA	NA	NA	NA	NA	NA
chr1 : 197583152 | 197658369	chr1	197583152	197658369	+	NA	exonic	-	ENSG00000213047.13	DENND1B	isExon-isExon	197583152,197595208,197607073,197611931,197617659,197642711,197645690,197647055,197652235,197658300;197583152,197595208,197607073,197611931,197617659,197642711,197645690,197652235,197658300	197583253,197595333,197607174,197611976,197617759,197642821,197645743,197647114,197652315,197658369;197583253,197595333,197607174,197611976,197617759,197642821,197645743,197652315,197658369	853;793	hsa-DENND1B_0034	NA	NA	2	4	1	NA	2	NA	NA	NA	NA	NA		NA	NA	35	30	24	NA	24	NA	NA	NA	NA	NA		NA	NA	0.0161413	0.0349474	0.00630149	NA	0.0193734	NA	NA
chr1 : 197583152 | 197715074	chr1	197583152	197715074	+	+	exonic	-	ENSG00000213047.13	DENND1B	isExon-isExon	197583152,197595208,197607073,197611931,197617659,197642711,197645690,197652235,197658300,197672037,197674120,197715031;197583152,197595208,197607073,197611931,197617659,197642711,197645690,197647055,197652235,197658300,197672037,197674120,197715031	197583253,197595333,197607174,197611976,197617759,197642821,197645743,197652315,197658369,197672156,197674169,197715074;197583253,197595333,197607174,197611976,197617759,197642821,197645743,197647114,197652315,197658369,197672156,197674169,197715074	1007;1067	hsa-DENND1B_0005	1	3	NA	1	5	3	2	2	NA	1	5	5		37	25	NA	30	42	25	25	22	NA	23	31	46		0.00740852	0.0267171	NA	0.00873684	0.0315074	0.0299728	0.0193734	0.0204297	NA
chr1 : 197595208 | 197658369	chr1	197595208	197658369	+	NA	exonic	-	ENSG00000213047.13	DENND1B	isExon-isExon	197595208,197607073,197611931,197617659,197642711,197645690,197647055,197652235,197658300;197595208,197607073,197611931,197617659,197642711,197645690,197652235,197658300	197595333,197607174,197611976,197617759,197642821,197645743,197647114,197652315,197658369;197595333,197607174,197611976,197617759,197642821,197645743,197652315,197658369	751;691	hsa-DENND1B_0035	1	NA	NA	NA	NA	1	NA	1	NA	1	2	NA		28	NA	NA	NA	NA	42	NA	29	NA	33	41	NA		0.00740852	NA	NA	NA	NA	0.00999094	NA	0.0102149	NA
chr1 : 197595208 | 197715074	chr1	197595208	197715074	+	NA	exonic	-	ENSG00000213047.13	DENND1B	isExon-isExon	197595208,197607073,197611931,197617659,197642711,197645690,197652235,197658300,197672037,197674120,197715031;197595208,197607073,197611931,197617659,197642711,197645690,197647055,197652235,197658300,197672037,197674120,197715031	197595333,197607174,197611976,197617759,197642821,197645743,197652315,197658369,197672156,197674169,197715074;197595333,197607174,197611976,197617759,197642821,197645743,197647114,197652315,197658369,197672156,197674169,197715074	905;965	hsa-DENND1B_0031	NA	NA	1	NA	3	NA	NA	NA	NA	2	3	NA		NA	NA	37	NA	53	NA	NA	NA	NA	28	47	NA		NA	NA	0.00807066	NA	0.0189045	NA	NA	NA	NA
chr1 : 197607073 | 197658369	chr1	197607073	197658369	+	NA	exonic	-	ENSG00000213047.13	DENND1B	isExon-isExon	197607073,197611931,197617659,197642711,197645690,197647055,197652235,197658300;197607073,197611931,197617659,197642711,197645690,197652235,197658300	197607174,197611976,197617759,197642821,197645743,197647114,197652315,197658369;197607174,197611976,197617759,197642821,197645743,197652315,197658369	625;565	hsa-DENND1B_0006	4	2	4	NA	NA	2	NA	NA	NA	NA	1	2		31	30	40	NA	NA	31	NA	NA	NA	NA	28	36		0.0296341	0.0178114	0.0322827	NA	NA	0.0199819	NA	NA	NA
chr1 : 197617659 | 197658369	chr1	197617659	197658369	+	NA	exonic	-	ENSG00000213047.13	DENND1B	isExon-isExon	197617659,197642711,197645690,197652235,197658300;197617659,197642711,197645690,197647055,197652235,197658300	197617759,197642821,197645743,197652315,197658369;197617759,197642821,197645743,197647114,197652315,197658369	417;477	hsa-DENND1B_0008	NA	1	3	NA	1	NA	2	NA	NA	NA	NA	2		NA	27	34	NA	11	NA	33	NA	NA	NA	NA	34		NA	0.0089057	0.024212	NA	0.00630149	NA	0.0193734	NA	NA
chr1 : 197642711 | 197658369	chr1	197642711	197658369	+	+	exonic	-	ENSG00000213047.13	DENND1B	isExon-isExon	197642711,197645690,197647055,197652235,197658300;197642711,197645690,197652235,197658300	197642821,197645743,197647114,197652315,197658369;197642821,197645743,197652315,197658369	376;316	hsa-DENND1B_0001	4	9	8	4	11	4	7	4	7	10	15	7		30	23	33	26	14	31	33	16	27	30	29	38		0.0296341	0.0801513	0.0645653	0.0349474	0.0693163	0.0399637	0.0678068	0.0408595	0.0612514
chr1 : 197642711 | 197715074	chr1	197642711	197715074	+	+	exonic	-	ENSG00000213047.13	DENND1B	isExon-isExon	197642711,197645690,197647055,197652235,197658300,197672037,197674120,197715031;197642711,197645690,197652235,197658300,197672037,197674120,197715031	197642821,197645743,197647114,197652315,197658369,197672156,197674169,197715074;197642821,197645743,197652315,197658369,197672156,197674169,197715074	590;530	hsa-DENND1B_0002	NA	2	2	NA	2	NA	2	3	NA	3	4	4		NA	21	31	NA	32	NA	35	17	NA	25	35	42		NA	0.0178114	0.0161413	NA	0.012603	NA	0.0193734	0.0306446	NA
chr1 : 197652235 | 197674169	chr1	197652235	197674169	+	+	exonic	-	ENSG00000213047.13	DENND1B	isExon-isExon	1.97652e+35	1.97652e+35	321	hsa-DENND1B_0011	1	NA	NA	NA	NA	NA	NA	NA	1	1	1	7		36	NA	NA	NA	NA	NA	NA	NA	31	46	32	67		0.00740852	NA	NA	NA	NA	NA	NA	NA	0.0087502
chr1 : 197652235 | 197715074	chr1	197652235	197715074	+	+	exonic	-	ENSG00000213047.13	DENND1B	isExon-isExon	1.97652e+44	1.97652e+44	365	hsa-DENND1B_0029	2	4	2	1	NA	4	NA	2	NA	3	2	3		44	56	70	35	NA	50	NA	27	NA	34	41	64		0.014817	0.0356228	0.0161413	0.00873684	NA	0.0399637	NA	0.0204297	NA
chr1 : 197672037 | 197674169	chr1	197672037	197674169	+	NA	exonic	-	ENSG00000213047.13	DENND1B	isExon-isExon	1.97672e+17	1.97672e+17	170	hsa-DENND1B_0032	1	NA	NA	1	3	NA	NA	NA	NA	NA	NA	2		24	NA	NA	41	26	NA	NA	NA	NA	NA	NA	44		0.00740852	NA	NA	0.00873684	0.0189045	NA	NA	NA	NA
chr1 : 197672037 | 197715074	chr1	197672037	197715074	+	NA	exonic	-	ENSG00000213047.13	DENND1B	isExon-isExon	1.97672e+26	1.97672e+26	214	hsa-DENND1B_0003	NA	NA	3	1	2	NA	3	1	1	NA	NA	2		NA	NA	45	41	39	NA	31	23	32	NA	NA	44		NA	NA	0.024212	0.00873684	0.012603	NA	0.0290601	0.0102149	0.0087502
chr1 : 198220999 | 198264235	chr1	198220999	198264235	+	+	mix	+	ENSG00000151414.15	NEK7	isExon-intronic	198220999,198232553,198253040;198220999,198232553,198245189;198220999,198253040,198262575,198264125	198221110,198232637,198264235;198221110,198232637,198264235;198232637,198253180,198262637,198264235	11393;19244;11954	hsa-NEK7_0018	NA	2	NA	NA	2	NA	NA	NA	1	1	NA	2		NA	49	NA	NA	39	NA	NA	NA	29	57	NA	50		NA	0.0178114	NA	NA	0.012603	NA	NA	NA	0.0087502
chr1 : 200760839 | 200807537	chr1	200760839	200807537	+	NA	exonic	+	ENSG00000118200.14	CAMSAP2	isExon-isExon	2.00761e+17	2.00761e+17	422	hsa-CAMSAP2_0009	NA	2	1	NA	NA	2	NA	NA	NA	1	NA	2		NA	176	335	NA	NA	250	NA	NA	NA	194	NA	226		NA	0.0178114	0.00807066	NA	NA	0.0199819	NA	NA	NA
chr1 : 200760839 | 200815644	chr1	200760839	200815644	+	+	exonic	+	ENSG00000118200.14	CAMSAP2	isExon-isExon	2.00761e+26	2.00761e+26	506	hsa-CAMSAP2_0008	12	8	19	10	11	10	11	4	16	13	9	12		287	175	303	193	219	275	277	141	220	201	235	261		0.0889022	0.0712456	0.153343	0.0873684	0.0693163	0.0999094	0.106554	0.0408595	0.140003
chr1 : 200760839 | 200832845	chr1	200760839	200832845	+	+	exonic	+	ENSG00000118200.14	CAMSAP2	isExon-isExon	200760839,200807376,200815561,200828573,200832200,200832706;200760839,200807376,200815561,200832200,200832706	200761098,200807537,200815644,200828605,200832341,200832845;200761098,200807537,200815644,200832341,200832845	821;788	hsa-CAMSAP2_0001	2	3	2	NA	1	3	1	2	NA	3	2	NA		323	184	375	NA	233	261	312	124	NA	209	266	NA		0.014817	0.0267171	0.0161413	NA	0.00630149	0.0299728	0.00968669	0.0204297	NA
chr1 : 200807376 | 200815644	chr1	200807376	200815644	+	NA	exonic	+	ENSG00000118200.14	CAMSAP2	isExon-isExon	2.00807e+17	2.00808e+17	246	hsa-CAMSAP2_0004	1	NA	2	NA	2	NA	NA	NA	NA	1	NA	1		272	NA	305	NA	168	NA	NA	NA	NA	198	NA	215		0.00740852	NA	0.0161413	NA	0.012603	NA	NA	NA	NA
[truncated: 72,762 more rows]
[truncated: 3 more columns]

## Sheet: RPM circRNA
Table S3_Difefrentially expressed circRNAs (Tier 3) in frontal cortex from DM2.
[truncated: 6,242 more rows]

## Sheet: RPM linear
Table S3_Difefrentially expressed linear RNAs (Tier 3) in frontal cortex from DM2.
[truncated: 6,242 more rows]
