# Supplementary material for: Global dysregulation of circular RNAs in frontal cortex and whole blood from DM1 and DM2
Source: Hum Genet. 2025 Feb 4;144(4):417–32. doi: 10.1007/s00439-025-02729-x (PMC12003446; doi:10.1007/s00439-025-02729-x)
Supplement: Supplementary file 3 — Supplementary Material 3 [file 439_2025_2729_MOESM3_ESM.xlsx]

## Sheet: All
Table S4. CIRI2-identified circRNAs in whole blood from DM1.
															RAW READS																										RPM
circ_coordinates	chr	circRNA_start	circRNA_end	Tier 2	Tier 3	type	strand	gene_id	gene_name	subtype	exon_start	exon_end	length	circAltas_ID	junction_reads.618	junction_reads.619	junction_reads.623	junction_reads.626	junction_reads.631	junction_reads.632	junction_reads.620	junction_reads.621	junction_reads.622	junction_reads.628	junction_reads.629	junction_reads.630		non_junction_reads.618	non_junction_reads.619	non_junction_reads.623	non_junction_reads.626	non_junction_reads.631	non_junction_reads.632	non_junction_reads.620	non_junction_reads.621	non_junction_reads.622	non_junction_reads.628	non_junction_reads.629	non_junction_reads.630		RPM_circ618	RPM_circ619	RPM_circ623	RPM_circ626	RPM_circ631	RPM_circ632	RPM_circ620	RPM_circ621	RPM_circ622
chr1 : 805799 | 810170	chr1	805799	810170	+	+	exonic	-	ENSG00000230092.7	RP11-206L10.8	isExon-isExon	8.058e+17	8.05892e+17	247	hsa-RP11-206L10_0001	35	75	16	53	56	61	58	46	NA	33	58	75		21	27	12	15	25	12	16	7	NA	10	15	17		0.294732	0.57138	0.108557	0.542624	0.469226	0.543309	0.461823	0.358443	NA
chr1 : 847654 | 849399	chr1	847654	849399	+	NA	mix	+	ENSG00000228794.10	LINC01128	isExon-intronic	847654,847654;847654,847654	849399,847806;849399,849162	1899;3255	NA	NA	NA	NA	2	NA	NA	4	NA	NA	NA	NA	NA		NA	NA	NA	10	NA	NA	21	NA	NA	NA	NA	NA		NA	NA	NA	0.0204764	NA	NA	0.0318498	NA	NA
chr1 : 847654 | 849535	chr1	847654	849535	+	NA	exon	+	ENSG00000228794.10	LINC01128	isExon-inExon	847654849484	847806849535	205	NA	1	1	NA	NA	NA	1	4	NA	NA	NA	NA	NA		30	34	NA	NA	NA	26	29	NA	NA	NA	NA	NA		0.00842093	0.00761839	NA	NA	NA	0.0089067	0.0318498	NA	NA
chr1 : 1223244 | 1223968	chr1	1223244	1223968	+	+	exonic	-	ENSG00000078808.19	SDF4	isExon-isExon	12232441223832	12233571223968	251	hsa-SDF4_0001	30	19	32	49	18	27	46	21	14	36	38	48		170	161	284	190	188	150	144	163	240	120	137	212		0.252628	0.144749	0.217114	0.501671	0.150823	0.240481	0.366273	0.163637	0.106635
chr1 : 1256045 | 1267992	chr1	1256045	1267992	+	+	exonic	-	ENSG00000160087.21	UBE2J2	isExon-isExon	1256045,1256992,1257208,1263346,1267862;1256045,1256992,1257208,1262269,1263346,1267862;1256045,1256992,1257208,1263346,1267733;1256045,1256992,1257208,1263346,1266098,1267862;1256045,1256992,1257208,1263346,1264783,1267862	1256125,1257130,1257310,1263386,1267992;1256125,1257130,1257310,1262390,1263386,1267992;1256125,1257130,1257310,1263386,1267992;1256125,1257130,1257310,1263386,1266290,1267992;1256125,1257130,1257310,1263386,1264830,1267992	495;617;624;688;543	hsa-UBE2J2_0001	4	12	5	19	9	13	28	15	2	17	12	8		99	92	157	83	87	85	84	95	114	71	84	143		0.0336837	0.0914207	0.0339241	0.194525	0.0754113	0.115787	0.222949	0.116884	0.0152336
chr1 : 1256992 | 1257310	chr1	1256992	1257310	+	NA	exonic	-	ENSG00000160087.21	UBE2J2	isExon-isExon	12569921257208	12571301257310	242	hsa-UBE2J2_0005	NA	NA	2	3	NA	NA	3	4	1	NA	NA	NA		NA	NA	188	124	NA	NA	133	153	125	NA	NA	NA		NA	NA	0.0135696	0.0307145	NA	NA	0.0238874	0.031169	0.00761681
chr1 : 1256992 | 1267992	chr1	1256992	1267992	+	NA	exonic	-	ENSG00000160087.21	UBE2J2	isExon-isExon	1256992,1257208,1263346,1267862;1256992,1257208,1263346,1267733;1256992,1257208,1263346,1266098,1267862;1256992,1257208,1263346,1264783,1267862;1256992,1257208,1263346,1266098,1267733;1256992,1257208,1262269,1263346,1267862	1257130,1257310,1263386,1267992;1257130,1257310,1263386,1267992;1257130,1257310,1263386,1266290,1267992;1257130,1257310,1263386,1264830,1267992;1257130,1257310,1263386,1266290,1267992;1257130,1257310,1262390,1263386,1267992	414;543;607;462;736;536	hsa-UBE2J2_0006	1	NA	NA	3	2	4	6	3	NA	NA	1	NA		99	NA	NA	100	92	81	92	101	NA	NA	88	NA		0.00842093	NA	NA	0.0307145	0.0167581	0.0356268	0.0477748	0.0233767	NA
chr1 : 1263346 | 1267992	chr1	1263346	1267992	+	+	exonic	-	ENSG00000160087.21	UBE2J2	isExon-isExon	1263346,1266098,1267733;1263346,1264783,1267862;1263346,1267733;1263346,1267862;1263346,1266098,1267862	1263386,1266290,1267992;1263386,1264830,1267992;1263386,1267992;1263386,1267992;1263386,1266290,1267992	494;220;301;172;365	hsa-UBE2J2_0003	4	1	NA	2	2	5	3	2	NA	NA	2	NA		112	136	NA	112	102	99	114	125	NA	NA	117	NA		0.0336837	0.00761839	NA	0.0204764	0.0167581	0.0445335	0.0238874	0.0155845	NA
chr1 : 1645126 | 1716478	chr1	1645126	1716478	+	NA	mix;mix;mix;mix;mix;mix;mix;mix;mix;mix;mix;mix;mix	-	ENSG00000008128.23;ENSG00000248333.9;ENSG00000248333.9;ENSG00000008128.23;ENSG00000008128.23;ENSG00000248333.9;ENSG00000008128.23;ENSG00000268575.1;ENSG00000008128.23;ENSG00000248333.9;ENSG00000008128.23;ENSG00000248333.9;ENSG00000008128.23	CDK11A;CDK11B;CDK11B;CDK11A;CDK11A;CDK11B;CDK11A;RP1-283E3.8;CDK11A;CDK11B;CDK11A;CDK11B;CDK11A	intergenic-isExon;isExon-intergenic;isExon-intergenic;intergenic-isExon;intergenic-isExon;isExon-intergenic;intergenic-isExon;intergenic-isExon;intergenic-isExon;isExon-intergenic;intergenic-isExon;isExon-intergenic;intergenic-isExon	1645126,1703080,1703476,1703824,1704039,1704223,1704550,1704904,1705642,1707409,1708180,1708794,1709038,1709479,1712264,1716346;1645126,1649499,1652439,1655369,1657375,1658914;1645126,1645460,1645773,1645953,1646111,1655369,1657375,1658914;1645126,1703080,1703476,1703824,1704039,1704223,1704550,1704904,1705642,1707525,1708180,1708794,1709038,1709479,1712264,1716346;1645126,1703080,1703476,1703824…	1702999,1703269,1703624,1703940,1704146,1704344,1704655,1705025,1705732,1707584,1708245,1708952,1709133,1709640,1712400,1716478;1645262,1649637,1652566,1655484,1657498,1716478;1645304,1645508,1645866,1645969,1646178,1655484,1657498,1716478;1702999,1703269,1703624,1703940,1704146,1704344,1704655,1705025,1705732,1707584,1708245,1708952,1709133,1709640,1712400,1716478;1702999,1703269,1703624,1703940…	59808;58209;58212;59692;59872;58218;59769;59600;142706;58256;59653;58179;59796	chr1:1645126|1716478	NA	NA	NA	1	NA	NA	NA	NA	1	1	NA	4		NA	NA	NA	54	NA	NA	NA	NA	65	71	NA	81		NA	NA	NA	0.0102382	NA	NA	NA	NA	0.00761681
chr1 : 1648995 | 1716478	chr1	1648995	1716478	+	NA	mix;mix;mix;mix;mix;mix;mix;mix	-	ENSG00000008128.23;ENSG00000008128.23;ENSG00000008128.23;ENSG00000008128.23;ENSG00000008128.23;ENSG00000008128.23;ENSG00000008128.23;ENSG00000268575.1	CDK11A;CDK11A;CDK11A;CDK11A;CDK11A;CDK11A;CDK11A;RP1-283E3.8	intergenic-isExon;intergenic-isExon;intergenic-isExon;intergenic-isExon;intergenic-isExon;intergenic-isExon;intergenic-isExon;intergenic-isExon	1648995,1703080,1703476,1703824,1704039,1704223,1704550,1704904,1705642,1707525,1708180,1708794,1709038,1709518,1712264,1716346;1648995,1703080,1703476,1703824,1704039,1704223,1704550,1704904,1705642,1707525,1708180,1708794,1709038,1709479,1712264,1716346;1648995,1703080,1703476,1703824,1704039,1704223,1704550,1704904,1705642,1707409,1708180,1708794,1709038,1709479,1712264,1716346;1648995,1648995…	1702999,1703269,1703624,1703940,1704146,1704344,1704655,1705025,1705732,1707584,1708245,1708952,1709133,1709640,1712400,1716478;1702999,1703269,1703624,1703940,1704146,1704344,1704655,1705025,1705732,1707584,1708245,1708952,1709133,1709640,1712400,1716478;1702999,1703269,1703624,1703940,1704146,1704344,1704655,1705025,1705732,1707584,1708245,1708952,1709133,1709640,1712400,1716478;1716478,1716478…	55784;55823;55939;134968;55927;55900;56003;55731	hsa-RP1-283E3_0003	NA	NA	NA	1	NA	17	NA	NA	NA	41	1	1		NA	NA	NA	64	NA	55	NA	NA	NA	68	45	93		NA	NA	NA	0.0102382	NA	0.151414	NA	NA	NA
chr1 : 1649499 | 1652566	chr1	1649499	1652566	+	NA	exonic	-	ENSG00000248333.9	CDK11B	isExon-isExon	16494991652439	16496371652566	267	hsa-CDK11B_0004	2	NA	4	4	NA	NA	NA	NA	NA	3	4	NA		20	NA	59	32	NA	NA	NA	NA	NA	31	27	NA		0.0168419	NA	0.0271393	0.0409527	NA	NA	NA	NA	NA
chr1 : 1649499 | 1719455	chr1	1649499	1719455	+	+	mix;mix;mix;mix;mix;mix;mix;mix;mix;mix;mix;mix	-	ENSG00000008128.23;ENSG00000008128.23;ENSG00000008128.23;ENSG00000008128.23;ENSG00000008128.23;ENSG00000268575.1;ENSG00000008128.23;ENSG00000008128.23;ENSG00000248333.9;ENSG00000008128.23;ENSG00000248333.9;ENSG00000008128.23	CDK11A;CDK11A;CDK11A;CDK11A;CDK11A;RP1-283E3.8;CDK11A;CDK11A;CDK11B;CDK11A;CDK11B;CDK11A	intergenic-isExon;intergenic-isExon;intergenic-isExon;intergenic-isExon;intergenic-isExon;intergenic-isExon;intergenic-isExon;intergenic-isExon;isExon-intergenic;intergenic-isExon;isExon-intergenic;intergenic-isExon	1649499,1703080,1703476,1703824,1704039,1704223,1704550,1704904,1705642,1707525,1708180,1708794,1709038,1709518,1712264,1716346,1719328;1649499,1703080,1703476,1703824,1704039,1704223,1704550,1704904,1705642,1707409,1708180,1708794,1709038,1709479,1712264,1716346,1719358;1649499,1649499;1649499,1703080,1703476,1703824,1704039,1704223,1704550,1704904,1705642,1707525,1708180,1708794,1709038,1709479…	1702999,1703269,1703624,1703940,1704146,1704344,1704655,1705025,1705732,1707584,1708245,1708952,1709133,1709640,1712400,1716478,1719455;1702999,1703269,1703624,1703940,1704146,1704344,1704655,1705025,1705732,1707584,1708245,1708952,1709133,1709640,1712400,1716478,1719455;1719455,1719455;1702999,1703269,1703624,1703940,1704146,1704344,1704655,1705025,1705732,1707584,1708245,1708952,1709133,1709640…	55408;55533;139914;55447;55597;55325;55524;55521;61049;67078;61096;55494	NA	1	1	2	1	NA	2	NA	NA	NA	NA	NA	5		20	31	48	35	NA	44	NA	NA	NA	NA	NA	46		0.00842093	0.00761839	0.0135696	0.0102382	NA	0.0178134	NA	NA	NA
chr1 : 1649499 | 1721711	chr1	1649499	1721711	+	NA	mix;mix;mix;mix;mix;mix;mix;mix;mix;mix	-;-;-;-;-;-;-;-;-;-	ENSG00000008128.23;ENSG00000008128.23;ENSG00000008128.23;ENSG00000268575.1;ENSG00000248333.9;ENSG00000008128.23;ENSG00000248333.9;ENSG00000008128.23;ENSG00000008128.23;ENSG00000008128.23	CDK11A;CDK11A;CDK11A;RP1-283E3.8;CDK11B;CDK11A;CDK11B;CDK11A;CDK11A;CDK11A	intergenic-isExon;intergenic-isExon;intergenic-isExon;intergenic-isExon;isExon-intergenic;intergenic-isExon;isExon-intergenic;intergenic-isExon;intergenic-isExon;intergenic-isExon	1649499,1703080,1703476,1703824,1704039,1704223,1704550,1704904,1705642,1707409,1708180,1708794,1709038,1709479,1712264,1716346,1719358,1721596;1649499,1703080,1703476,1703824,1704039,1704223,1704550,1704904,1705642,1707525,1708180,1708794,1709038,1709479,1712264,1716346,1719328,1721596;1649499,1719358,1721596;1649499,1703080,1703476,1703824,1704223,1704550,1704904,1705642,1707525,1708180,1708794…	1702999,1703269,1703624,1703940,1704146,1704344,1704655,1705025,1705732,1707584,1708245,1708952,1709133,1709640,1712400,1716478,1719455,1721711;1702999,1703269,1703624,1703940,1704146,1704344,1704655,1705025,1705732,1707584,1708245,1708952,1709133,1709640,1712400,1716478,1719455,1721711;1716478,1719455,1721711;1702999,1703269,1703624,1703995,1704344,1704655,1705025,1705732,1707584,1708245,1708952…	55649;55563;67194;55441;63305;55610;63352;55640;55524;55637	hsa-RP1-283E3_0007	1	NA	NA	3	NA	NA	2	NA	NA	NA	NA	NA		34	NA	NA	40	NA	NA	50	NA	NA	NA	NA	NA		0.00842093	NA	NA	0.0307145	NA	NA	0.0159249	NA	NA
chr1 : 1649499 | 1722831	chr1	1649499	1722831	+	NA	mix;mix;mix;mix;mix;mix;mix;mix;mix;mix;mix;mix	-	ENSG00000008128.23;ENSG00000008128.23;ENSG00000268575.1;ENSG00000248333.9;ENSG00000008128.23;ENSG00000008128.23;ENSG00000008128.23;ENSG00000008128.23;ENSG00000248333.9;ENSG00000008128.23;ENSG00000008128.23;ENSG00000008128.23	CDK11A;CDK11A;RP1-283E3.8;CDK11B;CDK11A;CDK11A;CDK11A;CDK11A;CDK11B;CDK11A;CDK11A;CDK11A	intergenic-isExon;intergenic-isExon;intergenic-isExon;isExon-intergenic;intergenic-isExon;intergenic-isExon;intergenic-isExon;intergenic-isExon;isExon-intergenic;intergenic-isExon;intergenic-isExon;intergenic-isExon	1649499,1703080,1703476,1703824,1704039,1704223,1704550,1704904,1705642,1707409,1708180,1708794,1709038,1709518,1712264,1716346,1719358,1721596,1722708;1649499,1703080,1703476,1703824,1704039,1704223,1704550,1704904,1705642,1707409,1708180,1708794,1709038,1709518,1712264,1716346,1719328,1721596,1722588;1649499,1703080,1703476,1703824,1704223,1704550,1704904,1705642,1707525,1708180,1708794,1709038…	1702999,1703269,1703624,1703940,1704146,1704344,1704655,1705025,1705732,1707584,1708245,1708952,1709133,1709640,1712400,1716478,1719455,1721711,1722831;1702999,1703269,1703624,1703940,1704146,1704344,1704655,1705025,1705732,1707584,1708245,1708952,1709133,1709640,1712400,1716478,1719455,1721711,1722831;1702999,1703269,1703624,1703995,1704344,1704655,1705025,1705732,1707584,1708245,1708952,1709133…	55734;55884;55685;64425;55773;55811;67318;55764;64472;55761;146666;55648	hsa-RP1-283E3_0004	2	NA	NA	1	2	1	NA	1	NA	NA	1	NA		23	NA	NA	28	53	40	NA	20	NA	NA	26	NA		0.0168419	NA	NA	0.0102382	0.0167581	0.0089067	NA	0.00779224	NA
chr1 : 1655369 | 1722831	chr1	1655369	1722831	+	NA	mix;mix;mix;mix;mix;mix;mix;mix;mix;mix;mix;mix	-	ENSG00000008128.23;ENSG00000008128.23;ENSG00000008128.23;ENSG00000008128.23;ENSG00000008128.23;ENSG00000008128.23;ENSG00000248333.9;ENSG00000268575.1;ENSG00000248333.9;ENSG00000008128.23;ENSG00000008128.23;ENSG00000008128.23	CDK11A;CDK11A;CDK11A;CDK11A;CDK11A;CDK11A;CDK11B;RP1-283E3.8;CDK11B;CDK11A;CDK11A;CDK11A	intergenic-isExon;intergenic-isExon;intergenic-isExon;intergenic-isExon;intergenic-isExon;intergenic-isExon;isExon-intergenic;intergenic-isExon;isExon-intergenic;intergenic-isExon;intergenic-isExon;intergenic-isExon	1655369,1703080,1703476,1703824,1704039,1704223,1704550,1704904,1705642,1707409,1708180,1708794,1709038,1709518,1712264,1716346,1719328,1721596,1722588;1655369,1655369;1655369,1703080,1703476,1703824,1704039,1704223,1704550,1704904,1705642,1707409,1708180,1708794,1709038,1709518,1712264,1716346,1719358,1721596,1722708;1655369,1719358,1721596,1722708;1655369,1703080,1703476,1703824,1704039,1704223…	1702999,1703269,1703624,1703940,1704146,1704344,1704655,1705025,1705732,1707584,1708245,1708952,1709133,1709640,1712400,1716478,1719455,1721711,1722831;1722831,1722831;1702999,1703269,1703624,1703940,1704146,1704344,1704655,1705025,1705732,1707584,1708245,1708952,1709133,1709640,1712400,1716478,1719455,1721711,1722831;1716478,1719455,1721711,1722831;1702999,1703269,1703624,1703940,1704146,1704344…	50014;134926;49864;61448;49778;49941;64205;49815;64158;49891;49903;49894	hsa-RP1-283E3_0006	NA	NA	NA	1	1	1	1	1	NA	NA	NA	NA		NA	NA	NA	42	57	37	47	36	NA	NA	NA	NA		NA	NA	NA	0.0102382	0.00837903	0.0089067	0.00796246	0.00779224	NA
chr1 : 1668327 | 1670151	chr1	1668327	1670151	+	NA	exonic	-	ENSG00000189339.12	SLC35E2B	isExon-isExon	1.66833e+20	1.66847e+20	273	hsa-SLC35E2B_0002	NA	NA	NA	NA	1	1	3	2	NA	NA	NA	2		NA	NA	NA	NA	77	51	62	64	NA	NA	NA	81		NA	NA	NA	NA	0.00837903	0.0089067	0.0238874	0.0155845	NA
chr1 : 1668327 | 1739704	chr1	1668327	1739704	+	NA	mix;mix;mix;mix;mix;mix	-	ENSG00000215790.8;ENSG00000215790.8;ENSG00000189339.12;ENSG00000189339.12;ENSG00000189339.12;ENSG00000189339.12	SLC35E2A;SLC35E2A;SLC35E2B;SLC35E2B;SLC35E2B;SLC35E2B	intergenic-isExon;intergenic-isExon;isExon-intergenic;isExon-intergenic;isExon-intergenic;isExon-intergenic	1668327,1734690,1738321,1738922,1739236;1668327,1734690,1738321,1738922,1739236;1668327,1675463,1676064,1676378,1690976,1692449;1668327,1669664,1670098,1671509,1675463,1676064,1676378,1692449;1668327,1669664,1670098,1671509,1675463,1676064,1676378,1690976,1692449;1668327,1669664	1725422,1734835,1738448,1739057,1739704;1732523,1734835,1738448,1739057,1739704;1668472,1675590,1676199,1676846,1691393,1739704;1668472,1669736,1670151,1671629,1675590,1676199,1676846,1739704;1668472,1669736,1670151,1671629,1675590,1676199,1676846,1691393,1739704;1668472,1739704	57975;65076;48553;48383;48801;70187	hsa-SLC35E2_0001	NA	NA	2	1	NA	2	NA	NA	NA	NA	3	NA		NA	NA	46	28	NA	19	NA	NA	NA	NA	29	NA		NA	NA	0.0135696	0.0102382	NA	0.0178134	NA	NA	NA
chr1 : 1712264 | 1716478	chr1	1712264	1716478	+	+	exonic;exonic;exonic	-	ENSG00000008128.23;ENSG00000008128.23;ENSG00000268575.1	CDK11A;CDK11A;RP1-283E3.8	isExon-isExon;isExon-isExon;isExon-isExon	1712264,1716346;1712264,1716346;1712264,1716346	1712427,1716478;1712400,1716478;1712400,1716478	297;270;270	hsa-RP1-283E3_0011	2	1	NA	2	NA	NA	3	1	NA	1	5	5		55	75	NA	86	NA	NA	54	31	NA	81	51	131		0.0168419	0.00761839	NA	0.0204764	NA	NA	0.0238874	0.00779224	NA
chr1 : 1716151 | 1716478	chr1	1716151	1716478	+	NA	mix;mix	-	ENSG00000268575.1;ENSG00000008128.23	RP1-283E3.8;CDK11A	intronic-isExon;intronic-isExon	1716151,1716151;1716151,1716151	1716478,1716478;1716478,1716478	656;656	hsa-CDK11A_0001	1	NA	NA	3	NA	21	NA	NA	2	24	NA	NA		39	NA	NA	67	NA	52	NA	NA	52	74	NA	NA		0.00842093	NA	NA	0.0307145	NA	0.187041	NA	NA	0.0152336
chr1 : 1716346 | 1722831	chr1	1716346	1722831	+	+	exonic;exonic;exonic;exonic;exonic	-	ENSG00000008128.23;ENSG00000008128.23;ENSG00000008128.23;ENSG00000008128.23;ENSG00000268575.1	CDK11A;CDK11A;CDK11A;CDK11A;RP1-283E3.8	isExon-isExon;isExon-isExon;isExon-isExon;isExon-isExon;isExon-isExon	1716346,1719328,1721596,1722588;1716346,1719358,1721596,1722708;1716346,1719328,1721596,1722708;1716346,1719328,1721596,1722588,1722708;1716346,1719358,1721596,1722588	1716478,1719455,1721711,1722831;1716478,1719455,1721711,1722831;1716478,1719455,1721711,1722831;1716478,1719455,1721711,1722634,1722831;1716478,1719455,1721711,1722831	621;471;501;548;591	hsa-RP1-283E3_0015	NA	NA	NA	2	NA	NA	4	3	3	2	1	6		NA	NA	NA	29	NA	NA	32	12	35	49	26	59		NA	NA	NA	0.0204764	NA	NA	0.0318498	0.0233767	0.0228504
chr1 : 1719328 | 1722831	chr1	1719328	1722831	+	NA	exonic	-	ENSG00000008128.23	CDK11A	isExon-isExon	1719328,1721596,1722588;1719328,1721596,1722588,1722708;1719328,1721596,1722708	1719455,1721711,1722831;1719455,1721711,1722634,1722831;1719455,1721711,1722831	488;415;368	hsa-CDK11A_0002	NA	4	NA	4	2	NA	4	NA	NA	4	2	8		NA	22	NA	26	30	NA	30	NA	NA	31	28	50		NA	0.0304736	NA	0.0409527	0.0167581	NA	0.0318498	NA	NA
chr1 : 1719358 | 1722831	chr1	1719358	1722831	+	NA	exonic;exonic	-	ENSG00000268575.1;ENSG00000008128.23	RP1-283E3.8;CDK11A	isExon-isExon;isExon-isExon	1719358,1721596,1722588;1719358,1721596,1722708	1719455,1721711,1722831;1719455,1721711,1722831	458;338	hsa-RP1-283E3_0009	NA	NA	NA	NA	NA	NA	NA	NA	NA	6	2	NA		NA	NA	NA	NA	NA	NA	NA	NA	NA	86	65	NA		NA	NA	NA	NA	NA	NA	NA	NA	NA
chr1 : 1734690 | 1739704	chr1	1734690	1739704	+	NA	exonic	-	ENSG00000215790.8	SLC35E2A	isExon-isExon	1.73469e+27	1.73484e+27	879	hsa-SLC35E2_0002	NA	NA	NA	NA	NA	2	NA	NA	3	3	NA	NA		NA	NA	NA	NA	NA	29	NA	NA	38	24	NA	NA		NA	NA	NA	NA	NA	0.0178134	NA	NA	0.0228504
chr1 : 1755374 | 1756343	chr1	1755374	1756343	+	NA	exonic	-	ENSG00000008130.15	NADK	isExon-isExon	17553741756258	17554761756343	189	hsa-NADK_0004	NA	1	NA	6	2	1	NA	2	NA	4	1	1		NA	555	NA	418	635	649	NA	774	NA	420	627	1055		NA	0.00761839	NA	0.0614291	0.0167581	0.0089067	NA	0.0155845	NA
chr1 : 1789053 | 1839238	chr1	1789053	1839238	+	NA	exonic	-	ENSG00000078369.18	GNB1	isExon-isExon	1789053,1790395,1793245,1804419,1806475,1825397,1839190;1789053,1790395,1793245,1804419,1806475,1815756,1817837,1825397,1839190	1789269,1790596,1793311,1804581,1806538,1825499,1839238;1789269,1790596,1793311,1804581,1806538,1815862,1817875,1825499,1839238	865;1011	hsa-GNB1_0012	NA	NA	1	NA	1	1	1	1	NA	NA	NA	NA		NA	NA	847	NA	504	441	429	567	NA	NA	NA	NA		NA	NA	0.00678482	NA	0.00837903	0.0089067	0.00796246	0.00779224	NA
chr1 : 1793245 | 1817875	chr1	1793245	1817875	+	+	exonic	-	ENSG00000078369.18	GNB1	isExon-isExon	1.79325e+34	1.79331e+34	440	hsa-GNB1_0021	2	2	3	3	NA	1	3	2	NA	NA	2	NA		666	538	1292	657	NA	682	610	892	NA	NA	749	NA		0.0168419	0.0152368	0.0203545	0.0307145	NA	0.0089067	0.0238874	0.0155845	NA
chr1 : 1793245 | 1839238	chr1	1793245	1839238	+	NA	exonic	-	ENSG00000078369.18	GNB1	isExon-isExon	1793245,1804419,1806475,1825397,1839190;1793245,1804419,1806475,1815756,1817837,1825397,1839190;1793245,1804419,1806475,1815756,1825397,1839190	1793311,1804581,1806538,1825499,1839238;1793311,1804581,1806538,1815862,1817875,1825499,1839238;1793311,1804581,1806538,1815862,1825499,1839238	446;592;553	hsa-GNB1_0011	NA	NA	2	NA	NA	NA	1	1	NA	NA	1	NA		NA	NA	1121	NA	NA	NA	490	696	NA	NA	581	NA		NA	NA	0.0135696	NA	NA	NA	0.00796246	0.00779224	NA
chr1 : 1804419 | 1806538	chr1	1804419	1806538	+	+	exonic	-	ENSG00000078369.18	GNB1	isExon-isExon	18044191806475	18045811806538	227	hsa-GNB1_0001	18	15	3	18	12	16	37	18	1	24	25	19		618	493	1157	550	657	603	574	719	999	462	608	840		0.151577	0.114276	0.0203545	0.184287	0.100548	0.142507	0.294611	0.14026	0.00761681
chr1 : 1804419 | 1815862	chr1	1804419	1815862	+	NA	exonic	-	ENSG00000078369.18	GNB1	isExon-isExon	1.80442e+20	1.80458e+20	334	hsa-GNB1_0002	NA	2	2	3	NA	3	6	6	NA	NA	6	NA		NA	529	1139	583	NA	588	554	723	NA	NA	602	NA		NA	0.0152368	0.0135696	0.0307145	NA	0.0267201	0.0477748	0.0467534	NA
chr1 : 1804419 | 1817875	chr1	1804419	1817875	+	+	exonic	-	ENSG00000078369.18	GNB1	isExon-isExon	1.80442e+27	1.80458e+27	373	hsa-GNB1_0018	25	19	38	22	12	22	28	25	12	16	21	29		546	463	1014	523	659	553	508	676	894	429	577	752		0.210523	0.144749	0.257823	0.22524	0.100548	0.195947	0.222949	0.194806	0.0914017
chr1 : 1804419 | 1825482	chr1	1804419	1825482	+	NA	exon	-	ENSG00000078369.18	GNB1	isExon-inExon	1804419,1806475,1825397;1804419,1806475,1815756,1825397;1804419,1806475,1815756,1817837,1825397	1804581,1806538,1825482;1804581,1806538,1815862,1825482;1804581,1806538,1815862,1817875,1825482	313;420;459	hsa-GNB1_0151	NA	2	NA	NA	1	NA	1	2	2	1	NA	NA		NA	493	NA	NA	707	NA	615	703	910	482	NA	NA		NA	0.0152368	NA	NA	0.00837903	NA	0.00796246	0.0155845	0.0152336
chr1 : 1804419 | 1825499	chr1	1804419	1825499	+	+	exonic	-	ENSG00000078369.18	GNB1	isExon-isExon	1804419,1806475,1815756,1817837,1825397;1804419,1806475,1825397;1804419,1806475,1815756,1825397	1804581,1806538,1815862,1817875,1825499;1804581,1806538,1825499;1804581,1806538,1815862,1825499	476;330;437	hsa-GNB1_0020	2	1	2	NA	1	3	1	6	1	NA	2	2		544	447	996	NA	619	548	544	604	814	NA	577	737		0.0168419	0.00761839	0.0135696	NA	0.00837903	0.0267201	0.00796246	0.0467534	0.00761681
chr1 : 1804419 | 1839238	chr1	1804419	1839238	+	+	exonic	-	ENSG00000078369.18	GNB1	isExon-isExon	1804419,1806475,1825397,1839190;1804419,1806475,1815756,1825397,1839190;1804419,1806475,1815756,1817837,1825397,1839190	1804581,1806538,1825499,1839238;1804581,1806538,1815862,1825499,1839238;1804581,1806538,1815862,1817875,1825499,1839238	379;486;525	hsa-GNB1_0007	6	6	8	7	8	7	8	10	7	1	10	9		438	345	841	361	481	383	386	478	766	322	406	587		0.0505256	0.0457104	0.0542786	0.0716673	0.0670323	0.0623469	0.0636997	0.0779224	0.0533177
chr1 : 1806475 | 1808562	chr1	1806475	1808562	+	NA	mix	-	ENSG00000078369.18	GNB1	isExon-intronic	18064751806475	18085621806538	2152	hsa-GNB1_0050	NA	NA	NA	NA	1	NA	3	NA	NA	NA	1	NA		NA	NA	NA	NA	338	NA	317	NA	NA	NA	315	NA		NA	NA	NA	NA	0.00837903	NA	0.0238874	NA	NA
chr1 : 1806475 | 1817875	chr1	1806475	1817875	+	+	exonic	-	ENSG00000078369.18	GNB1	isExon-isExon	1.80648e+20	1.80654e+20	210	hsa-GNB1_0022	2	5	2	7	1	2	4	3	1	3	3	2		597	518	1084	595	685	625	600	774	930	457	624	861		0.0168419	0.038092	0.0135696	0.0716673	0.00837903	0.0178134	0.0318498	0.0233767	0.00761681
chr1 : 1806475 | 1825482	chr1	1806475	1825482	+	NA	exon	-	ENSG00000078369.18	GNB1	isExon-inExon	1806475,1825397;1806475,1815756,1825397;1806475,1815756,1817837,1825397	1806538,1825482;1806538,1815862,1825482;1806538,1815862,1817875,1825482	150;257;296	hsa-GNB1_0067	NA	NA	NA	2	NA	NA	NA	NA	NA	NA	4	NA		NA	NA	NA	670	NA	NA	NA	NA	NA	NA	690	NA		NA	NA	NA	0.0204764	NA	NA	NA	NA	NA
chr1 : 1806475 | 1839238	chr1	1806475	1839238	+	+	exonic	-	ENSG00000078369.18	GNB1	isExon-isExon	1806475,1825397,1839190;1806475,1815756,1825397,1839190;1806475,1815756,1817837,1825397,1839190	1806538,1825499,1839238;1806538,1815862,1825499,1839238;1806538,1815862,1817875,1825499,1839238	216;323;362	hsa-GNB1_0009	3	4	NA	8	2	4	4	8	1	6	1	3		504	424	NA	446	537	470	490	601	836	362	474	732		0.0252628	0.0304736	NA	0.0819055	0.0167581	0.0356268	0.0318498	0.0623379	0.00761681
chr1 : 1815756 | 1817875	chr1	1815756	1817875	+	+	exonic	-	ENSG00000078369.18	GNB1	isExon-isExon	18157561817837	18158621817875	146	hsa-GNB1_0032	NA	8	2	13	7	6	15	5	1	6	9	6		NA	470	1114	604	670	613	560	716	978	493	626	801		NA	0.0609472	0.0135696	0.133096	0.0586532	0.0534402	0.119437	0.0389612	0.00761681
chr1 : 1815756 | 1825482	chr1	1815756	1825482	+	NA	exon	-	ENSG00000078369.18	GNB1	isExon-inExon	1815756,1817837,1825397;1815756,1825397	1815862,1817875,1825482;1815862,1825482	232;193	NA	NA	1	NA	2	NA	1	NA	4	NA	NA	NA	NA		NA	520	NA	693	NA	696	NA	771	NA	NA	NA	NA		NA	0.00761839	NA	0.0204764	NA	0.0089067	NA	0.031169	NA
chr1 : 1815756 | 1825499	chr1	1815756	1825499	+	+	exonic	-	ENSG00000078369.18	GNB1	isExon-isExon	1815756,1825397;1815756,1817837,1825397	1815862,1825499;1815862,1817875,1825499	210;249	hsa-GNB1_0019	43	38	20	38	27	26	56	48	12	28	25	28		625	476	1136	602	652	633	624	678	934	506	645	804		0.3621	0.289499	0.135696	0.389051	0.226234	0.231574	0.445898	0.374027	0.0914017
chr1 : 1815756 | 1839238	chr1	1815756	1839238	+	+	exonic	-	ENSG00000078369.18	GNB1	isExon-isExon	1815756,1825397,1839190;1815756,1817837,1825397,1839190	1815862,1825499,1839238;1815862,1817875,1825499,1839238	259;298	hsa-GNB1_0017	66	52	35	42	46	52	67	73	20	32	52	NA		530	380	996	465	526	475	475	551	900	408	479	NA		0.555781	0.396156	0.237469	0.430004	0.385436	0.463148	0.533485	0.568833	0.152336
chr1 : 1815756 | 1853297	chr1	1815756	1853297	+	NA	mix	-	ENSG00000078369.18	GNB1	isExon-intronic	1815756,1817687;1815756,1817837,1825397,1839190;1815756,1817837,1825397,1832232;1815756,1817837,1825397;1815756,1825397,1839190;1815756,1817837,1825397,1839190,1839629	1815862,1853297;1815862,1817875,1825499,1853297;1815862,1817875,1825499,1853297;1815862,1817875,1853297;1815862,1825499,1853297;1815862,1817875,1825499,1839238,1853297	35718;14357;21315;28047;14318;13967	hsa-GNB1_0023	1	2	NA	NA	2	NA	3	NA	NA	1	4	NA		349	257	NA	NA	342	NA	317	NA	NA	272	340	NA		0.00842093	0.0152368	NA	NA	0.0167581	NA	0.0238874	NA	NA
chr1 : 1815756 | 1879902	chr1	1815756	1879902	+	NA	mix	-	ENSG00000078369.18	GNB1	isExon-intronic	1815756,1817687;1815756,1817837,1825397,1839190,1839629;1815756,1825397,1839190;1815756,1817837,1825397,1839190;1815756,1817837,1825397,1832232;1815756,1817837,1825397	1815862,1879902;1815862,1817875,1825499,1839238,1879902;1815862,1825499,1879902;1815862,1817875,1825499,1879902;1815862,1817875,1825499,1879902;1815862,1817875,1879902	62323;40572;40923;40962;47920;54652	hsa-GNB1_0033	3	1	1	NA	4	NA	NA	NA	NA	NA	4	1		340	246	600	NA	336	NA	NA	NA	NA	NA	334	424		0.0252628	0.00761839	0.00678482	NA	0.0335161	NA	NA	NA	NA
chr1 : 1817837 | 1839238	chr1	1817837	1839238	+	+	exonic	-	ENSG00000078369.18	GNB1	isExon-isExon	1.81784e+20	1.81788e+20	191	hsa-GNB1_0008	8	5	NA	3	1	3	8	3	NA	7	5	2		580	477	NA	564	577	516	526	665	NA	448	542	755		0.0673674	0.038092	NA	0.0307145	0.00837903	0.0267201	0.0636997	0.0233767	NA
chr1 : 1825397 | 1839238	chr1	1825397	1839238	+	+	exonic	-	ENSG00000078369.18	GNB1	isExon-isExon	18253971839190	18254991839238	152	hsa-GNB1_0006	28	18	9	34	19	35	31	30	4	30	32	17		502	420	964	486	560	457	495	581	851	423	495	705		0.235786	0.137131	0.0610634	0.348098	0.159202	0.311734	0.246836	0.233767	0.0304672
chr1 : 1825397 | 1848529	chr1	1825397	1848529	+	NA	mix	-	ENSG00000078369.18	GNB1	isExon-intronic	1825397,1825397;1825397,1839190;1825397,1839190,1839629;1825397,1832232	1848529,1825499;1825499,1848529;1825499,1839238,1848529;1825499,1848529	23236;9443;9053;16401	hsa-GNB1_0061	1	1	NA	1	2	NA	NA	1	NA	NA	NA	1		329	292	NA	348	411	NA	NA	424	NA	NA	NA	476		0.00842093	0.00761839	NA	0.0102382	0.0167581	NA	NA	0.00779224	NA
chr1 : 1825397 | 1853297	chr1	1825397	1853297	+	+	mix	-	ENSG00000078369.18	GNB1	isExon-intronic	1825397,1839190,1839629;1825397,1839190;1825397,1832232;1825397,1825397	1825499,1839238,1853297;1825499,1853297;1825499,1853297;1853297,1825499	13821;14211;21169;28004	hsa-GNB1_0035	5	7	2	6	3	1	3	3	NA	5	6	3		345	310	640	348	408	341	356	435	NA	301	383	488		0.0421046	0.0533288	0.0135696	0.0614291	0.0251371	0.0089067	0.0238874	0.0233767	NA
chr1 : 1825397 | 1879902	chr1	1825397	1879902	+	NA	mix	-	ENSG00000078369.18	GNB1	isExon-intronic	1825397,1825397;1825397,1839190;1825397,1839190,1839629;1825397,1832232	1879902,1825499;1825499,1879902;1825499,1839238,1879902;1825499,1879902	54609;40816;40426;47774	hsa-GNB1_0038	3	2	NA	1	NA	NA	3	NA	NA	1	NA	4		336	299	NA	340	NA	NA	349	NA	NA	301	NA	490		0.0252628	0.0152368	NA	0.0102382	NA	NA	0.0238874	NA	NA
chr1 : 1839190 | 1853297	chr1	1839190	1853297	+	+	mix	-	ENSG00000078369.18	GNB1	isExon-intronic	1839190,1839629;1839190,1839190	1839238,1853297;1853297,1839238	13718;14157	hsa-GNB1_0037	6	2	3	6	6	2	6	1	NA	3	2	6		278	246	504	279	333	292	300	335	NA	226	316	404		0.0505256	0.0152368	0.0203545	0.0614291	0.0502742	0.0178134	0.0477748	0.00779224	NA
chr1 : 1839190 | 1879902	chr1	1839190	1879902	+	+	mix	-	ENSG00000078369.18	GNB1	isExon-intronic	1839190,1839629;1839190,1839190	1839238,1879902;1879902,1839238	40323;40762	hsa-GNB1_0034	NA	4	1	3	1	2	NA	2	NA	1	NA	1		NA	235	487	271	326	279	NA	325	NA	226	NA	408		NA	0.0304736	0.00678482	0.0307145	0.00837903	0.0178134	NA	0.0155845	NA
chr1 : 3823174 | 3834035	chr1	3823174	3834035	+	NA	exonic	-	ENSG00000116198.14	CEP104	isExon-isExon	3823174,3823424,3825758,3826370,3826708,3829266,3829791,3831046,3833862;3823174,3823424,3825758,3826370,3826708,3828885,3829266,3829791,3831046,3833862;3823174,3823424,3825758,3826370,3829266,3829791,3831046,3833862	3823241,3823562,3825866,3826436,3826744,3829373,3829997,3831222,3834035;3823241,3823562,3825866,3826436,3826744,3828971,3829373,3829997,3831222,3834035;3823241,3823562,3825866,3826436,3829373,3829997,3831222,3834035	1086;1173;1049	hsa-CEP104_0016	NA	NA	1	NA	NA	NA	4	NA	NA	NA	1	NA		NA	NA	53	NA	NA	NA	38	NA	NA	NA	45	NA		NA	NA	0.00678482	NA	NA	NA	0.0318498	NA	NA
chr1 : 3844907 | 3847613	chr1	3844907	3847613	+	+	exonic	-	ENSG00000116198.14	CEP104	isExon-isExon	3.84491e+20	3.84498e+20	279	hsa-CEP104_0001	3	7	3	6	2	2	6	3	NA	2	5	1		45	67	72	56	63	33	60	58	NA	30	43	61		0.0252628	0.0533288	0.0203545	0.0614291	0.0167581	0.0178134	0.0477748	0.0233767	NA
chr1 : 6085204 | 6087511	chr1	6085204	6087511	+	NA	exonic	+	ENSG00000069424.15	KCNAB2	isExon-isExon	6085204,6085740,6087467;6085204,6087467	6085248,6085793,6087511;6085248,6087511	144;90	hsa-KCNAB2_0005	NA	2	NA	NA	2	1	NA	1	NA	NA	NA	NA		NA	237	NA	NA	247	254	NA	260	NA	NA	NA	NA		NA	0.0152368	NA	NA	0.0167581	0.0089067	NA	0.00779224	NA
chr1 : 6192930 | 6197756	chr1	6192930	6197756	+	NA	exonic	-	ENSG00000116251.11	RPL22	isExon-isExon	61929306197652	61930546197756	230	hsa-RPL22_0001	2	NA	NA	3	NA	2	1	NA	1	NA	NA	NA		221	NA	NA	277	NA	151	212	NA	261	NA	NA	NA		0.0168419	NA	NA	0.0307145	NA	0.0178134	0.00796246	NA	0.00761681
chr1 : 6528994 | 6533441	chr1	6528994	6533441	+	NA	exonic	-	ENSG00000162408.11	NOL9	isExon-isExon	6.52899e+27	6.52917e+27	750	hsa-NOL9_0013	NA	NA	4	2	NA	NA	NA	3	NA	NA	NA	NA		NA	NA	91	58	NA	NA	NA	55	NA	NA	NA	NA		NA	NA	0.0271393	0.0204764	NA	NA	NA	0.0233767	NA
chr1 : 6531968 | 6532760	chr1	6531968	6532760	+	NA	exonic	-	ENSG00000162408.11	NOL9	isExon-isExon	65319686532463	65320796532760	410	hsa-NOL9_0008	NA	NA	1	1	NA	4	1	2	2	NA	2	NA		NA	NA	88	50	NA	50	37	58	92	NA	41	NA		NA	NA	0.00678482	0.0102382	NA	0.0356268	0.00796246	0.0155845	0.0152336
chr1 : 6531968 | 6533441	chr1	6531968	6533441	+	+	exonic	-	ENSG00000162408.11	NOL9	isExon-isExon	6.53197e+20	6.53208e+20	572	hsa-NOL9_0002	7	5	3	7	4	7	2	2	4	1	2	4		58	63	100	56	59	50	49	71	103	38	64	78		0.0589465	0.038092	0.0203545	0.0716673	0.0335161	0.0623469	0.0159249	0.0155845	0.0304672
chr1 : 6531968 | 6541927	chr1	6531968	6541927	+	NA	exonic	-	ENSG00000162408.11	NOL9	isExon-isExon	6.53197e+27	6.53208e+27	670	hsa-NOL9_0009	1	NA	NA	2	NA	2	2	NA	NA	NA	NA	2		52	NA	NA	51	NA	45	45	NA	NA	NA	NA	74		0.00842093	NA	NA	0.0204764	NA	0.0178134	0.0159249	NA	NA
chr1 : 6544826 | 6545180	chr1	6544826	6545180	+	NA	exonic	-	ENSG00000162408.11	NOL9	isExon-isExon	65448266545045	65449226545180	233	hsa-NOL9_0015	NA	2	NA	3	NA	1	NA	NA	1	NA	NA	2		NA	51	NA	70	NA	49	NA	NA	68	NA	NA	65		NA	0.0152368	NA	0.0307145	NA	0.0089067	NA	NA	0.00761681
chr1 : 6549571 | 6550615	chr1	6549571	6550615	+	NA	exonic	-	ENSG00000162408.11	NOL9	isExon-isExon	65495716550396	65496986550615	348	hsa-NOL9_0001	NA	2	NA	NA	2	3	NA	2	NA	NA	NA	NA		NA	41	NA	NA	35	36	NA	41	NA	NA	NA	NA		NA	0.0152368	NA	NA	0.0167581	0.0267201	NA	0.0155845	NA
chr1 : 6667709 | 6681037	chr1	6667709	6681037	+	+	exonic	-	ENSG00000007923.16	DNAJC11	isExon-isExon	6667709,6680908;6667709,6678394,6680908	6667810,6681037;6667810,6678467,6681037	232;306	hsa-DNAJC11_0001	4	4	NA	12	5	4	3	9	NA	1	3	5		38	28	NA	37	39	29	39	32	NA	14	21	43		0.0336837	0.0304736	NA	0.122858	0.0418952	0.0356268	0.0238874	0.0701302	NA
chr1 : 6806983 | 6825210	chr1	6806983	6825210	+	+	exonic	+	ENSG00000171735.19	CAMTA1	isExon-isExon	68069836825092	68070886825210	225	hsa-CAMTA1_0020	7	3	4	18	7	12	12	22	NA	8	11	15		56	51	72	66	50	74	46	61	NA	43	46	76		0.0589465	0.0228552	0.0271393	0.184287	0.0586532	0.10688	0.0955495	0.171429	NA
chr1 : 6806983 | 6853189	chr1	6806983	6853189	+	NA	mix	+	ENSG00000171735.19	CAMTA1	isExon-intronic	6806983,6825092;6806983,6806983	6807088,6853189;6853189,6853189	28204;92414	hsa-CAMTA1_0024	1	NA	2	NA	NA	NA	NA	NA	NA	5	3	6		10	NA	10	NA	NA	NA	NA	NA	NA	9	7	11		0.00842093	NA	0.0135696	NA	NA	NA	NA	NA	NA
chr1 : 6806983 | 6888899	chr1	6806983	6888899	+	NA	mix	+	ENSG00000171735.19	CAMTA1	isExon-intronic	6.80698e+20	6.80709e+20	17368	hsa-CAMTA1_0021	2	NA	NA	5	NA	NA	4	NA	NA	4	5	3		9	NA	NA	6	NA	NA	7	NA	NA	6	6	11		0.0168419	NA	NA	0.0511909	NA	NA	0.0318498	NA	NA
chr1 : 6819320 | 6825210	chr1	6819320	6825210	+	NA	mix	+	ENSG00000171735.19	CAMTA1	intronic-isExon	6819320,6825092;6819320,6819320	6820250,6825210;6825210,6825210	1050;11782	hsa-CAMTA1_0025	NA	NA	NA	NA	3	1	1	NA	NA	1	1	2		NA	NA	NA	NA	51	70	54	NA	NA	42	45	75		NA	NA	NA	NA	0.0251371	0.0089067	0.00796246	NA	NA
chr1 : 6820181 | 6853189	chr1	6820181	6853189	+	NA	mix	+	ENSG00000171735.19	CAMTA1	isExon-intronic	6820181,6825092;6820181,6820181	6820250,6853189;6853189,6853189	28168;66018	hsa-CAMTA1_0029	3	NA	NA	4	NA	1	2	3	NA	NA	2	1		43	NA	NA	35	NA	58	51	55	NA	NA	51	40		0.0252628	NA	NA	0.0409527	NA	0.0089067	0.0159249	0.0233767	NA
chr1 : 6820181 | 6888899	chr1	6820181	6888899	+	+	mix	+	ENSG00000171735.19	CAMTA1	isExon-intronic	6820181,6825092,6871757,6887654;6820181,6825092,6871757;6820181,6825092;6820181,6825092,6887654	6820250,6825210,6871840,6888899;6820250,6825210,6888899;6820250,6888899;6820250,6825210,6888899	1519;17332;63878;1435	hsa-CAMTA1_0001	9	6	4	6	4	6	10	18	NA	2	6	6		42	31	66	31	34	50	46	56	NA	43	50	40		0.0757883	0.0457104	0.0271393	0.0614291	0.0335161	0.0534402	0.0796246	0.14026	NA
chr1 : 6853052 | 6888899	chr1	6853052	6888899	+	NA	mix	+	ENSG00000171735.19	CAMTA1	isExon-intronic	6.85305e+27	6.85319e+27	1575	hsa-CAMTA1_0045	NA	NA	NA	2	NA	1	NA	NA	NA	NA	NA	3		NA	NA	NA	14	NA	7	NA	NA	NA	NA	NA	15		NA	NA	NA	0.0204764	NA	0.0089067	NA	NA	NA
chr1 : 7777160 | 7778169	chr1	7777160	7778169	+	+	exonic	+	ENSG00000049245.13	VAMP3	isExon-isExon	77771607778118	77773187778169	211	hsa-VAMP3_0001	167	131	76	287	137	206	314	242	21	207	257	185		148	127	208	120	189	133	156	156	169	94	154	231		1.40629	0.99801	0.515646	2.93836	1.14793	1.83478	2.50021	1.88572	0.159953
chr1 : 7835762 | 7837149	chr1	7835762	7837149	+	NA	exonic	+	ENSG00000049246.15	PER3	isExon-isExon	78357627836999	78359457837149	335	hsa-PER3_0004	NA	NA	NA	2	1	2	NA	2	NA	6	NA	2		NA	NA	NA	22	14	10	NA	6	NA	9	NA	5		NA	NA	NA	0.0204764	0.00837903	0.0178134	NA	0.0155845	NA
chr1 : 7977652 | 7985135	chr1	7977652	7985135	+	NA	exon	+	ENSG00000116288.13	PARK7	isExon-inExon	7977652,7984894;7977652,7984864	7977738,7985135;7977738,7985135	329;359	hsa-PARK7_0003	2	1	NA	NA	2	1	3	NA	NA	2	NA	1		267	175	NA	NA	222	252	230	NA	NA	173	NA	289		0.0168419	0.00761839	NA	NA	0.0167581	0.0089067	0.0238874	NA	NA
chr1 : 8495063 | 8508675	chr1	8495063	8508675	+	NA	exonic	-	ENSG00000142599.19	RERE	isExon-isExon	8.49506e+20	8.49516e+20	274	hsa-RERE_0033	NA	NA	NA	4	NA	NA	4	1	NA	1	NA	NA		NA	NA	NA	70	NA	NA	75	77	NA	26	NA	NA		NA	NA	NA	0.0409527	NA	NA	0.0318498	0.00779224	NA
chr1 : 8495063 | 8541318	chr1	8495063	8541318	+	NA	exonic	-	ENSG00000142599.19	RERE	isExon-isExon	8.49506e+27	8.49516e+27	379	hsa-RERE_0011	NA	NA	NA	NA	NA	4	3	4	NA	NA	NA	1		NA	NA	NA	NA	NA	85	116	112	NA	NA	NA	95		NA	NA	NA	NA	NA	0.0356268	0.0238874	0.031169	NA
chr1 : 8495063 | 8557523	chr1	8495063	8557523	+	NA	exonic	-	ENSG00000142599.19	RERE	isExon-isExon	8.49506e+41	8.49516e+41	582	hsa-RERE_0010	1	1	NA	1	NA	1	3	1	NA	NA	3	NA		74	51	NA	64	NA	53	69	80	NA	NA	50	NA		0.00842093	0.00761839	NA	0.0102382	NA	0.0089067	0.0238874	0.00779224	NA
chr1 : 8495063 | 8614686	chr1	8495063	8614686	+	NA	exonic	-	ENSG00000142599.19	RERE	isExon-isExon	8.49506e+48	8.49516e+48	708	hsa-RERE_0008	4	NA	2	5	1	NA	8	2	1	NA	5	NA		53	NA	56	42	46	NA	47	44	47	NA	27	NA		0.0336837	NA	0.0135696	0.0511909	0.00837903	NA	0.0636997	0.0155845	0.00761681
chr1 : 8508627 | 8557523	chr1	8508627	8557523	+	+	exonic	-	ENSG00000142599.19	RERE	isExon-isExon	8.50863e+27	8.50868e+27	357	hsa-RERE_0001	2	8	1	3	1	5	7	1	NA	1	1	2		85	62	90	92	79	56	81	96	NA	38	60	81		0.0168419	0.0609472	0.00678482	0.0307145	0.00837903	0.0445335	0.0557372	0.00779224	NA
chr1 : 8508627 | 8614686	chr1	8508627	8614686	+	+	exonic	-	ENSG00000142599.19	RERE	isExon-isExon	8.50863e+34	8.50868e+34	483	hsa-RERE_0024	1	1	NA	3	NA	NA	1	1	1	NA	1	1		64	41	NA	70	NA	NA	59	60	52	NA	37	55		0.00842093	0.00761839	NA	0.0307145	NA	NA	0.00796246	0.00779224	0.00761681
chr1 : 8508627 | 8656441	chr1	8508627	8656441	+	NA	exonic	-	ENSG00000142599.19	RERE	isExon-isExon	8.50863e+48	8.50868e+48	1023	hsa-RERE_0018	NA	NA	2	NA	NA	NA	2	NA	NA	NA	1	NA		NA	NA	77	NA	NA	NA	49	NA	NA	NA	52	NA		NA	NA	0.0135696	NA	NA	NA	0.0159249	NA	NA
chr1 : 8541214 | 8557523	chr1	8541214	8557523	+	+	exonic	-	ENSG00000142599.19	RERE	isExon-isExon	8.54121e+20	8.54132e+20	308	hsa-RERE_0007	41	30	10	54	37	61	53	62	8	23	58	31		62	55	68	68	75	52	76	101	46	33	55	77		0.345258	0.228552	0.0678482	0.552862	0.310024	0.543309	0.42201	0.483119	0.0609345
chr1 : 8541214 | 8557537	chr1	8541214	8557537	+	NA	mix	-	ENSG00000142599.19	RERE	isExon-intronic	8.54121e+20	8.54132e+20	322	hsa-RERE_0026	NA	1	NA	NA	NA	NA	1	3	NA	2	NA	1		NA	27	NA	NA	NA	NA	33	46	NA	14	NA	38		NA	0.00761839	NA	NA	NA	NA	0.00796246	0.0233767	NA
chr1 : 8541214 | 8614686	chr1	8541214	8614686	+	+	exonic	-	ENSG00000142599.19	RERE	isExon-isExon	8.54121e+27	8.54132e+27	434	hsa-RERE_0006	15	29	8	16	11	20	22	33	9	14	20	22		43	34	44	46	53	29	55	65	30	21	35	53		0.126314	0.220933	0.0542786	0.163811	0.0921694	0.178134	0.175174	0.257144	0.0685513
chr1 : 8541214 | 8624380	chr1	8541214	8624380	+	+	exonic	-	ENSG00000142599.19	RERE	isExon-isExon	8.54121e+34	8.54132e+34	505	hsa-RERE_0002	3	NA	3	5	1	4	NA	NA	1	NA	1	2		54	NA	52	45	55	47	NA	NA	33	NA	49	64		0.0252628	NA	0.0203545	0.0511909	0.00837903	0.0356268	NA	NA	0.00761681
chr1 : 8556475 | 8614686	chr1	8556475	8614686	+	NA	exonic	-	ENSG00000142599.19	RERE	isExon-isExon	8.55648e+20	8.55657e+20	329	hsa-RERE_0016	2	NA	NA	NA	NA	NA	NA	3	NA	NA	NA	NA		57	NA	NA	NA	NA	NA	NA	83	NA	NA	NA	NA		0.0168419	NA	NA	NA	NA	NA	NA	0.0233767	NA
chr1 : 8614561 | 8624380	chr1	8614561	8624380	+	+	exonic	-	ENSG00000142599.19	RERE	isExon-isExon	86145618624310	86146868624380	197	hsa-RERE_0012	5	4	2	7	1	NA	12	9	NA	1	5	7		53	48	62	50	62	NA	69	86	NA	30	54	69		0.0421046	0.0304736	0.0135696	0.0716673	0.00837903	NA	0.0955495	0.0701302	NA
chr1 : 8614561 | 8656441	chr1	8614561	8656441	+	NA	exonic	-	ENSG00000142599.19	RERE	isExon-isExon	8.61456e+20	8.61469e+20	666	hsa-RERE_0009	NA	NA	NA	1	NA	NA	3	NA	1	NA	1	2		NA	NA	NA	55	NA	NA	65	NA	58	NA	56	64		NA	NA	NA	0.0102382	NA	NA	0.0238874	NA	0.00761681
chr1 : 8624310 | 8656441	chr1	8624310	8656441	+	NA	exonic	-	ENSG00000142599.19	RERE	isExon-isExon	86243108655973	86243808656441	540	hsa-RERE_0015	NA	NA	NA	NA	NA	2	2	NA	NA	NA	4	NA		NA	NA	NA	NA	NA	20	26	NA	NA	NA	37	NA		NA	NA	NA	NA	NA	0.0178134	0.0159249	NA	NA
chr1 : 8655973 | 8656441	chr1	8655973	8656441	+	+	exonic	-	ENSG00000142599.19	RERE	isExon-isExon	86559738655973	86564418656441	938	hsa-RERE_0023	17	42	22	34	27	32	63	33	18	18	34	34		50	44	61	42	51	46	36	66	50	26	49	58		0.143156	0.319973	0.149266	0.348098	0.226234	0.285014	0.501635	0.257144	0.137103
chr1 : 8736883 | 8792588	chr1	8736883	8792588	+	NA	mix	-	ENSG00000142599.19	RERE	intronic-isExon	87368838736883	87925888792588	111412	hsa-RERE_0170	NA	NA	NA	1	NA	2	2	NA	NA	NA	NA	NA		NA	NA	NA	6	NA	8	5	NA	NA	NA	NA	NA		NA	NA	NA	0.0102382	NA	0.0178134	0.0159249	NA	NA
chr1 : 8792404 | 8792588	chr1	8792404	8792588	+	NA	exonic	-	ENSG00000142599.19	RERE	isExon-isExon	87924048792404	87925888792588	370	hsa-RERE_0053	NA	NA	NA	1	NA	3	NA	NA	NA	NA	1	1		NA	NA	NA	11	NA	13	NA	NA	NA	NA	6	11		NA	NA	NA	0.0102382	NA	0.0267201	NA	NA	NA
chr1 : 9710105 | 9710596	chr1	9710105	9710596	+	NA	mix	+	ENSG00000171608.16	PIK3CD	intronic-isExon	9710105,9710424;9710105,9710105	9710280,9710596;9710596,9710596	349;984	hsa-PIK3CD_0001	4	1	NA	4	NA	4	2	2	NA	NA	1	3		269	259	NA	222	NA	236	220	310	NA	NA	258	369		0.0336837	0.00761839	NA	0.0409527	NA	0.0356268	0.0159249	0.0155845	NA
chr1 : 9871187 | 9877989	chr1	9871187	9877989	+	NA	exonic	-	ENSG00000178585.15	CTNNBIP1	isExon-isExon	9.87119e+20	9.87128e+20	296	hsa-CTNNBIP1_0001	NA	NA	NA	NA	NA	NA	1	4	NA	2	1	NA		NA	NA	NA	NA	NA	NA	24	23	NA	28	27	NA		NA	NA	NA	NA	NA	NA	0.00796246	0.031169	NA
chr1 : 9922186 | 9934860	chr1	9922186	9934860	+	NA	exon	-	ENSG00000162441.12	LZIC	inExon-isExon	9.92219e+27	9.92236e+27	450	hsa-LZIC_0012	NA	NA	1	NA	NA	1	3	NA	1	4	1	NA		NA	NA	79	NA	NA	73	53	NA	49	56	61	NA		NA	NA	0.00678482	NA	NA	0.0089067	0.0238874	NA	0.00761681
chr1 : 9922186 | 9935627	chr1	9922186	9935627	+	NA	mix	-	ENSG00000162441.12	LZIC	intronic-isExon	9.92219e+34	9.93046e+34	8685	hsa-LZIC_0014	1	1	1	NA	NA	1	2	4	NA	1	NA	NA		33	59	68	NA	NA	48	38	52	NA	36	NA	NA		0.00842093	0.00761839	0.00678482	NA	NA	0.0089067	0.0159249	0.031169	NA
chr1 : 9922186 | 9936627	chr1	9922186	9936627	+	NA	mix	-	ENSG00000162441.12	LZIC	intronic-isExon	9.92219e+41	9.93046e+41	8794	hsa-LZIC_0015	NA	NA	1	2	NA	2	NA	2	NA	NA	NA	1		NA	NA	64	41	NA	40	NA	50	NA	NA	NA	60		NA	NA	0.00678482	0.0204764	NA	0.0178134	NA	0.0155845	NA
chr1 : 9931891 | 9932898	chr1	9931891	9932898	+	NA	exonic	-	ENSG00000162441.12	LZIC	isExon-isExon	99318919932803	99319729932898	178	hsa-LZIC_0007	NA	NA	NA	NA	1	1	2	1	NA	1	NA	3		NA	NA	NA	NA	150	205	244	249	NA	131	NA	200		NA	NA	NA	NA	0.00837903	0.0089067	0.0159249	0.00779224	NA
chr1 : 9931891 | 9934860	chr1	9931891	9934860	+	+	exonic	-	ENSG00000162441.12	LZIC	isExon-isExon	9.93189e+20	9.93197e+20	277	hsa-LZIC_0003	122	125	35	124	51	125	190	213	20	99	155	108		72	80	112	95	87	98	64	99	77	70	88	108		1.02735	0.952299	0.237469	1.26953	0.427331	1.11334	1.51287	1.65975	0.152336
chr1 : 9931891 | 9935627	chr1	9931891	9935627	+	+	exonic	-	ENSG00000162441.12	LZIC	isExon-isExon	9.93189e+27	9.93197e+27	413	hsa-LZIC_0006	19	32	12	33	26	37	51	41	1	15	45	32		54	90	101	107	90	73	50	79	87	50	79	119		0.159998	0.243789	0.0814178	0.33786	0.217855	0.329548	0.406085	0.319482	0.00761681
chr1 : 9931891 | 9936627	chr1	9931891	9936627	+	+	exonic	-	ENSG00000162441.12	LZIC	isExon-isExon	9.93189e+34	9.93197e+34	522	hsa-LZIC_0002	4	3	1	3	3	4	6	10	NA	6	2	8		52	77	97	71	92	65	46	77	NA	34	73	91		0.0336837	0.0228552	0.00678482	0.0307145	0.0251371	0.0356268	0.0477748	0.0779224	NA
chr1 : 9934762 | 9936627	chr1	9934762	9936627	+	NA	exonic	-	ENSG00000162441.12	LZIC	isExon-isExon	9.93476e+20	9.93486e+20	344	hsa-LZIC_0001	NA	3	NA	1	NA	NA	1	2	NA	NA	1	4		NA	176	NA	206	NA	NA	231	248	NA	NA	218	205		NA	0.0228552	NA	0.0102382	NA	NA	0.00796246	0.0155845	NA
chr1 : 9935492 | 9936627	chr1	9935492	9936627	+	+	exonic	-	ENSG00000162441.12	LZIC	isExon-isExon	99354929936519	99356279936627	245	hsa-LZIC_0008	3	4	NA	15	8	12	5	5	NA	5	8	7		77	90	NA	98	101	96	88	105	NA	63	102	132		0.0252628	0.0304736	NA	0.153573	0.0670323	0.10688	0.0398123	0.0389612	NA
chr1 : 9972018 | 9975775	chr1	9972018	9975775	+	NA	exonic	+	ENSG00000173614.14	NMNAT1	isExon-isExon	99720189975592	99721889975775	355	hsa-NMNAT1_0003	NA	NA	NA	NA	NA	3	2	2	NA	1	1	NA		NA	NA	NA	NA	NA	33	27	47	NA	20	37	NA		NA	NA	NA	NA	NA	0.0267201	0.0159249	0.0155845	NA
chr1 : 9972018 | 9981170	chr1	9972018	9981170	+	NA	exonic	+	ENSG00000173614.14	NMNAT1	isExon-isExon	9.97202e+20	9.97219e+20	495	hsa-NMNAT1_0001	NA	3	NA	7	NA	7	6	3	NA	NA	NA	NA		NA	21	NA	32	NA	20	18	41	NA	NA	NA	NA		NA	0.0228552	NA	0.0716673	NA	0.0623469	0.0477748	0.0233767	NA
chr1 : 10007570 | 10008274	chr1	10007570	10008274	+	+	exonic	+	ENSG00000162444.12	RBP7	isExon-isExon	1000757010008170	1000774810008270	281	hsa-RBP7_0001	4	3	NA	NA	NA	7	3	4	NA	6	6	4		106	66	NA	NA	NA	77	100	133	NA	87	92	155		0.0336837	0.0228552	NA	NA	NA	0.0623469	0.0238874	0.031169	NA
chr1 : 10095461 | 10105744	chr1	10095461	10105744	+	NA	exonic	+	ENSG00000130939.20	UBE4B	isExon-isExon	1.00955e+31	1.00956e+31	598	hsa-UBE4B_0001	NA	3	4	NA	NA	2	2	5	NA	7	NA	3		NA	69	154	NA	NA	87	83	93	NA	73	NA	118		NA	0.0228552	0.0271393	NA	NA	0.0178134	0.0159249	0.0389612	NA
chr1 : 10117459 | 10119613	chr1	10117459	10119613	+	NA	exonic	+	ENSG00000130939.20	UBE4B	isExon-isExon	1011745910119510	1011760010119610	243	hsa-UBE4B_0088	NA	NA	NA	NA	1	3	1	NA	NA	1	NA	NA		NA	NA	NA	NA	77	76	65	NA	NA	49	NA	NA		NA	NA	NA	NA	0.00837903	0.0267201	0.00796246	NA	NA
chr1 : 10117459 | 10145039	chr1	10117459	10145039	+	NA	exonic	+	ENSG00000130939.20	UBE4B	isExon-isExon	1.01175e+87	1.01176e+87	1267	hsa-UBE4B_0085	NA	NA	1	NA	1	NA	NA	2	NA	NA	2	NA		NA	NA	156	NA	92	NA	NA	101	NA	NA	113	NA		NA	NA	0.00678482	NA	0.00837903	NA	NA	0.0155845	NA
chr1 : 10130500 | 10130813	chr1	10130500	10130813	+	NA	exonic	+	ENSG00000130939.20	UBE4B	isExon-isExon	1013050010130710	1013061610130810	216	hsa-UBE4B_0047	NA	NA	NA	NA	1	NA	2	3	NA	NA	NA	NA		NA	NA	NA	NA	87	NA	58	84	NA	NA	NA	NA		NA	NA	NA	NA	0.00837903	NA	0.0159249	0.0233767	NA
chr1 : 10132369 | 10137205	chr1	10132369	10137205	+	NA	exonic	+	ENSG00000130939.20	UBE4B	isExon-isExon	1.01324e+23	1.01325e+23	452	hsa-UBE4B_0020	2	NA	NA	7	3	4	6	NA	3	NA	2	2		78	NA	NA	63	86	59	62	NA	83	NA	66	113		0.0168419	NA	NA	0.0716673	0.0251371	0.0356268	0.0477748	NA	0.0228504
chr1 : 10134988 | 10137205	chr1	10134988	10137205	+	+	exonic	+	ENSG00000130939.20	UBE4B	isExon-isExon	1013498810137060	1013518610137200	338	hsa-UBE4B_0018	2	3	2	6	NA	4	12	8	NA	2	7	3		102	100	139	80	NA	64	65	81	NA	51	94	119		0.0168419	0.0228552	0.0135696	0.0614291	NA	0.0356268	0.0955495	0.0623379	NA
chr1 : 10144940 | 10151561	chr1	10144940	10151561	+	+	exonic	+	ENSG00000130939.20	UBE4B	isExon-isExon	1.01449e+31	1.0145e+31	563	hsa-UBE4B_0045	2	NA	NA	2	NA	5	3	2	3	NA	3	4		127	NA	NA	111	NA	105	94	138	160	NA	108	171		0.0168419	NA	NA	0.0204764	NA	0.0445335	0.0238874	0.0155845	0.0228504
chr1 : 10146963 | 10161286	chr1	10146963	10161286	+	+	exonic	+	ENSG00000130939.20	UBE4B	isExon-isExon	1.0147e+39	1.01471e+39	735	hsa-UBE4B_0046	1	1	NA	3	2	1	1	NA	2	NA	1	NA		63	75	NA	62	77	60	85	NA	115	NA	95	NA		0.00842093	0.00761839	NA	0.0307145	0.0167581	0.0089067	0.00796246	NA	0.0152336
chr1 : 10149184 | 10151561	chr1	10149184	10151561	+	NA	exonic	+	ENSG00000130939.20	UBE4B	isExon-isExon	1014918410151320	1014928210151560	335	hsa-UBE4B_0019	1	2	1	NA	NA	1	1	NA	2	3	NA	4		110	111	136	NA	NA	101	82	NA	146	60	NA	140		0.00842093	0.0152368	0.00678482	NA	NA	0.0089067	0.00796246	NA	0.0152336
chr1 : 10149184 | 10161286	chr1	10149184	10161286	+	+	exonic	+	ENSG00000130939.20	UBE4B	isExon-isExon	1.01492e+31	1.01493e+31	607	hsa-UBE4B_0044	3	2	2	8	5	6	8	3	3	NA	3	3		60	76	89	71	73	68	49	65	114	NA	88	97		0.0252628	0.0152368	0.0135696	0.0819055	0.0418952	0.0534402	0.0636997	0.0233767	0.0228504
chr1 : 10267380 | 10268263	chr1	10267380	10268263	+	NA	exonic	+	ENSG00000054523.19	KIF1B	isExon-isExon	1026738010268150	1026755810268260	291	hsa-KIF1B_0012	NA	NA	NA	NA	NA	2	3	1	NA	NA	NA	1		NA	NA	NA	NA	NA	67	63	115	NA	NA	NA	125		NA	NA	NA	NA	NA	0.0178134	0.0238874	0.00779224	NA
chr1 : 10342050 | 10345953	chr1	10342050	10345953	+	NA	exonic	+	ENSG00000054523.19	KIF1B	isExon-isExon	1.03421e+23	1.03422e+23	284	hsa-KIF1B_0091	NA	NA	NA	NA	NA	1	NA	3	NA	NA	NA	2		NA	NA	NA	NA	NA	43	NA	69	NA	NA	NA	67		NA	NA	NA	NA	NA	0.0089067	NA	0.0233767	NA
chr1 : 10347761 | 10348733	chr1	10347761	10348733	+	NA	exonic	+	ENSG00000054523.19	KIF1B	isExon-isExon	1034776110348640	1034782710348730	152	hsa-KIF1B_0057	2	NA	3	NA	2	2	3	NA	NA	1	3	2		40	NA	57	NA	48	28	49	NA	NA	50	54	74		0.0168419	NA	0.0203545	NA	0.0167581	0.0178134	0.0238874	NA	NA
chr1 : 10363283 | 10365648	chr1	10363283	10365648	+	NA	exonic	+	ENSG00000054523.19	KIF1B	isExon-isExon	1.03633e+23	1.03633e+23	448	hsa-KIF1B_0085	NA	1	NA	NA	NA	3	2	NA	NA	NA	NA	NA		NA	49	NA	NA	NA	36	48	NA	NA	NA	NA	NA		NA	0.00761839	NA	NA	NA	0.0267201	0.0159249	NA	NA
chr1 : 10403071 | 10404279	chr1	10403071	10404279	+	+	exonic	+	ENSG00000142657.21	PGD	isExon-isExon	1040307110404160	1040313610404270	185	hsa-PGD_0001	5	12	7	18	11	21	9	7	3	15	13	18		440	426	811	519	548	519	448	680	629	672	488	802		0.0421046	0.0914207	0.0474937	0.184287	0.0921694	0.187041	0.0716621	0.0545457	0.0228504
chr1 : 10403071 | 10408140	chr1	10403071	10408140	+	+	exonic	+	ENSG00000142657.21	PGD	isExon-isExon	1.04031e+23	1.04031e+23	255	hsa-PGD_0002	2	NA	1	NA	2	NA	1	1	1	1	3	NA		410	NA	772	NA	535	NA	431	644	674	632	466	NA		0.0168419	NA	0.00678482	NA	0.0167581	NA	0.00796246	0.00779224	0.00761681
chr1 : 10404161 | 10408140	chr1	10404161	10408140	+	+	exonic	+	ENSG00000142657.21	PGD	isExon-isExon	1040416110408070	1040427910408140	189	hsa-PGD_0011	1	NA	1	2	1	2	2	2	NA	3	NA	NA		162	NA	320	203	228	183	184	265	NA	285	NA	NA		0.00842093	NA	0.00678482	0.0204764	0.00837903	0.0178134	0.0159249	0.0155845	NA
chr1 : 10411418 | 10413251	chr1	10411418	10413251	+	+	exonic	+	ENSG00000142657.21	PGD	isExon-isExon	1041141810413060	1041155210413250	325	hsa-PGD_0005	7	3	9	4	4	7	9	5	10	3	3	5		280	256	516	342	356	280	277	426	437	463	309	475		0.0589465	0.0228552	0.0610634	0.0409527	0.0335161	0.0623469	0.0716621	0.0389612	0.0761681
chr1 : 10440347 | 10442441	chr1	10440347	10442441	+	+	exonic	+	ENSG00000251503.8	CENPS-CORT	isExon-isExon	1044034710442260	1044041310442440	244	hsa-APITD1-CORT_0001	37	32	12	59	35	65	72	50	6	41	44	50		11	10	8	11	11	14	27	21	12	11	7	13		0.311574	0.243789	0.0814178	0.604053	0.293266	0.578935	0.573297	0.389612	0.0457009
chr1 : 10467190 | 10469338	chr1	10467190	10469338	+	NA	exonic	-	ENSG00000160049.12	DFFA	isExon-isExon	1046719010469170	1046733210469330	305	hsa-DFFA_0001	NA	2	1	1	NA	2	5	1	NA	2	NA	2		NA	21	39	34	NA	21	39	37	NA	13	NA	20		NA	0.0152368	0.00678482	0.0102382	NA	0.0178134	0.0398123	0.00779224	NA
chr1 : 11016844 | 11018691	chr1	11016844	11018691	+	NA	mix	+	ENSG00000120948.19	TARDBP	isExon-intronic	11016844,11018374;11016844,11016844	11017007,11018691;11018691,11017007	482;2012	NA	2	NA	NA	3	NA	NA	NA	NA	NA	NA	NA	NA		54	NA	NA	34	NA	NA	NA	NA	NA	NA	NA	NA		0.0168419	NA	NA	0.0307145	NA	NA	NA	NA	NA
chr1 : 11016844 | 11018873	chr1	11016844	11018873	+	+	exonic	+	ENSG00000120948.19	TARDBP	isExon-isExon	1101684411018730	1101700711018870	305	hsa-TARDBP_0001	13	7	2	15	4	14	12	12	NA	7	14	10		91	92	116	82	97	79	90	82	NA	41	77	97		0.109472	0.0533288	0.0135696	0.153573	0.0335161	0.124694	0.0955495	0.0935069	NA
chr1 : 11073934 | 11074326	chr1	11073934	11074326	+	+	exonic	-	ENSG00000171824.14	EXOSC10	isExon-isExon	1107393411074230	1107400811074320	171	hsa-EXOSC10_0003	2	2	NA	4	4	4	3	3	NA	2	5	4		92	85	NA	79	88	78	76	108	NA	56	58	89		0.0168419	0.0152368	NA	0.0409527	0.0335161	0.0356268	0.0238874	0.0233767	NA
chr1 : 11073934 | 11076948	chr1	11073934	11076948	+	+	exonic	-	ENSG00000171824.14	EXOSC10	isExon-isExon	1.10739e+23	1.1074e+23	278	hsa-EXOSC10_0002	12	16	4	17	10	28	28	22	1	6	12	13		90	71	95	82	80	70	66	84	90	45	45	86		0.101051	0.121894	0.0271393	0.174049	0.0837903	0.249388	0.222949	0.171429	0.00761681
chr1 : 11090554 | 11091597	chr1	11090554	11091597	+	+	exonic	-	ENSG00000171824.14	EXOSC10	isExon-isExon	1.10906e+23	1.10907e+23	386	hsa-EXOSC10_0004	4	3	4	11	3	3	14	6	NA	2	6	2		70	71	95	62	80	44	74	81	NA	31	58	73		0.0336837	0.0228552	0.0271393	0.11262	0.0251371	0.0267201	0.111474	0.0467534	NA
chr1 : 11091014 | 11091597	chr1	11091014	11091597	+	NA	exonic	-	ENSG00000171824.14	EXOSC10	isExon-isExon	1109101411091490	1109117911091590	271	hsa-EXOSC10_0006	NA	NA	NA	1	3	NA	3	2	NA	1	NA	6		NA	NA	NA	62	69	NA	65	79	NA	26	NA	66		NA	NA	NA	0.0102382	0.0251371	NA	0.0238874	0.0155845	NA
chr1 : 11124498 | 11133197	chr1	11124498	11133197	+	+	exonic	-	ENSG00000198793.13	MTOR	isExon-isExon	1.11245e+79	1.11246e+79	1416	hsa-MTOR_0008	NA	2	2	NA	4	3	6	6	2	1	1	NA		NA	36	69	NA	42	42	41	53	64	13	31	NA		NA	0.0152368	0.0135696	NA	0.0335161	0.0267201	0.0477748	0.0467534	0.0152336
chr1 : 11800212 | 11801399	chr1	11800212	11801399	+	+	exonic	-	ENSG00000177000.13	MTHFR	isExon-isExon	1180021211801160	1180032211801390	350	hsa-MTHFR_0001	1	1	NA	2	1	2	NA	NA	NA	2	NA	NA		42	34	NA	36	45	26	NA	NA	NA	34	NA	NA		0.00842093	0.00761839	NA	0.0204764	0.00837903	0.0178134	NA	NA	NA
chr1 : 11989165 | 11992690	chr1	11989165	11992690	+	+	exonic	+	ENSG00000116688.18	MFN2	isExon-isExon	11989165,11992555;11989165,11992279,11992555	11989343,11992690;11989343,11992463,11992690	315;500	hsa-MFN2_0004	6	4	5	8	2	4	11	8	NA	3	5	6		212	194	308	167	202	259	235	361	NA	204	266	422		0.0505256	0.0304736	0.0339241	0.0819055	0.0167581	0.0356268	0.087587	0.0623379	NA
chr1 : 11989165 | 11997421	chr1	11989165	11997421	+	NA	exonic	+	ENSG00000116688.18	MFN2	isExon-isExon	11989165,11992279,11992555,11996156,11997297;11989165,11992555,11996156,11997297	11989343,11992463,11992690,11996318,11997421;11989343,11992690,11996318,11997421	788;603	hsa-MFN2_0005	NA	2	NA	NA	NA	NA	NA	NA	NA	3	NA	NA		NA	187	NA	NA	NA	NA	NA	NA	NA	196	NA	NA		NA	0.0152368	NA	NA	NA	NA	NA	NA	NA
chr1 : 12001401 | 12002103	chr1	12001401	12002103	+	+	exonic	+	ENSG00000116688.18	MFN2	isExon-isExon	12001401,12001769,12001982;12001401,12001784,12001982	12001554,12001836,12002103;12001554,12001836,12002103	344;329	hsa-MFN2_0003	7	4	4	NA	NA	2	10	5	1	6	5	7		132	135	225	NA	NA	180	137	248	203	145	189	270		0.0589465	0.0304736	0.0271393	NA	NA	0.0178134	0.0796246	0.0389612	0.00761681
chr1 : 12005711 | 12009726	chr1	12005711	12009726	+	NA	exonic	+	ENSG00000116688.18	MFN2	isExon-isExon	12005711,12006538,12007053,12009592;12005711,12006538,12007053,12009592	12005931,12006693,12007295,12009726;12005931,12006693,12007249,12009726	755;709	hsa-MFN2_0006	3	NA	NA	NA	NA	NA	2	1	NA	NA	1	NA		80	NA	NA	NA	NA	NA	64	145	NA	NA	127	NA		0.0252628	NA	NA	NA	NA	NA	0.0159249	0.00779224	NA
chr1 : 12234191 | 12244617	chr1	12234191	12244617	+	NA	exonic	+	ENSG00000048707.15	VPS13D	isExon-isExon	1.22342e+31	1.22344e+31	523	hsa-VPS13D_0087	1	NA	NA	3	NA	NA	NA	NA	NA	1	NA	NA		72	NA	NA	65	NA	NA	NA	NA	NA	57	NA	NA		0.00842093	NA	NA	0.0307145	NA	NA	NA	NA	NA
chr1 : 12275825 | 12278038	chr1	12275825	12278038	+	+	exonic	+	ENSG00000048707.15	VPS13D	isExon-isExon	1227582512275820	1227803812278030	4428	hsa-VPS13D_0016	1	3	6	5	2	5	4	7	NA	7	7	4		141	139	184	121	152	108	123	137	NA	64	120	163		0.00842093	0.0228552	0.0407089	0.0511909	0.0167581	0.0445335	0.0318498	0.0545457	NA
chr1 : 12455998 | 12460396	chr1	12455998	12460396	+	NA	exonic	+	ENSG00000048707.15	VPS13D	isExon-isExon	12455998,12460201;12455998,12460240	12456130,12460396;12456071,12460396	329;231	hsa-VPS13D_0001	1	NA	NA	4	2	3	NA	3	NA	NA	NA	1		86	NA	NA	61	70	72	NA	80	NA	NA	NA	88		0.00842093	NA	NA	0.0409527	0.0167581	0.0267201	NA	0.0233767	NA
chr1 : 12578718 | 12579412	chr1	12578718	12579412	+	+	exonic	-	ENSG00000162496.9	DHRS3	isExon-isExon	1257871812579290	1257895612579410	359	hsa-DHRS3_0003	2	NA	1	3	NA	NA	2	1	2	1	3	NA		59	NA	71	50	NA	NA	38	63	52	27	71	NA		0.0168419	NA	0.00678482	0.0307145	NA	NA	0.0159249	0.00779224	0.0152336
chr1 : 13715541 | 13742157	chr1	13715541	13742157	+	+	exonic	+	ENSG00000116731.22	PRDM2	isExon-isExon	13715541,13731000,13732779,13742005;13715541,13731000,13732779,13742005	13715614,13731117,13732855,13742157;13715614,13731117,13732882,13742157	422;449	hsa-PRDM2_0001	5	7	4	6	5	8	8	17	3	5	4	8		49	30	38	46	37	37	47	53	36	28	33	40		0.0421046	0.0533288	0.0271393	0.0614291	0.0418952	0.0712536	0.0636997	0.132468	0.0228504
chr1 : 13715541 | 13749487	chr1	13715541	13749487	+	+	exonic	+	ENSG00000116731.22	PRDM2	isExon-isExon	1.37155e+39	1.37156e+39	576	hsa-PRDM2_0008	NA	2	2	2	2	5	4	9	2	1	4	3		NA	49	94	71	48	46	83	58	95	32	56	51		NA	0.0152368	0.0135696	0.0204764	0.0167581	0.0445335	0.0318498	0.0701302	0.0152336
chr1 : 13715541 | 13773188	chr1	13715541	13773188	+	NA	exonic	+	ENSG00000116731.22	PRDM2	isExon-isExon	1.37155e+47	1.37156e+47	687	hsa-PRDM2_0009	NA	NA	1	1	NA	NA	2	NA	NA	NA	1	NA		NA	NA	141	81	NA	NA	81	NA	NA	NA	99	NA		NA	NA	0.00678482	0.0102382	NA	NA	0.0159249	NA	NA
chr1 : 13731000 | 13742157	chr1	13731000	13742157	+	+	exonic	+	ENSG00000116731.22	PRDM2	isExon-isExon	13731000,13732779,13742005;13731000,13732779,13742005	13731117,13732882,13742157;13731117,13732855,13742157	375;348	hsa-PRDM2_0003	22	17	12	21	18	38	45	40	2	17	31	26		62	61	59	66	67	68	92	78	63	38	51	66		0.18526	0.129513	0.0814178	0.215002	0.150823	0.338455	0.358311	0.31169	0.0152336
chr1 : 13731000 | 13749487	chr1	13731000	13749487	+	+	exonic	+	ENSG00000116731.22	PRDM2	isExon-isExon	1.3731e+31	1.37311e+31	502	hsa-PRDM2_0007	8	8	7	13	7	16	21	17	6	7	11	10		72	80	115	91	78	77	129	83	122	42	74	77		0.0673674	0.0609472	0.0474937	0.133096	0.0586532	0.142507	0.167212	0.132468	0.0457009
chr1 : 13731000 | 13773188	chr1	13731000	13773188	+	NA	exonic	+	ENSG00000116731.22	PRDM2	isExon-isExon	1.3731e+39	1.37311e+39	613	hsa-PRDM2_0012	2	1	NA	NA	NA	NA	NA	2	NA	NA	NA	NA		100	115	NA	NA	NA	NA	NA	105	NA	NA	NA	NA		0.0168419	0.00761839	NA	NA	NA	NA	NA	0.0155845	NA
chr1 : 13753186 | 13753994	chr1	13753186	13753994	+	NA	intronic	+	ENSG00000116731.22	PRDM2	intronic	13753186	13753994	809	hsa-PRDM2_0045	NA	1	NA	4	2	NA	2	NA	NA	3	1	2		NA	66	NA	23	56	NA	36	NA	NA	25	56	56		NA	0.00761839	NA	0.0409527	0.0167581	NA	0.0159249	NA	NA
chr1 : 13753186 | 13754365	chr1	13753186	13754365	+	NA	intronic	+	ENSG00000116731.22	PRDM2	intronic	13753186	13754365	1180	hsa-PRDM2_0028	NA	NA	NA	4	NA	NA	4	1	NA	NA	NA	1		NA	NA	NA	40	NA	NA	67	76	NA	NA	NA	60		NA	NA	NA	0.0409527	NA	NA	0.0318498	0.00779224	NA
chr1 : 13769118 | 13773188	chr1	13769118	13773188	+	+	exonic	+	ENSG00000116731.22	PRDM2	isExon-isExon	1376911813773070	1376917313773180	167	hsa-PRDM2_0016	20	21	14	41	37	21	38	41	4	17	22	22		106	108	158	87	136	95	100	95	159	71	118	153		0.168419	0.159986	0.0949875	0.419765	0.310024	0.187041	0.302573	0.319482	0.0304672
chr1 : 13769118 | 13782831	chr1	13769118	13782831	+	NA	exonic	+	ENSG00000116731.22	PRDM2	isExon-isExon	1.37691e+23	1.37692e+23	4581	hsa-PRDM2_0004	1	NA	5	3	NA	2	NA	NA	5	4	NA	2		83	NA	81	57	NA	36	NA	NA	94	43	NA	94		0.00842093	NA	0.0339241	0.0307145	NA	0.0178134	NA	NA	0.0380841
chr1 : 13773078 | 13782831	chr1	13773078	13782831	+	+	exonic	+	ENSG00000116731.22	PRDM2	isExon-isExon	1377307813778410	1377318813782830	4525	hsa-PRDM2_0014	11	7	9	9	5	6	13	11	8	15	4	14		117	121	164	130	120	91	134	101	176	82	140	177		0.0926302	0.0533288	0.0610634	0.0921436	0.0418952	0.0534402	0.103512	0.0857146	0.0609345
chr1 : 13778418 | 13782831	chr1	13778418	13782831	+	+	exonic	+	ENSG00000116731.22	PRDM2	isExon-isExon	1377841813778410	1378283113782830	8828	hsa-PRDM2_0015	8	7	13	12	4	12	9	8	15	4	5	1		153	121	189	99	139	100	109	107	196	78	145	166		0.0673674	0.0533288	0.0882027	0.122858	0.0335161	0.10688	0.0716621	0.0623379	0.114252
chr1 : 15529088 | 15536814	chr1	15529088	15536814	+	NA	exonic	+	ENSG00000116138.13	DNAJC16	isExon-isExon	1.55291e+23	1.55293e+23	592	hsa-DNAJC16_0003	2	NA	NA	3	1	1	NA	3	NA	1	5	2		42	NA	NA	39	33	28	NA	35	NA	24	30	36		0.0168419	NA	NA	0.0307145	0.00837903	0.0089067	NA	0.0233767	NA
chr1 : 15529088 | 15548428	chr1	15529088	15548428	+	NA	exonic	+	ENSG00000116138.13	DNAJC16	isExon-isExon	1.55291e+47	1.55293e+47	1041	hsa-DNAJC16_0006	1	NA	NA	NA	2	NA	NA	2	NA	3	NA	1		31	NA	NA	NA	35	NA	NA	32	NA	15	NA	35		0.00842093	NA	NA	NA	0.0167581	NA	NA	0.0155845	NA
chr1 : 15529088 | 15562325	chr1	15529088	15562325	+	NA	exonic	+	ENSG00000116138.13	DNAJC16	isExon-isExon	1.55291e+63	1.55293e+63	1356	hsa-DNAJC16_0018	NA	NA	NA	NA	NA	4	NA	NA	NA	NA	NA	1		NA	NA	NA	NA	NA	21	NA	NA	NA	NA	NA	24		NA	NA	NA	NA	NA	0.0356268	NA	NA	NA
chr1 : 15529088 | 15567269	chr1	15529088	15567269	+	NA	exonic	+	ENSG00000116138.13	DNAJC16	isExon-isExon	15529088,15534237,15536475,15544399,15546767,15548270,15559526,15562142,15563929,15564283,15565919,15566082,15567099;15529088,15534237,15536475,15544399,15546767,15548270,15559526,15562142,15563929,15564283,15565919,15566082,15567099	15529272,15534303,15536814,15544583,15546871,15548428,15559656,15562325,15564111,15564359,15565999,15566180,15567269;15529272,15534303,15536814,15544583,15546871,15548428,15559656,15562325,15564111,15564359,15565999,15566410,15567269	1967;2197	hsa-DNAJC16_0028	NA	2	1	1	NA	NA	NA	3	2	1	NA	1		NA	35	36	21	NA	NA	NA	18	37	12	NA	27		NA	0.0152368	0.00678482	0.0102382	NA	NA	NA	0.0233767	0.0152336
chr1 : 15534237 | 15536814	chr1	15534237	15536814	+	+	exonic	+	ENSG00000116138.13	DNAJC16	isExon-isExon	1553423715536470	1553430315536810	407	hsa-DNAJC16_0001	72	68	29	87	63	80	109	78	12	66	69	84		52	75	57	50	47	33	63	55	65	35	42	57		0.606307	0.518051	0.19676	0.890722	0.527879	0.712536	0.867908	0.607795	0.0914017
chr1 : 15534237 | 15546871	chr1	15534237	15546871	+	NA	exonic	+	ENSG00000116138.13	DNAJC16	isExon-isExon	1.55342e+31	1.55343e+31	697	hsa-DNAJC16_0017	NA	NA	3	4	NA	1	NA	NA	NA	NA	1	NA		NA	NA	68	40	NA	31	NA	NA	NA	NA	54	NA		NA	NA	0.0203545	0.0409527	NA	0.0089067	NA	NA	NA
chr1 : 15534237 | 15548428	chr1	15534237	15548428	+	+	exonic	+	ENSG00000116138.13	DNAJC16	isExon-isExon	1.55342e+39	1.55343e+39	856	hsa-DNAJC16_0002	1	4	5	4	NA	5	4	4	4	NA	5	10		42	62	58	36	NA	37	53	53	41	NA	39	56		0.00842093	0.0304736	0.0339241	0.0409527	NA	0.0445335	0.0318498	0.031169	0.0304672
chr1 : 15536475 | 15536814	chr1	15536475	15536814	+	+	exonic	+	ENSG00000116138.13	DNAJC16	isExon-isExon	1553647515536470	1553681415536810	680	hsa-DNAJC16_0005	NA	3	1	5	3	8	10	3	1	8	5	11		NA	91	73	98	64	76	105	95	68	53	83	87		NA	0.0228552	0.00678482	0.0511909	0.0251371	0.0712536	0.0796246	0.0233767	0.00761681
chr1 : 15563929 | 15564359	chr1	15563929	15564359	+	+	exonic	+	ENSG00000116138.13	DNAJC16	isExon-isExon	1556392915564280	1556411115564350	260	hsa-DNAJC16_0007	1	7	1	3	1	4	2	3	NA	1	NA	6		30	34	62	29	30	27	31	27	NA	21	NA	38		0.00842093	0.0533288	0.00678482	0.0307145	0.00837903	0.0356268	0.0159249	0.0233767	NA
chr1 : 15626669 | 15633565	chr1	15626669	15633565	+	NA	exonic	+	ENSG00000197312.12	DDI2	isExon-isExon	1.56267e+23	1.56268e+23	494	hsa-DDI2_0003	NA	4	NA	1	1	NA	4	2	NA	NA	NA	1		NA	110	NA	144	100	NA	156	152	NA	NA	NA	131		NA	0.0304736	NA	0.0102382	0.00837903	NA	0.0318498	0.0155845	NA
chr1 : 15626669 | 15638434	chr1	15626669	15638434	+	+	exonic	+	ENSG00000197312.12	DDI2	isExon-isExon	1.56267e+31	1.56268e+31	622	hsa-DDI2_0006	5	4	4	5	NA	NA	7	3	3	1	8	1		433	402	309	614	NA	NA	703	553	249	425	506	605		0.0421046	0.0304736	0.0271393	0.0511909	NA	NA	0.0557372	0.0233767	0.0228504
chr1 : 15626669 | 15643650	chr1	15626669	15643650	+	+	exonic	+	ENSG00000197312.12	DDI2	isExon-isExon	1.56267e+39	1.56268e+39	751	hsa-DDI2_0001	4	5	2	4	3	5	12	8	2	6	11	5		140	147	149	136	83	135	189	191	120	114	127	120		0.0336837	0.038092	0.0135696	0.0409527	0.0251371	0.0445335	0.0955495	0.0623379	0.0152336
chr1 : 15626669 | 15651895	chr1	15626669	15651895	+	NA	exonic	+	ENSG00000197312.12	DDI2	isExon-isExon	1.56267e+55	1.56268e+55	1045	hsa-DDI2_0016	NA	2	NA	1	NA	1	2	2	NA	NA	3	1		NA	77	NA	91	NA	91	96	118	NA	NA	63	83		NA	0.0152368	NA	0.0102382	NA	0.0089067	0.0159249	0.0155845	NA
chr1 : 15626669 | 15656679	chr1	15626669	15656679	+	NA	exonic	+	ENSG00000197312.12	DDI2	isExon-isExon	1.56267e+63	1.56268e+63	1108	chr1:15626669|15656679	NA	NA	NA	NA	1	NA	2	1	NA	NA	1	1		NA	NA	NA	NA	55	NA	95	115	NA	NA	57	71		NA	NA	NA	NA	0.00837903	NA	0.0159249	0.00779224	NA
chr1 : 15630325 | 15638434	chr1	15630325	15638434	+	NA	exonic	+	ENSG00000197312.12	DDI2	isExon-isExon	1.56303e+23	1.56306e+23	492	hsa-DDI2_0007	NA	NA	NA	NA	NA	NA	3	2	NA	2	NA	NA		NA	NA	NA	NA	NA	NA	692	567	NA	428	NA	NA		NA	NA	NA	NA	NA	NA	0.0238874	0.0155845	NA
chr1 : 15630325 | 15643650	chr1	15630325	15643650	+	+	exonic	+	ENSG00000197312.12	DDI2	isExon-isExon	1.56303e+31	1.56306e+31	621	hsa-DDI2_0010	1	2	NA	3	3	1	4	1	NA	NA	NA	NA		160	163	NA	126	93	138	178	204	NA	NA	NA	NA		0.00842093	0.0152368	NA	0.0307145	0.0251371	0.0089067	0.0318498	0.00779224	NA
chr1 : 15630325 | 15649823	chr1	15630325	15649823	+	NA	exonic	+	ENSG00000197312.12	DDI2	isExon-isExon	1.56303e+39	1.56306e+39	725	hsa-DDI2_0014	NA	NA	NA	2	NA	NA	3	1	NA	NA	NA	NA		NA	NA	NA	137	NA	NA	152	173	NA	NA	NA	NA		NA	NA	NA	0.0204764	NA	NA	0.0238874	0.00779224	NA
chr1 : 15630325 | 15651895	chr1	15630325	15651895	+	+	exonic	+	ENSG00000197312.12	DDI2	isExon-isExon	1.56303e+47	1.56306e+47	915	hsa-DDI2_0005	18	11	6	17	13	12	17	22	5	12	14	13		110	93	125	81	69	94	85	131	135	60	77	101		0.151577	0.0838023	0.0407089	0.174049	0.108927	0.10688	0.135362	0.171429	0.0380841
chr1 : 15633439 | 15633879	chr1	15633439	15633879	+	+	exonic	+	ENSG00000197312.12	DDI2	isExon-isExon	1563343915633790	1563356515633870	209	hsa-DDI2_0012	14	16	3	14	11	8	16	15	NA	6	15	5		81	70	70	50	62	42	68	79	NA	41	46	66		0.117893	0.121894	0.0203545	0.143335	0.0921694	0.0712536	0.127399	0.116884	NA
chr1 : 15633439 | 15643650	chr1	15633439	15643650	+	NA	exonic	+	ENSG00000197312.12	DDI2	isExon-isExon	15633439,15638307,15643522;15633439,15633798,15643522;15633439,15643522	15633565,15638434,15643650;15633565,15633879,15643650;15633565,15643650	384;338;256	hsa-DDI2_0017	NA	NA	3	NA	NA	3	3	1	NA	2	NA	NA		NA	NA	158	NA	NA	136	197	208	NA	112	NA	NA		NA	NA	0.0203545	NA	NA	0.0267201	0.0238874	0.00779224	NA
chr1 : 15636313 | 15643650	chr1	15636313	15643650	+	NA	mix	+	ENSG00000197312.12	DDI2	intronic-isExon	15636313,15643522;15636313,15636313	15638434,15643650;15643650,15643650	2251;14676	hsa-DDI2_0035	3	2	NA	NA	2	4	3	NA	1	NA	1	NA		94	114	NA	NA	60	97	135	NA	67	NA	94	NA		0.0252628	0.0152368	NA	NA	0.0167581	0.0356268	0.0238874	NA	0.00761681
chr1 : 15638307 | 15640520	chr1	15638307	15640520	+	NA	mix	+	ENSG00000197312.12	DDI2	isExon-intronic	1563830715638300	1564052015638430	2342	NA	3	1	NA	4	NA	4	3	2	NA	NA	NA	2		100	99	NA	122	NA	110	185	135	NA	NA	NA	133		0.0252628	0.00761839	NA	0.0409527	NA	0.0356268	0.0238874	0.0155845	NA
chr1 : 15638307 | 15643650	chr1	15638307	15643650	+	+	exonic	+	ENSG00000197312.12	DDI2	isExon-isExon	1563830715643520	1563843415643650	257	hsa-DDI2_0008	716	733	376	1058	614	876	1278	1116	241	699	825	1078		185	205	211	207	136	199	310	264	139	170	185	209		6.02938	5.58428	2.55109	10.832	5.14473	7.80227	10.176	8.69614	1.83565
chr1 : 15638307 | 15646984	chr1	15638307	15646984	+	+	mix	+	ENSG00000197312.12	DDI2	isExon-intronic	1563830715643520	1563843415646980	3591	hsa-DDI2_0023	12	36	2	20	10	27	26	23	3	8	23	17		102	102	121	124	84	108	187	139	82	95	100	138		0.101051	0.274262	0.0135696	0.204764	0.0837903	0.240481	0.207024	0.179222	0.0228504
chr1 : 15638307 | 15649823	chr1	15638307	15649823	+	+	exonic	+	ENSG00000197312.12	DDI2	isExon-isExon	1.56383e+23	1.56384e+23	361	hsa-DDI2_0015	NA	4	2	2	3	3	6	5	1	1	3	4		NA	156	210	218	134	170	285	235	150	142	154	192		NA	0.0304736	0.0135696	0.0204764	0.0251371	0.0267201	0.0477748	0.0389612	0.00761681
chr1 : 15638307 | 15651895	chr1	15638307	15651895	+	+	exonic	+	ENSG00000197312.12	DDI2	isExon-isExon	1.56383e+31	1.56384e+31	551	hsa-DDI2_0004	12	25	16	18	13	22	27	41	9	25	20	19		135	135	170	164	113	156	218	192	139	113	121	172		0.101051	0.19046	0.108557	0.184287	0.108927	0.195947	0.214986	0.319482	0.0685513
chr1 : 15638307 | 15656679	chr1	15638307	15656679	+	NA	exonic	+	ENSG00000197312.12	DDI2	isExon-isExon	1.56383e+39	1.56384e+39	614	hsa-DDI2_0040	NA	NA	1	NA	1	NA	2	NA	NA	NA	NA	2		NA	NA	162	NA	109	NA	217	NA	NA	NA	NA	161		NA	NA	0.00678482	NA	0.00837903	NA	0.0159249	NA	NA
chr1 : 15643522 | 15649823	chr1	15643522	15649823	+	NA	exonic	+	ENSG00000197312.12	DDI2	isExon-isExon	1564352215649720	1564365015649820	233	hsa-DDI2_0013	1	NA	NA	NA	NA	2	NA	1	NA	1	NA	1		588	NA	NA	NA	NA	631	NA	744	NA	532	NA	787		0.00842093	NA	NA	NA	NA	0.0178134	NA	0.00779224	NA
chr1 : 15643522 | 15651895	chr1	15643522	15651895	+	+	exonic	+	ENSG00000197312.12	DDI2	isExon-isExon	1.56435e+23	1.56437e+23	423	hsa-DDI2_0011	2	1	2	4	NA	2	1	1	NA	NA	1	4		565	528	376	764	NA	621	923	708	NA	NA	660	775		0.0168419	0.00761839	0.0135696	0.0409527	NA	0.0178134	0.00796246	0.00779224	NA
chr1 : 15646837 | 15649823	chr1	15646837	15649823	+	NA	mix	+	ENSG00000197312.12	DDI2	intronic-isExon	1564683715646830	1564982315649820	5974	hsa-DDI2_0039	NA	NA	NA	5	1	3	2	2	NA	NA	2	3		NA	NA	NA	119	65	77	128	126	NA	NA	75	76		NA	NA	NA	0.0511909	0.00837903	0.0267201	0.0159249	0.0155845	NA
chr1 : 15649720 | 15651895	chr1	15649720	15651895	+	+	exonic	+	ENSG00000197312.12	DDI2	isExon-isExon	1564972015651700	1564982315651890	294	hsa-DDI2_0009	7	5	NA	11	3	7	6	5	3	2	5	NA		111	117	NA	109	79	109	122	148	127	67	95	NA		0.0589465	0.038092	NA	0.11262	0.0251371	0.0623469	0.0477748	0.0389612	0.0228504
chr1 : 15651706 | 15651895	chr1	15651706	15651895	+	NA	exonic	+	ENSG00000197312.12	DDI2	isExon-isExon	1565170615651700	1565189515651890	380	hsa-DDI2_0052	NA	1	NA	2	2	NA	3	NA	NA	1	NA	4		NA	108	NA	148	83	NA	151	NA	NA	70	NA	110		NA	0.00761839	NA	0.0204764	0.0167581	NA	0.0238874	NA	NA
chr1 : 15656617 | 15661159	chr1	15656617	15661159	+	+	exon	+	ENSG00000197312.12	DDI2	isExon-inExon	1565661715659830	1565667915661150	1386	hsa-DDI2_0025	6	2	4	5	3	2	3	5	NA	4	NA	4		107	101	141	67	88	107	93	129	NA	74	NA	93		0.0505256	0.0152368	0.0271393	0.0511909	0.0251371	0.0178134	0.0238874	0.0389612	NA
chr1 : 15659837 | 15661159	chr1	15659837	15661159	+	+	exon	+	ENSG00000197312.12	DDI2	isExon-inExon	1565983715659830	1566115915669040	10531	hsa-DDI2_0024	8	NA	2	5	3	NA	4	5	1	3	4	2		107	NA	146	74	84	NA	99	124	132	68	79	73		0.0673674	NA	0.0135696	0.0511909	0.0251371	NA	0.0318498	0.0389612	0.00761681
chr1 : 15717893 | 15721388	chr1	15717893	15721388	+	+	exonic	+	ENSG00000116786.13	PLEKHM2	isExon-isExon	1.57179e+31	1.5718e+31	435	hsa-PLEKHM2_0001	7	9	10	8	6	9	22	14	6	3	11	12		49	41	85	48	43	29	42	63	93	50	40	63		0.0589465	0.0685655	0.0678482	0.0819055	0.0502742	0.0801603	0.175174	0.109091	0.0457009
chr1 : 15719734 | 15721388	chr1	15719734	15721388	+	+	exonic	+	ENSG00000116786.13	PLEKHM2	isExon-isExon	1571973415721320	1571992015721380	247	hsa-PLEKHM2_0004	NA	5	NA	11	9	9	23	5	1	4	7	8		NA	64	NA	69	75	49	70	91	132	59	68	93		NA	0.038092	NA	0.11262	0.0754113	0.0801603	0.183137	0.0389612	0.00761681
chr1 : 15792837 | 15796943	chr1	15792837	15796943	+	NA	mix	+	ENSG00000224321.1	RPL12P14	inExon-intergenic	1579283715792830	1579694315793280	4556	hsa-RPL12P14_0001	NA	NA	NA	2	NA	1	2	2	NA	NA	NA	NA		NA	NA	NA	2	NA	0	1	2	NA	NA	NA	NA		NA	NA	NA	0.0204764	NA	0.0089067	0.0159249	0.0155845	NA
chr1 : 15872816 | 15876678	chr1	15872816	15876678	+	NA	exonic	+	ENSG00000065526.12	SPEN	isExon-isExon	1587281615876200	1587313615876670	798	hsa-SPEN_0005	NA	NA	2	1	2	NA	NA	2	NA	NA	NA	NA		NA	NA	222	117	167	NA	NA	157	NA	NA	NA	NA		NA	NA	0.0135696	0.0102382	0.0167581	NA	NA	0.0155845	NA
chr1 : 15909321 | 15911301	chr1	15909321	15911301	+	+	exonic	+	ENSG00000065526.12	SPEN	isExon-isExon	1590932115911100	1590948115911300	362	hsa-SPEN_0016	2	NA	1	1	2	NA	2	5	NA	2	2	1		135	NA	194	124	150	NA	97	150	NA	90	125	186		0.0168419	NA	0.00678482	0.0102382	0.0167581	NA	0.0159249	0.0389612	NA
chr1 : 15909321 | 15916279	chr1	15909321	15916279	+	+	exonic	+	ENSG00000065526.12	SPEN	isExon-isExon	1.59093e+23	1.59095e+23	514	hsa-SPEN_0006	2	7	NA	12	1	6	9	5	NA	2	NA	NA		115	119	NA	84	149	108	94	133	NA	61	NA	NA		0.0168419	0.0533288	NA	0.122858	0.00837903	0.0534402	0.0716621	0.0389612	NA
chr1 : 15909321 | 15922349	chr1	15909321	15922349	+	+	exonic	+	ENSG00000065526.12	SPEN	isExon-isExon	1.59093e+55	1.59095e+55	969	hsa-SPEN_0007	NA	NA	3	NA	NA	1	2	5	1	NA	4	1		NA	NA	224	NA	NA	126	144	174	199	NA	175	254		NA	NA	0.0203545	NA	NA	0.0089067	0.0159249	0.0389612	0.00761681
chr1 : 15911101 | 15916279	chr1	15911101	15916279	+	+	exonic	+	ENSG00000065526.12	SPEN	isExon-isExon	1591110115916120	1591130115916270	353	hsa-SPEN_0021	3	7	NA	7	NA	4	7	9	NA	4	4	5		125	119	NA	104	NA	133	89	130	NA	64	123	182		0.0252628	0.0533288	NA	0.0716673	NA	0.0356268	0.0557372	0.0701302	NA
chr1 : 15911101 | 15922349	chr1	15911101	15922349	+	NA	exonic	+	ENSG00000065526.12	SPEN	isExon-isExon	1.59111e+47	1.59113e+47	808	hsa-SPEN_0023	1	1	NA	1	2	NA	NA	3	NA	1	NA	1		151	148	NA	139	193	NA	NA	171	NA	111	NA	273		0.00842093	0.00761839	NA	0.0102382	0.0167581	NA	NA	0.0233767	NA
chr1 : 15916128 | 15922349	chr1	15916128	15922349	+	+	exonic	+	ENSG00000065526.12	SPEN	isExon-isExon	1.59161e+39	1.59163e+39	607	hsa-SPEN_0010	1	2	2	5	2	3	6	7	1	NA	NA	NA		157	160	267	168	195	175	172	209	260	NA	NA	NA		0.00842093	0.0152368	0.0135696	0.0511909	0.0167581	0.0267201	0.0477748	0.0545457	0.00761681
chr1 : 15937163 | 15938006	chr1	15937163	15938006	+	+	exonic	+	ENSG00000065526.12	SPEN	isExon-isExon	1593716315937810	1593764515938000	678	hsa-SPEN_0015	NA	4	9	NA	2	3	4	4	10	4	NA	4		NA	60	103	NA	75	52	60	71	102	39	NA	78		NA	0.0304736	0.0610634	NA	0.0167581	0.0267201	0.0318498	0.031169	0.0761681
chr1 : 16201782 | 16202574	chr1	16201782	16202574	+	NA	exonic	-	ENSG00000142632.17	ARHGEF19	isExon-isExon	1620178216202410	1620186116202570	239	hsa-ARHGEF19_0001	NA	2	NA	NA	2	NA	7	NA	NA	NA	NA	1		NA	4	NA	NA	6	NA	7	NA	NA	NA	NA	7		NA	0.0152368	NA	NA	0.0167581	NA	0.0557372	NA	NA
chr1 : 16284278 | 16305919	chr1	16284278	16305919	+	NA	mix	-	ENSG00000037637.11	FBXO42	intronic-isExon	1628427816305800	1629491716305910	10757	hsa-FBXO42_0022	1	NA	NA	1	NA	2	NA	2	NA	NA	NA	NA		24	NA	NA	15	NA	22	NA	20	NA	NA	NA	NA		0.00842093	NA	NA	0.0102382	NA	0.0178134	NA	0.0155845	NA
chr1 : 16305803 | 16315435	chr1	16305803	16315435	+	NA	exonic	-	ENSG00000037637.11	FBXO42	isExon-isExon	1630580316315160	1630591916315430	384	hsa-FBXO42_0001	1	1	NA	NA	NA	NA	3	NA	1	NA	2	NA		72	78	NA	NA	NA	NA	86	NA	101	NA	64	NA		0.00842093	0.00761839	NA	NA	NA	NA	0.0238874	NA	0.00761681
chr1 : 16447870 | 16452015	chr1	16447870	16452015	+	NA	exonic	+	ENSG00000157191.20	NECAP2	isExon-isExon	16447870,16448060,16449093,16450125,16451838;16447870,16448060,16449093,16451838;16447870,16448060,16449093;16447870,16449093,16451838;16447870,16449093,16450125,16451838	16447974,16448141,16449201,16450241,16452015;16447974,16448141,16449201,16452015;16447974,16448141,16452015;16447974,16449201,16452015;16447974,16449201,16450241,16452015	591;474;3110;392;509	hsa-NECAP2_0002	1	NA	4	NA	1	NA	1	1	NA	NA	2	2		150	NA	261	NA	144	NA	170	214	NA	NA	119	132		0.00842093	NA	0.0271393	NA	0.00837903	NA	0.00796246	0.00779224	NA
chr1 : 16484823 | 16631109	chr1	16484823	16631109	+	NA	mix;mix;mix;mix;mix;mix;mix	-	ENSG00000215908.10;ENSG00000215908.10;ENSG00000215908.10;ENSG00000080947.15;ENSG00000215908.10;ENSG00000080947.15;ENSG00000215908.10	CROCCP2;CROCCP2;CROCCP2;CROCCP3;CROCCP2;CROCCP3;CROCCP2	intergenic-isExon;intergenic-isExon;intergenic-isExon;isExon-intergenic;intergenic-isExon;isExon-intergenic;intergenic-isExon	16484823,16619845,16621946,16623870,16624273,16625775,16626353,16627145,16628468,16630032,16630890;16484823,16626353,16627145,16628468,16630890;16484823,16484823;16484823,16485569,16486426,16490618,16490865,16491010,16491186,16491981;16484823,16619845,16625775,16626353,16627145,16628468,16630890;16484823,16485569,16486426,16489685,16490618,16490865,16491010,16491206;16484823,16625775,16626353,166…	16619103,16620024,16622115,16623997,16624467,16626005,16626499,16627289,16628650,16630142,16631109;16626005,16626499,16627289,16628650,16631109;16631109,16631109;16484906,16485665,16486661,16490783,16490926,16491084,16491316,16631109;16619103,16620245,16626005,16626499,16627289,16628650,16631109;16484906,16485665,16486661,16489791,16490783,16490926,16491094,16631109;16619103,16626005,16626499,166…	135991;141878;292574;139980;135608;140741;135207	hsa-CROCCP2_0001	3	NA	NA	NA	5	NA	2	NA	NA	NA	NA	2		28	NA	NA	NA	10	NA	24	NA	NA	NA	NA	21		0.0252628	NA	NA	NA	0.0418952	NA	0.0159249	NA	NA
chr1 : 17341943 | 17342402	chr1	17341943	17342402	+	+	exonic	+	ENSG00000159339.13	PADI4	isExon-isExon	1734194317342290	1734212117342400	283	hsa-PADI4_0001	4	2	4	3	2	7	13	9	NA	9	7	12		147	131	262	111	184	113	142	199	NA	230	177	227		0.0336837	0.0152368	0.0271393	0.0307145	0.0167581	0.0623469	0.103512	0.0701302	NA
chr1 : 19156767 | 19160281	chr1	19156767	19160281	+	NA	exonic	-	ENSG00000127481.15	UBR4	isExon-isExon	1.91568e+23	1.91569e+23	513	hsa-UBR4_0012	NA	NA	NA	3	NA	NA	1	NA	NA	NA	NA	1		NA	NA	NA	109	NA	NA	142	NA	NA	NA	NA	143		NA	NA	NA	0.0307145	NA	NA	0.00796246	NA	NA
chr1 : 19169435 | 19175033	chr1	19169435	19175033	+	NA	exonic	-	ENSG00000127481.15	UBR4	isExon-isExon	1.91694e+55	1.91695e+55	968	hsa-UBR4_0049	1	1	1	1	NA	NA	NA	1	NA	NA	NA	NA		209	227	295	184	NA	NA	NA	230	NA	NA	NA	NA		0.00842093	0.00761839	0.00678482	0.0102382	NA	NA	NA	0.00779224	NA
chr1 : 19172864 | 19175033	chr1	19172864	19175033	+	NA	exonic	-	ENSG00000127481.15	UBR4	isExon-isExon	1.91729e+39	1.91731e+39	748	hsa-UBR4_0013	1	NA	1	NA	NA	NA	NA	2	NA	1	1	1		153	NA	219	NA	NA	NA	NA	179	NA	116	130	201		0.00842093	NA	0.00678482	NA	NA	NA	NA	0.0155845	NA
chr1 : 19172864 | 19185286	chr1	19172864	19185286	+	NA	exonic	-	ENSG00000127481.15	UBR4	isExon-isExon	1.91729e+87	1.91731e+87	1771	hsa-UBR4_0039	NA	NA	NA	NA	NA	NA	3	1	1	NA	1	NA		NA	NA	NA	NA	NA	NA	137	132	189	NA	119	NA		NA	NA	NA	NA	NA	NA	0.0238874	0.00779224	0.00761681
chr1 : 19176592 | 19179220	chr1	19176592	19179220	+	NA	exonic	-	ENSG00000127481.15	UBR4	isExon-isExon	1.91766e+23	1.91767e+23	589	hsa-UBR4_0017	NA	1	NA	NA	NA	NA	2	3	NA	NA	2	NA		NA	192	NA	NA	NA	NA	180	220	NA	NA	188	NA		NA	0.00761839	NA	NA	NA	NA	0.0159249	0.0233767	NA
chr1 : 19176592 | 19187540	chr1	19176592	19187540	+	+	exonic	-	ENSG00000127481.15	UBR4	isExon-isExon	1.91766e+71	1.91767e+71	1379	hsa-UBR4_0014	2	3	3	2	2	NA	1	NA	NA	NA	4	NA		177	173	237	139	168	NA	156	NA	NA	NA	160	NA		0.0168419	0.0228552	0.0203545	0.0204764	0.0167581	NA	0.00796246	NA	NA
chr1 : 19183811 | 19185286	chr1	19183811	19185286	+	+	exonic	-	ENSG00000127481.15	UBR4	isExon-isExon	1.91838e+23	1.91839e+23	434	hsa-UBR4_0003	7	7	1	9	3	7	18	9	1	2	NA	9		111	126	167	109	132	112	108	143	199	95	NA	154		0.0589465	0.0533288	0.00678482	0.0921436	0.0251371	0.0623469	0.143324	0.0701302	0.00761681
chr1 : 19193433 | 19197265	chr1	19193433	19197265	+	+	exonic	-	ENSG00000127481.15	UBR4	isExon-isExon	1919343319197140	1919355719197260	250	hsa-UBR4_0011	7	1	2	4	3	4	3	6	NA	NA	8	NA		159	153	230	91	143	111	142	147	NA	NA	113	NA		0.0589465	0.00761839	0.0135696	0.0409527	0.0251371	0.0356268	0.0238874	0.0467534	NA
chr1 : 19197670 | 19201815	chr1	19197670	19201815	+	NA	exonic	-	ENSG00000127481.15	UBR4	isExon-isExon	1.91977e+47	1.91978e+47	717	hsa-UBR4_0009	NA	NA	1	NA	NA	3	4	NA	NA	NA	NA	NA		NA	NA	238	NA	NA	121	142	NA	NA	NA	NA	NA		NA	NA	0.00678482	NA	NA	0.0267201	0.0318498	NA	NA
chr1 : 19890385 | 19894480	chr1	19890385	19894480	+	+	exonic	+	ENSG00000169914.6	OTUD3	isExon-isExon	1989038519894360	1989053319894480	262	hsa-OTUD3_0008	2	2	NA	2	2	2	2	NA	NA	NA	4	5		12	18	NA	16	13	11	17	NA	NA	NA	16	14		0.0168419	0.0152368	NA	0.0204764	0.0167581	0.0178134	0.0159249	NA	NA
chr1 : 19904267 | 19904987	chr1	19904267	19904987	+	+	exonic	+	ENSG00000169914.6	OTUD3	isExon-isExon	1990426719904890	1990439819904980	229	hsa-OTUD3_0003	5	13	NA	8	9	6	7	14	NA	7	11	17		8	14	NA	16	12	6	11	15	NA	12	13	11		0.0421046	0.0990391	NA	0.0819055	0.0754113	0.0534402	0.0557372	0.109091	NA
chr1 : 20645560 | 20645980	chr1	20645560	20645980	+	NA	mix	+	ENSG00000158828.8	PINK1	isExon-intronic	2064556020645560	2064598020645720	585	hsa-PINK1_0002	NA	2	NA	3	1	1	2	NA	NA	NA	NA	NA		NA	123	NA	139	132	156	156	NA	NA	NA	NA	NA		NA	0.0152368	NA	0.0307145	0.00837903	0.0089067	0.0159249	NA	NA
chr1 : 20744744 | 20745656	chr1	20744744	20745656	+	NA	exonic	-	ENSG00000127483.19	HP1BP3	isExon-isExon	2074474420745540	2074509120745650	462	NA	1	2	NA	1	NA	1	1	1	NA	NA	2	NA		231	278	NA	216	NA	245	219	306	NA	NA	244	NA		0.00842093	0.0152368	NA	0.0102382	NA	0.0089067	0.00796246	0.00779224	NA
chr1 : 20744744 | 20749882	chr1	20744744	20749882	+	NA	exon	-	ENSG00000127483.19	HP1BP3	inExon-isExon	2.07447e+31	2.07451e+31	734	hsa-HP1BP3_0025	NA	NA	NA	4	NA	NA	NA	1	2	NA	1	2		NA	NA	NA	253	NA	NA	NA	335	216	NA	281	313		NA	NA	NA	0.0409527	NA	NA	NA	0.00779224	0.0152336
chr1 : 20744744 | 20773610	chr1	20744744	20773610	+	+	exon	-	ENSG00000127483.19	HP1BP3	inExon-isExon	2.07447e+71	2.07451e+71	1365	hsa-HP1BP3_0022	4	3	3	3	4	2	9	10	3	1	2	2		251	253	327	239	260	271	265	315	241	176	247	346		0.0336837	0.0228552	0.0203545	0.0307145	0.0335161	0.0178134	0.0716621	0.0779224	0.0228504
chr1 : 20744744 | 20776750	chr1	20744744	20776750	+	NA	exon	-	ENSG00000127483.19	HP1BP3	inExon-isExon	2.07447e+79	2.07451e+79	1519	hsa-HP1BP3_0020	NA	1	NA	NA	NA	NA	1	1	NA	NA	NA	2		NA	300	NA	NA	NA	NA	287	342	NA	NA	NA	357		NA	0.00761839	NA	NA	NA	NA	0.00796246	0.00779224	NA
chr1 : 20744744 | 20780540	chr1	20744744	20780540	+	+	exon	-	ENSG00000127483.19	HP1BP3	inExon-isExon	2.07447e+95	2.07451e+95	1815	hsa-HP1BP3_0017	7	17	16	4	7	9	9	16	7	11	9	9		171	173	292	148	198	150	137	161	199	80	150	222		0.0589465	0.129513	0.108557	0.0409527	0.0586532	0.0801603	0.0716621	0.124676	0.0533177
chr1 : 20747544 | 20749882	chr1	20747544	20749882	+	+	exonic	-	ENSG00000127483.19	HP1BP3	isExon-isExon	2074754420749720	2074765520749880	272	hsa-HP1BP3_0027	2	1	2	NA	3	2	9	3	NA	NA	3	NA		338	342	492	NA	307	322	408	479	NA	NA	373	NA		0.0168419	0.00761839	0.0135696	NA	0.0251371	0.0178134	0.0716621	0.0233767	NA
chr1 : 20747544 | 20773610	chr1	20747544	20773610	+	NA	exonic	-	ENSG00000127483.19	HP1BP3	isExon-isExon	2.07475e+55	2.07477e+55	903	hsa-HP1BP3_0044	3	2	NA	NA	3	3	7	3	NA	NA	NA	2		315	332	NA	NA	320	357	364	466	NA	NA	NA	419		0.0252628	0.0152368	NA	NA	0.0251371	0.0267201	0.0557372	0.0233767	NA
chr1 : 20749723 | 20749882	chr1	20749723	20749882	+	+	exonic	-	ENSG00000127483.19	HP1BP3	isExon-isExon	2074972320749720	2074988220749880	320	hsa-HP1BP3_0026	NA	7	NA	7	1	14	11	3	2	4	12	9		NA	302	NA	277	241	279	362	410	261	202	294	323		NA	0.0533288	NA	0.0716673	0.00837903	0.124694	0.087587	0.0233767	0.0152336
chr1 : 20749723 | 20749975	chr1	20749723	20749975	+	+	exon	-	ENSG00000127483.19	HP1BP3	isExon-inExon	2074972320749720	2074997520750250	782	hsa-HP1BP3_0023	4	5	2	7	3	2	5	7	NA	7	4	4		133	166	210	121	120	147	168	210	NA	109	119	162		0.0336837	0.038092	0.0135696	0.0716673	0.0251371	0.0178134	0.0398123	0.0545457	NA
chr1 : 20749723 | 20773610	chr1	20749723	20773610	+	+	exonic	-	ENSG00000127483.19	HP1BP3	isExon-isExon	20749723,20757166,20765377,20770930,20773451;20749723,20757166,20765377,20767584,20770930,20773451	20749882,20757256,20765531,20771073,20773610;20749882,20757256,20765531,20767664,20771073,20773610	710;791	hsa-HP1BP3_0002	139	125	55	140	67	135	255	183	24	115	137	101		283	295	403	270	258	319	328	415	298	224	272	368		1.17051	0.952299	0.373165	1.43335	0.561395	1.2024	2.03043	1.42598	0.182803
chr1 : 20749723 | 20780540	chr1	20749723	20780540	+	NA	exonic	-	ENSG00000127483.19	HP1BP3	isExon-isExon	2.07497e+71	2.07499e+71	1241	hsa-HP1BP3_0038	1	NA	NA	NA	NA	3	NA	NA	NA	NA	1	NA		203	NA	NA	NA	NA	199	NA	NA	NA	NA	175	NA		0.00842093	NA	NA	NA	NA	0.0267201	NA	NA	NA
chr1 : 20754894 | 20780540	chr1	20754894	20780540	+	NA	mix	-	ENSG00000127483.19	HP1BP3	intronic-isExon	20754894,20776597,20779812,20780345;20754894,20779812,20780345;20754894,20779812,20780350;20754894,20776597,20779812,20780345;20754894,20765377,20767584,20770930,20773451,20776597,20779812,20780345	20776005,20776750,20779911,20780540;20776750,20779911,20780540;20776750,20779911,20780540;20773610,20776750,20779911,20780540;20757256,20765531,20767664,20771073,20773610,20776750,20779911,20780540	21562;22153;22148;19167;3353	NA	NA	NA	1	NA	NA	NA	NA	3	2	NA	NA	NA		NA	NA	185	NA	NA	NA	NA	84	116	NA	NA	NA		NA	NA	0.00678482	NA	NA	NA	NA	0.0233767	0.0152336
chr1 : 20757166 | 20767664	chr1	20757166	20767664	+	NA	exonic	-	ENSG00000127483.19	HP1BP3	isExon-isExon	2.07572e+23	2.07573e+23	327	hsa-HP1BP3_0029	NA	NA	2	NA	NA	NA	7	1	NA	1	3	NA		NA	NA	435	NA	NA	NA	745	755	NA	393	541	NA		NA	NA	0.0135696	NA	NA	NA	0.0557372	0.00779224	NA
chr1 : 20757166 | 20771073	chr1	20757166	20771073	+	+	exonic	-	ENSG00000127483.19	HP1BP3	isExon-isExon	20757166,20765377,20770930;20757166,20765377,20767584,20770930	20757256,20765531,20771073;20757256,20765531,20767664,20771073	390;471	hsa-HP1BP3_0006	4	1	2	4	6	NA	6	NA	NA	2	2	3		787	799	598	879	640	NA	1300	NA	NA	630	842	712		0.0336837	0.00761839	0.0135696	0.0409527	0.0502742	NA	0.0477748	NA	NA
chr1 : 20757166 | 20773610	chr1	20757166	20773610	+	+	exonic	-	ENSG00000127483.19	HP1BP3	isExon-isExon	20757166,20765377,20767584,20770930,20773451;20757166,20765377,20770930,20773451	20757256,20765531,20767664,20771073,20773610;20757256,20765531,20771073,20773610	631;550	hsa-HP1BP3_0004	267	327	107	465	236	539	639	548	35	278	421	252		345	335	429	333	293	354	446	474	303	257	350	403		2.24839	2.49121	0.725976	4.76075	1.97745	4.80071	5.08801	4.27015	0.266588
chr1 : 20757166 | 20774819	chr1	20757166	20774819	+	NA	exon	-	ENSG00000127483.19	HP1BP3	isExon-inExon	2.07572e+39	2.07573e+39	1840	hsa-HP1BP3_0048	NA	NA	NA	NA	NA	NA	4	1	NA	NA	NA	NA		NA	NA	NA	NA	NA	NA	317	282	NA	NA	NA	NA		NA	NA	NA	NA	NA	NA	0.0318498	0.00779224	NA
chr1 : 20757166 | 20776750	chr1	20757166	20776750	+	+	exonic	-	ENSG00000127483.19	HP1BP3	isExon-isExon	2.07572e+47	2.07573e+47	785	hsa-HP1BP3_0008	4	NA	3	2	NA	5	6	4	3	2	2	3		381	NA	477	361	NA	370	468	501	346	264	394	413		0.0336837	NA	0.0203545	0.0204764	NA	0.0445335	0.0477748	0.031169	0.0228504
chr1 : 20757166 | 20779908	chr1	20757166	20779908	+	NA	exon	-	ENSG00000127483.19	HP1BP3	isExon-inExon	2.07572e+55	2.07573e+55	882	hsa-HP1BP3_0072	NA	NA	1	1	NA	NA	1	3	NA	NA	NA	NA		NA	NA	492	300	NA	NA	427	450	NA	NA	NA	NA		NA	NA	0.00678482	0.0102382	NA	NA	0.00796246	0.0233767	NA
chr1 : 20757166 | 20779911	chr1	20757166	20779911	+	+	exonic	-	ENSG00000127483.19	HP1BP3	isExon-isExon	2.07572e+55	2.07573e+55	885	hsa-HP1BP3_0021	6	3	NA	8	2	5	8	13	3	1	NA	3		347	329	NA	288	281	318	408	440	301	230	NA	337		0.0505256	0.0228552	NA	0.0819055	0.0167581	0.0445335	0.0636997	0.101299	0.0228504
chr1 : 20757166 | 20780540	chr1	20757166	20780540	+	+	exonic	-	ENSG00000127483.19	HP1BP3	isExon-isExon	2.07572e+63	2.07573e+63	1081	hsa-HP1BP3_0018	10	13	10	20	4	14	30	30	NA	14	13	10		266	256	394	243	231	234	318	320	NA	162	254	278		0.0842093	0.0990391	0.0678482	0.204764	0.0335161	0.124694	0.238874	0.233767	NA
chr1 : 20757186 | 20773610	chr1	20757186	20773610	+	NA	exon	-	ENSG00000127483.19	HP1BP3	inExon-isExon	20757186,20765377,20770930,20773451;20757186,20765377,20767584,20770930,20773451	20757256,20765531,20771073,20773610;20757256,20765531,20767664,20771073,20773610	530;611	hsa-HP1BP3_0139	NA	NA	NA	NA	NA	1	NA	2	NA	NA	1	1		NA	NA	NA	NA	NA	668	NA	903	NA	NA	622	588		NA	NA	NA	NA	NA	0.0089067	NA	0.0155845	NA
chr1 : 20765377 | 20767664	chr1	20765377	20767664	+	NA	exonic	-	ENSG00000127483.19	HP1BP3	isExon-isExon	2076537720767580	2076553120767660	236	hsa-HP1BP3_0053	1	NA	NA	3	NA	2	NA	NA	NA	2	NA	NA		624	NA	NA	721	NA	816	NA	NA	NA	479	NA	NA		0.00842093	NA	NA	0.0307145	NA	0.0178134	NA	NA	NA
chr1 : 20765377 | 20773610	chr1	20765377	20773610	+	+	exonic	-	ENSG00000127483.19	HP1BP3	isExon-isExon	20765377,20767584,20770930,20773451;20765377,20770930,20773451	20765531,20767664,20771073,20773610;20765531,20771073,20773610	540;459	hsa-HP1BP3_0003	55	58	17	61	29	64	69	78	10	33	56	47		472	488	458	487	407	566	642	685	313	342	508	496		0.463151	0.441867	0.115342	0.624529	0.242992	0.570029	0.54941	0.607795	0.0761681
chr1 : 20765377 | 20776750	chr1	20765377	20776750	+	+	exonic	-	ENSG00000127483.19	HP1BP3	isExon-isExon	2.07654e+39	2.07655e+39	694	hsa-HP1BP3_0009	2	NA	1	3	4	1	NA	NA	NA	1	2	NA		508	NA	506	515	473	581	NA	NA	NA	350	552	NA		0.0168419	NA	0.00678482	0.0307145	0.0335161	0.0089067	NA	NA	NA
chr1 : 20765377 | 20779911	chr1	20765377	20779911	+	+	exonic	-	ENSG00000127483.19	HP1BP3	isExon-isExon	2.07654e+47	2.07655e+47	794	hsa-HP1BP3_0005	NA	NA	NA	NA	NA	2	NA	2	2	3	1	2		NA	NA	NA	NA	NA	529	NA	650	311	319	486	430		NA	NA	NA	NA	NA	0.0178134	NA	0.0155845	0.0152336
chr1 : 20765377 | 20780540	chr1	20765377	20780540	+	+	exonic	-	ENSG00000127483.19	HP1BP3	isExon-isExon	2.07654e+55	2.07655e+55	990	hsa-HP1BP3_0012	NA	5	4	6	NA	5	5	7	3	2	8	5		NA	408	423	397	NA	445	514	530	271	248	412	371		NA	0.038092	0.0271393	0.0614291	NA	0.0445335	0.0398123	0.0545457	0.0228504
chr1 : 20767584 | 20773610	chr1	20767584	20773610	+	NA	exonic	-	ENSG00000127483.19	HP1BP3	isExon-isExon	2.07676e+23	2.07677e+23	385	hsa-HP1BP3_0030	1	2	NA	NA	NA	NA	NA	2	NA	3	NA	NA		574	564	NA	NA	NA	NA	NA	831	NA	475	NA	NA		0.00842093	0.0152368	NA	NA	NA	NA	NA	0.0155845	NA
chr1 : 20767584 | 20776750	chr1	20767584	20776750	+	+	exonic	-	ENSG00000127483.19	HP1BP3	isExon-isExon	2.07676e+31	2.07677e+31	539	hsa-HP1BP3_0024	NA	NA	NA	3	NA	3	2	4	1	5	NA	2		NA	NA	NA	652	NA	710	863	858	367	482	NA	622		NA	NA	NA	0.0307145	NA	0.0267201	0.0159249	0.031169	0.00761681
chr1 : 20767584 | 20780540	chr1	20767584	20780540	+	NA	exonic	-	ENSG00000127483.19	HP1BP3	isExon-isExon	2.07676e+47	2.07677e+47	835	hsa-HP1BP3_0031	NA	2	3	NA	NA	NA	5	NA	2	NA	1	NA		NA	486	467	NA	NA	NA	713	NA	282	NA	522	NA		NA	0.0152368	0.0203545	NA	NA	NA	0.0398123	NA	0.0152336
chr1 : 20770917 | 20773610	chr1	20770917	20773610	+	NA	mix	-	ENSG00000127483.19	HP1BP3	intronic-isExon	20770917,20773451;20770917,20770917	20771073,20773610;20773610,20773610	317;5388	hsa-HP1BP3_0054	NA	4	1	NA	NA	1	NA	NA	NA	NA	2	NA		NA	168	222	NA	NA	200	NA	NA	NA	NA	183	NA		NA	0.0304736	0.00678482	NA	NA	0.0089067	NA	NA	NA
chr1 : 20770930 | 20773610	chr1	20770930	20773610	+	+	exonic	-	ENSG00000127483.19	HP1BP3	isExon-isExon	2077093020773450	2077107320773610	304	hsa-HP1BP3_0016	261	243	43	386	204	360	527	376	20	252	332	235		730	701	577	814	616	904	1060	1036	396	597	755	712		2.19786	1.85127	0.291747	3.95194	1.70932	3.20641	4.19622	2.92988	0.152336
chr1 : 20770930 | 20776750	chr1	20770930	20776750	+	+	exonic	-	ENSG00000127483.19	HP1BP3	isExon-isExon	2.07709e+23	2.07711e+23	458	hsa-HP1BP3_0010	3	2	NA	6	4	4	9	4	NA	4	NA	NA		768	750	NA	847	690	923	1089	1076	NA	607	NA	NA		0.0252628	0.0152368	NA	0.0614291	0.0335161	0.0356268	0.0716621	0.031169	NA
chr1 : 20770930 | 20780540	chr1	20770930	20780540	+	+	exonic	-	ENSG00000127483.19	HP1BP3	isExon-isExon	2.07709e+39	2.07711e+39	754	hsa-HP1BP3_0011	1	2	2	6	4	3	4	5	1	1	NA	1		653	623	549	729	562	789	939	896	360	505	NA	597		0.00842093	0.0152368	0.0135696	0.0614291	0.0335161	0.0267201	0.0318498	0.0389612	0.00761681
chr1 : 20773742 | 20776005	chr1	20773742	20776005	+	NA	mix	-	ENSG00000127483.19	HP1BP3	intronic-isExon	2077374220773740	2077600520776000	4528	hsa-HP1BP3_0108	NA	2	NA	2	1	NA	5	7	NA	2	NA	7		NA	69	NA	42	55	NA	46	75	NA	28	NA	99		NA	0.0152368	NA	0.0204764	0.00837903	NA	0.0398123	0.0545457	NA
chr1 : 20774636 | 20776005	chr1	20774636	20776005	+	+	mix	-	ENSG00000127483.19	HP1BP3	intronic-isExon	2077463620774630	2077600520776000	2740	hsa-HP1BP3_0045	1	4	NA	8	2	7	8	2	NA	NA	1	1		94	122	NA	68	86	109	82	113	NA	NA	90	135		0.00842093	0.0304736	NA	0.0819055	0.0167581	0.0623469	0.0636997	0.0155845	NA
chr1 : 20775724 | 20776005	chr1	20775724	20776005	+	+	exon	-	ENSG00000127483.19	HP1BP3	inExon-isExon	2077572420775720	2077600520776000	564	hsa-HP1BP3_0019	164	317	57	225	297	420	330	273	33	109	304	457		104	169	125	103	100	166	176	174	62	68	123	177		1.38103	2.41503	0.386735	2.30359	2.48857	3.74081	2.62761	2.12728	0.251355
chr1 : 20810738 | 20813239	chr1	20810738	20813239	+	NA	exonic	-	ENSG00000075151.23	EIF4G3	isExon-isExon	2081073820813150	2081088420813230	229	hsa-EIF4G3_0014	2	NA	NA	NA	NA	NA	NA	NA	NA	2	1	NA		39	NA	NA	NA	NA	NA	NA	NA	NA	34	43	NA		0.0168419	NA	NA	NA	NA	NA	NA	NA	NA
chr1 : 20840856 | 20865262	chr1	20840856	20865262	+	NA	exonic	-	ENSG00000075151.23	EIF4G3	isExon-isExon	2.08409e+79	2.0841e+79	1439	hsa-EIF4G3_0082	3	NA	1	NA	NA	NA	1	NA	NA	2	NA	2		77	NA	130	NA	NA	NA	73	NA	NA	50	NA	119		0.0252628	NA	0.00678482	NA	NA	NA	0.00796246	NA	NA
chr1 : 20857403 | 20862332	chr1	20857403	20862332	+	NA	exonic	-	ENSG00000075151.23	EIF4G3	isExon-isExon	2.08574e+23	2.08575e+23	333	hsa-EIF4G3_0116	NA	NA	1	1	1	2	3	3	NA	NA	2	1		NA	NA	137	65	82	63	85	83	NA	NA	69	112		NA	NA	0.00678482	0.0102382	0.00837903	0.0178134	0.0238874	0.0233767	NA
chr1 : 20857403 | 20865262	chr1	20857403	20865262	+	NA	exonic	-	ENSG00000075151.23	EIF4G3	isExon-isExon	2.08574e+39	2.08575e+39	717	hsa-EIF4G3_0119	NA	NA	2	1	NA	NA	2	2	NA	NA	NA	NA		NA	NA	116	60	NA	NA	69	59	NA	NA	NA	NA		NA	NA	0.0135696	0.0102382	NA	NA	0.0159249	0.0155845	NA
chr1 : 20893517 | 20904971	chr1	20893517	20904971	+	NA	exonic	-	ENSG00000075151.23	EIF4G3	isExon-isExon	2.08935e+31	2.08936e+31	590	hsa-EIF4G3_0012	NA	NA	NA	NA	NA	2	1	1	NA	NA	NA	2		NA	NA	NA	NA	NA	126	107	106	NA	NA	NA	179		NA	NA	NA	NA	NA	0.0178134	0.00796246	0.00779224	NA
chr1 : 20904883 | 20942330	chr1	20904883	20942330	+	+	exonic	-	ENSG00000075151.23	EIF4G3	isExon-isExon	2090488320941490	2090497120942330	929	hsa-EIF4G3_0079	4	9	11	9	11	8	8	15	3	10	13	15		81	82	141	74	111	83	96	97	117	82	93	139		0.0336837	0.0685655	0.074633	0.0921436	0.0921694	0.0712536	0.0636997	0.116884	0.0228504
chr1 : 20941259 | 20942330	chr1	20941259	20942330	+	+	exon	-	ENSG00000075151.23	EIF4G3	inExon-isExon	2094125920941490	2094139520942330	977	hsa-EIF4G3_0090	6	2	NA	3	1	8	2	4	2	3	4	4		43	58	NA	31	53	43	53	46	59	37	45	66		0.0505256	0.0152368	NA	0.0307145	0.00837903	0.0712536	0.0159249	0.031169	0.0152336
chr1 : 20941259 | 21111383	chr1	20941259	21111383	+	NA	exon	-	ENSG00000075151.23	EIF4G3	inExon-isExon	2.09413e+95	2.09414e+95	1997	hsa-EIF4G3_0191	NA	NA	NA	1	NA	2	NA	1	1	NA	NA	1		NA	NA	NA	19	NA	30	NA	32	17	NA	NA	36		NA	NA	NA	0.0102382	NA	0.0178134	NA	0.00779224	0.00761681
chr1 : 20941491 | 20942330	chr1	20941491	20942330	+	+	exonic	-	ENSG00000075151.23	EIF4G3	isExon-isExon	2094149120941490	2094233020942330	1680	hsa-EIF4G3_0057	10	6	12	10	10	19	12	18	3	5	11	14		108	111	141	85	126	104	101	105	119	83	110	160		0.0842093	0.0457104	0.0814178	0.102382	0.0837903	0.169227	0.0955495	0.14026	0.0228504
chr1 : 20941491 | 20950108	chr1	20941491	20950108	+	+	exonic	-	ENSG00000075151.23	EIF4G3	isExon-isExon	2094149120950000	2094233020950100	946	hsa-EIF4G3_0015	3	NA	1	3	2	4	1	3	4	NA	1	4		109	NA	166	103	134	102	90	100	111	NA	100	155		0.0252628	NA	0.00678482	0.0307145	0.0167581	0.0356268	0.00796246	0.0233767	0.0304672
chr1 : 20941491 | 20950111	chr1	20941491	20950111	+	+	exonic	-	ENSG00000075151.23	EIF4G3	isExon-isExon	2094149120950000	2094233020950110	949	hsa-EIF4G3_0013	2	1	7	2	1	1	6	4	1	1	1	7		106	104	160	98	132	101	88	98	107	65	99	153		0.0168419	0.00761839	0.0474937	0.0204764	0.00837903	0.0089067	0.0477748	0.031169	0.00761681
chr1 : 20941491 | 20981227	chr1	20941491	20981227	+	NA	exonic	-	ENSG00000075151.23	EIF4G3	isExon-isExon	20941491,20950003,20969474,20973002,20980334,20981048;20941491,20950003,20969474,20973002,20980334,20981048	20942330,20950111,20969596,20973099,20980448,20981227;20942330,20950108,20969596,20973099,20980448,20981227	1465;1462	hsa-EIF4G3_0032	NA	1	6	NA	1	NA	NA	2	2	3	2	NA		NA	116	154	NA	153	NA	NA	116	107	73	125	NA		NA	0.00761839	0.0407089	NA	0.00837903	NA	NA	0.0155845	0.0152336
chr1 : 20941491 | 21002808	chr1	20941491	21002808	+	NA	exonic	-	ENSG00000075151.23	EIF4G3	isExon-isExon	20941491,20950003,20969474,20973002,20980334,20981048,20982388,21002713;20941491,20950003,20969474,20973002,20980334,20981048,20982388,20997601,21002713;20941491,20950003,20969474,20973002,20980334,20981048,20997601,21001199,21002713;20941491,20950003,20969474,20973002,20980334,20981048,20982388,21001199,21002713;20941491,20950003,20969474,20973002,20980334,20981048,21002713;20941491,20950003,209…	20942330,20950108,20969596,20973099,20980448,20981227,20982408,21002808;20942330,20950111,20969596,20973099,20980448,20981227,20982408,20997633,21002808;20942330,20950111,20969596,20973099,20980448,20981227,20997633,21001307,21002808;20942330,20950108,20969596,20973099,20980448,20981227,20982408,21001324,21002808;20942330,20950111,20969596,20973099,20980448,20981227,21002808;20942330,20950108,209…	1579;1615;1703;1705;1561;1558;1594	hsa-EIF4G3_0061	NA	NA	1	2	NA	2	NA	1	NA	NA	NA	NA		NA	NA	183	130	NA	154	NA	151	NA	NA	NA	NA		NA	NA	0.00678482	0.0204764	NA	0.0178134	NA	0.00779224	NA
chr1 : 20941491 | 21111383	chr1	20941491	21111383	+	NA	exonic	-	ENSG00000075151.23	EIF4G3	isExon-isExon	2.09415e+87	2.09423e+87	1860	hsa-EIF4G3_0086	5	2	4	NA	NA	NA	NA	4	NA	2	2	4		84	89	107	NA	NA	NA	NA	91	NA	55	88	130		0.0421046	0.0152368	0.0271393	NA	NA	NA	NA	0.031169	NA
chr1 : 20969474 | 20981227	chr1	20969474	20981227	+	+	exonic	-	ENSG00000075151.23	EIF4G3	isExon-isExon	2.09695e+31	2.09696e+31	516	hsa-EIF4G3_0011	11	12	27	10	19	11	9	18	8	4	13	18		92	94	147	77	124	89	68	89	88	56	80	123		0.0926302	0.0914207	0.18319	0.102382	0.159202	0.0979737	0.0716621	0.14026	0.0609345
chr1 : 20969474 | 21002808	chr1	20969474	21002808	+	+	exonic	-	ENSG00000075151.23	EIF4G3	isExon-isExon	20969474,20973002,20980334,20981048,20997601,21001199,21002713;20969474,20973002,20980334,20981048,20982388,21001199,21002713;20969474,20973002,20980334,20981048,20997601,21002713;20969474,20973002,20980334,20981048,20982388,20997601,21002713;20969474,20973002,20980334,20981048,21001199,21002713;20969474,20973002,20980334,20981048,21002713;20969474,20973002,20980334,20981048,20982388,21002713	20969596,20973099,20980448,20981227,20997633,21001307,21002808;20969596,20973099,20980448,20981227,20982408,21001324,21002808;20969596,20973099,20980448,20981227,20997633,21002808;20969596,20973099,20980448,20981227,20982408,20997633,21002808;20969596,20973099,20980448,20981227,21001312,21002808;20969596,20973099,20980448,20981227,21002808;20969596,20973099,20980448,20981227,20982408,21002808	754;759;645;666;726;612;633	hsa-EIF4G3_0002	2	2	4	1	3	5	8	NA	5	5	8	5		112	114	175	112	138	136	128	NA	115	98	123	153		0.0168419	0.0152368	0.0271393	0.0102382	0.0251371	0.0445335	0.0636997	NA	0.0380841
chr1 : 20969474 | 21111383	chr1	20969474	21111383	+	NA	exonic	-	ENSG00000075151.23	EIF4G3	isExon-isExon	2.09695e+71	2.09696e+71	911	hsa-EIF4G3_0087	NA	2	NA	1	NA	1	NA	1	2	1	NA	NA		NA	67	NA	55	NA	73	NA	63	58	38	NA	NA		NA	0.0152368	NA	0.0102382	NA	0.0089067	NA	0.00779224	0.0152336
chr1 : 20980334 | 20981227	chr1	20980334	20981227	+	NA	exonic	-	ENSG00000075151.23	EIF4G3	isExon-isExon	2098033420981040	2098044820981220	295	hsa-EIF4G3_0021	NA	2	NA	2	NA	1	3	3	NA	NA	2	1		NA	100	NA	86	NA	77	77	97	NA	NA	102	129		NA	0.0152368	NA	0.0204764	NA	0.0089067	0.0238874	0.0233767	NA
chr1 : 20980334 | 21002808	chr1	20980334	21002808	+	NA	exonic	-	ENSG00000075151.23	EIF4G3	isExon-isExon	20980334,20981048,20997601,21002713;20980334,20981048,21001199,21002713;20980334,20981048,21002713;20980334,20981048,20982388,21002713;20980334,20981048,20982388,20997601,21002713;20980334,20981048,20982388,21001199,21002713;20980334,20981048,20997601,21001199,21002713	20980448,20981227,20997633,21002808;20980448,20981227,21001312,21002808;20980448,20981227,21002808;20980448,20981227,20982408,21002808;20980448,20981227,20982408,20997633,21002808;20980448,20981227,20982408,21001324,21002808;20980448,20981227,20997633,21001307,21002808	424;505;391;412;445;538;533	hsa-EIF4G3_0003	NA	2	1	NA	NA	NA	NA	NA	1	NA	2	NA		NA	121	189	NA	NA	NA	NA	NA	120	NA	148	NA		NA	0.0152368	0.00678482	NA	NA	NA	NA	NA	0.00761681
chr1 : 20980334 | 21050994	chr1	20980334	21050994	+	+	exonic	-	ENSG00000075151.23	EIF4G3	isExon-isExon	20980334,20981048,20982388,20997601,21002713,21050866;20980334,20981048,20997601,21002713,21050866;20980334,20981048,20982388,21002713,21050866;20980334,20981048,21002713,21050866	20980448,20981227,20982408,20997633,21002808,21050994;20980448,20981227,20997633,21002808,21050994;20980448,20981227,20982408,21002808,21050994;20980448,20981227,21002808,21050994	574;553;541;520	hsa-EIF4G3_0059	1	NA	NA	2	NA	1	NA	1	1	2	2	1		138	NA	NA	171	NA	156	NA	154	143	122	153	185		0.00842093	NA	NA	0.0204764	NA	0.0089067	NA	0.00779224	0.00761681
chr1 : 20980334 | 21111383	chr1	20980334	21111383	+	NA	exonic	-	ENSG00000075151.23	EIF4G3	isExon-isExon	2.09803e+55	2.09804e+55	690	hsa-EIF4G3_0088	4	NA	4	NA	3	NA	NA	1	3	NA	3	NA		50	NA	113	NA	76	NA	NA	74	63	NA	68	NA		0.0336837	NA	0.0271393	NA	0.0251371	NA	NA	0.00779224	0.0228504
chr1 : 20997601 | 21002808	chr1	20997601	21002808	+	+	exonic	-	ENSG00000075151.23	EIF4G3	isExon-isExon	20997601,21001199,21002713;20997601,21002713	20997633,21001307,21002808;20997633,21002808	238;129	hsa-EIF4G3_0001	NA	NA	NA	1	2	NA	1	4	NA	1	3	4		NA	NA	NA	77	84	NA	91	92	NA	76	105	103		NA	NA	NA	0.0102382	0.0167581	NA	0.00796246	0.031169	NA
chr1 : 20997601 | 21050994	chr1	20997601	21050994	+	+	exonic	-	ENSG00000075151.23	EIF4G3	isExon-isExon	2.09976e+23	2.09976e+23	258	hsa-EIF4G3_0023	NA	2	1	5	2	1	NA	3	NA	NA	NA	NA		NA	102	154	123	108	123	NA	112	NA	NA	NA	NA		NA	0.0152368	0.00678482	0.0511909	0.0167581	0.0089067	NA	0.0233767	NA
chr1 : 20997601 | 21111383	chr1	20997601	21111383	+	+	exonic	-	ENSG00000075151.23	EIF4G3	isExon-isExon	2.09976e+39	2.09976e+39	395	hsa-EIF4G3_0096	NA	3	4	NA	NA	2	4	1	2	2	5	NA		NA	28	37	NA	NA	28	24	32	23	16	25	NA		NA	0.0228552	0.0271393	NA	NA	0.0178134	0.0318498	0.00779224	0.0152336
chr1 : 21001199 | 21002808	chr1	21001199	21002808	+	+	exonic	-	ENSG00000075151.23	EIF4G3	isExon-isExon	21001199,21002713;21001199,21002713;21001199,21002713	21001324,21002808;21001307,21002808;21001312,21002808	222;205;210	hsa-EIF4G3_0031	8	5	3	7	NA	12	12	14	1	5	13	14		95	84	118	80	NA	114	110	107	82	75	108	129		0.0673674	0.038092	0.0203545	0.0716673	NA	0.10688	0.0955495	0.109091	0.00761681
chr1 : 21001199 | 21050994	chr1	21001199	21050994	+	+	mix	-	ENSG00000075151.23	EIF4G3	isExon-intronic	21001199,21002713,21050866;21001199,21002713;21001199,21002713,21050866;21001199,21050866	21001307,21002808,21050994;21001312,21050994;21001324,21002808,21050994;21002808,21050994	334;48396;351;1739	hsa-EIF4G3_0056	1	3	NA	5	6	8	4	4	NA	NA	2	5		119	111	NA	126	129	147	123	127	NA	NA	113	150		0.00842093	0.0228552	NA	0.0511909	0.0502742	0.0712536	0.0318498	0.031169	NA
chr1 : 21001199 | 21111383	chr1	21001199	21111383	+	+	mix	-	ENSG00000075151.23	EIF4G3	isExon-intronic	21001199,21002713,21089138;21001199,21002713,21050866;21001199,21050866,21089138,21111323;21001199,21002713,21050866	21001312,21002808,21111383;21001324,21002808,21111383;21002808,21050994,21089213,21111383;21001307,21002808,21111383	22456;60740;1876;60723	hsa-EIF4G3_0083	4	3	NA	1	2	5	NA	4	5	3	1	NA		31	37	NA	23	50	52	NA	47	25	15	28	NA		0.0336837	0.0228552	NA	0.0102382	0.0167581	0.0445335	NA	0.031169	0.0380841
chr1 : 21002713 | 21050994	chr1	21002713	21050994	+	+	exonic	-	ENSG00000075151.23	EIF4G3	isExon-isExon	2100271321050860	2100280821050990	225	hsa-EIF4G3_0112	NA	1	1	3	1	2	2	5	2	4	NA	1		NA	145	196	149	161	162	156	152	143	107	NA	174		NA	0.00761839	0.00678482	0.0307145	0.00837903	0.0178134	0.0159249	0.0389612	0.0152336
chr1 : 21002713 | 21089213	chr1	21002713	21089213	+	NA	exonic	-	ENSG00000075151.23	EIF4G3	isExon-isExon	21002713,21089138;21002713,21050866,21089138	21002808,21089213;21002808,21050994,21089213	172;301	hsa-EIF4G3_0060	NA	NA	NA	1	NA	NA	1	2	1	NA	NA	2		NA	NA	NA	125	NA	NA	180	173	139	NA	NA	179		NA	NA	NA	0.0102382	NA	NA	0.00796246	0.0155845	0.00761681
chr1 : 21002713 | 21111383	chr1	21002713	21111383	+	+	exonic	-	ENSG00000075151.23	EIF4G3	isExon-isExon	2.10027e+31	2.10028e+31	362	hsa-EIF4G3_0081	12	19	14	NA	18	37	24	33	8	13	31	22		64	75	80	NA	82	69	72	74	64	36	50	83		0.101051	0.144749	0.0949875	NA	0.150823	0.329548	0.191099	0.257144	0.0609345
chr1 : 21046959 | 21111383	chr1	21046959	21111383	+	NA	mix	-	ENSG00000075151.23	EIF4G3	intronic-isExon	2.1047e+23	2.1051e+23	4173	hsa-EIF4G3_0183	NA	NA	NA	NA	NA	2	NA	NA	NA	3	NA	NA		NA	NA	NA	NA	NA	28	NA	NA	NA	10	NA	NA		NA	NA	NA	NA	NA	0.0178134	NA	NA	NA
chr1 : 21050866 | 21059794	chr1	21050866	21059794	+	NA	mix	-	ENSG00000075151.23	EIF4G3	isExon-intronic	21050866,21050866;21050866,21050866	21059794,21050950;21059794,21050994	9014;9058	hsa-EIF4G3_0089	NA	NA	NA	2	2	2	NA	1	NA	NA	3	2		NA	NA	NA	95	94	109	NA	97	NA	NA	109	112		NA	NA	NA	0.0204764	0.0167581	0.0178134	NA	0.00779224	NA
chr1 : 21050866 | 21089213	chr1	21050866	21089213	+	+	exonic	-	ENSG00000075151.23	EIF4G3	isExon-isExon	2105086621089130	2105099421089210	205	hsa-EIF4G3_0022	3	5	NA	3	NA	NA	8	NA	1	6	8	3		163	171	NA	178	NA	NA	219	NA	140	170	205	214		0.0252628	0.038092	NA	0.0307145	NA	NA	0.0636997	NA	0.00761681
chr1 : 21050866 | 21111383	chr1	21050866	21111383	+	+	exonic	-	ENSG00000075151.23	EIF4G3	isExon-isExon	2.10509e+23	2.1051e+23	266	hsa-EIF4G3_0080	26	12	12	33	15	24	60	36	1	38	46	19		79	100	118	107	109	131	124	116	70	84	123	134		0.218944	0.0914207	0.0814178	0.33786	0.125686	0.213761	0.477748	0.280521	0.00761681
chr1 : 21072852 | 21111383	chr1	21072852	21111383	+	NA	mix	-	ENSG00000075151.23	EIF4G3	intronic-isExon	2107285221111320	2108921321111380	16423	hsa-EIF4G3_0125	2	NA	NA	NA	NA	NA	NA	6	NA	1	1	NA		14	NA	NA	NA	NA	NA	NA	29	NA	15	21	NA		0.0168419	NA	NA	NA	NA	NA	NA	0.0467534	NA
chr1 : 21089138 | 21111383	chr1	21089138	21111383	+	+	exonic	-	ENSG00000075151.23	EIF4G3	isExon-isExon	2108913821111320	2108921321111380	137	hsa-EIF4G3_0078	NA	6	1	8	7	12	16	12	2	8	18	16		NA	115	135	135	118	165	128	125	101	96	123	144		NA	0.0457104	0.00678482	0.0819055	0.0586532	0.10688	0.127399	0.0935069	0.0152336
chr1 : 21221747 | 21228041	chr1	21221747	21228041	+	+	exonic	-	ENSG00000117298.16	ECE1	isExon-isExon	2.12217e+31	2.12218e+31	466	hsa-ECE1_0002	NA	3	11	3	2	5	3	8	NA	2	7	2		NA	201	399	146	235	218	190	327	NA	183	270	380		NA	0.0228552	0.074633	0.0307145	0.0167581	0.0445335	0.0238874	0.0623379	NA
chr1 : 21236746 | 21238244	chr1	21236746	21238244	+	NA	exonic	-	ENSG00000117298.16	ECE1	isExon-isExon	2123674621238130	2123684421238240	210	hsa-ECE1_0011	2	5	2	NA	NA	3	1	NA	NA	NA	7	NA		285	257	471	NA	NA	295	282	NA	NA	NA	350	NA		0.0168419	0.038092	0.0135696	NA	NA	0.0267201	0.00796246	NA	NA
chr1 : 21244989 | 21247363	chr1	21244989	21247363	+	+	exonic	-	ENSG00000117298.16	ECE1	isExon-isExon	2124498921247220	2124510321247360	258	hsa-ECE1_0012	NA	1	1	1	1	1	3	NA	NA	NA	1	1		NA	178	375	141	211	230	197	NA	NA	NA	216	379		NA	0.00761839	0.00678482	0.0102382	0.00837903	0.0089067	0.0238874	NA	NA
chr1 : 21247221 | 21256138	chr1	21247221	21256138	+	NA	exonic	-	ENSG00000117298.16	ECE1	isExon-isExon	2124722121255940	2124736321256130	335	hsa-ECE1_0021	NA	NA	NA	NA	NA	NA	1	4	NA	NA	NA	NA		NA	NA	NA	NA	NA	NA	276	384	NA	NA	NA	NA		NA	NA	NA	NA	NA	NA	0.00796246	0.031169	NA
chr1 : 21247221 | 21258839	chr1	21247221	21258839	+	+	exonic	-	ENSG00000117298.16	ECE1	isExon-isExon	2.12472e+31	2.12474e+31	548	hsa-ECE1_0009	1	3	NA	2	2	2	7	3	NA	2	1	4		174	193	NA	145	225	219	199	311	NA	164	260	425		0.00842093	0.0228552	NA	0.0204764	0.0167581	0.0178134	0.0557372	0.0233767	NA
chr1 : 21272699 | 21290156	chr1	21272699	21290156	+	+	exonic	-	ENSG00000117298.16	ECE1	isExon-isExon	2.12727e+23	2.12729e+23	442	hsa-ECE1_0001	NA	2	1	4	1	2	6	3	NA	2	3	NA		NA	147	290	112	172	164	188	284	NA	182	211	NA		NA	0.0152368	0.00678482	0.0409527	0.00837903	0.0178134	0.0477748	0.0233767	NA
chr1 : 21617306 | 21620050	chr1	21617306	21620050	+	NA	exonic	-	ENSG00000076864.20	RAP1GAP	isExon-isExon	2.16173e+31	2.16175e+31	309	hsa-RAP1GAP_0001	1	1	1	NA	1	NA	NA	NA	NA	NA	1	NA		21	8	138	NA	25	NA	NA	NA	NA	NA	21	NA		0.00842093	0.00761839	0.00678482	NA	0.00837903	NA	NA	NA	NA
chr1 : 21680808 | 21695221	chr1	21680808	21695221	+	+	exonic	-	ENSG00000090686.16	USP48	isExon-isExon	2.16808e+31	2.16808e+31	358	hsa-USP48_0025	5	4	2	4	3	7	13	6	1	NA	8	4		79	91	108	64	89	65	47	55	93	NA	86	104		0.0421046	0.0304736	0.0135696	0.0409527	0.0251371	0.0623469	0.103512	0.0467534	0.00761681
chr1 : 21689974 | 21695221	chr1	21689974	21695221	+	NA	exonic	-	ENSG00000090686.16	USP48	isExon-isExon	2168997421695060	2169009921695220	282	hsa-USP48_0031	4	2	NA	1	NA	4	3	NA	NA	2	NA	1		75	96	NA	58	NA	71	50	NA	NA	41	NA	112		0.0336837	0.0152368	NA	0.0102382	NA	0.0356268	0.0238874	NA	NA
chr1 : 21701498 | 21703618	chr1	21701498	21703618	+	+	exonic	-	ENSG00000090686.16	USP48	isExon-isExon	2170149821703510	2170160221703610	212	hsa-USP48_0024	4	NA	3	5	6	11	5	9	NA	11	8	6		76	NA	137	78	106	97	63	93	NA	44	94	125		0.0336837	NA	0.0203545	0.0511909	0.0502742	0.0979737	0.0398123	0.0701302	NA
chr1 : 21701498 | 21721166	chr1	21701498	21721166	+	NA	exonic	-	ENSG00000090686.16	USP48	isExon-isExon	21701498,21703512,21704262,21705727,21706126,21706467,21706744,21715389,21721036;21701498,21703512,21704262,21705727,21706126,21706467,21706744,21715389,21721036	21701602,21703618,21704392,21705837,21706187,21706589,21706868,21715457,21721166;21701602,21703618,21704392,21705837,21706187,21706589,21706907,21715457,21721166	964;1003	hsa-USP48_0073	NA	NA	1	1	NA	NA	NA	NA	2	2	NA	NA		NA	NA	117	134	NA	NA	NA	NA	123	77	NA	NA		NA	NA	0.00678482	0.0102382	NA	NA	NA	NA	0.0152336
chr1 : 21701498 | 21724095	chr1	21701498	21724095	+	+	exonic	-	ENSG00000090686.16	USP48	isExon-isExon	21701498,21703512,21704262,21705727,21706126,21706467,21706744,21715389,21721036,21721650,21723898;21701498,21703512,21704262,21705727,21706126,21706467,21706744,21715389,21721036,21721650,21723898	21701602,21703618,21704392,21705837,21706187,21706589,21706907,21715457,21721166,21721764,21724095;21701602,21703618,21704392,21705837,21706187,21706589,21706868,21715457,21721166,21721764,21724095	1316;1277	hsa-USP48_0014	NA	2	1	2	1	2	1	1	1	NA	1	2		NA	103	117	83	105	75	63	73	119	NA	93	126		NA	0.0152368	0.00678482	0.0204764	0.00837903	0.0178134	0.00796246	0.00779224	0.00761681
chr1 : 21704262 | 21721764	chr1	21704262	21721764	+	NA	exonic	-	ENSG00000090686.16	USP48	isExon-isExon	21704262,21705727,21706126,21706467,21706744,21715389,21721036,21721650;21704262,21705727,21706126,21706467,21706744,21715389,21721036,21721650;21704262,21705727,21706126,21706467,21706744,21715389,21721036,21721650	21704392,21705837,21706187,21706589,21706907,21715457,21721166,21721764;21704392,21705837,21706187,21706589,21706868,21715457,21721163,21721764;21704392,21705837,21706187,21706589,21706868,21715457,21721166,21721764	906;864;867	hsa-USP48_0029	3	NA	1	NA	2	1	NA	NA	NA	2	1	4		169	NA	168	NA	159	136	NA	NA	NA	95	134	207		0.0252628	NA	0.00678482	NA	0.0167581	0.0089067	NA	NA	NA
chr1 : 21715389 | 21721166	chr1	21715389	21721166	+	NA	exonic	-	ENSG00000090686.16	USP48	isExon-isExon	2171538921721030	2171545721721160	200	hsa-USP48_0035	NA	1	NA	NA	NA	2	NA	1	NA	NA	NA	1		NA	141	NA	NA	NA	91	NA	108	NA	NA	NA	178		NA	0.00761839	NA	NA	NA	0.0178134	NA	0.00779224	NA
chr1 : 21715389 | 21721764	chr1	21715389	21721764	+	+	exonic	-	ENSG00000090686.16	USP48	isExon-isExon	21715389,21721036,21721650;21715389,21721036,21721650	21715457,21721163,21721764;21715457,21721166,21721764	312;315	hsa-USP48_0005	25	49	NA	78	50	42	75	49	20	44	55	96		149	158	NA	137	138	105	159	120	115	99	130	207		0.210523	0.373301	NA	0.798578	0.418952	0.374081	0.597184	0.38182	0.152336
chr1 : 21715389 | 21724095	chr1	21715389	21724095	+	+	exonic	-	ENSG00000090686.16	USP48	isExon-isExon	2.17154e+31	2.17155e+31	513	hsa-USP48_0001	24	33	28	42	14	23	30	40	11	30	28	42		91	103	120	99	93	66	98	71	114	54	76	139		0.202102	0.251407	0.189975	0.430004	0.117306	0.204854	0.238874	0.31169	0.0837849
chr1 : 21715389 | 21729832	chr1	21715389	21729832	+	+	exonic	-	ENSG00000090686.16	USP48	isExon-isExon	2.17154e+47	2.17155e+47	792	hsa-USP48_0072	1	3	1	2	1	NA	NA	3	1	NA	1	2		94	124	151	118	126	NA	NA	85	137	NA	121	178		0.00842093	0.0228552	0.00678482	0.0204764	0.00837903	NA	NA	0.0233767	0.00761681
chr1 : 21721036 | 21721764	chr1	21721036	21721764	+	+	exonic	-	ENSG00000090686.16	USP48	isExon-isExon	21721036,21721650;21721036,21721650	21721166,21721764;21721163,21721764	246;243	hsa-USP48_0026	44	35	20	50	40	33	66	42	8	38	48	34		217	223	203	242	222	186	280	214	156	177	215	328		0.370521	0.266644	0.135696	0.511909	0.335161	0.293921	0.525522	0.327274	0.0609345
chr1 : 21721036 | 21724095	chr1	21721036	21724095	+	NA	exonic	-	ENSG00000090686.16	USP48	isExon-isExon	2.1721e+23	2.17212e+23	444	hsa-USP48_0037	NA	NA	NA	NA	NA	1	1	1	NA	NA	1	6		NA	NA	NA	NA	NA	151	225	170	NA	NA	166	271		NA	NA	NA	NA	NA	0.0089067	0.00796246	0.00779224	NA
chr1 : 21721036 | 21729829	chr1	21721036	21729829	+	NA	exonic	-	ENSG00000090686.16	USP48	isExon-isExon	2.1721e+39	2.17212e+39	720	hsa-USP48_0075	NA	NA	1	1	NA	1	NA	NA	1	1	2	2		NA	NA	229	233	NA	181	NA	NA	182	166	212	310		NA	NA	0.00678482	0.0102382	NA	0.0089067	NA	NA	0.00761681
chr1 : 21721036 | 21729832	chr1	21721036	21729832	+	+	exonic	-	ENSG00000090686.16	USP48	isExon-isExon	2.1721e+39	2.17212e+39	723	hsa-USP48_0028	2	NA	2	1	NA	2	2	2	NA	3	2	2		172	NA	226	233	NA	181	263	184	NA	165	212	309		0.0168419	NA	0.0135696	0.0102382	NA	0.0178134	0.0159249	0.0155845	NA
chr1 : 21747067 | 21757783	chr1	21747067	21757783	+	+	exonic	-	ENSG00000090686.16	USP48	isExon-isExon	2.17471e+55	2.17471e+55	857	hsa-USP48_0002	6	1	NA	3	2	6	7	4	3	1	NA	4		97	93	NA	77	84	86	85	88	118	61	NA	124		0.0505256	0.00761839	NA	0.0307145	0.0167581	0.0534402	0.0557372	0.031169	0.0228504
chr1 : 21751507 | 21757783	chr1	21751507	21757783	+	NA	exonic	-	ENSG00000090686.16	USP48	isExon-isExon	2.17515e+39	2.17516e+39	640	hsa-USP48_0012	NA	NA	NA	3	NA	NA	NA	3	NA	NA	NA	NA		NA	NA	NA	78	NA	NA	NA	106	NA	NA	NA	NA		NA	NA	NA	0.0307145	NA	NA	NA	0.0233767	NA
chr1 : 21778066 | 21778891	chr1	21778066	21778891	+	NA	intronic	-	ENSG00000090686.16	USP48	intronic	21778066	21778891	826	hsa-USP48_0080	1	NA	NA	2	NA	NA	3	NA	NA	NA	NA	NA		9	NA	NA	1	NA	NA	3	NA	NA	NA	NA	NA		0.00842093	NA	NA	0.0204764	NA	NA	0.0238874	NA	NA
chr1 : 22078429 | 22086866	chr1	22078429	22086866	+	+	exonic	+	ENSG00000070831.17	CDC42	isExon-isExon	22078429,22078706,22081722,22086439,22086669;22078429,22081722,22086439,22086669	22078583,22078881,22081794,22086548,22086866;22078583,22081794,22086548,22086866	712;536	hsa-CDC42_0001	19	10	2	14	9	11	41	24	4	12	22	12		131	105	146	110	102	112	114	155	112	112	118	171		0.159998	0.0761839	0.0135696	0.143335	0.0754113	0.0979737	0.326461	0.187014	0.0304672
chr1 : 22078429 | 22091501	chr1	22078429	22091501	+	+	exon	+	ENSG00000070831.17	CDC42	isExon-inExon	2.20784e+39	2.20786e+39	610	hsa-CDC42_0002	5	2	2	6	1	8	9	7	NA	6	6	9		433	424	557	470	409	432	412	555	NA	496	470	625		0.0421046	0.0152368	0.0135696	0.0614291	0.00837903	0.0712536	0.0716621	0.0545457	NA
chr1 : 22078429 | 22094136	chr1	22078429	22094136	+	NA	exon	+	ENSG00000070831.17	CDC42	isExon-inExon	2.20784e+39	2.20786e+39	3245	hsa-CDC42_0006	NA	2	NA	1	NA	NA	1	3	NA	1	NA	1		NA	123	NA	81	NA	NA	84	113	NA	84	NA	144		NA	0.0152368	NA	0.0102382	NA	NA	0.00796246	0.0233767	NA
chr1 : 22489880 | 22491533	chr1	22489880	22491533	+	+	exonic	+	ENSG00000184677.18	ZBTB40	isExon-isExon	2248988022491400	2249064522491530	900	hsa-ZBTB40_0002	NA	1	5	NA	NA	2	2	4	NA	2	1	1		NA	71	80	NA	NA	62	50	56	NA	30	49	70		NA	0.00761839	0.0339241	NA	NA	0.0178134	0.0159249	0.031169	NA
chr1 : 23030469 | 23030634	chr1	23030469	23030634	+	NA	exonic	+	ENSG00000004487.17	KDM1A	isExon-isExon	2303046923030460	2303063423030630	332	NA	NA	NA	NA	1	1	NA	2	NA	NA	NA	2	NA		NA	NA	NA	132	81	NA	192	NA	NA	NA	106	NA		NA	NA	NA	0.0102382	0.00837903	NA	0.0159249	NA	NA
chr1 : 23030469 | 23040434	chr1	23030469	23040434	+	+	mix	+	ENSG00000004487.17	KDM1A	isExon-intronic	2303046923030460	2304043423030630	10132	hsa-KDM1A_0035	5	12	2	13	NA	5	13	6	4	5	7	9		40	28	47	34	NA	26	40	29	27	10	18	28		0.0421046	0.0914207	0.0135696	0.133096	NA	0.0445335	0.103512	0.0467534	0.0304672
chr1 : 23030469 | 23044486	chr1	23030469	23044486	+	+	exonic	+	ENSG00000004487.17	KDM1A	isExon-isExon	2303046923044420	2303063423044480	226	hsa-KDM1A_0014	20	16	4	34	6	23	24	21	NA	25	25	12		63	59	82	82	70	66	97	70	NA	50	69	75		0.168419	0.121894	0.0271393	0.348098	0.0502742	0.204854	0.191099	0.163637	NA
chr1 : 23030469 | 23050520	chr1	23030469	23050520	+	+	exonic	+	ENSG00000004487.17	KDM1A	isExon-isExon	23030469,23044427,23050387;23030469,23050387	23030634,23044486,23050520;23030634,23050520	360;300	hsa-KDM1A_0031	48	56	23	99	34	63	117	96	10	64	78	63		65	57	92	70	50	51	60	55	57	27	45	74		0.404204	0.42663	0.156051	1.01358	0.284887	0.561122	0.931608	0.748055	0.0761681
chr1 : 23030469 | 23059167	chr1	23030469	23059167	+	+	exonic	+	ENSG00000004487.17	KDM1A	isExon-isExon	23030469,23044427,23050387,23053761,23055069,23055932,23057484,23059073;23030469,23050387,23053761,23055069,23055932,23057484,23059073	23030634,23044486,23050520,23053839,23055161,23056038,23057565,23059167;23030634,23050520,23053839,23055161,23056038,23057565,23059167	816;756	hsa-KDM1A_0013	8	9	6	3	6	15	21	19	3	7	13	8		78	48	101	63	78	54	55	74	79	36	54	81		0.0673674	0.0685655	0.0407089	0.0307145	0.0502742	0.1336	0.167212	0.148053	0.0228504
chr1 : 23050387 | 23059167	chr1	23050387	23059167	+	+	exonic	+	ENSG00000004487.17	KDM1A	isExon-isExon	2.30504e+47	2.30505e+47	590	hsa-KDM1A_0001	NA	1	2	NA	NA	NA	1	1	NA	2	1	3		NA	90	128	NA	NA	NA	142	149	NA	79	130	120		NA	0.00761839	0.0135696	NA	NA	NA	0.00796246	0.00779224	NA
chr1 : 23055069 | 23057565	chr1	23055069	23057565	+	+	exonic	+	ENSG00000004487.17	KDM1A	isExon-isExon	2.30551e+23	2.30552e+23	282	hsa-KDM1A_0015	NA	4	NA	4	1	NA	3	6	NA	2	1	1		NA	82	NA	110	79	NA	82	88	NA	37	76	92		NA	0.0304736	NA	0.0409527	0.00837903	NA	0.0238874	0.0467534	NA
chr1 : 23055069 | 23069151	chr1	23055069	23069151	+	+	exonic	+	ENSG00000004487.17	KDM1A	isExon-isExon	23055069,23055932,23057484,23059073,23068539,23069061;23055069,23055932,23057484,23059073,23066060,23068539,23069061	23055161,23056038,23057565,23059167,23068681,23069151;23055161,23056038,23057565,23059167,23066071,23068681,23069151	611;623	hsa-KDM1A_0033	4	3	1	11	3	8	9	6	NA	2	NA	7		53	71	106	79	66	58	55	75	NA	28	NA	73		0.0336837	0.0228552	0.00678482	0.11262	0.0251371	0.0712536	0.0716621	0.0467534	NA
chr1 : 23071225 | 23072197	chr1	23071225	23072197	+	+	exonic	+	ENSG00000004487.17	KDM1A	isExon-isExon	2307122523072120	2307135923072190	209	hsa-KDM1A_0032	135	101	37	169	112	173	256	198	12	137	154	173		65	56	60	66	74	52	52	53	84	41	42	74		1.13682	0.769458	0.251038	1.73025	0.938452	1.54086	2.03839	1.54286	0.0914017
chr1 : 23333518 | 23341020	chr1	23333518	23341020	+	NA	exonic	-	ENSG00000125944.21	HNRNPR	isExon-isExon	2.33335e+31	2.33336e+31	510	hsa-HNRNPR_0001	2	NA	NA	NA	NA	2	NA	1	1	NA	NA	NA		176	NA	NA	NA	NA	109	NA	146	224	NA	NA	NA		0.0168419	NA	NA	NA	NA	0.0178134	NA	0.00779224	0.00761681
chr1 : 23340852 | 23341017	chr1	23340852	23341017	+	NA	exonic	-	ENSG00000125944.21	HNRNPR	isExon-isExon	2334085223340850	2334101723341010	332	hsa-HNRNPR_0003	NA	2	NA	NA	NA	2	NA	NA	NA	NA	1	NA		NA	51	NA	NA	NA	39	NA	NA	NA	NA	32	NA		NA	0.0152368	NA	NA	NA	0.0178134	NA	NA	NA
chr1 : 23340852 | 23341020	chr1	23340852	23341020	+	+	exonic	-	ENSG00000125944.21	HNRNPR	isExon-isExon	2334085223340850	2334102023341020	338	hsa-HNRNPR_0019	NA	1	1	4	NA	2	4	2	NA	3	1	3		NA	51	87	74	NA	39	55	64	NA	34	32	78		NA	0.00761839	0.00678482	0.0409527	NA	0.0178134	0.0318498	0.0155845	NA
chr1 : 23516335 | 23517804	chr1	23516335	23517804	+	+	mix	-	ENSG00000007968.7	E2F2	isExon-intronic	2351633523516330	2351780423516520	1663	NA	1	1	4	1	2	NA	2	2	NA	NA	NA	NA		58	85	117	39	44	NA	61	108	NA	NA	NA	NA		0.00842093	0.00761839	0.0271393	0.0102382	0.0167581	NA	0.0159249	0.0155845	NA
chr1 : 23516335 | 23519108	chr1	23516335	23519108	+	NA	exon	-	ENSG00000007968.7	E2F2	isExon-inExon	2351633523519010	2351652723519100	286	hsa-E2F2_0001	NA	1	NA	1	NA	NA	NA	2	NA	NA	NA	1		NA	223	NA	118	NA	NA	NA	339	NA	NA	NA	127		NA	0.00761839	NA	0.0102382	NA	NA	NA	0.0155845	NA
chr1 : 23749021 | 23749948	chr1	23749021	23749948	+	NA	exonic	+	ENSG00000011007.12	ELOA	isExon-isExon	2374902123749840	2374907723749940	164	hsa-TCEB3_0005	NA	NA	NA	NA	NA	3	1	NA	NA	1	1	NA		NA	NA	NA	NA	NA	27	45	NA	NA	34	26	NA		NA	NA	NA	NA	NA	0.0267201	0.00796246	NA	NA
chr1 : 23784031 | 23786423	chr1	23784031	23786423	+	NA	mix	+	ENSG00000057757.10	PITHD1	intronic-isExon	23784031,23785675,23786315;23784031,23786315	23785311,23785779,23786423;23785779,23786423	1495;1858	NA	1	NA	NA	NA	NA	NA	3	NA	NA	2	NA	NA		476	NA	NA	NA	NA	NA	379	NA	NA	291	NA	NA		0.00842093	NA	NA	NA	NA	NA	0.0238874	NA	NA
chr1 : 23785675 | 23786423	chr1	23785675	23786423	+	+	exonic	+	ENSG00000057757.10	PITHD1	isExon-isExon	2378567523786310	2378577923786420	214	hsa-PITHD1_0001	13	29	NA	18	16	33	33	32	2	12	23	28		835	508	NA	489	782	1215	641	1248	991	506	476	521		0.109472	0.220933	NA	0.184287	0.134065	0.293921	0.262761	0.249352	0.0152336
chr1 : 23785675 | 23787346	chr1	23785675	23787346	+	NA	exon	+	ENSG00000057757.10	PITHD1	isExon-inExon	2.37857e+23	2.37858e+23	286	NA	NA	NA	NA	4	NA	1	1	5	NA	NA	NA	NA		NA	NA	NA	484	NA	1367	692	1424	NA	NA	NA	NA		NA	NA	NA	0.0409527	NA	0.0089067	0.00796246	0.0389612	NA
chr1 : 23785675 | 23787557	chr1	23785675	23787557	+	NA	exon	+	ENSG00000057757.10	PITHD1	isExon-inExon	2.37857e+23	2.37858e+23	497	hsa-PITHD1_0002	NA	2	NA	1	NA	NA	3	NA	NA	NA	NA	1		NA	500	NA	469	NA	NA	685	NA	NA	NA	NA	482		NA	0.0152368	NA	0.0102382	NA	NA	0.0238874	NA	NA
chr1 : 23814190 | 23820593	chr1	23814190	23820593	+	+	exonic	-	ENSG00000117305.15	HMGCL	isExon-isExon	2.38142e+31	2.38143e+31	437	hsa-HMGCL_0002	2	4	1	5	NA	3	10	4	NA	4	5	11		24	26	25	30	NA	16	31	23	NA	16	23	26		0.0168419	0.0304736	0.00678482	0.0511909	NA	0.0267201	0.0796246	0.031169	NA
chr1 : 23816675 | 23820593	chr1	23816675	23820593	+	NA	exonic	-	ENSG00000117305.15	HMGCL	isExon-isExon	2.38167e+23	2.38168e+23	288	hsa-HMGCL_0003	1	NA	NA	2	NA	1	3	NA	NA	1	NA	NA		25	NA	NA	40	NA	30	44	NA	NA	27	NA	NA		0.00842093	NA	NA	0.0204764	NA	0.0089067	0.0238874	NA	NA
chr1 : 23971338 | 23972012	chr1	23971338	23972012	+	+	exon	-	ENSG00000188529.15	SRSF10	inExon-isExon	23971338,23971573,23971850;23971338,23971573,23971850	23971439,23971626,23972012;23971439,23971623,23972012	319;316	hsa-SRSF10_0006	NA	1	1	NA	NA	1	2	1	NA	1	2	1		NA	118	128	NA	NA	91	95	91	NA	48	95	134		NA	0.00761839	0.00678482	NA	NA	0.0089067	0.0159249	0.00779224	NA
chr1 : 23971573 | 23972012	chr1	23971573	23972012	+	+	exonic	-	ENSG00000188529.15	SRSF10	isExon-isExon	23971573,23971850;23971573,23971850	23971623,23972012;23971626,23972012	214;217	hsa-SRSF10_0003	7	5	5	13	9	6	26	15	1	9	17	18		73	81	99	95	73	60	68	77	87	47	67	86		0.0589465	0.038092	0.0339241	0.133096	0.0754113	0.0534402	0.207024	0.116884	0.00761681
chr1 : 23971850 | 23978273	chr1	23971850	23978273	+	NA	exonic	-	ENSG00000188529.15	SRSF10	isExon-isExon	2.39719e+23	2.3972e+23	604	hsa-SRSF10_0004	NA	1	NA	NA	1	4	2	3	NA	3	2	NA		NA	76	NA	NA	80	71	67	82	NA	49	76	NA		NA	0.00761839	NA	NA	0.00837903	0.0356268	0.0159249	0.0233767	NA
chr1 : 24360851 | 24369839	chr1	24360851	24369839	+	NA	exonic	-	ENSG00000001460.18	STPG1	isExon-isExon	2436085124369670	2436104124369830	357	hsa-STPG1_0003	4	1	1	2	NA	NA	2	NA	NA	1	1	NA		3	3	4	4	NA	NA	2	NA	NA	5	4	NA		0.0336837	0.00761839	0.00678482	0.0204764	NA	NA	0.0159249	NA	NA
chr1 : 24369674 | 24373810	chr1	24369674	24373810	+	NA	exonic	-	ENSG00000001460.18	STPG1	isExon-isExon	2436967424373700	2436983924373810	275	hsa-STPG1_0007	1	2	NA	1	NA	2	1	NA	NA	NA	NA	NA		8	2	NA	2	NA	4	4	NA	NA	NA	NA	NA		0.00842093	0.0152368	NA	0.0102382	NA	0.0178134	0.00796246	NA	NA
chr1 : 24440172 | 24445244	chr1	24440172	24445244	+	NA	exonic	+	ENSG00000001461.17	NIPAL3	isExon-isExon	2.44402e+23	2.44402e+23	301	hsa-NIPAL3_0001	NA	3	NA	3	NA	5	3	3	NA	NA	1	NA		NA	57	NA	30	NA	43	51	55	NA	NA	43	NA		NA	0.0228552	NA	0.0307145	NA	0.0445335	0.0238874	0.0233767	NA
chr1 : 24514314 | 24514567	chr1	24514314	24514567	+	+	exonic	+	ENSG00000117602.13	RCAN3	isExon-isExon	2451431424514310	2451456724514560	508	hsa-RCAN3_0002	48	42	42	56	48	40	85	68	20	39	71	47		132	120	239	103	112	75	128	105	202	50	107	136		0.404204	0.319973	0.284962	0.573338	0.402194	0.356268	0.676809	0.529872	0.152336
chr1 : 24514314 | 24531391	chr1	24514314	24531391	+	NA	exonic	+	ENSG00000117602.13	RCAN3	isExon-isExon	2451431424531210	2451456724531390	428	hsa-RCAN3_0004	1	NA	NA	1	NA	NA	1	NA	1	NA	1	NA		139	NA	NA	105	NA	NA	101	NA	217	NA	98	NA		0.00842093	NA	NA	0.0102382	NA	NA	0.00796246	NA	0.00761681
chr1 : 24531218 | 24533254	chr1	24531218	24533254	+	NA	exonic	+	ENSG00000117602.13	RCAN3	isExon-isExon	24531218,24533083;24531218,24533113	24531391,24533254;24531391,24533254	346;316	hsa-RCAN3_0001	NA	NA	5	6	NA	2	5	5	NA	NA	5	4		NA	NA	251	125	NA	67	119	124	NA	NA	109	144		NA	NA	0.0339241	0.0614291	NA	0.0178134	0.0398123	0.0389612	NA
chr1 : 24646667 | 24649029	chr1	24646667	24649029	+	+	exonic	+	ENSG00000133226.17	SRRM1	isExon-isExon	24646667,24647079,24648859;24646667,24648859;24646667,24646667	24646789,24647208,24649029;24646789,24649029;24649029,24649029	424;294;4726	hsa-SRRM1_0005	5	4	1	2	4	8	5	13	NA	3	4	NA		55	55	74	54	58	47	42	48	NA	29	38	NA		0.0421046	0.0304736	0.00678482	0.0204764	0.0335161	0.0712536	0.0398123	0.101299	NA
chr1 : 24649971 | 24651612	chr1	24649971	24651612	+	+	exonic	+	ENSG00000133226.17	SRRM1	isExon-isExon	24649971,24651499;24649971,24651409	24650086,24651612;24650086,24651612	230;320	hsa-SRRM1_0013	NA	6	NA	6	1	NA	6	4	NA	2	4	7		NA	60	NA	64	79	NA	55	58	NA	33	57	84		NA	0.0457104	NA	0.0614291	0.00837903	NA	0.0477748	0.031169	NA
chr1 : 24660719 | 24661396	chr1	24660719	24661396	+	NA	exonic	+	ENSG00000133226.17	SRRM1	isExon-isExon	24660719,24661313;24660719,24661310	24660799,24661396;24660799,24661396	165;168	hsa-SRRM1_0004	2	2	1	1	NA	NA	NA	NA	1	2	3	3		95	101	109	98	NA	NA	NA	NA	134	62	69	114		0.0168419	0.0152368	0.00678482	0.0102382	NA	NA	NA	NA	0.00761681
chr1 : 24660719 | 24663224	chr1	24660719	24663224	+	NA	exonic	+	ENSG00000133226.17	SRRM1	isExon-isExon	24660719,24661310,24662660,24663183;24660719,24661313,24662660,24663183	24660799,24661396,24662804,24663224;24660799,24661396,24662804,24663224	355;352	hsa-SRRM1_0006	NA	NA	NA	NA	NA	3	1	NA	NA	NA	1	NA		NA	NA	NA	NA	NA	85	96	NA	NA	NA	84	NA		NA	NA	NA	NA	NA	0.0267201	0.00796246	NA	NA
chr1 : 24660719 | 24670315	chr1	24660719	24670315	+	+	exonic	+	ENSG00000133226.17	SRRM1	isExon-isExon	24660719,24661310,24662660,24666815,24669123,24670120;24660719,24661310,24662660,24666815,24669123,24670120,24670276;24660719,24661310,24662660,24663183,24666815,24669123,24670120	24660799,24661396,24662804,24666925,24669587,24670315;24660799,24661396,24662804,24666925,24669587,24670273,24670315;24660799,24661396,24662804,24663224,24666925,24669587,24670315	1085;1083;1127	hsa-SRRM1_0020	2	3	NA	NA	2	3	1	2	1	2	NA	2		109	117	NA	NA	115	77	76	96	141	78	NA	135		0.0168419	0.0228552	NA	NA	0.0167581	0.0267201	0.00796246	0.0155845	0.00761681
chr1 : 24662660 | 24670315	chr1	24662660	24670315	+	+	exonic	+	ENSG00000133226.17	SRRM1	isExon-isExon	24662660,24666815,24669123,24670120;24662660,24663183,24666815,24669123,24670120;24662660,24666815,24669123,24670120,24670276	24662804,24666925,24669587,24670315;24662804,24663224,24666925,24669587,24670315;24662804,24666925,24669587,24670273,24670315	917;959;915	hsa-SRRM1_0022	4	2	2	2	2	2	5	4	3	4	5	4		42	35	52	34	43	25	27	33	30	26	22	41		0.0336837	0.0152368	0.0135696	0.0204764	0.0167581	0.0178134	0.0398123	0.031169	0.0228504
chr1 : 25225002 | 25228235	chr1	25225002	25228235	+	+	exonic	-	ENSG00000117614.10	SYF2	isExon-isExon	2.5225e+23	2.52251e+23	308	hsa-SYF2_0002	NA	3	NA	10	4	4	9	4	NA	4	5	4		NA	210	NA	191	266	218	168	244	NA	171	230	359		NA	0.0228552	NA	0.102382	0.0335161	0.0356268	0.0716621	0.031169	NA
chr1 : 25227442 | 25228235	chr1	25227442	25228235	+	+	exonic	-	ENSG00000117614.10	SYF2	isExon-isExon	2522744225228110	2522753225228230	209	hsa-SYF2_0001	12	12	NA	26	15	15	25	5	NA	7	18	30		123	146	NA	166	180	147	141	168	NA	100	129	291		0.101051	0.0914207	NA	0.266193	0.125686	0.1336	0.199061	0.0389612	NA
chr1 : 25227442 | 25229123	chr1	25227442	25229123	+	NA	exonic	-	ENSG00000117614.10	SYF2	isExon-isExon	2.52274e+23	2.52275e+23	335	hsa-SYF2_0013	3	NA	NA	7	NA	NA	NA	3	NA	2	NA	NA		173	NA	NA	235	NA	NA	NA	217	NA	159	NA	NA		0.0252628	NA	NA	0.0716673	NA	NA	NA	0.0233767	NA
chr1 : 25242374 | 25243633	chr1	25242374	25243633	+	+	exon	-	ENSG00000117616.18	RSRP1	inExon-isExon	25242374,25243550;25242374,25242539,25243550;25242374,25242539,25243550	25242705,25243633;25242413,25242705,25243633;25242426,25242705,25243633	416;291;304	hsa-RSRP1_0004	15	19	3	25	22	18	27	23	NA	15	13	23		337	481	395	367	471	403	279	473	NA	316	400	768		0.126314	0.144749	0.0203545	0.255955	0.184339	0.160321	0.214986	0.179222	NA
chr1 : 25242374 | 25244224	chr1	25242374	25244224	+	NA	exon	-	ENSG00000117616.18	RSRP1	inExon-isExon	2524237425243550	2524270525244220	1007	hsa-RSRP1_0040	NA	NA	NA	NA	NA	2	1	1	NA	1	NA	NA		NA	NA	NA	NA	NA	385	300	437	NA	288	NA	NA		NA	NA	NA	NA	NA	0.0178134	0.00796246	0.00779224	NA
chr1 : 25242374 | 25244498	chr1	25242374	25244498	+	NA	exon	-	ENSG00000117616.18	RSRP1	inExon-isExon	25242374,25242539,25243550,25244454;25242374,25243550,25244454;25242374,25243550,25244454	25242413,25242705,25243633,25244498;25242705,25243633,25244498;25242705,25244224,25244498	336;461;1052	hsa-RSRP1_0005	3	NA	NA	8	NA	4	4	4	NA	NA	NA	NA		206	NA	NA	205	NA	224	185	297	NA	NA	NA	NA		0.0252628	NA	NA	0.0819055	NA	0.0356268	0.0318498	0.031169	NA
chr1 : 25300946 | 25301686	chr1	25300946	25301686	+	+	exonic	+	ENSG00000187010.21	RHD	isExon-isExon	2530094625301520	2530109325301680	315	hsa-RHD_0001	2	7	NA	14	3	5	20	NA	NA	5	5	NA		16	30	NA	17	19	22	51	NA	NA	28	24	NA		0.0168419	0.0533288	NA	0.143335	0.0251371	0.0445335	0.159249	NA	NA
chr1 : 25321889 | 25329215	chr1	25321889	25329215	+	NA	exon	+	ENSG00000187010.21	RHD	isExon-inExon	2532188925328890	2532196225329210	392	hsa-RHD_0002	1	4	NA	NA	NA	3	NA	NA	NA	NA	NA	NA		16	60	NA	NA	NA	21	NA	NA	NA	NA	NA	NA		0.00842093	0.0304736	NA	NA	NA	0.0267201	NA	NA	NA
chr1 : 25321889 | 25356853	chr1	25321889	25356853	+	NA	mix;mix;mix;mix;mix;mix;mix	+	ENSG00000183726.11;ENSG00000187010.21;ENSG00000183726.11;ENSG00000183726.11;ENSG00000183726.11;ENSG00000187010.21;ENSG00000183726.11	TMEM50A;RHD;TMEM50A;TMEM50A;TMEM50A;RHD;TMEM50A	intergenic-isExon;isExon-intergenic;intergenic-isExon;intergenic-isExon;intergenic-isExon;isExon-intergenic;intergenic-isExon	25321889,25351626,25352882,25356793;25321889,25321889;25321889,25340474,25342961,25351626,25352882,25356793;25321889,25340474,25342961,25351626,25352882,25356793;25321889,25340474,25351626,25352882,25356793;25321889,25328898;25321889,25340474,25342961,25351626,25356793	25338456,25351693,25352974,25356853;25356853,25321900;25338456,25340579,25343073,25351693,25352974,25356853;25338817,25340579,25343073,25351693,25352974,25356853;25338456,25340579,25351693,25352974,25356853;25321962,25356853;25338456,25340579,25343073,25351693,25356853	16790;34977;17009;17370;16896;28030;16916	NA	NA	NA	NA	3	2	NA	1	NA	1	NA	NA	7		NA	NA	NA	256	291	NA	239	NA	201	NA	NA	480		NA	NA	NA	0.0307145	0.0167581	NA	0.00796246	NA	0.00761681
chr1 : 25340474 | 25343073	chr1	25340474	25343073	+	+	exonic	+	ENSG00000183726.11	TMEM50A	isExon-isExon	2534047425342960	2534057925343070	219	hsa-TMEM50A_0003	6	6	NA	5	8	9	13	NA	NA	4	NA	9		328	399	NA	470	489	439	496	NA	NA	452	NA	705		0.0505256	0.0457104	NA	0.0511909	0.0670323	0.0801603	0.103512	NA	NA
chr1 : 25340474 | 25351693	chr1	25340474	25351693	+	+	exonic	+	ENSG00000183726.11	TMEM50A	isExon-isExon	25340474,25342961,25351626;25340474,25351626	25340579,25343073,25351693;25340579,25351693	287;174	hsa-TMEM50A_0007	14	16	6	22	14	17	32	33	1	10	19	9		326	347	413	419	480	436	500	428	375	426	401	622		0.117893	0.121894	0.0407089	0.22524	0.117306	0.151414	0.254799	0.257144	0.00761681
chr1 : 25340474 | 25352974	chr1	25340474	25352974	+	NA	exonic	+	ENSG00000183726.11	TMEM50A	isExon-isExon	25340474,25351626,25352882;25340474,25342961,25351626,25352882	25340579,25351693,25352974;25340579,25343073,25351693,25352974	267;380	hsa-TMEM50A_0001	2	NA	NA	NA	2	NA	NA	NA	2	NA	NA	6		289	NA	NA	NA	515	NA	NA	NA	397	NA	NA	721		0.0168419	NA	NA	NA	0.0167581	NA	NA	NA	0.0152336
chr1 : 25340474 | 25356853	chr1	25340474	25356853	+	+	exonic	+	ENSG00000183726.11	TMEM50A	isExon-isExon	25340474,25342961,25351626,25356793;25340474,25342961,25351626,25352882,25356793;25340474,25351626,25352882,25356793	25340579,25343073,25351693,25356853;25340579,25343073,25351693,25352974,25356853;25340579,25351693,25352974,25356853	348;441;328	hsa-TMEM50A_0002	19	46	NA	61	64	31	49	20	12	17	15	43		311	390	NA	438	487	408	461	432	368	381	453	728		0.159998	0.350446	NA	0.624529	0.536258	0.276108	0.39016	0.155845	0.0914017
chr1 : 25340474 | 25360743	chr1	25340474	25360743	+	+	exon	+	ENSG00000183726.11	TMEM50A	isExon-inExon	25340474,25342961,25351626,25352882,25356793,25360660;25340474,25342961,25351626,25356793,25360660;25340474,25351626,25352882,25356793,25360660	25340579,25343073,25351693,25352974,25356853,25360743;25340579,25343073,25351693,25356853,25360743;25340579,25351693,25352974,25356853,25360743	525;432;412	hsa-TMEM50A_0009	14	17	NA	32	21	10	39	16	13	15	9	20		415	463	NA	510	579	522	545	549	485	477	535	909		0.117893	0.129513	NA	0.327622	0.17596	0.089067	0.310536	0.124676	0.0990186
chr1 : 25342961 | 25351693	chr1	25342961	25351693	+	NA	exonic	+	ENSG00000183726.11	TMEM50A	isExon-isExon	2534296125351620	2534307325351690	181	hsa-TMEM50A_0006	NA	1	NA	NA	NA	1	NA	NA	NA	2	NA	1		NA	376	NA	NA	NA	422	NA	NA	NA	377	NA	577		NA	0.00761839	NA	NA	NA	0.0089067	NA	NA	NA
chr1 : 25351626 | 25352974	chr1	25351626	25352974	+	+	exonic	+	ENSG00000183726.11	TMEM50A	isExon-isExon	2535162625352880	2535169325352970	161	hsa-TMEM50A_0005	4	5	NA	8	3	6	6	3	3	12	8	16		345	517	NA	588	613	538	541	609	457	453	504	894		0.0336837	0.038092	NA	0.0819055	0.0251371	0.0534402	0.0477748	0.0233767	0.0228504
chr1 : 25351626 | 25356853	chr1	25351626	25356853	+	+	exonic	+	ENSG00000183726.11	TMEM50A	isExon-isExon	25351626,25356793;25351626,25352882,25356793	25351693,25356853;25351693,25352974,25356853	129;222	hsa-TMEM50A_0004	2	11	1	18	15	7	13	13	NA	NA	15	12		379	500	477	558	596	531	551	562	NA	NA	540	914		0.0168419	0.0838023	0.00678482	0.184287	0.125686	0.0623469	0.103512	0.101299	NA
chr1 : 25362404 | 25370540	chr1	25362404	25370540	+	NA	exon	-	ENSG00000188672.19	RHCE	inExon-isExon	2536240425370460	2536255325370540	224	hsa-RHCE_0003	NA	NA	NA	NA	2	1	3	NA	NA	NA	NA	NA		NA	NA	NA	NA	5	10	16	NA	NA	NA	NA	NA		NA	NA	NA	NA	0.0167581	0.0089067	0.0238874	NA	NA
chr1 : 25390749 | 25392141	chr1	25390749	25392141	+	NA	exonic	-	ENSG00000188672.19	RHCE	isExon-isExon	2539074925391990	2539091525392140	315	NA	NA	NA	NA	1	NA	NA	4	NA	NA	NA	NA	1		NA	NA	NA	6	NA	NA	6	NA	NA	NA	NA	12		NA	NA	NA	0.0102382	NA	NA	0.0318498	NA	NA
chr1 : 25446762 | 25454382	chr1	25446762	25454382	+	+	exonic	+	ENSG00000204178.11	MACO1	isExon-isExon	2.54468e+23	2.54469e+23	393	hsa-TMEM57_0004	3	4	2	6	7	5	8	5	NA	NA	15	9		50	76	84	83	68	90	59	67	NA	NA	61	82		0.0252628	0.0304736	0.0135696	0.0614291	0.0586532	0.0445335	0.0636997	0.0389612	NA
chr1 : 25446762 | 25456831	chr1	25446762	25456831	+	+	exonic	+	ENSG00000204178.11	MACO1	isExon-isExon	2.54468e+31	2.54469e+31	572	hsa-TMEM57_0006	5	6	NA	7	5	5	4	4	3	4	NA	4		56	62	NA	63	62	88	46	75	107	51	NA	71		0.0421046	0.0457104	NA	0.0716673	0.0418952	0.0445335	0.0318498	0.031169	0.0228504
chr1 : 25446762 | 25458892	chr1	25446762	25458892	+	+	exonic	+	ENSG00000204178.11	MACO1	isExon-isExon	2.54468e+39	2.54469e+39	1074	hsa-TMEM57_0001	4	7	6	9	4	9	12	10	4	4	9	7		36	60	78	51	53	67	50	60	87	41	50	68		0.0336837	0.0533288	0.0407089	0.0921436	0.0335161	0.0801603	0.0955495	0.0779224	0.0304672
chr1 : 25448808 | 25454382	chr1	25448808	25454382	+	NA	exonic	+	ENSG00000204178.11	MACO1	isExon-isExon	2544880825454250	2544893425454380	251	hsa-TMEM57_0010	1	NA	NA	NA	NA	NA	NA	NA	NA	NA	3	4		82	NA	NA	NA	NA	NA	NA	NA	NA	NA	66	120		0.00842093	NA	NA	NA	NA	NA	NA	NA	NA
chr1 : 25448808 | 25456831	chr1	25448808	25456831	+	+	exonic	+	ENSG00000204178.11	MACO1	isExon-isExon	2.54488e+23	2.54489e+23	430	hsa-TMEM57_0009	10	5	8	16	8	13	3	9	4	2	7	8		91	88	111	89	80	102	68	99	129	46	62	109		0.0842093	0.038092	0.0542786	0.163811	0.0670323	0.115787	0.0238874	0.0701302	0.0304672
chr1 : 25448808 | 25458892	chr1	25448808	25458892	+	+	exonic	+	ENSG00000204178.11	MACO1	isExon-isExon	2.54488e+31	2.54489e+31	932	hsa-TMEM57_0002	5	4	7	14	1	8	6	6	2	2	11	8		71	86	99	77	71	81	72	84	109	36	57	106		0.0421046	0.0304736	0.0474937	0.143335	0.00837903	0.0712536	0.0477748	0.0467534	0.0152336
chr1 : 25448808 | 25485795	chr1	25448808	25485795	+	NA	exonic	+	ENSG00000204178.11	MACO1	isExon-isExon	25448808,25454259,25484116,25485613;25448808,25454259,25456653,25458391,25484127,25485613;25448808,25454259,25456653,25458391,25484116,25485613	25448934,25454382,25484274,25485795;25448934,25454382,25456831,25458892,25484274,25485795;25448934,25454382,25456831,25458892,25484274,25485795	593;1263;1274	hsa-TMEM57_0016	NA	1	NA	NA	NA	1	1	1	1	NA	1	NA		NA	70	NA	NA	NA	70	62	64	89	NA	50	NA		NA	0.00761839	NA	NA	NA	0.0089067	0.00796246	0.00779224	0.00761681
chr1 : 25454259 | 25456831	chr1	25454259	25456831	+	NA	exonic	+	ENSG00000204178.11	MACO1	isExon-isExon	2545425925456650	2545438225456830	303	hsa-TMEM57_0019	2	NA	NA	6	NA	2	3	NA	NA	NA	2	NA		84	NA	NA	113	NA	115	79	NA	NA	NA	86	NA		0.0168419	NA	NA	0.0614291	NA	0.0178134	0.0238874	NA	NA
chr1 : 25454259 | 25458892	chr1	25454259	25458892	+	+	exonic	+	ENSG00000204178.11	MACO1	isExon-isExon	2.54543e+23	2.54544e+23	805	hsa-TMEM57_0008	5	4	NA	8	4	9	4	6	NA	4	2	3		64	79	NA	101	93	94	83	112	NA	54	82	123		0.0421046	0.0304736	NA	0.0819055	0.0335161	0.0801603	0.0318498	0.0467534	NA
chr1 : 25458391 | 25458892	chr1	25458391	25458892	+	+	exonic	+	ENSG00000204178.11	MACO1	isExon-isExon	2545839125458390	2545889225458890	1004	hsa-TMEM57_0011	7	7	2	NA	4	5	8	9	1	2	3	9		70	75	111	NA	76	98	68	88	121	46	58	108		0.0589465	0.0533288	0.0135696	NA	0.0335161	0.0445335	0.0636997	0.0701302	0.00761681
chr1 : 25458391 | 25473894	chr1	25458391	25473894	+	NA	mix	+	ENSG00000204178.11	MACO1	isExon-intronic	25458391,25458391;25458391,25458391	25473894,25458783;25473894,25458892	15897;16006	hsa-TMEM57_0020	3	NA	NA	NA	1	1	2	NA	NA	NA	NA	1		47	NA	NA	NA	47	70	36	NA	NA	NA	NA	69		0.0252628	NA	NA	NA	0.00837903	0.0089067	0.0159249	NA	NA
chr1 : 25458391 | 25484274	chr1	25458391	25484274	+	NA	exonic	+	ENSG00000204178.11	MACO1	isExon-isExon	25458391,25484116;25458391,25484127	25458892,25484274;25458892,25484274	661;650	hsa-TMEM57_0017	NA	1	NA	3	NA	NA	NA	2	NA	NA	NA	NA		NA	86	NA	95	NA	NA	NA	91	NA	NA	NA	NA		NA	0.00761839	NA	0.0307145	NA	NA	NA	0.0155845	NA
chr1 : 25553922 | 25557267	chr1	25553922	25557267	+	NA	exonic	+	ENSG00000157978.12	LDLRAP1	isExon-isExon	2.55539e+23	2.55541e+23	371	hsa-LDLRAP1_0001	1	NA	NA	NA	1	2	NA	NA	NA	1	NA	1		80	NA	NA	NA	75	79	NA	NA	NA	63	NA	138		0.00842093	NA	NA	NA	0.00837903	0.0178134	NA	NA	NA
chr1 : 26257597 | 26259802	chr1	26257597	26259802	+	+	exonic	+	ENSG00000130695.16	CEP85	isExon-isExon	2.62576e+23	2.62577e+23	438	hsa-CEP85_0006	11	12	5	15	6	19	41	30	2	5	21	11		16	19	28	17	14	21	18	22	16	13	10	11		0.0926302	0.0914207	0.0339241	0.153573	0.0502742	0.169227	0.326461	0.233767	0.0152336
chr1 : 26268483 | 26269614	chr1	26268483	26269614	+	+	exonic	+	ENSG00000130695.16	CEP85	isExon-isExon	2626848326269460	2626863526269610	308	hsa-CEP85_0003	54	62	27	83	38	76	147	88	15	52	40	58		29	29	26	33	31	54	43	30	33	24	17	27		0.45473	0.47234	0.18319	0.849769	0.318403	0.676909	1.17048	0.685717	0.114252
chr1 : 26268483 | 26272071	chr1	26268483	26272071	+	NA	exonic	+	ENSG00000130695.16	CEP85	isExon-isExon	2.62685e+31	2.62686e+31	453	hsa-CEP85_0001	NA	1	NA	NA	NA	NA	3	3	NA	NA	NA	NA		NA	22	NA	NA	NA	NA	16	24	NA	NA	NA	NA		NA	0.00761839	NA	NA	NA	NA	0.0238874	0.0233767	NA
chr1 : 26444811 | 26463433	chr1	26444811	26463433	+	NA	mix	-	ENSG00000225891.2	DHDDS-AS1	intergenic-isExon	2644481126463370	2646287026463430	18118	hsa-DHDDS_0011	NA	2	NA	NA	4	2	2	3	NA	NA	NA	NA		NA	9	NA	NA	11	3	12	6	NA	NA	NA	NA		NA	0.0152368	NA	NA	0.0335161	0.0178134	0.0159249	0.0233767	NA
chr1 : 26446316 | 26447660	chr1	26446316	26447660	+	+	exonic	+	ENSG00000117682.17	DHDDS	isExon-isExon	2644631626447550	2644643226447660	219	hsa-DHDDS_0004	10	8	6	20	5	11	25	6	2	5	13	3		24	27	49	21	29	28	34	27	45	29	40	34		0.0842093	0.0609472	0.0407089	0.204764	0.0418952	0.0979737	0.199061	0.0467534	0.0152336
chr1 : 26453609 | 26463433	chr1	26453609	26463433	+	+	mix	-	ENSG00000225891.2	DHDDS-AS1	intergenic-isExon	2645360926463370	2646287026463430	9320	hsa-DHDDS_0010	4	2	1	2	NA	3	NA	NA	NA	6	NA	2		19	16	13	13	NA	5	NA	NA	NA	17	NA	13		0.0336837	0.0152368	0.00678482	0.0204764	NA	0.0267201	NA	NA	NA
chr1 : 26454947 | 26463433	chr1	26454947	26463433	+	NA	mix	-	ENSG00000225891.2	DHDDS-AS1	intergenic-isExon	2645494726463370	2646287026463430	7982	hsa-DHDDS_0013	NA	NA	NA	NA	1	NA	2	6	NA	NA	NA	2		NA	NA	NA	NA	14	NA	15	14	NA	NA	NA	13		NA	NA	NA	NA	0.00837903	NA	0.0159249	0.0467534	NA
chr1 : 26457167 | 26463433	chr1	26457167	26463433	+	NA	mix	-	ENSG00000225891.2	DHDDS-AS1	intergenic-isExon	2645716726463370	2646287026463430	5762	hsa-DHDDS_0009	NA	2	NA	4	1	4	2	NA	NA	4	4	2		NA	15	NA	15	16	8	9	NA	NA	11	9	19		NA	0.0152368	NA	0.0409527	0.00837903	0.0356268	0.0159249	NA	NA
chr1 : 26457791 | 26460144	chr1	26457791	26460144	+	NA	exonic	+	ENSG00000117682.17	DHDDS	isExon-isExon	2645779126460030	2645790526460140	223	hsa-DHDDS_0006	NA	NA	NA	NA	NA	1	NA	2	NA	1	1	2		NA	NA	NA	NA	NA	27	NA	48	NA	26	36	50		NA	NA	NA	NA	NA	0.0089067	NA	0.0155845	NA
chr1 : 26460028 | 26463433	chr1	26460028	26463433	+	NA	mix	-	ENSG00000225891.2	DHDDS-AS1	intergenic-isExon	2646002826463370	2646287026463430	2901	hsa-DHDDS_0018	NA	NA	NA	NA	NA	3	NA	1	NA	NA	NA	2		NA	NA	NA	NA	NA	17	NA	28	NA	NA	NA	29		NA	NA	NA	NA	NA	0.0267201	NA	0.00779224	NA
chr1 : 26462669 | 26463433	chr1	26462669	26463433	+	NA	mix	-	ENSG00000225891.2	DHDDS-AS1	intergenic-isExon	2646266926463370	2646287026463430	260	hsa-DHDDS_0015	NA	1	1	NA	2	NA	NA	1	1	NA	1	NA		NA	19	16	NA	15	NA	NA	10	12	NA	17	NA		NA	0.00761839	0.00678482	NA	0.0167581	NA	NA	0.00779224	0.00761681
chr1 : 26729651 | 26732792	chr1	26729651	26732792	+	+	exonic	+	ENSG00000117713.20	ARID1A	isExon-isExon	2.67297e+23	2.67299e+23	783	hsa-ARID1A_0001	40	42	95	59	46	51	72	71	67	65	46	66		170	164	288	155	207	122	148	166	281	107	174	223		0.336837	0.319973	0.644558	0.604053	0.385436	0.454242	0.573297	0.553249	0.510326
chr1 : 26729651 | 26734273	chr1	26729651	26734273	+	NA	mix	+	ENSG00000117713.20	ARID1A	isExon-intronic	26729651,26731152,26732676;26729651,26731152	26729863,26731604,26734273;26729863,26734273	2264;3335	hsa-ARID1A_0007	1	NA	1	NA	2	NA	NA	4	2	NA	NA	1		101	NA	163	NA	113	NA	NA	106	161	NA	NA	145		0.00842093	NA	0.00678482	NA	0.0167581	NA	NA	0.031169	0.0152336
chr1 : 26760856 | 26763285	chr1	26760856	26763285	+	NA	exonic	+	ENSG00000117713.20	ARID1A	isExon-isExon	26760856,26761384,26762152,26762973,26763178,26763209;26760856,26761384,26762152,26762973	26761096,26761473,26762319,26763175,26763207,26763285;26761096,26761473,26762319,26763285	809;812	hsa-ARID1A_0002	NA	1	2	1	NA	NA	2	3	1	NA	NA	3		NA	191	347	156	NA	NA	163	235	343	NA	NA	274		NA	0.00761839	0.0135696	0.0102382	NA	NA	0.0159249	0.0233767	0.00761681
chr1 : 26941457 | 26941818	chr1	26941457	26941818	+	+	exonic	+	ENSG00000090273.14	NUDC	isExon-isExon	2694145726941750	2694166026941810	270	hsa-NUDC_0005	3	4	2	12	NA	8	10	9	1	4	11	10		47	37	80	66	NA	46	24	28	57	27	36	67		0.0252628	0.0304736	0.0135696	0.122858	NA	0.0712536	0.0796246	0.0701302	0.00761681
chr1 : 26942660 | 26943065	chr1	26942660	26943065	+	NA	exonic	+	ENSG00000090273.14	NUDC	isExon-isExon	2694266026942870	2694277626943060	312	hsa-NUDC_0004	NA	2	NA	NA	NA	NA	4	NA	2	NA	NA	11		NA	35	NA	NA	NA	NA	33	NA	45	NA	NA	57		NA	0.0152368	NA	NA	NA	NA	0.0318498	NA	0.0152336
chr1 : 27105885 | 27109777	chr1	27105885	27109777	+	+	exonic	-	ENSG00000090020.11	SLC9A1	isExon-isExon	2.71059e+23	2.71061e+23	672	hsa-SLC9A1_0002	1	4	2	7	1	9	4	10	4	8	1	4		57	56	93	48	63	41	40	64	77	52	61	89		0.00842093	0.0304736	0.0135696	0.0716673	0.00837903	0.0801603	0.0318498	0.0779224	0.0304672
chr1 : 27412572 | 27428933	chr1	27412572	27428933	+	NA	exonic	-	ENSG00000158195.11	WASF2	isExon-isExon	2.74126e+47	2.74127e+47	867	hsa-WASF2_0014	3	NA	NA	NA	NA	NA	NA	NA	NA	NA	2	NA		209	NA	NA	NA	NA	NA	NA	NA	NA	NA	169	NA		0.0252628	NA	NA	NA	NA	NA	NA	NA	NA
chr1 : 27412572 | 27444718	chr1	27412572	27444718	+	NA	mix	-	ENSG00000158195.11	WASF2	isExon-intronic	2.74126e+47	2.74127e+47	16652	NA	NA	NA	NA	NA	NA	NA	6	NA	1	NA	NA	NA		NA	NA	NA	NA	NA	NA	39	NA	52	NA	NA	NA		NA	NA	NA	NA	NA	NA	0.0477748	NA	0.00761681
chr1 : 27414833 | 27428933	chr1	27414833	27428933	+	+	exonic	-	ENSG00000158195.11	WASF2	isExon-isExon	2.74148e+39	2.7415e+39	711	hsa-WASF2_0003	4	13	2	10	1	4	5	7	5	8	6	3		238	214	368	228	157	178	256	295	333	347	235	287		0.0336837	0.0990391	0.0135696	0.102382	0.00837903	0.0356268	0.0398123	0.0545457	0.0380841
chr1 : 27415985 | 27428933	chr1	27415985	27428933	+	NA	exonic	-	ENSG00000158195.11	WASF2	isExon-isExon	2.7416e+31	2.74161e+31	580	hsa-WASF2_0005	NA	NA	NA	1	NA	NA	4	1	NA	NA	2	NA		NA	NA	NA	186	NA	NA	206	244	NA	NA	169	NA		NA	NA	NA	0.0102382	NA	NA	0.0318498	0.00779224	NA
chr1 : 27418269 | 27428933	chr1	27418269	27428933	+	+	exonic	-	ENSG00000158195.11	WASF2	isExon-isExon	2.74183e+23	2.74184e+23	462	hsa-WASF2_0001	1	4	5	8	3	6	NA	4	NA	NA	4	3		193	172	288	176	109	131	NA	234	NA	NA	162	203		0.00842093	0.0304736	0.0339241	0.0819055	0.0251371	0.0534402	NA	0.031169	NA
chr1 : 27621559 | 27623929	chr1	27621559	27623929	+	NA	exonic	-	ENSG00000000938.13	FGR	isExon-isExon	2.76216e+23	2.76217e+23	441	NA	NA	NA	2	NA	2	1	NA	NA	NA	NA	NA	NA		NA	NA	1098	NA	783	782	NA	NA	NA	NA	NA	NA		NA	NA	0.0135696	NA	0.0167581	0.0089067	NA	NA	NA
chr1 : 27744654 | 27755330	chr1	27744654	27755330	+	NA	exonic	+	ENSG00000009780.16	FAM76A	isExon-isExon	27744654,27749068,27755195;27744654,27755195	27744811,27749154,27755330;27744811,27755330	381;294	hsa-FAM76A_0002	NA	3	NA	NA	NA	NA	NA	NA	NA	NA	NA	3		NA	28	NA	NA	NA	NA	NA	NA	NA	NA	NA	33		NA	0.0228552	NA	NA	NA	NA	NA	NA	NA
chr1 : 27749068 | 27755330	chr1	27749068	27755330	+	+	exonic	+	ENSG00000009780.16	FAM76A	isExon-isExon	2774906827755190	2774915427755330	223	hsa-FAM76A_0004	1	NA	NA	NA	3	6	4	4	NA	3	2	3		28	NA	NA	NA	37	31	33	39	NA	14	35	43		0.00842093	NA	NA	NA	0.0251371	0.0534402	0.0318498	0.031169	NA
chr1 : 27755195 | 27759627	chr1	27755195	27759627	+	NA	exonic	+	ENSG00000009780.16	FAM76A	isExon-isExon	2775519527759520	2775533027759620	238	hsa-FAM76A_0008	NA	NA	1	1	NA	1	2	NA	NA	1	1	NA		NA	NA	31	39	NA	32	39	NA	NA	26	29	NA		NA	NA	0.00678482	0.0102382	NA	0.0089067	0.0159249	NA	NA
chr1 : 27789562 | 27793632	chr1	27789562	27793632	+	+	exonic	+	ENSG00000117758.14	STX12	isExon-isExon	2778956227793530	2778963127793630	170	hsa-STX12_0001	9	20	NA	20	15	28	20	26	4	17	20	19		90	63	NA	86	95	101	69	59	85	56	57	91		0.0757883	0.152368	NA	0.204764	0.125686	0.249388	0.159249	0.202598	0.0304672
chr1 : 27789562 | 27801815	chr1	27789562	27801815	+	NA	exonic	+	ENSG00000117758.14	STX12	isExon-isExon	2.77896e+23	2.77896e+23	308	hsa-STX12_0004	NA	NA	2	1	NA	NA	1	NA	NA	NA	1	1		NA	NA	88	69	NA	NA	54	NA	NA	NA	55	92		NA	NA	0.0135696	0.0102382	NA	NA	0.00796246	NA	NA
chr1 : 27789562 | 27812268	chr1	27789562	27812268	+	NA	exonic	+	ENSG00000117758.14	STX12	isExon-isExon	27789562,27793533,27801678,27810246,27811992,27812163;27789562,27793533,27801678,27810246,27812163	27789631,27793632,27801815,27810289,27812060,27812268;27789631,27793632,27801815,27810289,27812268	527;458	hsa-STX12_0002	NA	1	NA	1	1	NA	2	NA	NA	NA	NA	NA		NA	45	NA	57	70	NA	52	NA	NA	NA	NA	NA		NA	0.00761839	NA	0.0102382	0.00837903	NA	0.0159249	NA	NA
chr1 : 27810246 | 27812268	chr1	27810246	27812268	+	NA	exonic	+	ENSG00000117758.14	STX12	isExon-isExon	27810246,27811992,27812163;27810246,27812163	27810289,27812060,27812268;27810289,27812268	219;150	hsa-STX12_0008	2	2	NA	NA	1	2	NA	NA	NA	NA	NA	NA		69	49	NA	NA	60	48	NA	NA	NA	NA	NA	NA		0.0168419	0.0152368	NA	NA	0.00837903	0.0178134	NA	NA	NA
chr1 : 27838699 | 27843330	chr1	27838699	27843330	+	+	exonic	+	ENSG00000117751.18	PPP1R8	isExon-isExon	27838699,27843186;27838699,27841014,27843186	27838852,27843330;27838852,27841234,27843330	299;520	hsa-PPP1R8_0001	4	4	1	4	2	3	11	3	NA	3	3	2		24	25	33	29	40	14	24	16	NA	13	21	28		0.0336837	0.0304736	0.00678482	0.0409527	0.0167581	0.0267201	0.087587	0.0233767	NA
chr1 : 27841014 | 27843330	chr1	27841014	27843330	+	NA	exonic	+	ENSG00000117751.18	PPP1R8	isExon-isExon	2784101427843180	2784123427843330	366	hsa-PPP1R8_0004	1	NA	NA	1	NA	NA	2	1	1	NA	3	NA		30	NA	NA	19	NA	NA	36	32	34	NA	25	NA		0.00842093	NA	NA	0.0102382	NA	NA	0.0159249	0.00779224	0.00761681
chr1 : 27874146 | 27874663	chr1	27874146	27874663	+	NA	intronic	+	ENSG00000130775.16	THEMIS2	intronic	27874146	27874663	518	hsa-THEMIS2_0001	3	6	NA	2	NA	2	NA	4	NA	NA	7	4		49	63	NA	15	NA	48	NA	39	NA	NA	45	43		0.0252628	0.0457104	NA	0.0204764	NA	0.0178134	NA	0.031169	NA
chr1 : 28004336 | 28017239	chr1	28004336	28017239	+	NA	exonic	-	ENSG00000158161.16	EYA3	isExon-isExon	28004336,28010947,28013111,28017154;28004336,28010947,28013111,28017154	28004419,28011083,28013294,28017239;28004419,28011086,28013294,28017239	491;494	hsa-EYA3_0017	NA	NA	NA	NA	NA	4	2	2	NA	NA	NA	1		NA	NA	NA	NA	NA	45	44	38	NA	NA	NA	82		NA	NA	NA	NA	NA	0.0356268	0.0159249	0.0155845	NA
chr1 : 28010947 | 28017239	chr1	28010947	28017239	+	+	exonic	-	ENSG00000158161.16	EYA3	isExon-isExon	28010947,28013111,28017154;28010947,28013111,28017154	28011086,28013294,28017239;28011083,28013294,28017239	410;407	hsa-EYA3_0003	7	8	NA	9	7	11	13	8	4	3	6	5		59	70	NA	47	56	45	52	61	62	30	59	91		0.0589465	0.0609472	NA	0.0921436	0.0586532	0.0979737	0.103512	0.0623379	0.0304672
chr1 : 28011306 | 28011711	chr1	28011306	28011711	+	NA	intronic	-	ENSG00000158161.16	EYA3	intronic	28011306	28011711	406	hsa-EYA3_0028	NA	2	1	NA	1	1	NA	NA	NA	NA	1	NA		NA	8	7	NA	4	5	NA	NA	NA	NA	5	NA		NA	0.0152368	0.00678482	NA	0.00837903	0.0089067	NA	NA	NA
chr1 : 28011306 | 28012150	chr1	28011306	28012150	+	+	intronic	-	ENSG00000158161.16	EYA3	intronic	28011306	28012150	845	hsa-EYA3_0042	NA	NA	NA	1	NA	1	4	1	1	NA	2	1		NA	NA	NA	1	NA	2	6	7	2	NA	5	10		NA	NA	NA	0.0102382	NA	0.0089067	0.0318498	0.00779224	0.00761681
chr1 : 28027789 | 28035680	chr1	28027789	28035680	+	NA	exonic	-	ENSG00000158161.16	EYA3	isExon-isExon	2802778928035540	2802792628035680	275	hsa-EYA3_0023	1	1	NA	4	NA	1	1	NA	NA	NA	NA	1		159	146	NA	168	NA	174	205	NA	NA	NA	NA	214		0.00842093	0.00761839	NA	0.0409527	NA	0.0089067	0.00796246	NA	NA
chr1 : 28027789 | 28038905	chr1	28027789	28038905	+	NA	exonic	-	ENSG00000158161.16	EYA3	isExon-isExon	2.80278e+23	2.80279e+23	342	hsa-EYA3_0018	8	NA	1	2	NA	NA	3	4	NA	NA	1	1		178	NA	149	203	NA	NA	238	209	NA	NA	180	244		0.0673674	NA	0.00678482	0.0204764	NA	NA	0.0238874	0.031169	NA
chr1 : 28027789 | 28042650	chr1	28027789	28042650	+	+	exonic	-	ENSG00000158161.16	EYA3	isExon-isExon	2.80278e+31	2.80279e+31	422	hsa-EYA3_0014	8	4	6	16	12	9	10	9	4	13	5	23		131	125	100	115	104	141	141	149	68	75	110	152		0.0673674	0.0304736	0.0407089	0.163811	0.100548	0.0801603	0.0796246	0.0701302	0.0304672
chr1 : 28027789 | 28048426	chr1	28027789	28048426	+	+	exonic	-	ENSG00000158161.16	EYA3	isExon-isExon	28027789,28035544,28038839,28048383;28027789,28035544,28038839,28042571,28048383	28027926,28035680,28038905,28048426;28027926,28035680,28038905,28042650,28048426	386;466	hsa-EYA3_0002	7	5	6	3	7	7	11	8	1	2	9	7		84	77	83	78	89	98	119	100	57	62	81	131		0.0589465	0.038092	0.0407089	0.0307145	0.0586532	0.0623469	0.087587	0.0623379	0.00761681
chr1 : 28027789 | 28058094	chr1	28027789	28058094	+	+	exonic	-	ENSG00000158161.16	EYA3	isExon-isExon	28027789,28035544,28038839,28042571,28048383,28057994;28027789,28035544,28038839,28048383,28057994	28027926,28035680,28038905,28042650,28048426,28058094;28027926,28035680,28038905,28048426,28058094	567;487	hsa-EYA3_0004	2	2	NA	2	1	1	NA	3	1	1	2	3		54	50	NA	37	45	36	NA	48	42	22	34	88		0.0168419	0.0152368	NA	0.0204764	0.00837903	0.0089067	NA	0.0233767	0.00761681
chr1 : 28032349 | 28035680	chr1	28032349	28035680	+	NA	mix	-	ENSG00000158161.16	EYA3	intronic-isExon	2803234928032340	2803568028035680	6664	hsa-EYA3_0038	2	2	NA	3	NA	2	NA	NA	NA	NA	1	5		150	136	NA	163	NA	169	NA	NA	NA	NA	161	195		0.0168419	0.0152368	NA	0.0307145	NA	0.0178134	NA	NA	NA
chr1 : 28035544 | 28038905	chr1	28035544	28038905	+	NA	exonic	-	ENSG00000158161.16	EYA3	isExon-isExon	2803554428038830	2803568028038900	204	hsa-EYA3_0032	3	3	1	NA	NA	3	3	NA	NA	NA	4	NA		197	211	169	NA	NA	229	272	NA	NA	NA	206	NA		0.0252628	0.0228552	0.00678482	NA	NA	0.0267201	0.0238874	NA	NA
chr1 : 28035544 | 28042650	chr1	28035544	28042650	+	+	exonic	-	ENSG00000158161.16	EYA3	isExon-isExon	2.80355e+23	2.80357e+23	284	hsa-EYA3_0009	9	11	8	11	12	16	22	17	NA	13	19	23		155	158	120	135	129	182	176	175	NA	105	141	177		0.0757883	0.0838023	0.0542786	0.11262	0.100548	0.142507	0.175174	0.132468	NA
chr1 : 28035544 | 28048426	chr1	28035544	28048426	+	+	exonic	-	ENSG00000158161.16	EYA3	isExon-isExon	28035544,28038839,28048383;28035544,28038839,28042571,28048383	28035680,28038905,28048426;28035680,28038905,28042650,28048426	248;328	hsa-EYA3_0001	36	27	22	42	28	68	49	58	4	28	51	35		107	114	104	98	112	136	154	128	92	92	113	154		0.303153	0.205697	0.149266	0.430004	0.234613	0.605655	0.39016	0.45195	0.0304672
chr1 : 28035544 | 28058094	chr1	28035544	28058094	+	+	exonic	-	ENSG00000158161.16	EYA3	isExon-isExon	28035544,28038839,28048383,28057994;28035544,28038839,28042571,28048383,28057994	28035680,28038905,28048426,28058094;28035680,28038905,28042650,28048426,28058094	349;429	hsa-EYA3_0027	51	54	24	58	44	63	80	59	13	35	51	48		78	89	75	58	70	79	81	75	78	52	67	112		0.429467	0.411393	0.162836	0.593815	0.368678	0.561122	0.636997	0.459742	0.0990186
chr1 : 28038839 | 28042650	chr1	28038839	28042650	+	+	exonic	-	ENSG00000158161.16	EYA3	isExon-isExon	2803883928042570	2803890528042650	147	hsa-EYA3_0013	10	12	5	10	8	18	19	19	NA	14	11	22		249	200	153	253	190	257	269	266	NA	152	206	275		0.0842093	0.0914207	0.0339241	0.102382	0.0670323	0.160321	0.151287	0.148053	NA
chr1 : 28038839 | 28048426	chr1	28038839	28048426	+	NA	exonic	-	ENSG00000158161.16	EYA3	isExon-isExon	28038839,28042571,28048383;28038839,28048383	28038905,28042650,28048426;28038905,28048426	191;111	hsa-EYA3_0007	5	3	NA	NA	NA	2	3	NA	NA	NA	3	4		209	162	NA	NA	NA	225	272	NA	NA	NA	183	262		0.0421046	0.0228552	NA	NA	NA	0.0178134	0.0238874	NA	NA
chr1 : 28038839 | 28058094	chr1	28038839	28058094	+	NA	exonic	-	ENSG00000158161.16	EYA3	isExon-isExon	28038839,28042571,28048383,28057994;28038839,28048383,28057994	28038905,28042650,28048426,28058094;28038905,28048426,28058094	292;212	hsa-EYA3_0005	4	6	NA	NA	2	3	7	10	NA	2	NA	NA		189	141	NA	NA	145	169	205	186	NA	101	NA	NA		0.0336837	0.0457104	NA	NA	0.0167581	0.0267201	0.0557372	0.0779224	NA
chr1 : 28042307 | 28042650	chr1	28042307	28042650	+	NA	mix	-	ENSG00000158161.16	EYA3	intronic-isExon	2804230728042300	2804265028042650	688	hsa-EYA3_0046	1	NA	NA	1	NA	2	1	1	NA	NA	NA	3		124	NA	NA	114	NA	142	140	142	NA	NA	NA	151		0.00842093	NA	NA	0.0102382	NA	0.0178134	0.00796246	0.00779224	NA
chr1 : 28042571 | 28058094	chr1	28042571	28058094	+	NA	exonic	-	ENSG00000158161.16	EYA3	isExon-isExon	2.80426e+23	2.80427e+23	225	hsa-EYA3_0031	NA	2	NA	NA	NA	1	3	NA	NA	2	2	1		NA	174	NA	NA	NA	212	250	NA	NA	131	179	246		NA	0.0152368	NA	NA	NA	0.0089067	0.0238874	NA	NA
chr1 : 28048383 | 28058094	chr1	28048383	28058094	+	+	exonic	-	ENSG00000158161.16	EYA3	isExon-isExon	2804838328057990	2804842628058090	145	hsa-EYA3_0030	NA	3	2	4	3	2	1	NA	NA	3	4	1		NA	112	87	110	111	134	151	NA	NA	75	100	167		NA	0.0228552	0.0135696	0.0409527	0.0251371	0.0178134	0.00796246	NA	NA
chr1 : 28048383 | 28062564	chr1	28048383	28062564	+	NA	mix	-	ENSG00000158161.16	EYA3	isExon-intronic	2804838328057990	2804842628062560	4615	hsa-EYA3_0071	1	NA	NA	2	NA	2	3	1	1	NA	NA	NA		95	NA	NA	90	NA	105	122	126	50	NA	NA	NA		0.00842093	NA	NA	0.0204764	NA	0.0178134	0.0238874	0.00779224	0.00761681
chr1 : 28407410 | 28409039	chr1	28407410	28409039	+	NA	mix	+	ENSG00000204138.13	PHACTR4	isExon-intronic	2840741028407410	2840903928407460	1684	hsa-PHACTR4_0043	NA	3	NA	1	NA	2	NA	1	NA	1	1	NA		NA	23	NA	12	NA	16	NA	14	NA	9	10	NA		NA	0.0228552	NA	0.0102382	NA	0.0178134	NA	0.00779224	NA
chr1 : 28459085 | 28466535	chr1	28459085	28466535	+	+	exon	+	ENSG00000204138.13	PHACTR4	isExon-inExon	2.84591e+31	2.84593e+31	574	hsa-PHACTR4_0008	1	NA	1	6	1	4	NA	3	NA	NA	6	1		44	NA	67	32	42	35	NA	34	NA	NA	30	46		0.00842093	NA	0.00678482	0.0614291	0.00837903	0.0356268	NA	0.0233767	NA
chr1 : 28459085 | 28466768	chr1	28459085	28466768	+	+	exonic	+	ENSG00000204138.13	PHACTR4	isExon-isExon	2.84591e+31	2.84593e+31	807	hsa-PHACTR4_0012	2	NA	NA	10	4	NA	2	4	NA	1	1	2		28	NA	NA	23	35	NA	22	29	NA	22	20	35		0.0168419	NA	NA	0.102382	0.0335161	NA	0.0159249	0.031169	NA
chr1 : 28459085 | 28480604	chr1	28459085	28480604	+	NA	exonic	+	ENSG00000204138.13	PHACTR4	isExon-isExon	2.84591e+55	2.84593e+55	1744	hsa-PHACTR4_0004	NA	NA	1	1	2	NA	NA	1	2	NA	NA	2		NA	NA	70	31	58	NA	NA	32	46	NA	NA	49		NA	NA	0.00678482	0.0102382	0.0167581	NA	NA	0.00779224	0.0152336
chr1 : 28473554 | 28474151	chr1	28473554	28474151	+	+	exonic	+	ENSG00000204138.13	PHACTR4	isExon-isExon	2847355428473550	2847415128474150	1196	hsa-PHACTR4_0010	NA	25	30	26	29	30	16	25	22	24	27	42		NA	68	86	47	73	46	44	79	59	35	53	55		NA	0.19046	0.203545	0.266193	0.242992	0.267201	0.127399	0.194806	0.16757
chr1 : 28473554 | 28476291	chr1	28473554	28476291	+	+	exonic	+	ENSG00000204138.13	PHACTR4	isExon-isExon	2847355428476100	2847415128476290	783	hsa-PHACTR4_0009	15	17	12	12	26	27	10	26	6	16	21	22		58	54	78	52	68	54	52	73	47	36	29	64		0.126314	0.129513	0.0814178	0.122858	0.217855	0.240481	0.0796246	0.202598	0.0457009
chr1 : 28473554 | 28480604	chr1	28473554	28480604	+	+	exonic	+	ENSG00000204138.13	PHACTR4	isExon-isExon	2.84736e+23	2.84742e+23	937	hsa-PHACTR4_0002	11	3	9	11	9	7	5	15	7	12	6	19		50	39	72	33	63	32	37	43	43	19	39	43		0.0926302	0.0228552	0.0610634	0.11262	0.0754113	0.0623469	0.0398123	0.116884	0.0533177
chr1 : 28473554 | 28493091	chr1	28473554	28493091	+	NA	exonic	+	ENSG00000204138.13	PHACTR4	isExon-isExon	28473554,28476107,28480451,28489170,28490951,28491650,28493015;28473554,28476107,28480451,28489170,28489774,28490951,28491650,28493015	28474151,28476291,28480604,28489225,28491012,28491787,28493091;28474151,28476291,28480604,28489225,28489894,28491012,28491787,28493091	1270;1391	hsa-PHACTR4_0001	NA	NA	1	NA	NA	NA	NA	4	NA	NA	1	NA		NA	NA	58	NA	NA	NA	NA	32	NA	NA	24	NA		NA	NA	0.00678482	NA	NA	NA	NA	0.031169	NA
chr1 : 28474077 | 28480604	chr1	28474077	28480604	+	NA	exon	+	ENSG00000204138.13	PHACTR4	inExon-isExon	2.84741e+23	2.84742e+23	414	hsa-PHACTR4_0083	NA	1	NA	2	NA	NA	3	NA	NA	NA	NA	NA		NA	92	NA	69	NA	NA	59	NA	NA	NA	NA	NA		NA	0.00761839	NA	0.0204764	NA	NA	0.0238874	NA	NA
chr1 : 28476107 | 28480604	chr1	28476107	28480604	+	+	exonic	+	ENSG00000204138.13	PHACTR4	isExon-isExon	2847610728480450	2847629128480600	339	hsa-PHACTR4_0003	4	4	5	5	8	3	4	3	NA	7	6	NA		46	59	97	56	99	63	47	67	NA	38	74	NA		0.0336837	0.0304736	0.0339241	0.0511909	0.0670323	0.0267201	0.0318498	0.0233767	NA
chr1 : 28476107 | 28491012	chr1	28476107	28491012	+	NA	exonic	+	ENSG00000204138.13	PHACTR4	isExon-isExon	28476107,28480451,28489170,28490951;28476107,28480451,28489170,28489774,28490951	28476291,28480604,28489225,28491012;28476291,28480604,28489225,28489894,28491012	457;578	hsa-PHACTR4_0011	NA	NA	2	1	NA	2	2	1	NA	NA	NA	NA		NA	NA	97	58	NA	66	63	80	NA	NA	NA	NA		NA	NA	0.0135696	0.0102382	NA	0.0178134	0.0159249	0.00779224	NA
chr1 : 28489170 | 28493091	chr1	28489170	28493091	+	+	exonic	+	ENSG00000204138.13	PHACTR4	isExon-isExon	28489170,28489774,28490951,28491650,28493015;28489170,28490951,28491650,28493015	28489225,28489894,28491012,28491787,28493091;28489225,28491012,28491787,28493091	454;333	hsa-PHACTR4_0013	4	NA	1	1	1	2	5	7	1	NA	1	2		45	NA	73	37	62	45	32	40	59	NA	46	60		0.0336837	NA	0.00678482	0.0102382	0.00837903	0.0178134	0.0398123	0.0545457	0.00761681
chr1 : 28490951 | 28493091	chr1	28490951	28493091	+	+	exonic	+	ENSG00000204138.13	PHACTR4	isExon-isExon	2.8491e+23	2.8491e+23	277	hsa-PHACTR4_0035	4	9	2	7	7	7	13	10	NA	9	11	11		47	50	71	46	67	40	37	33	NA	23	45	52		0.0336837	0.0685655	0.0135696	0.0716673	0.0586532	0.0623469	0.103512	0.0779224	NA
chr1 : 28491650 | 28493091	chr1	28491650	28493091	+	NA	exonic	+	ENSG00000204138.13	PHACTR4	isExon-isExon	2849165028493010	2849178728493090	215	hsa-PHACTR4_0041	3	NA	NA	4	NA	NA	NA	NA	NA	3	NA	1		47	NA	NA	45	NA	NA	NA	NA	NA	39	NA	49		0.0252628	NA	NA	0.0409527	NA	NA	NA	NA	NA
chr1 : 28560633 | 28561398	chr1	28560633	28561398	+	+	exonic	+	ENSG00000180098.9	TRNAU1AP	isExon-isExon	28560633,28561346;28560633,28560633;28560633,28561113,28561346	28560732,28561398;28561398,28561398;28560732,28561260,28561398	153;1532;301	hsa-TRNAU1AP_0001	NA	1	1	4	NA	2	1	6	3	2	1	2		NA	39	42	38	NA	42	45	43	43	27	42	51		NA	0.00761839	0.00678482	0.0409527	NA	0.0178134	0.00796246	0.0467534	0.0228504
chr1 : 28567294 | 28571900	chr1	28567294	28571900	+	NA	exonic	+	ENSG00000180098.9	TRNAU1AP	isExon-isExon	2.85673e+23	2.85674e+23	317	hsa-TRNAU1AP_0006	1	NA	NA	NA	2	NA	1	3	NA	NA	NA	NA		33	NA	NA	NA	41	NA	48	36	NA	NA	NA	NA		0.00842093	NA	NA	NA	0.0167581	NA	0.00796246	0.0233767	NA
chr1 : 28571176 | 28571900	chr1	28571176	28571900	+	+	exonic	+	ENSG00000180098.9	TRNAU1AP	isExon-isExon	2857117628571860	2857133828571900	197	hsa-TRNAU1AP_0004	7	13	4	8	13	19	28	11	1	10	10	10		34	41	40	41	27	27	35	47	28	29	39	39		0.0589465	0.0990391	0.0271393	0.0819055	0.108927	0.169227	0.222949	0.0857146	0.00761681
chr1 : 28580560 | 28581229	chr1	28580560	28581229	+	+	exonic	-	ENSG00000197989.14	SNHG12	isExon-isExon	28580560,28580560;28580560,28581111;28580560,28581094	28581229,28581229;28580646,28581229;28580646,28581229	1340;206;223	hsa-SNHG12_0001	35	23	18	63	27	48	79	48	12	60	33	40		97	66	104	63	67	66	93	77	96	32	53	52		0.294732	0.175223	0.122127	0.645005	0.226234	0.427521	0.629034	0.374027	0.0914017
chr1 : 28603528 | 28622165	chr1	28603528	28622165	+	+	exon	-	ENSG00000120656.13	TAF12	inExon-isExon	2.86035e+39	2.86036e+39	581	hsa-TAF12_0007	7	4	3	2	2	3	5	4	2	NA	NA	1		92	93	129	87	104	97	77	134	88	NA	NA	159		0.0589465	0.0304736	0.0203545	0.0204764	0.0167581	0.0267201	0.0398123	0.031169	0.0152336
chr1 : 28605372 | 28622165	chr1	28605372	28622165	+	+	exonic	-	ENSG00000120656.13	TAF12	isExon-isExon	2.86054e+31	2.86055e+31	534	hsa-TAF12_0002	9	6	6	5	4	11	13	6	NA	2	7	5		84	64	111	73	76	83	81	104	NA	77	108	128		0.0757883	0.0457104	0.0407089	0.0511909	0.0335161	0.0979737	0.103512	0.0467534	NA
chr1 : 28613247 | 28622165	chr1	28613247	28622165	+	+	exonic	-	ENSG00000120656.13	TAF12	isExon-isExon	2.86132e+23	2.86134e+23	445	hsa-TAF12_0003	1	4	1	8	4	1	5	6	NA	NA	5	3		77	53	95	63	84	64	66	84	NA	NA	85	100		0.00842093	0.0304736	0.00678482	0.0819055	0.0335161	0.0089067	0.0398123	0.0467534	NA
chr1 : 28617953 | 28622165	chr1	28617953	28622165	+	NA	exonic	-	ENSG00000120656.13	TAF12	isExon-isExon	2861795328621910	2861803028622160	330	hsa-TAF12_0001	NA	7	NA	2	1	3	3	8	NA	NA	4	NA		NA	59	NA	71	85	79	91	90	NA	NA	89	NA		NA	0.0533288	NA	0.0204764	0.00837903	0.0267201	0.0238874	0.0623379	NA
chr1 : 28683583 | 28690186	chr1	28683583	28690186	+	NA	exonic	+	ENSG00000162419.13	GMEB1	isExon-isExon	28683583,28690104;28683583,28690074	28683740,28690186;28683740,28690186	241;271	hsa-GMEB1_0013	NA	5	NA	4	NA	1	1	2	NA	1	NA	3		NA	53	NA	61	NA	41	49	47	NA	37	NA	65		NA	0.038092	NA	0.0409527	NA	0.0089067	0.00796246	0.0155845	NA
chr1 : 28683583 | 28691709	chr1	28683583	28691709	+	NA	exonic	+	ENSG00000162419.13	GMEB1	isExon-isExon	28683583,28690074,28691585;28683583,28690104,28691585	28683740,28690186,28691709;28683740,28690186,28691709	396;366	hsa-GMEB1_0012	2	2	NA	4	NA	NA	3	NA	NA	2	NA	NA		33	37	NA	28	NA	NA	53	NA	NA	19	NA	NA		0.0168419	0.0152368	NA	0.0409527	NA	NA	0.0238874	NA	NA
chr1 : 28683583 | 28697084	chr1	28683583	28697084	+	NA	exonic	+	ENSG00000162419.13	GMEB1	isExon-isExon	28683583,28690074,28691585,28692942,28696927;28683583,28690104,28691585,28692942,28696927	28683740,28690186,28691709,28693045,28697084;28683740,28690186,28691709,28693045,28697084	658;628	hsa-GMEB1_0002	5	3	NA	4	1	NA	5	3	1	NA	NA	NA		30	23	NA	20	40	NA	39	29	42	NA	NA	NA		0.0421046	0.0228552	NA	0.0409527	0.00837903	NA	0.0398123	0.0233767	0.00761681
chr1 : 28683583 | 28704329	chr1	28683583	28704329	+	NA	exonic	+	ENSG00000162419.13	GMEB1	isExon-isExon	28683583,28690104,28691585,28692942,28696927,28702438,28704192;28683583,28690074,28691585,28692942,28696927,28702438,28704192	28683740,28690186,28691709,28693045,28697084,28702569,28704329;28683740,28690186,28691709,28693045,28697084,28702569,28704329	898;928	hsa-GMEB1_0003	NA	NA	NA	4	NA	NA	NA	NA	NA	NA	NA	1		NA	NA	NA	25	NA	NA	NA	NA	NA	NA	NA	42		NA	NA	NA	0.0409527	NA	NA	NA	NA	NA
chr1 : 28742403 | 28743986	chr1	28742403	28743986	+	+	exonic	+	ENSG00000198492.16	YTHDF2	isExon-isExon	2874240328742400	2874398628743980	3168	hsa-YTHDF2_0001	4	2	NA	1	1	5	NA	4	3	1	4	2		70	74	NA	79	76	64	NA	67	115	45	70	104		0.0336837	0.0152368	NA	0.0102382	0.00837903	0.0445335	NA	0.031169	0.0228504
chr1 : 28892142 | 28997319	chr1	28892142	28997319	+	NA	mix	+	ENSG00000159023.22	EPB41	intronic-isExon	28892142,28993330,28997215;28892142,28989356,28993330,28997215;28892142,28987431,28993330,28997215;28892142,28987431,28997215;28892142,28987431,28993330,28997215	28987905,28993542,28997319;28987905,28989435,28993542,28997319;28893837,28987905,28993542,28997319;28914768,28987905,28997319;28914768,28987905,28993542,28997319	96082;96162;2489;23207;23420	NA	NA	NA	1	NA	NA	NA	4	1	NA	NA	NA	1		NA	NA	2417	NA	NA	NA	1541	2673	NA	NA	NA	1918		NA	NA	0.00678482	NA	NA	NA	0.0318498	0.00779224	NA
chr1 : 28982991 | 28997319	chr1	28982991	28997319	+	NA	mix	+	ENSG00000159023.22	EPB41	intronic-isExon	28982991,28989356,28993330,28997215;28982991,28997215;28982991,28993330,28997215	28987905,28989435,28993542,28997319;28987905,28997319;28987905,28993542,28997319	5313;5020;5233	hsa-EPB41_0136	NA	NA	NA	NA	NA	NA	3	2	NA	NA	NA	NA		NA	NA	NA	NA	NA	NA	1532	2672	NA	NA	NA	NA		NA	NA	NA	NA	NA	NA	0.0238874	0.0155845	NA
chr1 : 28987431 | 28987905	chr1	28987431	28987905	+	+	exonic	+	ENSG00000159023.22	EPB41	isExon-isExon	2898743128987430	2898790528987900	950	hsa-EPB41_0001	202	207	115	269	168	279	288	249	52	144	203	239		3167	3181	4332	3165	2943	3119	3063	5010	3970	2926	2800	3841		1.70103	1.57701	0.780254	2.75407	1.40768	2.48497	2.29319	1.94027	0.396074
chr1 : 28987431 | 28988829	chr1	28987431	28988829	+	NA	mix	+	ENSG00000159023.22	EPB41	isExon-intronic	2898743128987430	2898882928987900	1874	hsa-EPB41_0075	NA	2	1	4	5	NA	NA	NA	NA	NA	4	1		NA	232	362	201	201	NA	NA	NA	NA	NA	202	250		NA	0.0152368	0.00678482	0.0409527	0.0418952	NA	NA	NA	NA
chr1 : 28987431 | 28989098	chr1	28987431	28989098	+	NA	mix	+	ENSG00000159023.22	EPB41	isExon-intronic	2898743128987430	2898909828987900	2143	hsa-EPB41_0176	NA	NA	NA	NA	NA	2	3	4	NA	NA	NA	NA		NA	NA	NA	NA	NA	164	215	259	NA	NA	NA	NA		NA	NA	NA	NA	NA	0.0178134	0.0238874	0.031169	NA
chr1 : 28987431 | 28989435	chr1	28987431	28989435	+	+	exonic	+	ENSG00000159023.22	EPB41	isExon-isExon	2898743128989350	2898790528989430	555	hsa-EPB41_0074	8	6	3	6	7	6	10	15	NA	6	3	11		241	283	358	221	229	192	236	301	NA	157	211	289		0.0673674	0.0457104	0.0203545	0.0614291	0.0586532	0.0534402	0.0796246	0.116884	NA
chr1 : 28987431 | 28993542	chr1	28987431	28993542	+	+	exonic	+	ENSG00000159023.22	EPB41	isExon-isExon	28987431,28989356,28993330;28987431,28993330	28987905,28989435,28993542;28987905,28993542	768;688	hsa-EPB41_0024	4	18	2	8	5	6	9	12	1	2	5	5		2996	3546	4415	2951	3091	3352	3034	5211	4082	2733	2985	4190		0.0336837	0.137131	0.0135696	0.0819055	0.0418952	0.0534402	0.0716621	0.0935069	0.00761681
chr1 : 28987431 | 28997319	chr1	28987431	28997319	+	+	exonic	+	ENSG00000159023.22	EPB41	isExon-isExon	28987431,28993330,28997215;28987431,28989356,28993330,28997215;28987431,28997215	28987905,28993542,28997319;28987905,28989435,28993542,28997319;28987905,28997319	793;873;580	hsa-EPB41_0022	34	25	24	53	31	43	46	50	11	22	32	27		1817	1878	2726	1482	1649	1810	1732	2906	2476	1468	1541	2127		0.286311	0.19046	0.162836	0.542624	0.25975	0.382988	0.366273	0.389612	0.0837849
chr1 : 28987431 | 29011907	chr1	28987431	29011907	+	NA	exonic	+	ENSG00000159023.22	EPB41	isExon-isExon	28987431,28993330,28997215,29011865;28987431,28993330,29011865;28987431,28989356,28993330,28997215,29011865;28987431,28997215,29011865;28987431,29011865	28987905,28993542,28997319,29011907;28987905,28993542,29011907;28987905,28989435,28993542,28997319,29011907;28987905,28997319,29011907;28987905,29011907	836;731;916;623;518	hsa-EPB41_0010	NA	2	1	5	NA	3	NA	2	NA	1	NA	2		NA	2649	3739	2072	NA	2170	NA	3690	NA	1921	NA	2802		NA	0.0152368	0.00678482	0.0511909	NA	0.0267201	NA	0.0155845	NA
chr1 : 28987431 | 29018442	chr1	28987431	29018442	+	+	exonic	+	ENSG00000159023.22	EPB41	isExon-isExon	28987431,29011865,29015692,29018224;28987431,28993330,29011865,29015692,29018224;28987431,28993330,28997215,29011865,29015692,29018224;28987431,28997215,29011865,29015692,29018224;28987431,28989356,28993330,28997215,29011865,29015692,29018224	28987905,29011907,29015767,29018442;28987905,28993542,29011907,29015767,29018442;28987905,28993542,28997319,29011907,29015767,29018442;28987905,28997319,29011907,29015767,29018442;28987905,28989435,28993542,28997319,29011907,29015767,29018442	813;1026;1131;918;1211	hsa-EPB41_0013	6	1	NA	4	2	3	5	4	NA	NA	6	2		1786	1867	NA	1602	1607	1829	1776	2893	NA	NA	1597	2045		0.0505256	0.00761839	NA	0.0409527	0.0167581	0.0267201	0.0398123	0.031169	NA
chr1 : 28987431 | 29039426	chr1	28987431	29039426	+	+	exonic	+	ENSG00000159023.22	EPB41	isExon-isExon	28987431,29011865,29015692,29018224,29030400,29033093,29035826,29039254;28987431,28993330,28997215,29011865,29015692,29018224,29030400,29033093,29035006,29035826,29039254;28987431,28993330,28997215,29011865,29015692,29018224,29030400,29033093,29035826,29039254;28987431,28989356,28993330,28997215,29011865,29015692,29018224,29030400,29033093,29035826,29039254;28987431,28993330,29011865,29015692,290…	28987905,29011907,29015767,29018442,29030487,29033245,29035923,29039426;28987905,28993542,28997319,29011907,29015767,29018442,29030487,29033245,29035283,29035923,29039426;28987905,28993542,28997319,29011907,29015767,29018442,29030487,29033245,29035923,29039426;28987905,28989435,28993542,28997319,29011907,29015767,29018442,29030487,29033245,29035923,29039426;28987905,28993542,29011907,29015767,290…	1325;1921;1643;1723;1538;1430	hsa-EPB41_0042	2	1	1	4	NA	2	8	7	NA	1	NA	4		1530	1550	2622	1195	NA	1483	1799	2544	NA	1395	NA	1528		0.0168419	0.00761839	0.00678482	0.0409527	NA	0.0178134	0.0636997	0.0545457	NA
chr1 : 28987431 | 29053312	chr1	28987431	29053312	+	NA	exonic	+	ENSG00000159023.22	EPB41	isExon-isExon	28987431,29011865,29015692,29018224,29030400,29033093,29035826,29039254,29053104;28987431,28993330,28997215,29011865,29015692,29018224,29030400,29033093,29035826,29039254,29053104;28987431,28993330,29011865,29015692,29018224,29030400,29033093,29035826,29039254,29053107;28987431,28993330,29011865,29015692,29018224,29030400,29033093,29035826,29039254,29053104;28987431,28989356,28993330,28997215,290…	28987905,29011907,29015767,29018442,29030487,29033245,29035923,29039426,29053312;28987905,28993542,28997319,29011907,29015767,29018442,29030487,29033245,29035923,29039426,29053312;28987905,28993542,29011907,29015767,29018442,29030487,29033245,29035923,29039426,29053312;28987905,28993542,29011907,29015767,29018442,29030487,29033245,29035923,29039426,29053312;28987905,28989435,28993542,28997319,290…	1534;1852;1744;1747;1932;1639;2130	hsa-EPB41_0026	NA	NA	2	NA	NA	NA	2	NA	NA	NA	1	NA		NA	NA	3812	NA	NA	NA	2630	NA	NA	NA	2060	NA		NA	NA	0.0135696	NA	NA	NA	0.0159249	NA	NA
chr1 : 28987431 | 29065158	chr1	28987431	29065158	+	+	exonic	+	ENSG00000159023.22	EPB41	isExon-isExon	28987431,28997215,29011865,29015692,29018224,29030400,29033093,29035826,29039254,29053104,29058589,29058811,29060422,29064982;28987431,28993330,28997215,29011865,29015692,29018224,29030400,29033093,29035826,29039254,29053104,29058589,29058811,29060422,29064982;28987431,28993330,28997215,29011865,29015692,29018224,29030400,29033093,29035826,29039254,29053104,29058589,29058811,29064982;28987431,289…	28987905,28997319,29011907,29015767,29018442,29030487,29033245,29035923,29039426,29053312,29058645,29058852,29060484,29065158;28987905,28993542,28997319,29011907,29015767,29018442,29030487,29033245,29035923,29039426,29053312,29058645,29058852,29060484,29065158;28987905,28993542,28997319,29011907,29015767,29018442,29030487,29033245,29035923,29039426,29053312,29058645,29058852,29065158;28987905,289…	1978;2191;2128;2086;1924;2229;1921	hsa-EPB41_0014	3	2	5	1	2	NA	NA	2	3	2	NA	2		2173	2386	3703	2020	1961	NA	NA	3639	3026	2331	NA	2566		0.0252628	0.0152368	0.0339241	0.0102382	0.0167581	NA	NA	0.0155845	0.0228504
chr1 : 28987431 | 29097935	chr1	28987431	29097935	+	NA	exonic	+	ENSG00000159023.22	EPB41	isExon-isExon	28987431,28993330,29011865,29015692,29018224,29030400,29033093,29035826,29039254,29053107,29064982,29097807;28987431,28993330,28997215,29011865,29015692,29018224,29030400,29033093,29035826,29039254,29053104,29058589,29058811,29060422,29064982,29097807;28987431,28993330,29011865,29015692,29018224,29030400,29033093,29035826,29039254,29053104,29064982,29097807;28987431,28989356,28993330,28997215,290…	28987905,28993542,29011907,29015767,29018442,29030487,29033245,29035923,29039426,29053312,29065158,29097935;28987905,28993542,28997319,29011907,29015767,29018442,29030487,29033245,29035923,29039426,29053312,29058645,29058852,29060484,29065158,29097935;28987905,28993542,29011907,29015767,29018442,29030487,29033245,29035923,29039426,29053312,29065158,29097935;28987905,28989435,28993542,28997319,290…	2050;2320;2053;2358;2251	hsa-EPB41_0019	NA	3	NA	NA	3	NA	NA	NA	NA	NA	NA	NA		NA	2382	NA	NA	2044	NA	NA	NA	NA	NA	NA	NA		NA	0.0228552	NA	NA	0.0251371	NA	NA	NA	NA
chr1 : 28987448 | 28987905	chr1	28987448	28987905	+	+	exonic	+	ENSG00000159023.22	EPB41	isExon-isExon	2898744828987440	2898790528987900	916	hsa-EPB41_0091	4	2	6	5	4	7	5	11	NA	5	10	2		4792	4693	6891	5132	4459	4838	4952	7323	NA	5026	4298	5732		0.0336837	0.0152368	0.0407089	0.0511909	0.0335161	0.0623469	0.0398123	0.0857146	NA
chr1 : 28987448 | 28993542	chr1	28987448	28993542	+	NA	exonic	+	ENSG00000159023.22	EPB41	isExon-isExon	28987448,28989356,28993330;28987448,28993330	28987905,28989435,28993542;28987905,28993542	751;671	hsa-EPB41_0121	NA	1	NA	NA	4	NA	6	2	NA	NA	4	3		NA	5062	NA	NA	4612	NA	4922	7524	NA	NA	4492	6088		NA	0.00761839	NA	NA	0.0335161	NA	0.0477748	0.0155845	NA
chr1 : 28987448 | 28997319	chr1	28987448	28997319	+	+	exonic	+	ENSG00000159023.22	EPB41	isExon-isExon	28987448,28993330,28997215;28987448,28989356,28993330,28997215	28987905,28993542,28997319;28987905,28989435,28993542,28997319	776;856	hsa-EPB41_0038	17	12	6	22	12	8	16	18	4	10	14	6		3442	3394	5289	3457	3170	3537	3621	5223	4897	3571	3047	4026		0.143156	0.0914207	0.0407089	0.22524	0.100548	0.0712536	0.127399	0.14026	0.0304672
chr1 : 28987448 | 29011907	chr1	28987448	29011907	+	NA	exonic	+	ENSG00000159023.22	EPB41	isExon-isExon	28987448,28989356,28993330,28997215,29011865;28987448,28993330,28997215,29011865	28987905,28989435,28993542,28997319,29011907;28987905,28993542,28997319,29011907	899;819	hsa-EPB41_0071	4	3	3	NA	NA	3	NA	1	NA	2	2	NA		3910	4165	6303	NA	NA	3899	NA	6007	NA	4024	3540	NA		0.0336837	0.0228552	0.0203545	NA	NA	0.0267201	NA	0.00779224	NA
chr1 : 28987448 | 29018442	chr1	28987448	29018442	+	+	exonic	+	ENSG00000159023.22	EPB41	isExon-isExon	28987448,28993330,28997215,29011865,29015692,29018224;28987448,28989356,28993330,28997215,29011865,29015692,29018224	28987905,28993542,28997319,29011907,29015767,29018442;28987905,28989435,28993542,28997319,29011907,29015767,29018442	1114;1194	hsa-EPB41_0048	1	3	3	6	5	6	NA	7	NA	5	3	2		3412	3383	5501	3577	3128	3559	NA	5210	NA	3750	3104	3944		0.00842093	0.0228552	0.0203545	0.0614291	0.0418952	0.0534402	NA	0.0545457	NA
chr1 : 28987448 | 29039426	chr1	28987448	29039426	+	+	exonic	+	ENSG00000159023.22	EPB41	isExon-isExon	28987448,28993330,28997215,29011865,29015692,29018224,29030400,29033093,29035826,29039254;28987448,28989356,28993330,28997215,29011865,29015692,29018224,29030400,29033093,29035826,29039254	28987905,28993542,28997319,29011907,29015767,29018442,29030487,29033245,29035923,29039426;28987905,28989435,28993542,28997319,29011907,29015767,29018442,29030487,29033245,29035923,29039426	1626;1706	hsa-EPB41_0078	2	2	3	2	NA	5	2	5	NA	1	2	1		3156	3066	5186	3170	NA	3213	3688	4861	NA	3498	2686	3427		0.0168419	0.0152368	0.0203545	0.0204764	NA	0.0445335	0.0159249	0.0389612	NA
chr1 : 28987704 | 28997319	chr1	28987704	28997319	+	NA	exon	+	ENSG00000159023.22	EPB41	inExon-isExon	28987704,28993330,28997215;28987704,28997215;28987704,28989356,28993330,28997215	28987905,28993542,28997319;28987905,28997319;28987905,28989435,28993542,28997319	520;307;600	NA	NA	2	2	NA	1	NA	2	NA	NA	NA	1	NA		NA	6038	7904	NA	5177	NA	5847	NA	NA	NA	4958	NA		NA	0.0152368	0.0135696	NA	0.00837903	NA	0.0159249	NA	NA
chr1 : 28989018 | 28993542	chr1	28989018	28993542	+	NA	mix	+	ENSG00000159023.22	EPB41	intronic-isExon	28989018,28993330;28989018,28989018	28989435,28993542;28993542,28993542	631;9050	NA	4	3	NA	3	NA	4	6	6	NA	NA	NA	NA		2807	3360	NA	2783	NA	3206	2842	5002	NA	NA	NA	NA		0.0336837	0.0228552	NA	0.0307145	NA	0.0356268	0.0477748	0.0467534	NA
chr1 : 28989018 | 28997319	chr1	28989018	28997319	+	NA	mix	+	ENSG00000159023.22	EPB41	intronic-isExon	28989018,28997215;28989018,28989018;28989018,28993330,28997215	28993542,28997319;28997319,28997319;28989435,28993542,28997319	4630;16604;736	NA	NA	NA	NA	NA	1	NA	4	1	NA	NA	NA	NA		NA	NA	NA	NA	1487	NA	1540	2696	NA	NA	NA	NA		NA	NA	NA	NA	0.00837903	NA	0.0318498	0.00779224	NA
chr1 : 28989356 | 28993542	chr1	28989356	28993542	+	NA	exonic	+	ENSG00000159023.22	EPB41	isExon-isExon	2898935628993330	2898943528993540	293	NA	1	NA	NA	2	4	NA	6	7	NA	NA	1	6		2821	NA	NA	2795	2936	NA	2858	5011	NA	NA	2823	4015		0.00842093	NA	NA	0.0204764	0.0335161	NA	0.0477748	0.0545457	NA
chr1 : 28989356 | 28997319	chr1	28989356	28997319	+	NA	exonic	+	ENSG00000159023.22	EPB41	isExon-isExon	2.89894e+23	2.89894e+23	398	NA	2	NA	NA	NA	1	NA	1	1	NA	NA	NA	NA		1642	NA	NA	NA	1493	NA	1557	2705	NA	NA	NA	NA		0.0168419	NA	NA	NA	0.00837903	NA	0.00796246	0.00779224	NA
chr1 : 28993330 | 28993542	chr1	28993330	28993542	+	+	exonic	+	ENSG00000159023.22	EPB41	isExon-isExon	2899333028993330	2899354228993540	426	hsa-EPB41_0079	54	26	7	45	34	58	52	41	5	22	31	40		5712	6182	8074	5888	5580	6153	5578	9422	7596	5595	5397	7585		0.45473	0.198078	0.0474937	0.460718	0.284887	0.516588	0.414048	0.319482	0.0380841
chr1 : 28993330 | 28997319	chr1	28993330	28997319	+	+	exonic	+	ENSG00000159023.22	EPB41	isExon-isExon	2899333028997210	2899354228997310	318	hsa-EPB41_0011	115	98	45	183	100	104	192	176	17	95	109	132		4755	4818	6669	4595	4374	4824	4493	7558	6262	4512	4132	5817		0.968406	0.746603	0.305317	1.87359	0.837903	0.926297	1.52879	1.37143	0.129486
chr1 : 28993330 | 28997574	chr1	28993330	28997574	+	NA	mix	+	ENSG00000159023.22	EPB41	isExon-intronic	28993330,28993330;28993330,28997215	28997574,28993542;28993542,28997574	4458;573	hsa-EPB41_0087	2	NA	NA	NA	NA	1	NA	2	NA	2	1	3		3158	NA	NA	NA	NA	3197	NA	4922	NA	3186	2784	3949		0.0168419	NA	NA	NA	NA	0.0089067	NA	0.0155845	NA
chr1 : 28993330 | 29011907	chr1	28993330	29011907	+	+	exonic	+	ENSG00000159023.22	EPB41	isExon-isExon	28993330,28997215,29011865;28993330,29011865	28993542,28997319,29011907;28993542,29011907	361;256	hsa-EPB41_0006	9	6	4	13	9	9	23	6	1	8	18	12		5226	5588	7692	5181	4783	5188	4997	8337	7165	4969	4620	6495		0.0757883	0.0457104	0.0271393	0.133096	0.0754113	0.0801603	0.183137	0.0467534	0.00761681
chr1 : 28993330 | 29015767	chr1	28993330	29015767	+	+	exonic	+	ENSG00000159023.22	EPB41	isExon-isExon	28993330,28997215,29011865,29015692;28993330,29011865,29015692	28993542,28997319,29011907,29015767;28993542,29011907,29015767	437;332	hsa-EPB41_0073	8	3	NA	15	4	7	21	10	1	6	4	3		5033	5639	NA	4921	4835	5167	4771	8307	6930	4685	4492	6495		0.0673674	0.0228552	NA	0.153573	0.0335161	0.0623469	0.167212	0.0779224	0.00761681
chr1 : 28993330 | 29018442	chr1	28993330	29018442	+	+	exonic	+	ENSG00000159023.22	EPB41	isExon-isExon	28993330,28997215,29011865,29015692,29018224;28993330,29011865,29015692,29018224	28993542,28997319,29011907,29015767,29018442;28993542,29011907,29015767,29018442	656;551	hsa-EPB41_0002	9	26	12	38	18	31	49	33	13	23	NA	25		4740	4819	6910	4724	4348	4859	4554	7564	6368	4704	NA	5758		0.0757883	0.198078	0.0814178	0.389051	0.150823	0.276108	0.39016	0.257144	0.0990186
chr1 : 28993330 | 29035923	chr1	28993330	29035923	+	NA	exonic	+	ENSG00000159023.22	EPB41	isExon-isExon	28993330,28997215,29011865,29015692,29018224,29030400,29033093,29035826;28993330,28997215,29011865,29015692,29018224,29030400,29031788,29033093,29035826;28993330,29011865,29015692,29018224,29030400,29033093,29035826;28993330,28997215,29011865,29015692,29018224,29030400,29033093,29035006,29035826	28993542,28997319,29011907,29015767,29018442,29030487,29033245,29035923;28993542,28997319,29011907,29015767,29018442,29030487,29031913,29033245,29035923;28993542,29011907,29015767,29018442,29030487,29033245,29035923;28993542,28997319,29011907,29015767,29018442,29030487,29033245,29035283,29035923	995;1121;890;1273	hsa-EPB41_0037	2	NA	NA	6	4	NA	NA	1	1	NA	2	3		4676	NA	NA	4684	4196	NA	NA	7365	6018	NA	3957	5566		0.0168419	NA	NA	0.0614291	0.0335161	NA	NA	0.00779224	0.00761681
chr1 : 28993330 | 29039426	chr1	28993330	29039426	+	+	exonic	+	ENSG00000159023.22	EPB41	isExon-isExon	28993330,28997215,29011865,29015692,29018224,29030400,29033093,29035826,29039254;28993330,28997215,29011865,29015692,29018224,29030400,29031788,29033093,29035826,29039254;28993330,28997215,29011865,29015692,29018224,29030400,29033093,29035006,29035826,29039254;28993330,29011865,29015692,29018224,29030400,29033093,29035826,29039254	28993542,28997319,29011907,29015767,29018442,29030487,29033245,29035923,29039426;28993542,28997319,29011907,29015767,29018442,29030487,29031913,29033245,29035923,29039426;28993542,28997319,29011907,29015767,29018442,29030487,29033245,29035283,29035923,29039426;28993542,29011907,29015767,29018442,29030487,29033245,29035923,29039426	1168;1294;1446;1063	hsa-EPB41_0036	8	7	4	7	3	6	10	3	6	7	3	3		4483	4502	6595	4317	4074	4513	4577	7215	5927	4452	3779	5241		0.0673674	0.0533288	0.0271393	0.0716673	0.0251371	0.0534402	0.0796246	0.0233767	0.0457009
chr1 : 28993330 | 29065158	chr1	28993330	29065158	+	NA	exonic	+	ENSG00000159023.22	EPB41	isExon-isExon	28993330,28997215,29011865,29015692,29018224,29030400,29033093,29035826,29039254,29053104,29058589,29060422,29064982;28993330,28997215,29011865,29015692,29018224,29030400,29033093,29035826,29039254,29053107,29058589,29064982;28993330,28997215,29011865,29015692,29018224,29030400,29033093,29035826,29039254,29053104,29058589,29058811,29060422,29064982;28993330,28997215,29011865,29015692,29018224,290…	28993542,28997319,29011907,29015767,29018442,29030487,29033245,29035923,29039426,29053312,29058645,29060484,29065158;28993542,28997319,29011907,29015767,29018442,29030487,29033245,29035923,29039426,29053312,29058645,29065158;28993542,28997319,29011907,29015767,29018442,29030487,29033245,29035923,29039426,29053312,29058645,29058852,29060484,29065158;28993542,28997319,29011907,29015767,29018442,290…	1674;1608;1716;1653;1449;1611;1554;1617;1551;1446;1611	hsa-EPB41_0027	1	NA	NA	NA	3	NA	NA	3	NA	NA	NA	NA		5127	NA	NA	NA	4702	NA	NA	8310	NA	NA	NA	NA		0.00842093	NA	NA	NA	0.0251371	NA	NA	0.0233767	NA
chr1 : 28997215 | 29039426	chr1	28997215	29039426	+	NA	exonic	+	ENSG00000159023.22	EPB41	isExon-isExon	28997215,29011865,29015692,29018224,29030400,29033093,29035006,29035826,29039254;28997215,29011865,29015692,29018224,29030400,29031788,29033093,29035826,29039254;28997215,29011865,29015692,29018224,29030400,29033093,29035826,29039254	28997319,29011907,29015767,29018442,29030487,29033245,29035283,29035923,29039426;28997319,29011907,29015767,29018442,29030487,29031913,29033245,29035923,29039426;28997319,29011907,29015767,29018442,29030487,29033245,29035923,29039426	1233;1081;955	NA	NA	NA	NA	3	1	1	NA	NA	NA	NA	NA	NA		NA	NA	NA	2731	3105	3447	NA	NA	NA	NA	NA	NA		NA	NA	NA	0.0307145	0.00837903	0.0089067	NA	NA	NA
chr1 : 28997215 | 29097935	chr1	28997215	29097935	+	NA	exonic	+	ENSG00000159023.22	EPB41	isExon-isExon	28997215,29011865,29015692,29018224,29030400,29033093,29035826,29039254,29053104,29064982,29097807;28997215,29011865,29015692,29018224,29030400,29033093,29035826,29039254,29053104,29058589,29064982,29068733,29097807;28997215,29011865,29015692,29018224,29030400,29033093,29035826,29039254,29053104,29058589,29060422,29064982,29097807;28997215,29011865,29015692,29018224,29030400,29033093,29035826,290…	28997319,29011907,29015767,29018442,29030487,29033245,29035923,29039426,29053312,29065158,29097935;28997319,29011907,29015767,29018442,29030487,29033245,29035923,29039426,29053312,29058645,29065158,29068768,29097935;28997319,29011907,29015767,29018442,29030487,29033245,29035923,29039426,29053312,29058645,29060484,29065158,29097935;28997319,29011907,29015767,29018442,29030487,29033245,29035923,290…	1470;1563;1590;1293;1533;1632	hsa-EPB41_0159	NA	1	NA	NA	NA	3	NA	1	NA	NA	NA	NA		NA	4433	NA	NA	NA	4370	NA	6993	NA	NA	NA	NA		NA	0.00761839	NA	NA	NA	0.0267201	NA	0.00779224	NA
chr1 : 29011865 | 29018442	chr1	29011865	29018442	+	NA	exonic	+	ENSG00000159023.22	EPB41	isExon-isExon	2.90119e+23	2.90119e+23	338	hsa-EPB41_0005	NA	2	1	1	1	NA	NA	NA	NA	NA	NA	NA		NA	3382	5036	2874	2897	NA	NA	NA	NA	NA	NA	NA		NA	0.0152368	0.00678482	0.0102382	0.00837903	NA	NA	NA	NA
chr1 : 29011865 | 29039426	chr1	29011865	29039426	+	NA	exonic	+	ENSG00000159023.22	EPB41	isExon-isExon	29011865,29015692,29018224,29030400,29033093,29035006,29035826,29039254;29011865,29015692,29018224,29030400,29033093,29035826,29039254;29011865,29015692,29018224,29030400,29031788,29033093,29035826,29039254	29011907,29015767,29018442,29030487,29033245,29035283,29035923,29039426;29011907,29015767,29018442,29030487,29033245,29035923,29039426;29011907,29015767,29018442,29030487,29031913,29033245,29035923,29039426	1128;850;976	hsa-EPB41_0028	2	2	NA	NA	NA	NA	NA	2	NA	NA	NA	NA		2912	3090	NA	NA	NA	NA	NA	4871	NA	NA	NA	NA		0.0168419	0.0152368	NA	NA	NA	NA	NA	0.0155845	NA
chr1 : 29030400 | 29039426	chr1	29030400	29039426	+	NA	exonic	+	ENSG00000159023.22	EPB41	isExon-isExon	29030400,29031788,29033093,29035826,29039254;29030400,29033093,29035826,29039254;29030400,29033093,29035006,29035826,29039254	29030487,29031913,29033245,29035923,29039426;29030487,29033245,29035923,29039426;29030487,29033245,29035283,29035923,29039426	638;512;790	hsa-EPB41_0007	1	NA	NA	NA	NA	1	6	1	NA	1	NA	1		2999	NA	NA	NA	NA	3118	3267	5110	NA	2867	NA	3229		0.00842093	NA	NA	NA	NA	0.0089067	0.0477748	0.00779224	NA
chr1 : 29030400 | 29065158	chr1	29030400	29065158	+	NA	exonic	+	ENSG00000159023.22	EPB41	isExon-isExon	29030400,29033093,29035826,29039254,29053104,29064982;29030400,29033093,29035826,29039254,29053104,29060422,29064982;29030400,29033093,29035826,29039254,29053104,29058589,29060422,29064982;29030400,29033093,29035826,29039254,29053104,29058589,29064982;29030400,29033093,29035826,29039254,29053107,29058589,29064982;29030400,29033093,29035826,29039254,29053104,29058589,29058811,29060422,29064982;290…	29030487,29033245,29035923,29039426,29053312,29065158;29030487,29033245,29035923,29039426,29053312,29060484,29065158;29030487,29033245,29035923,29039426,29053312,29058645,29060484,29065158;29030487,29033245,29035923,29039426,29053312,29058645,29065158;29030487,29033245,29035923,29039426,29053312,29058645,29065158;29030487,29033245,29035923,29039426,29053312,29058645,29058852,29060484,29065158;290…	898;961;1018;955;952;1060;997;895	hsa-EPB41_0057	1	NA	NA	1	NA	NA	1	1	NA	NA	1	NA		3642	NA	NA	3331	NA	NA	3856	6207	NA	NA	3232	NA		0.00842093	NA	NA	0.0102382	NA	NA	0.00796246	0.00779224	NA
chr1 : 29033093 | 29039426	chr1	29033093	29039426	+	+	exonic	+	ENSG00000159023.22	EPB41	isExon-isExon	29033093,29035826,29039254;29033093,29035006,29035826,29039254	29033245,29035923,29039426;29033245,29035283,29035923,29039426	424;702	hsa-EPB41_0025	4	6	NA	7	3	3	10	4	NA	4	3	3		2555	2614	NA	1965	2142	2631	2788	4478	NA	2225	1899	2633		0.0336837	0.0457104	NA	0.0716673	0.0251371	0.0267201	0.0796246	0.031169	NA
chr1 : 29033093 | 29053312	chr1	29033093	29053312	+	NA	exonic	+	ENSG00000159023.22	EPB41	isExon-isExon	29033093,29035826,29039254,29053107;29033093,29035006,29035826,29039254,29053104;29033093,29035826,29039254,29053104	29033245,29035923,29039426,29053312;29033245,29035283,29035923,29039426,29053312;29033245,29035923,29039426,29053312	630;911;633	hsa-EPB41_0055	NA	NA	NA	3	NA	NA	2	2	NA	NA	NA	NA		NA	NA	NA	2959	NA	NA	3620	5559	NA	NA	NA	NA		NA	NA	NA	0.0307145	NA	NA	0.0159249	0.0155845	NA
chr1 : 29033093 | 29097935	chr1	29033093	29097935	+	NA	exonic	+	ENSG00000159023.22	EPB41	isExon-isExon	29033093,29035826,29039254,29053104,29058589,29064982,29068733,29097807;29033093,29035826,29039254,29053104,29058589,29058811,29060422,29064982,29097807;29033093,29035826,29039254,29053104,29060422,29064982,29097807;29033093,29035826,29039254,29053104,29058589,29060422,29064982,29097807;29033093,29035826,29039254,29053104,29097807;29033093,29035826,29039254,29053104,29064982,29097807;29033093,290…	29033245,29035923,29039426,29053312,29058645,29065158,29068768,29097935;29033245,29035923,29039426,29053312,29058645,29058852,29060484,29065158,29097935;29033245,29035923,29039426,29053312,29060484,29065158,29097935;29033245,29035923,29039426,29053312,29058645,29060484,29065158,29097935;29033245,29035923,29039426,29053312,29097935;29033245,29035923,29039426,29053312,29065158,29097935;29033245,290…	1032;1101;1002;1059;762;939;936	hsa-EPB41_0069	1	NA	NA	2	NA	NA	1	4	NA	NA	NA	NA		3081	NA	NA	2517	NA	NA	3336	5637	NA	NA	NA	NA		0.00842093	NA	NA	0.0204764	NA	NA	0.00796246	0.031169	NA
chr1 : 29035826 | 29039426	chr1	29035826	29039426	+	+	exonic	+	ENSG00000159023.22	EPB41	isExon-isExon	2903582629039250	2903592329039420	271	hsa-EPB41_0021	425	273	85	537	231	370	857	583	37	343	151	182		3199	3485	5659	2599	2806	3500	3643	5726	4743	3011	2651	3494		3.57889	2.07982	0.57671	5.4979	1.93556	3.29548	6.82383	4.54288	0.281822
chr1 : 29035826 | 29044248	chr1	29035826	29044248	+	NA	mix	+	ENSG00000159023.22	EPB41	isExon-intronic	2903582629039250	2903592329044240	5093	NA	2	2	1	2	NA	NA	4	4	NA	NA	2	NA		1913	2202	3428	1615	NA	NA	2090	3502	NA	NA	1693	NA		0.0168419	0.0152368	0.00678482	0.0204764	NA	NA	0.0318498	0.031169	NA
chr1 : 29035826 | 29053312	chr1	29035826	29053312	+	+	exonic	+	ENSG00000159023.22	EPB41	isExon-isExon	29035826,29039254,29053104;29035826,29039254,29053107	29035923,29039426,29053312;29035923,29039426,29053312	480;477	hsa-EPB41_0072	45	26	7	43	22	15	80	73	3	37	16	6		3949	4425	6904	3608	3660	4482	4507	6867	5822	4238	3569	4641		0.378942	0.198078	0.0474937	0.440242	0.184339	0.1336	0.636997	0.568833	0.0228504
chr1 : 29035826 | 29058645	chr1	29035826	29058645	+	NA	exonic	+	ENSG00000159023.22	EPB41	isExon-isExon	29035826,29039254,29053107,29058589;29035826,29039254,29053104,29058589	29035923,29039426,29053312,29058645;29035923,29039426,29053312,29058645	534;537	NA	NA	2	NA	NA	1	1	3	NA	NA	NA	NA	NA		NA	2373	NA	NA	1823	2398	2270	NA	NA	NA	NA	NA		NA	0.0152368	NA	NA	0.00837903	0.0089067	0.0238874	NA	NA
chr1 : 29035826 | 29065158	chr1	29035826	29065158	+	+	exonic	+	ENSG00000159023.22	EPB41	isExon-isExon	29035826,29039254,29053104,29058589,29058811,29064982;29035826,29039254,29053104,29060422,29064982;29035826,29039254,29053107,29064982;29035826,29039254,29053104,29058589,29060422,29064982;29035826,29039254,29053104,29058589,29064982;29035826,29039254,29053104,29064982;29035826,29039254,29053104,29058589,29058811,29060422,29064982;29035826,29039254,29053107,29058589,29064982	29035923,29039426,29053312,29058645,29058852,29065158;29035923,29039426,29053312,29060484,29065158;29035923,29039426,29053312,29065158;29035923,29039426,29053312,29058645,29060484,29065158;29035923,29039426,29053312,29058645,29065158;29035923,29039426,29053312,29065158;29035923,29039426,29053312,29058645,29058852,29060484,29065158;29035923,29039426,29053312,29058645,29065158	756;720;654;777;714;657;819;711	hsa-EPB41_0035	54	NA	18	99	28	37	95	101	8	60	5	24		3875	NA	6798	3445	3471	4441	4265	6896	5706	3975	3451	4586		0.45473	NA	0.122127	1.01358	0.234613	0.329548	0.756434	0.787016	0.0609345
chr1 : 29035826 | 29072791	chr1	29035826	29072791	+	NA	exon	+	ENSG00000159023.22	EPB41	isExon-inExon	29035826,29039254,29053107,29064982,29068733,29070391;29035826,29039254,29053104,29058589,29058811,29060422,29064982,29065684,29068733,29069166;29035826,29039254,29053107,29058589,29064982,29068733,29069166	29035923,29039426,29053312,29065158,29068768,29072791;29035923,29039426,29053312,29058645,29058852,29060484,29065158,29065825,29068768,29072791;29035923,29039426,29053312,29058645,29065158,29068783,29072791	3091;4623;4388	hsa-EPB41_0088	NA	NA	2	3	NA	NA	NA	3	NA	4	1	NA		NA	NA	3440	1615	NA	NA	NA	3518	NA	1772	1708	NA		NA	NA	0.0135696	0.0307145	NA	NA	NA	0.0233767	NA
chr1 : 29035826 | 29097935	chr1	29035826	29097935	+	+	exonic	+	ENSG00000159023.22	EPB41	isExon-isExon	29035826,29039254,29053104,29058589,29058811,29060422,29064982,29097807;29035826,29039254,29053104,29058589,29060422,29064982,29097807;29035826,29039254,29053104,29097807;29035826,29039254,29053104,29058589,29064982,29068733,29097807;29035826,29039254,29053104,29060422,29064982,29097807;29035826,29039254,29053104,29064982,29097807;29035826,29039254,29053107,29064982,29097807	29035923,29039426,29053312,29058645,29058852,29060484,29065158,29097935;29035923,29039426,29053312,29058645,29060484,29065158,29097935;29035923,29039426,29053312,29097935;29035923,29039426,29053312,29058645,29065158,29068768,29097935;29035923,29039426,29053312,29060484,29065158,29097935;29035923,29039426,29053312,29065158,29097935;29035923,29039426,29053312,29065158,29097935	948;906;609;879;849;786;783	hsa-EPB41_0080	14	5	4	19	9	4	23	22	4	9	NA	3		3756	4357	6475	3169	3553	4457	4224	6952	5556	3780	NA	4638		0.117893	0.038092	0.0271393	0.194525	0.0754113	0.0356268	0.183137	0.171429	0.0304672
chr1 : 29035826 | 29109437	chr1	29035826	29109437	+	+	exonic	+	ENSG00000159023.22	EPB41	isExon-isExon	29035826,29039254,29053107,29064982,29097807,29109336;29035826,29039254,29053104,29064982,29097807,29109336;29035826,29039254,29053104,29058589,29058811,29060422,29064982,29097807,29109336;29035826,29039254,29053104,29058589,29064982,29068733,29097807,29109336;29035826,29039254,29053104,29058589,29060422,29064982,29097807,29109336;29035826,29039254,29053104,29097807,29109336	29035923,29039426,29053312,29065158,29097935,29109437;29035923,29039426,29053312,29065158,29097935,29109437;29035923,29039426,29053312,29058645,29058852,29060484,29065158,29097935,29109437;29035923,29039426,29053312,29058645,29065158,29068768,29097935,29109437;29035923,29039426,29053312,29058645,29060484,29065158,29097935,29109437;29035923,29039426,29053312,29097935,29109437	885;888;1050;981;1008;711	hsa-EPB41_0082	NA	3	5	10	2	3	5	7	2	NA	4	NA		NA	4221	6451	3217	3346	4250	4067	6632	5527	NA	3416	NA		NA	0.0228552	0.0339241	0.102382	0.0167581	0.0267201	0.0398123	0.0545457	0.0152336
chr1 : 29035826 | 29112448	chr1	29035826	29112448	+	NA	exonic	+	ENSG00000159023.22	EPB41	isExon-isExon	29035826,29039254,29053104,29064982,29097807,29109336,29112368;29035826,29039254,29053104,29058589,29060422,29064982,29097807,29109336,29112368;29035826,29039254,29053104,29097807,29109336,29112368;29035826,29039254,29053104,29058589,29058811,29060422,29064982,29097807,29109336,29112368;29035826,29039254,29053104,29058589,29064982,29068733,29097807,29109336,29112368;29035826,29039254,29053104,290…	29035923,29039426,29053312,29065158,29097935,29109437,29112448;29035923,29039426,29053312,29058645,29060484,29065158,29097935,29109437,29112448;29035923,29039426,29053312,29097935,29109437,29112448;29035923,29039426,29053312,29058645,29058852,29060484,29065158,29097935,29109437,29112448;29035923,29039426,29053312,29058645,29065158,29068768,29097935,29109437,29112448;29035923,29039426,29053312,290…	969;1089;792;1131;1062;930	hsa-EPB41_0114	NA	NA	NA	4	NA	NA	3	2	NA	2	NA	NA		NA	NA	NA	3338	NA	NA	4441	7211	NA	4045	NA	NA		NA	NA	NA	0.0409527	NA	NA	0.0238874	0.0155845	NA
chr1 : 29039254 | 29039426	chr1	29039254	29039426	+	+	exonic	+	ENSG00000159023.22	EPB41	isExon-isExon	2903925429039250	2903942629039420	346	hsa-EPB41_0065	4	4	4	8	NA	7	6	6	NA	7	7	3		2933	3072	4788	2586	NA	3033	3420	4923	NA	2880	2290	3181		0.0336837	0.0304736	0.0271393	0.0819055	NA	0.0623469	0.0477748	0.0467534	NA
chr1 : 29053104 | 29065158	chr1	29053104	29065158	+	+	exonic	+	ENSG00000159023.22	EPB41	isExon-isExon	29053104,29058589,29058811,29060422,29064982;29053104,29064982;29053104,29058589,29064982;29053104,29058589,29060422,29064982;29053104,29058589,29058811,29064982;29053104,29060422,29064982	29053312,29058645,29058852,29060484,29065158;29053312,29065158;29053312,29058645,29065158;29053312,29058645,29060484,29065158;29053312,29058645,29058852,29065158;29053312,29060484,29065158	548;386;443;506;485;449	hsa-EPB41_0003	1	8	1	8	3	NA	5	4	NA	6	3	4		3610	3780	6066	3045	3143	NA	4138	6211	NA	3717	2945	3906		0.00842093	0.0609472	0.00678482	0.0819055	0.0251371	NA	0.0398123	0.031169	NA
chr1 : 29053104 | 29097935	chr1	29053104	29097935	+	+	exonic	+	ENSG00000159023.22	EPB41	isExon-isExon	29053104,29058589,29060422,29064982,29097807;29053104,29058589,29064982,29068733,29097807;29053104,29058589,29058811,29060422,29064982,29097807;29053104,29097807;29053104,29060422,29064982,29097807;29053104,29064982,29097807	29053312,29058645,29060484,29065158,29097935;29053312,29058645,29065158,29068768,29097935;29053312,29058645,29058852,29060484,29065158,29097935;29053312,29097935;29053312,29060484,29065158,29097935;29053312,29065158,29097935	635;608;677;338;578;515	hsa-EPB41_0040	4	2	2	NA	4	2	2	6	1	1	NA	3		3491	3777	5757	NA	3231	3859	4101	6274	4832	3527	NA	3962		0.0336837	0.0152368	0.0135696	NA	0.0335161	0.0178134	0.0159249	0.0467534	0.00761681
chr1 : 29053107 | 29065158	chr1	29053107	29065158	+	NA	exonic	+	ENSG00000159023.22	EPB41	isExon-isExon	29053107,29058589,29064982;29053107,29064982;29053107,29058589,29058811,29060422,29064982	29053312,29058645,29065158;29053312,29065158;29053312,29058645,29058852,29060484,29065158	440;383;545	hsa-EPB41_0030	1	NA	NA	2	NA	NA	NA	NA	NA	NA	1	1		3615	NA	NA	3050	NA	NA	NA	NA	NA	NA	2947	3922		0.00842093	NA	NA	0.0204764	NA	NA	NA	NA	NA
chr1 : 29058589 | 29058852	chr1	29058589	29058852	+	+	exonic	+	ENSG00000159023.22	EPB41	isExon-isExon	2905858929058810	2905864529058850	99	hsa-EPB41_0156	3	NA	NA	5	NA	NA	2	3	1	1	NA	4		166	NA	NA	160	NA	NA	181	231	192	168	NA	204		0.0252628	NA	NA	0.0511909	NA	NA	0.0159249	0.0233767	0.00761681
chr1 : 29058589 | 29060484	chr1	29058589	29060484	+	NA	exonic	+	ENSG00000159023.22	EPB41	isExon-isExon	29058589,29058811,29060422;29058589,29060422	29058645,29058852,29060484;29058645,29060484	162;120	hsa-EPB41_0016	NA	1	NA	3	NA	2	NA	5	NA	3	6	NA		NA	2229	NA	1771	NA	2221	NA	3120	NA	2084	1773	NA		NA	0.00761839	NA	0.0307145	NA	0.0178134	NA	0.0389612	NA
chr1 : 29058589 | 29065158	chr1	29058589	29065158	+	+	exonic	+	ENSG00000159023.22	EPB41	isExon-isExon	29058589,29058811,29060422,29064982;29058589,29064982;29058589,29058811,29064982;29058589,29060422,29064982	29058645,29058852,29060484,29065158;29058645,29065158;29058645,29058852,29065158;29058645,29060484,29065158	339;234;276;297	hsa-EPB41_0045	9	9	2	15	8	16	10	16	NA	10	6	11		2116	2350	3592	1981	1885	2394	2342	3608	NA	2350	1944	2519		0.0757883	0.0685655	0.0135696	0.153573	0.0670323	0.142507	0.0796246	0.124676	NA
chr1 : 29058589 | 29097935	chr1	29058589	29097935	+	+	exonic	+	ENSG00000159023.22	EPB41	isExon-isExon	29058589,29060422,29064982,29097807;29058589,29064982,29068733,29097807;29058589,29058811,29060422,29064982,29097807	29058645,29060484,29065158,29097935;29058645,29065158,29068768,29097935;29058645,29058852,29060484,29065158,29097935	426;399;468	hsa-EPB41_0077	10	13	5	13	7	12	6	15	3	3	15	22		1997	2351	3271	1705	1970	2411	2304	3669	2805	2162	1903	2570		0.0842093	0.0990391	0.0339241	0.133096	0.0586532	0.10688	0.0477748	0.116884	0.0228504
chr1 : 29058811 | 29065158	chr1	29058811	29065158	+	+	exonic	+	ENSG00000159023.22	EPB41	isExon-isExon	29058811,29064982;29058811,29060422,29064982	29058852,29065158;29058852,29060484,29065158	219;282	NA	1	5	1	2	2	3	3	1	1	2	1	4		1999	2212	3401	1856	1793	2258	2214	3417	2804	2230	1778	2384		0.00842093	0.038092	0.00678482	0.0204764	0.0167581	0.0267201	0.0238874	0.00779224	0.00761681
chr1 : 29058811 | 29097935	chr1	29058811	29097935	+	NA	exonic	+	ENSG00000159023.22	EPB41	isExon-isExon	2.90588e+31	2.90589e+31	411	NA	NA	NA	NA	3	1	NA	NA	3	1	NA	5	1		NA	NA	NA	1580	1876	NA	NA	3475	2654	NA	1733	2436		NA	NA	NA	0.0307145	0.00837903	NA	NA	0.0233767	0.00761681
chr1 : 29060422 | 29065158	chr1	29060422	29065158	+	+	exonic	+	ENSG00000159023.22	EPB41	isExon-isExon	2906042229064980	2906048429065150	240	hsa-EPB41_0044	29	22	NA	14	24	18	35	30	5	4	19	15		3803	4194	NA	3581	3402	4257	4407	6444	5356	4395	3308	4315		0.244207	0.167605	NA	0.143335	0.201097	0.160321	0.278686	0.233767	0.0380841
chr1 : 29060422 | 29097935	chr1	29060422	29097935	+	+	exonic	+	ENSG00000159023.22	EPB41	isExon-isExon	2.90604e+23	2.90605e+23	369	hsa-EPB41_0023	179	214	107	223	187	273	261	264	54	165	177	291		3724	4245	6149	3356	3529	4333	4419	6608	5280	4252	3301	4424		1.50735	1.63034	0.725976	2.28311	1.56688	2.43153	2.0782	2.05715	0.411308
chr1 : 29060422 | 29109437	chr1	29060422	29109437	+	+	exonic	+	ENSG00000159023.22	EPB41	isExon-isExon	2.90604e+31	2.90605e+31	471	NA	NA	4	2	6	1	5	3	NA	NA	NA	NA	NA		NA	4131	6133	3408	3325	4132	4275	NA	NA	NA	NA	NA		NA	0.0304736	0.0135696	0.0614291	0.00837903	0.0445335	0.0238874	NA	NA
chr1 : 29060422 | 29115803	chr1	29060422	29115803	+	NA	exonic	+	ENSG00000159023.22	EPB41	isExon-isExon	29060422,29064982,29097807,29109336,29112368,29115699;29060422,29064982,29097807,29112368,29115699	29060484,29065158,29097935,29109437,29112448,29115803;29060484,29065158,29097935,29112448,29115803	657;555	NA	NA	2	NA	2	NA	1	3	5	NA	NA	3	NA		NA	4247	NA	3540	NA	4406	4625	6509	NA	NA	3344	NA		NA	0.0152368	NA	0.0204764	NA	0.0089067	0.0238874	0.0389612	NA
chr1 : 29062152 | 29065158	chr1	29062152	29065158	+	NA	mix	+	ENSG00000159023.22	EPB41	intronic-isExon	2906215229062150	2906515829065150	6014	hsa-EPB41_0143	1	NA	NA	1	NA	NA	3	NA	NA	1	NA	1		1989	NA	NA	1846	NA	NA	2195	NA	NA	2211	NA	2367		0.00842093	NA	NA	0.0102382	NA	NA	0.0238874	NA	NA
chr1 : 29064982 | 29097935	chr1	29064982	29097935	+	+	exonic	+	ENSG00000159023.22	EPB41	isExon-isExon	29064982,29097807;29064982,29068733,29097807	29065158,29097935;29065158,29068768,29097935	306;342	hsa-EPB41_0020	1	NA	NA	3	NA	1	2	4	1	1	5	6		4184	NA	NA	3771	NA	4870	4548	7225	5745	4449	3790	5207		0.00842093	NA	NA	0.0307145	NA	0.0089067	0.0159249	0.031169	0.00761681
chr1 : 29064982 | 29112448	chr1	29064982	29112448	+	NA	exonic	+	ENSG00000159023.22	EPB41	isExon-isExon	29064982,29097807,29109336,29112368;29064982,29097807,29112368;29064982,29068733,29097807,29109336,29112368	29065158,29097935,29109437,29112448;29065158,29097935,29112448;29065158,29068768,29097935,29109437,29112448	489;387;525	NA	NA	2	NA	1	NA	NA	1	1	NA	1	NA	NA		NA	4871	NA	3960	NA	NA	4789	7548	NA	4748	NA	NA		NA	0.0152368	NA	0.0102382	NA	NA	0.00796246	0.00779224	NA
chr1 : 29064982 | 29115803	chr1	29064982	29115803	+	NA	exonic	+	ENSG00000159023.22	EPB41	isExon-isExon	29064982,29068733,29097807,29109336,29112368,29115699;29064982,29097807,29109336,29112368,29115699;29064982,29097807,29112368,29115699	29065158,29068768,29097935,29109437,29112448,29115803;29065158,29097935,29109437,29112448,29115803;29065158,29097935,29112448,29115803	630;594;492	hsa-EPB41_0018	3	3	NA	3	NA	NA	2	2	NA	NA	NA	1		4365	4711	NA	3978	NA	NA	4764	7173	NA	NA	NA	5032		0.0252628	0.0228552	NA	0.0307145	NA	NA	0.0159249	0.0155845	NA
chr1 : 29072587 | 29097935	chr1	29072587	29097935	+	NA	mix	+	ENSG00000159023.22	EPB41	intronic-isExon	29072587,29072587;29072587,29083995,29097807;29072587,29097807	29097935,29097935;29082757,29084122,29097935;29084122,29097935	50698;10428;11665	hsa-EPB41_0056	1	3	NA	NA	NA	NA	NA	NA	NA	NA	1	1		1879	2189	NA	NA	NA	NA	NA	NA	NA	NA	1723	2410		0.00842093	0.0228552	NA	NA	NA	NA	NA	NA	NA
chr1 : 29095083 | 29097935	chr1	29095083	29097935	+	NA	mix	+	ENSG00000159023.22	EPB41	intronic-isExon	2909508329095080	2909793529097930	5706	hsa-EPB41_0066	NA	2	NA	1	1	1	1	NA	NA	1	3	NA		NA	2181	NA	1568	1862	2259	2160	NA	NA	2013	1725	NA		NA	0.0152368	NA	0.0102382	0.00837903	0.0089067	0.00796246	NA	NA
chr1 : 29096155 | 29097935	chr1	29096155	29097935	+	+	mix	+	ENSG00000159023.22	EPB41	intronic-isExon	29096155,29096155;29096155,29097807	29097935,29097935;29096604,29097935	3562;579	hsa-EPB41_0012	5	2	NA	4	2	4	6	2	NA	2	2	3		1868	2180	NA	1569	1864	2258	2152	3463	NA	2016	1723	2405		0.0421046	0.0152368	NA	0.0409527	0.0167581	0.0356268	0.0477748	0.0155845	NA
chr1 : 29097286 | 29097935	chr1	29097286	29097935	+	+	exon	+	ENSG00000159023.22	EPB41	inExon-isExon	2909728629097280	2909793529097930	1300	NA	2	1	1	2	NA	1	3	NA	1	3	1	6		1870	2184	3070	1566	NA	2262	2148	NA	2633	2015	1721	2415		0.0168419	0.00761839	0.00678482	0.0204764	NA	0.0089067	0.0238874	NA	0.00761681
chr1 : 29097807 | 29109437	chr1	29097807	29109437	+	+	exonic	+	ENSG00000159023.22	EPB41	isExon-isExon	2909780729109330	2909793529109430	231	hsa-EPB41_0034	2	1	NA	NA	2	2	1	4	1	1	NA	2		3642	4035	NA	NA	3329	4135	3979	6335	5286	4255	NA	4448		0.0168419	0.00761839	NA	NA	0.0167581	0.0178134	0.00796246	0.031169	0.00761681
chr1 : 29097807 | 29112448	chr1	29097807	29112448	+	NA	exonic	+	ENSG00000159023.22	EPB41	isExon-isExon	29097807,29109336,29112368;29097807,29112368	29097935,29109437,29112448;29097935,29112448	312;210	hsa-EPB41_0017	NA	NA	NA	NA	NA	2	2	NA	NA	NA	2	1		NA	NA	NA	NA	NA	4552	4437	NA	NA	NA	3596	4735		NA	NA	NA	NA	NA	0.0178134	0.0159249	NA	NA
chr1 : 29109336 | 29112448	chr1	29109336	29112448	+	+	exonic	+	ENSG00000159023.22	EPB41	isExon-isExon	2910933629112360	2910943729112440	183	hsa-EPB41_0058	2	5	1	3	NA	2	4	3	2	4	6	4		3588	3840	6141	2896	NA	3952	3966	6173	5143	3885	3153	4246		0.0168419	0.038092	0.00678482	0.0307145	NA	0.0178134	0.0318498	0.0233767	0.0152336
chr1 : 29109336 | 29115803	chr1	29109336	29115803	+	NA	exonic	+	ENSG00000159023.22	EPB41	isExon-isExon	2.91093e+23	2.91094e+23	288	hsa-EPB41_0052	NA	3	NA	NA	2	NA	3	2	NA	NA	3	1		NA	3787	NA	NA	3092	NA	4046	6006	NA	NA	3141	4040		NA	0.0228552	NA	NA	0.0167581	NA	0.0238874	0.0155845	NA
chr1 : 29109336 | 29117989	chr1	29109336	29117989	+	NA	exon	+	ENSG00000159023.22	EPB41	isExon-inExon	2.91093e+31	2.91094e+31	1459	NA	NA	NA	NA	1	NA	NA	NA	NA	1	NA	3	NA		NA	NA	NA	2047	NA	NA	NA	NA	3626	NA	2207	NA		NA	NA	NA	0.0102382	NA	NA	NA	NA	0.00761681
chr1 : 29115699 | 29117989	chr1	29115699	29117989	+	NA	exon	+	ENSG00000159023.22	EPB41	isExon-inExon	2911569929116810	2911580329117980	1276	hsa-EPB41_0039	NA	NA	NA	NA	NA	NA	NA	3	1	2	NA	NA		NA	NA	NA	NA	NA	NA	NA	4997	4129	3056	NA	NA		NA	NA	NA	NA	NA	NA	NA	0.0233767	0.00761681
chr1 : 29148080 | 29149226	chr1	29148080	29149226	+	+	exon	-	ENSG00000116350.17	SRSF4	inExon-isExon	2914808029148080	2914922629149220	2294	hsa-SRSF4_0014	3	1	1	NA	2	2	1	2	2	NA	3	1		151	110	228	NA	180	140	117	167	234	NA	146	231		0.0252628	0.00761839	0.00678482	NA	0.0167581	0.0178134	0.00796246	0.0155845	0.0152336
chr1 : 29148080 | 29150192	chr1	29148080	29150192	+	NA	exon	-	ENSG00000116350.17	SRSF4	inExon-isExon	2914808029150100	2914922629150190	1237	hsa-SRSF4_0015	NA	1	NA	2	NA	NA	NA	1	1	NA	NA	NA		NA	166	NA	202	NA	NA	NA	231	336	NA	NA	NA		NA	0.00761839	NA	0.0204764	NA	NA	NA	0.00779224	0.00761681
chr1 : 29148080 | 29154910	chr1	29148080	29154910	+	+	exon	-	ENSG00000116350.17	SRSF4	inExon-isExon	2.91481e+23	2.91492e+23	1452	hsa-SRSF4_0013	10	3	6	5	3	NA	9	2	3	5	6	8		250	205	347	250	260	NA	215	263	363	155	225	389		0.0842093	0.0228552	0.0407089	0.0511909	0.0251371	NA	0.0716621	0.0155845	0.0228504
chr1 : 29150103 | 29154910	chr1	29150103	29154910	+	NA	exonic	-	ENSG00000116350.17	SRSF4	isExon-isExon	2915010329154690	2915019229154910	305	hsa-SRSF4_0008	NA	NA	NA	1	NA	3	NA	1	NA	NA	NA	NA		NA	NA	NA	164	NA	138	NA	139	NA	NA	NA	NA		NA	NA	NA	0.0102382	NA	0.0267201	NA	0.00779224	NA
chr1 : 29154696 | 29154910	chr1	29154696	29154910	+	+	exonic	-	ENSG00000116350.17	SRSF4	isExon-isExon	2915469629154690	2915491029154910	430	hsa-SRSF4_0002	155	114	42	215	99	161	291	216	38	164	123	163		224	204	300	217	235	188	200	202	297	154	243	319		1.30524	0.868497	0.284962	2.20121	0.829524	1.43398	2.31708	1.68312	0.289439
chr1 : 30737604 | 30741716	chr1	30737604	30741716	+	NA	exonic	-	ENSG00000162511.8	LAPTM5	isExon-isExon	3.07376e+31	3.07377e+31	425	hsa-LAPTM5_0001	4	1	NA	NA	2	1	2	NA	NA	NA	NA	5		1822	1499	NA	NA	2345	1820	1532	NA	NA	NA	NA	3106		0.0336837	0.00761839	NA	NA	0.0167581	0.0089067	0.0159249	NA	NA
chr1 : 30936643 | 30967310	chr1	30936643	30967310	+	NA	exonic	-	ENSG00000134644.16	PUM1	isExon-isExon	30936643,30941151,30941998,30945346,30950127,30952234,30953714,30964674,30965982,30967167;30936643,30941151,30941998,30945346,30950133,30952234,30953714,30964674,30965982,30967167;30936643,30941151,30941998,30945346,30950133,30952234,30953714,30965982,30967167;30936643,30941151,30941998,30945346,30950127,30952234,30953714,30964674,30965982,30967167	30936835,30941272,30942123,30945483,30950261,30952363,30953981,30964910,30966278,30967310;30936835,30941272,30942123,30945483,30950261,30952363,30953981,30964910,30966278,30967310;30936835,30941272,30942123,30945483,30950261,30952363,30953981,30966278,30967310;30936835,30941272,30942123,30945483,30950261,30952363,30953981,30964910,30966197,30967310	1790;1784;1547;1709	hsa-PUM1_0074	NA	NA	NA	1	1	1	2	NA	NA	NA	NA	1		NA	NA	NA	115	107	79	77	NA	NA	NA	NA	114		NA	NA	NA	0.0102382	0.00837903	0.0089067	0.0159249	NA	NA
chr1 : 30941151 | 30942123	chr1	30941151	30942123	+	NA	exonic	-	ENSG00000134644.16	PUM1	isExon-isExon	30941151,30941998;30941151,30941922	30941272,30942123;30941272,30942123	248;324	hsa-PUM1_0046	NA	NA	NA	3	1	NA	NA	1	NA	1	NA	NA		NA	NA	NA	110	100	NA	NA	111	NA	48	NA	NA		NA	NA	NA	0.0307145	0.00837903	NA	NA	0.00779224	NA
chr1 : 30945346 | 30950261	chr1	30945346	30950261	+	NA	exonic	-	ENSG00000134644.16	PUM1	isExon-isExon	30945346,30950127;30945346,30950133	30945483,30950261;30945483,30950261	273;267	hsa-PUM1_0024	NA	NA	NA	NA	NA	3	NA	NA	NA	2	NA	NA		NA	NA	NA	NA	NA	119	NA	NA	NA	99	NA	NA		NA	NA	NA	NA	NA	0.0267201	NA	NA	NA
chr1 : 30964674 | 30964910	chr1	30964674	30964910	+	+	exonic	-	ENSG00000134644.16	PUM1	isExon-isExon	3096467430964670	3096491030964910	474	hsa-PUM1_0083	7	4	4	5	10	NA	4	6	2	4	5	5		95	94	140	76	103	NA	99	98	144	67	90	129		0.0589465	0.0304736	0.0271393	0.0511909	0.0837903	NA	0.0318498	0.0467534	0.0152336
chr1 : 30964674 | 30968492	chr1	30964674	30968492	+	NA	exonic	-	ENSG00000134644.16	PUM1	isExon-isExon	30964674,30965982,30967167,30968354;30964674,30965982,30967167,30968354	30964910,30966197,30967310,30968492;30964910,30966278,30967310,30968492	736;817	hsa-PUM1_0009	1	1	NA	NA	NA	1	2	NA	NA	NA	NA	NA		77	68	NA	NA	NA	59	78	NA	NA	NA	NA	NA		0.00842093	0.00761839	NA	NA	NA	0.0089067	0.0159249	NA	NA
chr1 : 30964674 | 30981405	chr1	30964674	30981405	+	+	exonic	-	ENSG00000134644.16	PUM1	isExon-isExon	30964674,30965982,30967167,30968354,30974651,30980062,30981312;30964674,30965982,30967167,30968354,30974651,30980062,30981312;30964674,30965982,30967167,30968354,30974651,30980062,30981312;30964674,30965982,30967167,30968354,30974651,30980062,30981312	30964910,30966278,30967310,30968492,30974802,30980166,30981405;30964910,30966197,30967310,30968492,30974802,30980166,30981405;30964910,30966278,30967310,30968492,30974802,30980178,30981405;30964910,30966278,30967310,30968492,30974802,30980163,30981405	1168;1087;1180;1165	hsa-PUM1_0016	2	4	6	NA	NA	4	5	5	3	2	1	NA		84	89	108	NA	NA	55	68	80	117	47	68	NA		0.0168419	0.0304736	0.0407089	NA	NA	0.0356268	0.0398123	0.0389612	0.0228504
chr1 : 30974651 | 30981405	chr1	30974651	30981405	+	NA	exonic	-	ENSG00000134644.16	PUM1	isExon-isExon	30974651,30980062,30981312;30974651,30981312;30974651,30980062,30981312;30974651,30980062,30981312	30974802,30980166,30981405;30974802,30981405;30974802,30980178,30981405;30974802,30980163,30981405	351;246;363;348	hsa-PUM1_0057	NA	2	NA	NA	NA	1	1	NA	NA	NA	2	NA		NA	80	NA	NA	NA	66	59	NA	NA	NA	52	NA		NA	0.0152368	NA	NA	NA	0.0089067	0.00796246	NA	NA
chr1 : 30980062 | 30982640	chr1	30980062	30982640	+	NA	mix	-	ENSG00000134644.16	PUM1	isExon-intronic	30980062,30980062;30980062,30981312;30980062,30981312;30980062,30981312,30981917;30980062,30981312	30982640,30980133;30980163,30982640;30980166,30982640;30980163,30981405,30982640;30980178,30982640	2651;1431;1434;920;1446	hsa-PUM1_0045	3	1	NA	4	NA	3	NA	2	1	2	3	NA		64	53	NA	52	NA	38	NA	44	66	38	38	NA		0.0252628	0.00761839	NA	0.0409527	NA	0.0267201	NA	0.0155845	0.00761681
chr1 : 30988309 | 30988788	chr1	30988309	30988788	+	NA	intronic	-	ENSG00000134644.16	PUM1	intronic	30988309	30988788	480	hsa-PUM1_0081	NA	NA	NA	2	NA	NA	4	NA	NA	NA	NA	NA		NA	NA	NA	19	NA	NA	38	NA	NA	NA	NA	NA		NA	NA	NA	0.0204764	NA	NA	0.0318498	NA	NA
chr1 : 30992390 | 30995220	chr1	30992390	30995220	+	+	exonic	-	ENSG00000134644.16	PUM1	isExon-isExon	3099239030995050	3099266030995220	438	hsa-PUM1_0014	22	21	15	31	13	21	31	43	16	12	26	18		183	181	250	165	193	149	140	184	247	120	164	201		0.18526	0.159986	0.101772	0.317384	0.108927	0.187041	0.246836	0.335066	0.121869
chr1 : 30992390 | 31007102	chr1	30992390	31007102	+	+	exonic	-	ENSG00000134644.16	PUM1	isExon-isExon	3.09924e+31	3.09927e+31	726	hsa-PUM1_0022	5	4	6	7	NA	5	4	1	4	2	1	2		149	147	183	121	NA	103	123	130	204	89	96	151		0.0421046	0.0304736	0.0407089	0.0716673	NA	0.0445335	0.0318498	0.00779224	0.0304672
chr1 : 30995054 | 30995220	chr1	30995054	30995220	+	+	exonic	-	ENSG00000134644.16	PUM1	isExon-isExon	3099505430995050	3099522030995220	334	NA	NA	1	1	1	1	2	1	1	NA	2	1	NA		NA	167	262	193	202	177	164	188	NA	125	169	NA		NA	0.00761839	0.00678482	0.0102382	0.00837903	0.0178134	0.00796246	0.00779224	NA
chr1 : 31005853 | 31007102	chr1	31005853	31007102	+	+	exonic	-	ENSG00000134644.16	PUM1	isExon-isExon	3100585331006990	3100603131007100	288	hsa-PUM1_0023	3	NA	1	1	4	5	2	5	NA	1	NA	1		179	NA	230	149	190	122	131	140	NA	118	NA	173		0.0252628	NA	0.00678482	0.0102382	0.0335161	0.0445335	0.0159249	0.0389612	NA
chr1 : 31055313 | 31059577	chr1	31055313	31059577	+	NA	exonic	-	ENSG00000134644.16	PUM1	isExon-isExon	3105531331059200	3105538031059570	442	hsa-PUM1_0015	NA	NA	1	5	NA	NA	2	NA	NA	NA	NA	NA		NA	NA	130	77	NA	NA	79	NA	NA	NA	NA	NA		NA	NA	0.00678482	0.0511909	NA	NA	0.0159249	NA	NA
chr1 : 31059204 | 31059577	chr1	31059204	31059577	+	+	exonic	-	ENSG00000134644.16	PUM1	isExon-isExon	3105920431059200	3105957731059570	748	hsa-PUM1_0073	3	3	3	3	3	NA	7	6	3	2	1	4		139	133	259	137	146	NA	137	125	183	79	138	163		0.0252628	0.0228552	0.0203545	0.0307145	0.0251371	NA	0.0557372	0.0467534	0.0228504
chr1 : 31310044 | 31339048	chr1	31310044	31339048	+	NA	exonic	+	ENSG00000121766.16	ZCCHC17	isExon-isExon	31310044,31318167,31319109,31337175,31338957;31310044,31319109,31338957;31310044,31319109,31337175,31338957	31310164,31318236,31319166,31337275,31339048;31310164,31319166,31339048;31310164,31319166,31337275,31339048	442;271;372	hsa-ZCCHC17_0004	NA	NA	1	6	2	1	1	2	NA	1	3	NA		NA	NA	62	95	64	58	74	70	NA	56	78	NA		NA	NA	0.00678482	0.0614291	0.0167581	0.0089067	0.00796246	0.0155845	NA
chr1 : 31318167 | 31339048	chr1	31318167	31339048	+	NA	exonic	+	ENSG00000121766.16	ZCCHC17	isExon-isExon	3.13182e+31	3.13182e+31	321	hsa-ZCCHC17_0014	NA	1	1	1	NA	NA	4	2	NA	NA	3	1		NA	43	39	71	NA	NA	53	56	NA	NA	58	77		NA	0.00761839	0.00678482	0.0102382	NA	NA	0.0318498	0.0155845	NA
chr1 : 31337175 | 31339048	chr1	31337175	31339048	+	+	exonic	+	ENSG00000121766.16	ZCCHC17	isExon-isExon	3133717531338950	3133727531339040	193	hsa-ZCCHC17_0008	87	41	14	140	55	89	139	120	13	93	134	110		66	53	70	95	66	53	70	74	45	50	67	102		0.732621	0.312354	0.0949875	1.43335	0.460847	0.792696	1.10678	0.935069	0.0990186
chr1 : 31337175 | 31348974	chr1	31337175	31348974	+	+	exonic	+	ENSG00000121766.16	ZCCHC17	isExon-isExon	31337175,31338957,31346640,31348829;31337175,31338957,31346640,31348829	31337275,31339048,31346818,31348974;31337275,31339048,31346740,31348974	518;440	hsa-ZCCHC17_0001	7	3	2	9	3	2	NA	6	NA	3	4	4		32	27	50	43	35	35	NA	42	NA	24	26	52		0.0589465	0.0228552	0.0135696	0.0921436	0.0251371	0.0178134	NA	0.0467534	NA
chr1 : 31346640 | 31348974	chr1	31346640	31348974	+	+	exonic	+	ENSG00000121766.16	ZCCHC17	isExon-isExon	31346640,31348829;31346640,31348829	31346740,31348974;31346818,31348974	247;325	hsa-ZCCHC17_0002	3	4	NA	7	1	5	7	4	NA	4	7	NA		39	34	NA	57	44	45	63	57	NA	40	52	NA		0.0252628	0.0304736	NA	0.0716673	0.00837903	0.0445335	0.0557372	0.031169	NA
chr1 : 31907661 | 31911826	chr1	31907661	31911826	+	NA	exon	-	ENSG00000184007.22	PTP4A2	inExon-isExon	3.19077e+23	3.1909e+23	1506	hsa-PTP4A2_0010	NA	1	NA	NA	1	NA	NA	2	NA	2	NA	3		NA	194	NA	NA	209	NA	NA	207	NA	90	NA	259		NA	0.00761839	NA	NA	0.00837903	NA	NA	0.0155845	NA
chr1 : 31907661 | 31919658	chr1	31907661	31919658	+	NA	exon	-	ENSG00000184007.22	PTP4A2	inExon-isExon	3.19077e+39	3.1909e+39	2288	hsa-PTP4A2_0008	NA	4	NA	NA	NA	NA	NA	NA	NA	2	NA	NA		NA	225	NA	NA	NA	NA	NA	NA	NA	96	NA	NA		NA	0.0304736	NA	NA	NA	NA	NA	NA	NA
chr1 : 31910038 | 31913023	chr1	31910038	31913023	+	+	exonic	-	ENSG00000184007.22	PTP4A2	isExon-isExon	3.191e+23	3.19101e+23	249	hsa-PTP4A2_0011	NA	2	NA	4	1	3	1	6	NA	2	1	3		NA	34	NA	30	29	27	45	27	NA	20	29	34		NA	0.0152368	NA	0.0409527	0.00837903	0.0267201	0.00796246	0.0467534	NA
chr1 : 31911696 | 31915987	chr1	31911696	31915987	+	NA	exonic	-	ENSG00000184007.22	PTP4A2	isExon-isExon	31911696,31912981,31913787,31915895;31911696,31915895;31911696,31912981,31915895	31911826,31913023,31913843,31915987;31911826,31915987;31911826,31913023,31915987	324;224;267	hsa-PTP4A2_0003	NA	2	NA	4	NA	3	2	2	NA	NA	4	3		NA	56	NA	57	NA	63	60	77	NA	NA	55	81		NA	0.0152368	NA	0.0409527	NA	0.0267201	0.0159249	0.0155845	NA
chr1 : 31911696 | 31919658	chr1	31911696	31919658	+	NA	exonic	-	ENSG00000184007.22	PTP4A2	isExon-isExon	3.19117e+23	3.19118e+23	913	hsa-PTP4A2_0007	2	NA	NA	2	1	NA	5	3	NA	NA	2	1		89	NA	NA	97	110	NA	106	127	NA	NA	96	127		0.0168419	NA	NA	0.0204764	0.00837903	NA	0.0398123	0.0233767	NA
chr1 : 31915891 | 31919658	chr1	31915891	31919658	+	NA	mix	-	ENSG00000184007.22	PTP4A2	intronic-isExon	31915891,31918970;31915891,31915891	31915987,31919658;31919658,31919658	786;7536	hsa-PTP4A2_0006	NA	NA	1	2	3	NA	3	2	NA	NA	3	NA		NA	NA	93	68	71	NA	76	87	NA	NA	68	NA		NA	NA	0.00678482	0.0204764	0.0251371	NA	0.0238874	0.0155845	NA
chr1 : 31915895 | 31919658	chr1	31915895	31919658	+	+	exonic	-	ENSG00000184007.22	PTP4A2	isExon-isExon	3191589531918970	3191598731919650	782	hsa-PTP4A2_0001	34	17	6	22	23	27	36	45	6	20	34	40		78	103	105	73	83	90	89	101	89	65	79	90		0.286311	0.129513	0.0407089	0.22524	0.192718	0.240481	0.286649	0.350651	0.0457009
chr1 : 32030298 | 32031640	chr1	32030298	32031640	+	+	exonic	+	ENSG00000121774.18	KHDRBS1	isExon-isExon	3203029832031520	3203042232031640	242	hsa-KHDRBS1_0001	NA	3	1	5	1	5	6	6	NA	4	4	6		NA	232	476	307	320	254	319	256	NA	144	217	358		NA	0.0228552	0.00678482	0.0511909	0.00837903	0.0445335	0.0477748	0.0467534	NA
chr1 : 32030298 | 32033334	chr1	32030298	32033334	+	+	exonic	+	ENSG00000121774.18	KHDRBS1	isExon-isExon	32030298,32033188;32030298,32031524,32033188	32030422,32033334;32030422,32031640,32033334	272;389	hsa-KHDRBS1_0002	11	5	2	3	4	7	14	15	2	5	15	6		286	208	437	265	282	237	277	232	435	108	201	313		0.0926302	0.038092	0.0135696	0.0307145	0.0335161	0.0623469	0.111474	0.116884	0.0152336
chr1 : 32030298 | 32038619	chr1	32030298	32038619	+	NA	exonic	+	ENSG00000121774.18	KHDRBS1	isExon-isExon	32030298,32031524,32033188,32036910,32037835,32038552;32030298,32031524,32033188,32036910,32037835,32038552;32030298,32033188,32036910,32037835,32038552	32030422,32031640,32033334,32037043,32038119,32038619;32030422,32031640,32033334,32037043,32038036,32038619;32030422,32033334,32037043,32038036,32038619	876;793;676	hsa-KHDRBS1_0005	NA	NA	1	NA	2	NA	1	1	NA	NA	NA	NA		NA	NA	452	NA	298	NA	254	250	NA	NA	NA	NA		NA	NA	0.00678482	NA	0.0167581	NA	0.00796246	0.00779224	NA
chr1 : 32036910 | 32038619	chr1	32036910	32038619	+	NA	exonic	+	ENSG00000121774.18	KHDRBS1	isExon-isExon	32036910,32037835,32038552;32036910,32037835,32038552	32037043,32038119,32038619;32037043,32038036,32038619	487;404	hsa-KHDRBS1_0007	NA	NA	NA	1	NA	4	NA	3	1	NA	NA	NA		NA	NA	NA	297	NA	225	NA	278	467	NA	NA	NA		NA	NA	NA	0.0102382	NA	0.0356268	NA	0.0233767	0.00761681
chr1 : 32076763 | 32077318	chr1	32076763	32077318	+	NA	exonic	+	ENSG00000121775.18	TMEM39B	isExon-isExon	3207676332077160	3207684632077310	239	hsa-TMEM39B_0006	NA	NA	NA	2	2	NA	NA	NA	NA	NA	1	2		NA	NA	NA	25	15	NA	NA	NA	NA	NA	20	27		NA	NA	NA	0.0204764	0.0167581	NA	NA	NA	NA
chr1 : 32139179 | 32139864	chr1	32139179	32139864	+	NA	intronic	+	ENSG00000025800.14	KPNA6	intronic	32139179	32139864	686	hsa-KPNA6_0014	6	NA	NA	NA	3	2	NA	1	NA	NA	7	2		13	NA	NA	NA	10	4	NA	8	NA	NA	7	5		0.0505256	NA	NA	NA	0.0251371	0.0178134	NA	0.00779224	NA
chr1 : 32154588 | 32158361	chr1	32154588	32158361	+	NA	exonic	+	ENSG00000025800.14	KPNA6	isExon-isExon	32154588,32156853,32157346,32158267;32154588,32156853,32157346,32158267	32154721,32156945,32157445,32158361;32154721,32156927,32157445,32158361	422;404	hsa-KPNA6_0003	NA	NA	NA	1	NA	NA	3	1	NA	NA	NA	NA		NA	NA	NA	123	NA	NA	143	137	NA	NA	NA	NA		NA	NA	NA	0.0102382	NA	NA	0.0238874	0.00779224	NA
chr1 : 32154588 | 32159531	chr1	32154588	32159531	+	NA	exonic	+	ENSG00000025800.14	KPNA6	isExon-isExon	32154588,32156853,32157346,32158267,32159400;32154588,32156853,32157346,32158267,32159400	32154721,32156927,32157445,32158361,32159531;32154721,32156945,32157445,32158361,32159531	536;554	hsa-KPNA6_0006	5	2	NA	NA	1	NA	NA	2	NA	2	2	1		100	96	NA	NA	96	NA	NA	119	NA	88	71	113		0.0421046	0.0152368	NA	NA	0.00837903	NA	NA	0.0155845	NA
chr1 : 32163235 | 32167296	chr1	32163235	32167296	+	+	exonic	+	ENSG00000025800.14	KPNA6	isExon-isExon	3.21632e+23	3.21633e+23	333	hsa-KPNA6_0011	6	5	1	1	2	5	11	2	NA	1	5	1		94	77	137	77	71	83	89	96	NA	48	60	85		0.0505256	0.038092	0.00678482	0.0102382	0.0167581	0.0445335	0.087587	0.0155845	NA
chr1 : 32226171 | 32226530	chr1	32226171	32226530	+	NA	exonic	+	ENSG00000084623.12	EIF3I	isExon-isExon	32226171,32226403;32226171,32226403;32226171,32226171	32226283,32226530;32226320,32226530;32226530,32226530	241;278;720	hsa-EIF3I_0001	NA	2	NA	2	NA	3	5	7	1	NA	NA	NA		NA	94	NA	131	NA	86	128	122	130	NA	NA	NA		NA	0.0152368	NA	0.0204764	NA	0.0267201	0.0398123	0.0545457	0.00761681
chr1 : 32228499 | 32229208	chr1	32228499	32229208	+	NA	exonic	+	ENSG00000084623.12	EIF3I	isExon-isExon	32228499,32228727,32229135;32228499,32228727;32228499,32228727,32229135	32228609,32228816,32229208;32228609,32229208;32228609,32229024,32229208	275;593;483	hsa-EIF3I_0003	NA	1	NA	NA	NA	NA	NA	1	NA	2	NA	1		NA	69	NA	NA	NA	NA	NA	85	NA	32	NA	68		NA	0.00761839	NA	NA	NA	NA	NA	0.00779224	NA
chr1 : 32279671 | 32280210	chr1	32279671	32280210	+	+	exonic	+	ENSG00000182866.17	LCK	isExon-isExon	32279671,32279841,32280079;32279671,32280079	32279747,32279994,32280210;32279994,32280210	363;456	hsa-LCK_0001	11	NA	1	6	2	3	15	6	NA	3	2	7		265	NA	404	240	222	197	239	225	NA	133	227	274		0.0926302	NA	0.00678482	0.0614291	0.0167581	0.0267201	0.119437	0.0467534	NA
chr1 : 32326939 | 32327677	chr1	32326939	32327677	+	NA	exonic	+	ENSG00000116478.12	HDAC1	isExon-isExon	3232693932327530	3232707732327670	281	hsa-HDAC1_0001	NA	NA	NA	2	NA	NA	3	2	NA	NA	NA	NA		NA	NA	NA	126	NA	NA	84	112	NA	NA	NA	NA		NA	NA	NA	0.0204764	NA	NA	0.0238874	0.0155845	NA
chr1 : 32368447 | 32376741	chr1	32368447	32376741	+	NA	exonic	-	ENSG00000160058.19	BSDC1	isExon-isExon	32368447,32376262;32368447,32369230,32376262	32368550,32376741;32368550,32369338,32376741	584;693	hsa-BSDC1_0010	NA	NA	NA	NA	NA	NA	2	NA	2	1	NA	1		NA	NA	NA	NA	NA	NA	90	NA	140	91	NA	133		NA	NA	NA	NA	NA	NA	0.0159249	NA	0.0152336
chr1 : 32368447 | 32394140	chr1	32368447	32394140	+	NA	exonic	-	ENSG00000160058.19	BSDC1	isExon-isExon	32368447,32376262,32377970,32378215,32378724,32381214,32383830,32386779,32394080;32368447,32369230,32376262,32377970,32378215,32378724,32381214,32383830,32386779,32394080;32368447,32376262,32377970,32378215,32378724,32381214,32383830,32386779,32394080;32368447,32376262,32377970,32378215,32378724,32381214,32394080;32368447,32376262,32377970,32378215,32378724,32381214,32386779,32394080	32368550,32376741,32378048,32378283,32378839,32381268,32383997,32386895,32394140;32368550,32369338,32376741,32378048,32378283,32378839,32381268,32383997,32386895,32394140;32368550,32376741,32378048,32378283,32378839,32381268,32384048,32386895,32394140;32368550,32376741,32378048,32378283,32378839,32381268,32394140;32368550,32376741,32378048,32378283,32378839,32381268,32386895,32394140	1249;1358;1300;964;1081	hsa-BSDC1_0005	NA	NA	2	NA	NA	1	NA	NA	1	NA	NA	1		NA	NA	154	NA	NA	92	NA	NA	148	NA	NA	103		NA	NA	0.0135696	NA	NA	0.0089067	NA	NA	0.00761681
chr1 : 32378215 | 32378839	chr1	32378215	32378839	+	NA	exonic	-	ENSG00000160058.19	BSDC1	isExon-isExon	3237821532378720	3237828332378830	185	hsa-BSDC1_0002	2	NA	NA	1	NA	1	3	1	NA	NA	NA	3		99	NA	NA	91	NA	89	113	161	NA	NA	NA	112		0.0168419	NA	NA	0.0102382	NA	0.0089067	0.0238874	0.00779224	NA
chr1 : 32383830 | 32386895	chr1	32383830	32386895	+	NA	exonic	-	ENSG00000160058.19	BSDC1	isExon-isExon	32383830,32386779;32383830,32386779;32383830,32386779;32383830,32386779	32383906,32386895;32383939,32386895;32383997,32386895;32384048,32386895	194;227;285;336	hsa-BSDC1_0001	1	1	NA	NA	NA	NA	NA	1	NA	1	NA	1		115	123	NA	NA	NA	NA	NA	162	NA	96	NA	137		0.00842093	0.00761839	NA	NA	NA	NA	NA	0.00779224	NA
chr1 : 32619560 | 32634792	chr1	32619560	32634792	+	NA	mix	-	ENSG00000176261.16	ZBTB8OS	intronic-isExon	32619560,32627508,32631827,32633645,32633951,32634768;32619560,32619560;32619560,32627508,32631827,32633645,32633951,32634702;32619560,32627508,32634768;32619560,32627508,32633645,32633951,32634768;32619560,32631827,32633645,32633951,32634768;32619560,32627508,32633262,32633645,32633951,32634768;32619560,32627508,32631827,32633645,32633951,32634768	32621948,32627544,32631879,32633727,32634110,32634792;32634792,32634792;32621948,32627544,32631879,32633727,32634072,32634792;32621948,32627544,32634792;32621948,32627544,32633727,32634072,32634792;32627865,32631879,32633727,32634072,32634792;32621948,32627544,32633354,32633727,32634110,32634792;32621948,32627544,32631879,32633727,32634072,32634792	2747;30466;2775;2451;2656;8589;2787;2709	hsa-ZBTB8OS_0004	NA	4	NA	NA	1	2	NA	NA	1	1	NA	1		NA	27	NA	NA	21	20	NA	NA	18	12	NA	23		NA	0.0304736	NA	NA	0.00837903	0.0178134	NA	NA	0.00761681
chr1 : 32627508 | 32634072	chr1	32627508	32634072	+	NA	exonic	-	ENSG00000176261.16	ZBTB8OS	isExon-isExon	32627508,32633645,32633951;32627508,32631827,32633645,32633951	32627544,32633727,32634072;32627544,32631879,32633727,32634072	242;295	hsa-ZBTB8OS_0006	NA	NA	NA	2	NA	1	1	NA	NA	1	NA	NA		NA	NA	NA	43	NA	29	61	NA	NA	34	NA	NA		NA	NA	NA	0.0204764	NA	0.0089067	0.00796246	NA	NA
chr1 : 32631827 | 32634072	chr1	32631827	32634072	+	NA	exonic	-	ENSG00000176261.16	ZBTB8OS	isExon-isExon	3.26318e+23	3.26319e+23	258	hsa-ZBTB8OS_0002	2	NA	NA	NA	NA	NA	NA	NA	NA	NA	4	NA		37	NA	NA	NA	NA	NA	NA	NA	NA	NA	44	NA		0.0168419	NA	NA	NA	NA	NA	NA	NA	NA
chr1 : 32631827 | 32634110	chr1	32631827	32634110	+	NA	exonic	-	ENSG00000176261.16	ZBTB8OS	isExon-isExon	3.26318e+23	3.26319e+23	296	hsa-ZBTB8OS_0013	3	NA	NA	NA	NA	4	1	NA	2	NA	1	2		20	NA	NA	NA	NA	27	34	NA	20	NA	32	30		0.0252628	NA	NA	NA	NA	0.0356268	0.00796246	NA	0.0152336
chr1 : 32631827 | 32634792	chr1	32631827	32634792	+	+	exonic	-	ENSG00000176261.16	ZBTB8OS	isExon-isExon	32631827,32633645,32633951,32634768;32631827,32633645,32633951,32634768;32631827,32633645,32633951,32634702	32631879,32633727,32634072,32634792;32631879,32633727,32634110,32634792;32631879,32633727,32634072,32634792	283;321;349	hsa-ZBTB8OS_0003	15	9	4	15	14	20	22	23	1	7	19	16		26	39	17	28	29	19	20	31	21	17	26	25		0.126314	0.0685655	0.0271393	0.153573	0.117306	0.178134	0.175174	0.179222	0.00761681
chr1 : 32944019 | 32945628	chr1	32944019	32945628	+	NA	exonic	-	ENSG00000116514.17	RNF19B	isExon-isExon	3294401932945510	3294415932945620	256	hsa-RNF19B_0004	1	NA	NA	1	3	1	NA	NA	NA	2	2	NA		322	NA	NA	247	444	395	NA	NA	NA	301	402	NA		0.00842093	NA	NA	0.0102382	0.0251371	0.0089067	NA	NA	NA
chr1 : 32948222 | 32949774	chr1	32948222	32949774	+	+	exonic	-	ENSG00000116514.17	RNF19B	isExon-isExon	32948222,32949569;32948222,32949569	32948363,32949774;32948366,32949774	348;351	hsa-RNF19B_0001	15	21	9	16	13	14	52	29	2	20	27	17		294	233	473	200	300	301	291	368	310	225	314	506		0.126314	0.159986	0.0610634	0.163811	0.108927	0.124694	0.414048	0.225975	0.0152336
chr1 : 33013207 | 33014594	chr1	33013207	33014594	+	+	exonic	-	ENSG00000004455.17	AK2	isExon-isExon	3301320733014520	3301340233014590	269	hsa-AK2_0001	10	11	11	8	8	12	13	14	1	3	9	8		34	34	41	35	28	29	41	36	28	19	36	53		0.0842093	0.0838023	0.074633	0.0819055	0.0670323	0.10688	0.103512	0.109091	0.00761681
chr1 : 33276100 | 33281811	chr1	33276100	33281811	+	NA	exonic	+	ENSG00000160094.15	ZNF362	isExon-isExon	3.32761e+31	3.32762e+31	870	hsa-ZNF362_0001	NA	NA	2	2	NA	NA	3	NA	NA	4	3	NA		NA	NA	58	39	NA	NA	41	NA	NA	15	25	NA		NA	NA	0.0135696	0.0204764	NA	NA	0.0238874	NA	NA
chr1 : 33280124 | 33280457	chr1	33280124	33280457	+	NA	exonic	+	ENSG00000160094.15	ZNF362	isExon-isExon	3328012433280120	3328045733280450	668	hsa-ZNF362_0007	NA	NA	NA	1	NA	NA	NA	NA	2	1	NA	2		NA	NA	NA	20	NA	NA	NA	NA	35	11	NA	25		NA	NA	NA	0.0102382	NA	NA	NA	NA	0.0152336
chr1 : 33280124 | 33281811	chr1	33280124	33281811	+	NA	exonic	+	ENSG00000160094.15	ZNF362	isExon-isExon	3328012433281580	3328045733281810	559	hsa-ZNF362_0008	2	2	1	NA	NA	2	NA	NA	NA	NA	NA	NA		19	25	48	NA	NA	18	NA	NA	NA	NA	NA	NA		0.0168419	0.0152368	0.00678482	NA	NA	0.0178134	NA	NA	NA
chr1 : 33294937 | 33295305	chr1	33294937	33295305	+	+	exonic	+	ENSG00000160094.15	ZNF362	isExon-isExon	3329493733295140	3329501533295300	238	hsa-ZNF362_0006	3	3	NA	10	10	7	11	4	6	6	8	13		26	28	NA	31	43	16	20	28	65	16	23	31		0.0252628	0.0228552	NA	0.102382	0.0837903	0.0623469	0.087587	0.031169	0.0457009
chr1 : 34992234 | 34992387	chr1	34992234	34992387	+	+	exonic;exonic	-	ENSG00000163867.17;ENSG00000271741.1	ZMYM6;RP11-244H3.4	isExon-isExon;isExon-isExon	34992234,34992234;34992234,34992234	34992387,34992387;34992387,34992387	308;308	hsa-ZMYM6_0007	4	6	NA	16	8	10	6	5	NA	9	12	11		59	58	NA	58	47	52	38	47	NA	36	43	63		0.0336837	0.0457104	NA	0.163811	0.0670323	0.089067	0.0477748	0.0389612	NA
chr1 : 34992234 | 35005272	chr1	34992234	35005272	+	NA	exonic;exonic	-	ENSG00000163867.17;ENSG00000271741.1	ZMYM6;RP11-244H3.4	isExon-isExon;isExon-isExon	34992234,35003968,35005132;34992234,35003968,35005132	34992387,35004005,35005272;34992387,35004005,35005272	333;333	hsa-ZMYM6_0014	NA	NA	NA	NA	NA	3	NA	2	NA	NA	NA	NA		NA	NA	NA	NA	NA	64	NA	59	NA	NA	NA	NA		NA	NA	NA	NA	NA	0.0267201	NA	0.0155845	NA
chr1 : 34992234 | 35015162	chr1	34992234	35015162	+	NA	exonic;exonic	-	ENSG00000271741.1;ENSG00000163867.17	RP11-244H3.4;ZMYM6	isExon-isExon;isExon-isExon	34992234,35003968,35005132,35006951,35008752,35010447,35010758,35011890,35012431,35014697,35014988;34992234,35003968,35005132,35006951,35008752,35010447,35010758,35011890,35012431,35014697,35014988	34992387,35004005,35005272,35007098,35008924,35010597,35011036,35012005,35012581,35014888,35015162;34992387,35004005,35005272,35007098,35008924,35010597,35011036,35012005,35012581,35014888,35015162	1718;1718	hsa-ZMYM6_0001	NA	2	6	NA	NA	2	1	NA	NA	NA	1	2		NA	73	70	NA	NA	50	36	NA	NA	NA	46	67		NA	0.0152368	0.0407089	NA	NA	0.0178134	0.00796246	NA	NA
chr1 : 34992234 | 35030713	chr1	34992234	35030713	+	NA	exonic;exonic	-	ENSG00000271741.1;ENSG00000163867.17	RP11-244H3.4;ZMYM6	isExon-isExon;isExon-isExon	34992234,35003968,35005132,35006951,35008752,35010447,35010758,35011890,35012431,35014697,35014988,35019353,35020383,35030547;34992234,35003968,35005132,35006951,35008752,35010447,35010758,35011890,35012431,35014697,35014988,35019353,35020383,35030547	34992387,35004005,35005272,35007098,35008924,35010597,35011036,35012005,35012581,35014888,35015162,35019602,35020467,35030713;34992387,35004005,35005272,35007098,35008924,35010597,35011036,35012005,35012581,35014888,35015162,35019602,35020467,35030713	2220;2220	hsa-ZMYM6_0034	NA	2	NA	NA	1	NA	NA	2	NA	NA	2	NA		NA	91	NA	NA	68	NA	NA	46	NA	NA	57	NA		NA	0.0152368	NA	NA	0.00837903	NA	NA	0.0155845	NA
chr1 : 35003968 | 35015162	chr1	35003968	35015162	+	NA	exonic;exonic	-	ENSG00000271741.1;ENSG00000163867.17	RP11-244H3.4;ZMYM6	isExon-isExon;isExon-isExon	35003968,35005132,35006951,35008752,35010447,35010758,35011890,35012431,35014697,35014988;35003968,35005132,35006951,35008752,35010447,35010758,35011890,35012431,35014697,35014988	35004005,35005272,35007098,35008924,35010597,35011036,35012005,35012581,35014888,35015162;35004005,35005272,35007098,35008924,35010597,35011036,35012005,35012581,35014888,35015162	1564;1564	hsa-ZMYM6_0011	2	NA	2	NA	NA	2	NA	NA	NA	NA	2	NA		57	NA	72	NA	NA	51	NA	NA	NA	NA	50	NA		0.0168419	NA	0.0135696	NA	NA	0.0178134	NA	NA	NA
chr1 : 35003968 | 35030713	chr1	35003968	35030713	+	NA	exonic;exonic	-	ENSG00000271741.1;ENSG00000163867.17	RP11-244H3.4;ZMYM6	isExon-isExon;isExon-isExon	35003968,35005132,35006951,35008752,35010447,35010758,35011890,35012431,35014697,35014988,35019353,35020383,35030547;35003968,35005132,35006951,35008752,35010447,35010758,35011890,35012431,35014697,35014988,35019353,35020383,35030547	35004005,35005272,35007098,35008924,35010597,35011036,35012005,35012581,35014888,35015162,35019602,35020467,35030713;35004005,35005272,35007098,35008924,35010597,35011036,35012005,35012581,35014888,35015162,35019602,35020467,35030713	2066;2066	hsa-ZMYM6_0025	NA	3	2	2	NA	4	NA	NA	NA	2	2	NA		NA	107	91	65	NA	64	NA	NA	NA	62	61	NA		NA	0.0228552	0.0135696	0.0204764	NA	0.0356268	NA	NA	NA
chr1 : 35003968 | 35031337	chr1	35003968	35031337	+	NA	mix;mix;mix;mix	-	ENSG00000163867.17;ENSG00000163867.17;ENSG00000271741.1;ENSG00000163867.17	ZMYM6;ZMYM6;RP11-244H3.4;ZMYM6	isExon-intronic;isExon-intronic;isExon-intronic;intronic-isExon	35003968,35005132,35006951,35008752,35010447,35010758,35011890,35012431,35014697,35014988,35019353,35020383,35030547;35003968,35005132,35006951,35008752,35010447,35010758,35011890,35012431,35014697,35014988,35020383,35030547;35003968,35005132,35006951,35008752,35010447,35010758,35011890,35012431,35014697,35014988,35019353,35020383,35030547;35003968,35020383,35030547,35031267	35004005,35005272,35007098,35008924,35010597,35011036,35012005,35012581,35014888,35015162,35019602,35020467,35031337;35004005,35005272,35007098,35008924,35010597,35011036,35012005,35012581,35014888,35015162,35020467,35031337;35004005,35005272,35007098,35008924,35010597,35011036,35012005,35012581,35014888,35015162,35019602,35020467,35031337;35019602,35020467,35030713,35031337	2690;2440;2690;15958	NA	NA	3	3	1	NA	NA	NA	NA	1	NA	2	NA		NA	72	68	48	NA	NA	NA	NA	42	NA	44	NA		NA	0.0228552	0.0203545	0.0102382	NA	NA	NA	NA	0.00761681
chr1 : 35005132 | 35008924	chr1	35005132	35008924	+	NA	exonic;exonic	-	ENSG00000271741.1;ENSG00000163867.17	RP11-244H3.4;ZMYM6	isExon-isExon;isExon-isExon	35005132,35006951,35008752;35005132,35006951,35008752	35005272,35007098,35008924;35005272,35007098,35008924	462;462	hsa-ZMYM6_0010	2	NA	NA	2	1	NA	1	3	NA	3	NA	NA		87	NA	NA	80	85	NA	86	108	NA	62	NA	NA		0.0168419	NA	NA	0.0204764	0.00837903	NA	0.00796246	0.0233767	NA
chr1 : 35014697 | 35015162	chr1	35014697	35015162	+	+	exonic;exonic	-	ENSG00000271741.1;ENSG00000163867.17	RP11-244H3.4;ZMYM6	isExon-isExon;isExon-isExon	35014697,35014988;35014697,35014988	35014888,35015162;35014888,35015162	367;367	hsa-ZMYM6_0009	2	3	NA	3	2	3	NA	2	NA	NA	NA	NA		51	92	NA	53	57	54	NA	78	NA	NA	NA	NA		0.0168419	0.0228552	NA	0.0307145	0.0167581	0.0267201	NA	0.0155845	NA
chr1 : 35014697 | 35019602	chr1	35014697	35019602	+	+	exonic;exonic	-	ENSG00000163867.17;ENSG00000271741.1	ZMYM6;RP11-244H3.4	isExon-isExon;isExon-isExon	35014697,35014988,35019353;35014697,35014988,35019353	35014888,35015162,35019602;35014888,35015162,35019602	617;617	hsa-ZMYM6_0012	3	3	2	5	3	3	3	4	7	3	6	8		86	88	90	51	80	67	62	82	93	58	67	96		0.0252628	0.0228552	0.0135696	0.0511909	0.0251371	0.0267201	0.0238874	0.031169	0.0533177
chr1 : 35014697 | 35020467	chr1	35014697	35020467	+	NA	exonic;exonic;exonic	-	ENSG00000271741.1;ENSG00000163867.17;ENSG00000163867.17	RP11-244H3.4;ZMYM6;ZMYM6	isExon-isExon;isExon-isExon;isExon-isExon	35014697,35014988,35019353,35020383;35014697,35014988,35019353,35020383;35014697,35014988,35020383	35014888,35015162,35019602,35020467;35014888,35015162,35019602,35020467;35014888,35015162,35020467	702;702;452	hsa-ZMYM6_0003	1	NA	NA	2	2	NA	NA	NA	1	NA	1	4		62	NA	NA	51	62	NA	NA	NA	86	NA	59	86		0.00842093	NA	NA	0.0204764	0.0167581	NA	NA	NA	0.00761681
chr1 : 35014697 | 35030713	chr1	35014697	35030713	+	NA	exonic;exonic	-	ENSG00000271741.1;ENSG00000163867.17	RP11-244H3.4;ZMYM6	isExon-isExon;isExon-isExon	35014697,35014988,35019353,35020383,35030547;35014697,35014988,35019353,35020383,35030547	35014888,35015162,35019602,35020467,35030713;35014888,35015162,35019602,35020467,35030713	869;869	hsa-ZMYM6_0004	1	1	NA	NA	1	1	NA	NA	1	NA	1	NA		90	110	NA	NA	81	67	NA	NA	83	NA	72	NA		0.00842093	0.00761839	NA	NA	0.00837903	0.0089067	NA	NA	0.00761681
chr1 : 35019353 | 35020467	chr1	35019353	35020467	+	+	exonic;exonic	-	ENSG00000163867.17;ENSG00000271741.1	ZMYM6;RP11-244H3.4	isExon-isExon;isExon-isExon	35019353,35020383;35019353,35020383	35019602,35020467;35019602,35020467	335;335	hsa-ZMYM6_0008	6	10	4	3	8	10	6	9	7	5	2	10		47	84	66	71	63	64	72	59	77	35	51	69		0.0505256	0.0761839	0.0271393	0.0307145	0.0670323	0.089067	0.0477748	0.0701302	0.0533177
chr1 : 35104295 | 35104769	chr1	35104295	35104769	+	NA	exonic	+	ENSG00000197056.11	ZMYM1	isExon-isExon	3510429535104550	3510446935104760	388	hsa-ZMYM1_0004	2	1	NA	NA	1	2	3	NA	NA	NA	3	3		19	25	NA	NA	25	10	23	NA	NA	NA	24	27		0.0168419	0.00761839	NA	NA	0.00837903	0.0178134	0.0238874	NA	NA
chr1 : 35177989 | 35188090	chr1	35177989	35188090	+	NA	exonic	-	ENSG00000116560.11	SFPQ	isExon-isExon	3.5178e+31	3.5178e+31	337	hsa-SFPQ_0006	1	NA	1	2	NA	NA	NA	1	2	NA	NA	2		222	NA	239	272	NA	NA	NA	204	251	NA	NA	336		0.00842093	NA	0.00678482	0.0204764	NA	NA	NA	0.00779224	0.0152336
chr1 : 35187918 | 35188107	chr1	35187918	35188107	+	NA	intergenic	+	ENSG00000116560.11	SFPQ	antisense	35187918	35188107	190	NA	NA	NA	2	NA	2	NA	NA	NA	NA	NA	NA	2		NA	NA	30	NA	20	NA	NA	NA	NA	NA	NA	32		NA	NA	0.0135696	NA	0.0167581	NA	NA	NA	NA
chr1 : 35284673 | 35295988	chr1	35284673	35295988	+	NA	mix	+	ENSG00000146463.12	ZMYM4	intronic-isExon	3528467335284670	3529598835295980	22632	hsa-ZMYM4_0102	NA	NA	3	NA	2	NA	5	1	NA	NA	4	NA		NA	NA	23	NA	20	NA	19	23	NA	NA	14	NA		NA	NA	0.0203545	NA	0.0167581	NA	0.0398123	0.00779224	NA
chr1 : 35293026 | 35295988	chr1	35293026	35295988	+	NA	mix	+	ENSG00000146463.12	ZMYM4	intronic-isExon	3529302635293020	3529598835295980	5926	hsa-ZMYM4_0097	NA	2	NA	NA	NA	1	NA	3	NA	1	NA	NA		NA	16	NA	NA	NA	12	NA	16	NA	15	NA	NA		NA	0.0152368	NA	NA	NA	0.0089067	NA	0.0233767	NA
chr1 : 35325360 | 35361789	chr1	35325360	35361789	+	NA	exonic	+	ENSG00000146463.12	ZMYM4	isExon-isExon	3.53254e+31	3.53254e+31	801	hsa-ZMYM4_0013	NA	1	NA	1	NA	NA	NA	2	NA	NA	1	NA		NA	51	NA	62	NA	NA	NA	64	NA	NA	34	NA		NA	0.00761839	NA	0.0102382	NA	NA	NA	0.0155845	NA
chr1 : 35358925 | 35361789	chr1	35358925	35361789	+	+	exonic	+	ENSG00000146463.12	ZMYM4	isExon-isExon	3.53589e+23	3.53594e+23	755	hsa-ZMYM4_0001	35	40	25	82	31	40	63	68	17	23	56	38		61	69	75	71	50	64	41	66	60	25	36	85		0.294732	0.304736	0.16962	0.839531	0.25975	0.356268	0.501635	0.529872	0.129486
chr1 : 35381259 | 35381758	chr1	35381259	35381758	+	+	exonic	+	ENSG00000146463.12	ZMYM4	isExon-isExon	3538125935381540	3538143335381750	388	hsa-ZMYM4_0003	2	NA	1	1	5	3	3	3	1	7	4	4		45	NA	77	54	60	54	48	62	84	29	59	74		0.0168419	NA	0.00678482	0.0102382	0.0418952	0.0267201	0.0238874	0.0233767	0.00761681
chr1 : 35381259 | 35389082	chr1	35381259	35389082	+	+	exonic	+	ENSG00000146463.12	ZMYM4	isExon-isExon	35381259,35381546,35387003,35387454,35388910;35381259,35381546,35385442,35386074,35387003,35387454,35388910	35381433,35381758,35387278,35387604,35389082;35381433,35381758,35385592,35386189,35387278,35387604,35389082	988;1255	hsa-ZMYM4_0002	5	6	2	1	3	3	4	3	NA	NA	3	3		41	41	73	58	56	34	27	48	NA	NA	46	64		0.0421046	0.0457104	0.0135696	0.0102382	0.0251371	0.0267201	0.0318498	0.0233767	NA
chr1 : 35381259 | 35390098	chr1	35381259	35390098	+	+	exonic	+	ENSG00000146463.12	ZMYM4	isExon-isExon	35381259,35381546,35387003,35387454,35388910,35389948;35381259,35381546,35385442,35386074,35387003,35387454,35388910,35389948	35381433,35381758,35387278,35387604,35389082,35390098;35381433,35381758,35385592,35386189,35387278,35387604,35389082,35390098	1139;1406	hsa-ZMYM4_0020	1	7	4	2	1	NA	NA	2	NA	NA	NA	3		42	39	62	40	37	NA	NA	53	NA	NA	NA	66		0.00842093	0.0533288	0.0271393	0.0204764	0.00837903	NA	NA	0.0155845	NA
chr1 : 35381259 | 35408159	chr1	35381259	35408159	+	NA	exonic	+	ENSG00000146463.12	ZMYM4	isExon-isExon	35381259,35381546,35387003,35387454,35388910,35389948,35392212,35392647,35393595,35396555,35397377,35398413,35398864,35399482,35405023,35405373,35408008;35381259,35381546,35385442,35386074,35387003,35387454,35388910,35389948,35392212,35392647,35393595,35396552,35397377,35398413,35398864,35399482,35405023,35405373,35408008	35381433,35381758,35387278,35387604,35389082,35390098,35392352,35392684,35393739,35396670,35397545,35398466,35399043,35399576,35405194,35405468,35408159;35381433,35381758,35385592,35386189,35387278,35387604,35389082,35390098,35392352,35392684,35393739,35396670,35397545,35398466,35399043,35399576,35405194,35405468,35408159	2497;2767	hsa-ZMYM4_0004	1	NA	NA	NA	NA	1	2	1	NA	NA	NA	1		32	NA	NA	NA	NA	33	30	41	NA	NA	NA	61		0.00842093	NA	NA	NA	NA	0.0089067	0.0159249	0.00779224	NA
chr1 : 35388910 | 35390098	chr1	35388910	35390098	+	NA	exonic	+	ENSG00000146463.12	ZMYM4	isExon-isExon	3538891035389940	3538908235390090	324	hsa-ZMYM4_0096	NA	NA	NA	NA	NA	1	NA	NA	1	3	1	1		NA	NA	NA	NA	NA	32	NA	NA	39	13	25	60		NA	NA	NA	NA	NA	0.0089067	NA	NA	0.00761681
chr1 : 35392212 | 35399576	chr1	35392212	35399576	+	NA	exonic	+	ENSG00000146463.12	ZMYM4	isExon-isExon	35392212,35392647,35393595,35396555,35397377,35398413,35398864,35399482;35392212,35392647,35393595,35396552,35397377,35398413,35398864,35399482	35392352,35392684,35393739,35396670,35397545,35398466,35399043,35399576;35392352,35392684,35393739,35396670,35397545,35398466,35399043,35399576	938;941	hsa-ZMYM4_0061	3	5	NA	NA	2	3	NA	5	3	2	3	NA		53	47	NA	NA	51	51	NA	48	57	28	36	NA		0.0252628	0.038092	NA	NA	0.0167581	0.0267201	NA	0.0389612	0.0228504
chr1 : 35393595 | 35393739	chr1	35393595	35393739	+	NA	exonic	+	ENSG00000146463.12	ZMYM4	isExon-isExon	3539359535393590	3539373935393730	290	hsa-ZMYM4_0098	2	NA	NA	NA	2	2	NA	1	NA	2	1	1		38	NA	NA	NA	44	39	NA	53	NA	30	46	46		0.0168419	NA	NA	NA	0.0167581	0.0178134	NA	0.00779224	NA
chr1 : 35413972 | 35415714	chr1	35413972	35415714	+	+	exonic	+	ENSG00000146463.12	ZMYM4	isExon-isExon	3541397235415460	3541408335415710	361	hsa-ZMYM4_0012	14	14	6	18	14	25	29	26	3	7	15	15		28	38	52	47	46	31	16	42	49	22	41	41		0.117893	0.106658	0.0407089	0.184287	0.117306	0.222667	0.230911	0.202598	0.0228504
chr1 : 35415466 | 35415714	chr1	35415466	35415714	+	+	exonic	+	ENSG00000146463.12	ZMYM4	isExon-isExon	3541546635415460	3541571435415710	498	hsa-ZMYM4_0063	NA	5	1	3	2	3	3	2	NA	NA	2	NA		NA	31	56	66	63	47	42	61	NA	NA	54	NA		NA	0.038092	0.00678482	0.0307145	0.0167581	0.0267201	0.0238874	0.0155845	NA
chr1 : 35460305 | 35466695	chr1	35460305	35466695	+	+	exonic	-	ENSG00000142687.18	KIAA0319L	isExon-isExon	3.54603e+23	3.54604e+23	314	hsa-KIAA0319L_0024	1	1	NA	2	2	2	1	NA	NA	1	NA	3		62	83	NA	57	94	54	44	NA	NA	48	NA	96		0.00842093	0.00761839	NA	0.0204764	0.0167581	0.0178134	0.00796246	NA	NA
chr1 : 35460305 | 35470960	chr1	35460305	35470960	+	NA	exonic	-	ENSG00000142687.18	KIAA0319L	isExon-isExon	3.54603e+31	3.54604e+31	412	hsa-KIAA0319L_0005	NA	1	NA	NA	NA	1	NA	3	1	NA	NA	1		NA	107	NA	NA	NA	88	NA	112	115	NA	NA	131		NA	0.00761839	NA	NA	NA	0.0089067	NA	0.0233767	0.00761681
chr1 : 35460305 | 35479212	chr1	35460305	35479212	+	NA	exonic	-	ENSG00000142687.18	KIAA0319L	isExon-isExon	3.54603e+47	3.54604e+47	761	hsa-KIAA0319L_0009	NA	NA	2	NA	NA	NA	NA	NA	NA	3	NA	NA		NA	NA	102	NA	NA	NA	NA	NA	NA	38	NA	NA		NA	NA	0.0135696	NA	NA	NA	NA	NA	NA
chr1 : 35470863 | 35479212	chr1	35470863	35479212	+	+	exonic	-	ENSG00000142687.18	KIAA0319L	isExon-isExon	35470863,35478966;35470863,35474805,35478966	35470960,35479212;35470960,35474906,35479212	345;447	hsa-KIAA0319L_0002	9	14	9	7	6	12	9	16	NA	17	5	9		81	65	103	58	95	61	97	86	NA	58	89	113		0.0757883	0.106658	0.0610634	0.0716673	0.0502742	0.10688	0.0716621	0.124676	NA
chr1 : 35474805 | 35479212	chr1	35474805	35479212	+	+	exonic	-	ENSG00000142687.18	KIAA0319L	isExon-isExon	3547480535478960	3547490635479210	349	hsa-KIAA0319L_0003	3	7	4	13	8	10	12	13	4	12	6	9		102	89	111	91	126	93	130	99	105	69	117	124		0.0252628	0.0533288	0.0271393	0.133096	0.0670323	0.089067	0.0955495	0.101299	0.0304672
chr1 : 35478966 | 35479212	chr1	35478966	35479212	+	+	exonic	-	ENSG00000142687.18	KIAA0319L	isExon-isExon	3547896635478960	3547921235479210	494	hsa-KIAA0319L_0007	1	3	NA	3	2	3	2	3	NA	8	2	3		77	74	NA	74	77	62	86	86	NA	41	79	89		0.00842093	0.0228552	NA	0.0307145	0.0167581	0.0267201	0.0159249	0.0233767	NA
chr1 : 35737339 | 35738097	chr1	35737339	35738097	+	NA	exonic	-	ENSG00000092853.14	CLSPN	isExon-isExon	3573733935737990	3573742135738090	189	hsa-CLSPN_0018	4	2	NA	NA	NA	NA	1	NA	1	NA	2	NA		1	5	NA	NA	NA	NA	3	NA	12	NA	3	NA		0.0336837	0.0152368	NA	NA	NA	NA	0.00796246	NA	0.00761681
chr1 : 35739136 | 35746992	chr1	35739136	35746992	+	+	exonic	-	ENSG00000092853.14	CLSPN	isExon-isExon	3.57391e+47	3.57393e+47	803	hsa-CLSPN_0003	4	7	5	13	6	15	14	18	1	4	7	11		2	4	4	9	5	5	1	11	5	3	2	3		0.0336837	0.0533288	0.0339241	0.133096	0.0502742	0.1336	0.111474	0.14026	0.00761681
chr1 : 35743141 | 35746992	chr1	35743141	35746992	+	+	exonic	-	ENSG00000092853.14	CLSPN	isExon-isExon	3.57431e+31	3.57432e+31	516	hsa-CLSPN_0005	3	NA	1	7	3	3	7	5	NA	4	1	5		6	NA	14	19	13	13	15	18	NA	11	15	13		0.0252628	NA	0.00678482	0.0716673	0.0251371	0.0267201	0.0557372	0.0389612	NA
chr1 : 35745451 | 35746992	chr1	35745451	35746992	+	+	exonic	-	ENSG00000092853.14	CLSPN	isExon-isExon	3574545135746760	3574556235746990	339	hsa-CLSPN_0002	3	3	NA	3	4	1	5	4	NA	2	2	3		4	11	NA	21	8	14	17	16	NA	12	10	5		0.0252628	0.0228552	NA	0.0307145	0.0335161	0.0089067	0.0398123	0.031169	NA
chr1 : 35747907 | 35749811	chr1	35747907	35749811	+	NA	exonic	-	ENSG00000092853.14	CLSPN	isExon-isExon	3.57479e+31	3.57481e+31	599	hsa-CLSPN_0008	NA	2	NA	NA	NA	NA	4	NA	NA	NA	2	NA		NA	7	NA	NA	NA	NA	3	NA	NA	NA	1	NA		NA	0.0152368	NA	NA	NA	NA	0.0318498	NA	NA
chr1 : 35747907 | 35753936	chr1	35747907	35753936	+	NA	exonic	-	ENSG00000092853.14	CLSPN	isExon-isExon	35747907,35748405,35749467,35749633,35751250,35753745;35747907,35748405,35749467,35749633,35751250,35753745	35748061,35748604,35749531,35749652,35751506,35753936;35748061,35748604,35749531,35749811,35751506,35753936	889;1048	hsa-CLSPN_0001	NA	NA	2	NA	NA	NA	2	NA	2	NA	NA	5		NA	NA	2	NA	NA	NA	1	NA	3	NA	NA	2		NA	NA	0.0135696	NA	NA	NA	0.0159249	NA	0.0152336
chr1 : 35751250 | 35753936	chr1	35751250	35753936	+	NA	exonic	-	ENSG00000092853.14	CLSPN	isExon-isExon	3575125035753740	3575150635753930	449	chr1:35751250|35753936	NA	NA	NA	2	2	NA	2	NA	1	NA	NA	3		NA	NA	NA	3	0	NA	2	NA	3	NA	NA	6		NA	NA	NA	0.0204764	0.0167581	NA	0.0159249	NA	0.00761681
chr1 : 35764266 | 35765326	chr1	35764266	35765326	+	NA	exonic	-	ENSG00000092853.14	CLSPN	isExon-isExon	3576426635765210	3576471435765320	558	hsa-CLSPN_0020	NA	1	NA	NA	1	NA	1	NA	NA	NA	1	3		NA	0	NA	NA	4	NA	2	NA	NA	NA	1	1		NA	0.00761839	NA	NA	0.00837903	NA	0.00796246	NA	NA
chr1 : 35816882 | 35822982	chr1	35816882	35822982	+	NA	exonic	+	ENSG00000134698.11	AGO4	isExon-isExon	3581688235822860	3581704735822980	287	hsa-AGO4_0007	1	NA	1	NA	NA	NA	2	NA	NA	NA	1	NA		269	NA	362	NA	NA	NA	231	NA	NA	NA	276	NA		0.00842093	NA	0.00678482	NA	NA	NA	0.0159249	NA	NA
chr1 : 35831427 | 35835993	chr1	35831427	35835993	+	NA	exonic	+	ENSG00000134698.11	AGO4	isExon-isExon	3.58314e+47	3.58316e+47	876	hsa-AGO4_0004	NA	NA	NA	2	3	1	NA	NA	NA	2	NA	NA		NA	NA	NA	239	357	301	NA	NA	NA	220	NA	NA		NA	NA	NA	0.0204764	0.0251371	0.0089067	NA	NA	NA
chr1 : 35841165 | 35851053	chr1	35841165	35851053	+	NA	exonic	+	ENSG00000134698.11	AGO4	isExon-isExon	3.58412e+31	3.58415e+31	753	hsa-AGO4_0028	NA	NA	NA	1	NA	1	2	NA	NA	1	NA	NA		NA	NA	NA	139	NA	196	198	NA	NA	145	NA	NA		NA	NA	NA	0.0102382	NA	0.0089067	0.0159249	NA	NA
chr1 : 35850157 | 35851053	chr1	35850157	35851053	+	NA	exonic	+	ENSG00000134698.11	AGO4	isExon-isExon	3585015735850850	3585025835851050	302	hsa-AGO4_0003	2	NA	1	NA	NA	3	NA	NA	NA	2	NA	1		234	NA	374	NA	NA	227	NA	NA	NA	170	NA	383		0.0168419	NA	0.00678482	NA	NA	0.0267201	NA	NA	NA
chr1 : 35966955 | 35973511	chr1	35966955	35973511	+	NA	exonic	+	ENSG00000126070.20	AGO3	isExon-isExon	3.5967e+23	3.59671e+23	467	hsa-AGO3_0002	2	NA	2	NA	NA	1	NA	NA	NA	NA	NA	3		90	NA	124	NA	NA	72	NA	NA	NA	NA	NA	84		0.0168419	NA	0.0135696	NA	NA	0.0089067	NA	NA	NA
chr1 : 36004341 | 36005858	chr1	36004341	36005858	+	NA	exonic	+	ENSG00000126070.20	AGO3	isExon-isExon	3600434136005710	3600447536005850	275	hsa-AGO3_0039	NA	NA	NA	NA	NA	2	2	NA	NA	NA	NA	1		NA	NA	NA	NA	NA	34	49	NA	NA	NA	NA	38		NA	NA	NA	NA	NA	0.0178134	0.0159249	NA	NA
chr1 : 36004341 | 36014048	chr1	36004341	36014048	+	NA	exonic	+	ENSG00000126070.20	AGO3	isExon-isExon	36004341,36005719,36008690,36008897,36009475,36013630,36013915;36004341,36008690,36008897,36009475,36013630,36013915	36004475,36005858,36008777,36009044,36009594,36013752,36014048;36004475,36008777,36009044,36009594,36013752,36014048	888;748	hsa-AGO3_0006	NA	2	2	NA	NA	NA	NA	NA	NA	NA	NA	1		NA	68	81	NA	NA	NA	NA	NA	NA	NA	NA	66		NA	0.0152368	0.0135696	NA	NA	NA	NA	NA	NA
chr1 : 36004341 | 36027298	chr1	36004341	36027298	+	NA	exonic	+	ENSG00000126070.20	AGO3	isExon-isExon	36004341,36008690,36008897,36009475,36013630,36013915,36027114;36004341,36005719,36008690,36008897,36009475,36013630,36013915,36027114	36004475,36008777,36009044,36009594,36013752,36014048,36027298;36004475,36005858,36008777,36009044,36009594,36013752,36014048,36027298	933;1073	hsa-AGO3_0001	NA	1	1	NA	NA	NA	2	1	1	1	NA	NA		NA	41	68	NA	NA	NA	57	56	46	24	NA	NA		NA	0.00761839	0.00678482	NA	NA	NA	0.0159249	0.00779224	0.00761681
chr1 : 36036177 | 36040441	chr1	36036177	36040441	+	NA	exonic	+	ENSG00000126070.20	AGO3	isExon-isExon	3.60362e+23	3.60363e+23	421	hsa-AGO3_0034	NA	NA	NA	NA	NA	NA	NA	3	NA	NA	NA	2		NA	NA	NA	NA	NA	NA	NA	48	NA	NA	NA	89		NA	NA	NA	NA	NA	NA	NA	0.0233767	NA
chr1 : 36039790 | 36040441	chr1	36039790	36040441	+	NA	exonic	+	ENSG00000126070.20	AGO3	isExon-isExon	3603979036040300	3603998436040440	330	hsa-AGO3_0013	NA	6	NA	2	3	NA	NA	NA	NA	NA	NA	NA		NA	66	NA	65	64	NA	NA	NA	NA	NA	NA	NA		NA	0.0457104	NA	0.0204764	0.0251371	NA	NA	NA	NA
chr1 : 36254265 | 36259484	chr1	36254265	36259484	+	NA	mix	+	ENSG00000054118.15	THRAP3	intronic-isExon	3625426536254260	3625948436259480	10440	hsa-THRAP3_0031	3	NA	NA	1	NA	NA	NA	NA	1	NA	2	1		40	NA	NA	45	NA	NA	NA	NA	77	NA	54	65		0.0252628	NA	NA	0.0102382	NA	NA	NA	NA	0.00761681
chr1 : 36348770 | 36358271	chr1	36348770	36358271	+	NA	exonic	-	ENSG00000196182.11	STK40	inExon-inExon	3.63488e+31	3.63488e+31	360	hsa-STK40_0009	NA	5	NA	NA	NA	NA	1	4	2	3	NA	NA		NA	316	NA	NA	NA	NA	320	419	475	273	NA	NA		NA	0.038092	NA	NA	NA	NA	0.00796246	0.031169	0.0152336
chr1 : 36358239 | 36362656	chr1	36358239	36362656	+	+	exonic	-	ENSG00000196182.11	STK40	isExon-isExon	3.63582e+31	3.63584e+31	448	hsa-STK40_0007	1	NA	NA	1	1	1	3	4	NA	2	3	2		167	NA	NA	91	159	131	147	208	NA	128	165	263		0.00842093	NA	NA	0.0102382	0.00837903	0.0089067	0.0238874	0.031169	NA
chr1 : 36361221 | 36362656	chr1	36361221	36362656	+	+	exonic	-	ENSG00000196182.11	STK40	isExon-isExon	3636122136362550	3636134036362650	218	hsa-STK40_0006	35	32	34	37	31	33	37	49	10	43	49	55		150	153	335	113	181	179	134	175	231	134	184	276		0.294732	0.243789	0.230684	0.378813	0.25975	0.293921	0.294611	0.38182	0.0761681
chr1 : 36407380 | 36410593	chr1	36407380	36410593	+	NA	intergenic	.	.	.	intergenic	36407380	36410593	3214	hsa-intergenic_000114	3	3	NA	NA	NA	1	4	3	NA	2	NA	NA		4	5	NA	NA	NA	4	3	7	NA	2	NA	NA		0.0252628	0.0228552	NA	NA	NA	0.0089067	0.0318498	0.0233767	NA
chr1 : 37496547 | 37501186	chr1	37496547	37501186	+	NA	mix	-	ENSG00000163875.16	MEAF6	isExon-intronic	37496547,37496707;37496547,37496547	37496604,37501186;37501186,37496604	4538;4698	NA	NA	NA	NA	NA	NA	NA	NA	NA	2	1	2	NA		NA	NA	NA	NA	NA	NA	NA	NA	9	14	15	NA		NA	NA	NA	NA	NA	NA	NA	NA	0.0152336
chr1 : 37509278 | 37509542	chr1	37509278	37509542	+	NA	exonic	-	ENSG00000163875.16	MEAF6	isExon-isExon	3750927837509450	3750932337509540	134	hsa-MEAF6_0002	NA	NA	NA	3	NA	3	NA	NA	NA	1	5	NA		NA	NA	NA	48	NA	36	NA	NA	NA	30	46	NA		NA	NA	NA	0.0307145	NA	0.0267201	NA	NA	NA
chr1 : 37566845 | 37568357	chr1	37566845	37568357	+	NA	exon	-	ENSG00000134697.13	GNL2	inExon-isExon	3.75668e+23	3.7567e+23	338	hsa-GNL2_0021	1	NA	NA	NA	1	NA	NA	NA	NA	NA	1	2		33	NA	NA	NA	35	NA	NA	NA	NA	NA	28	34		0.00842093	NA	NA	NA	0.00837903	NA	NA	NA	NA
chr1 : 37582223 | 37583933	chr1	37582223	37583933	+	NA	exonic	-	ENSG00000134697.13	GNL2	isExon-isExon	3.75822e+23	3.75823e+23	340	hsa-GNL2_0004	NA	NA	NA	4	NA	1	2	NA	NA	NA	NA	1		NA	NA	NA	31	NA	41	35	NA	NA	NA	NA	45		NA	NA	NA	0.0409527	NA	0.0089067	0.0159249	NA	NA
chr1 : 37582223 | 37587495	chr1	37582223	37587495	+	+	exonic	-	ENSG00000134697.13	GNL2	isExon-isExon	3.75822e+31	3.75823e+31	525	hsa-GNL2_0005	NA	NA	2	1	NA	2	3	2	NA	3	7	2		NA	NA	48	28	NA	31	28	36	NA	19	13	33		NA	NA	0.0135696	0.0102382	NA	0.0178134	0.0238874	0.0155845	NA
chr1 : 37587311 | 37589082	chr1	37587311	37589082	+	+	mix	-	ENSG00000134697.13	GNL2	isExon-intronic	3758731137587310	3758908237587490	1957	hsa-GNL2_0014	3	4	1	NA	2	6	7	6	NA	4	4	NA		24	30	38	NA	27	16	25	23	NA	11	20	NA		0.0252628	0.0304736	0.00678482	NA	0.0167581	0.0534402	0.0557372	0.0467534	NA
chr1 : 37695910 | 37701818	chr1	37695910	37701818	+	+	exonic	+	ENSG00000134690.11	CDCA8	isExon-isExon	3.76959e+31	3.7696e+31	265	hsa-CDCA8_0003	NA	NA	NA	4	1	2	6	3	NA	1	1	6		NA	NA	NA	18	5	1	7	7	NA	6	13	11		NA	NA	NA	0.0409527	0.00837903	0.0178134	0.0477748	0.0233767	NA
chr1 : 37700436 | 37703347	chr1	37700436	37703347	+	+	exonic	+	ENSG00000134690.11	CDCA8	isExon-isExon	3.77004e+23	3.77005e+23	247	hsa-CDCA8_0001	10	12	NA	23	6	13	32	16	3	9	16	12		6	4	NA	10	9	2	8	5	1	4	5	9		0.0842093	0.0914207	NA	0.235478	0.0502742	0.115787	0.254799	0.124676	0.0228504
chr1 : 37703252 | 37705567	chr1	37703252	37705567	+	NA	exonic	+	ENSG00000134690.11	CDCA8	isExon-isExon	3770325237705440	3770334737705560	223	NA	NA	2	NA	NA	NA	1	2	2	NA	3	1	NA		NA	8	NA	NA	NA	2	17	7	NA	5	11	NA		NA	0.0152368	NA	NA	NA	0.0089067	0.0159249	0.0155845	NA
chr1 : 37835079 | 37838756	chr1	37835079	37838756	+	NA	exonic	-	ENSG00000188786.10	MTF1	isExon-isExon	3.78351e+23	3.78352e+23	343	hsa-MTF1_0007	NA	NA	NA	1	NA	NA	2	1	NA	NA	3	NA		NA	NA	NA	41	NA	NA	48	70	NA	NA	53	NA		NA	NA	NA	0.0102382	NA	NA	0.0159249	0.00779224	NA
chr1 : 37843937 | 37847378	chr1	37843937	37847378	+	NA	intronic	-	ENSG00000188786.10	MTF1	intronic	37843937	37847378	3442	hsa-MTF1_0017	NA	NA	NA	1	NA	NA	2	NA	NA	1	1	4		NA	NA	NA	5	NA	NA	11	NA	NA	9	13	13		NA	NA	NA	0.0102382	NA	NA	0.0159249	NA	NA
chr1 : 37866459 | 37874088	chr1	37866459	37874088	+	+	exon	-	ENSG00000204084.13	INPP5B	isExon-inExon	3.78665e+31	3.78665e+31	531	hsa-INPP5B_0007	3	4	3	5	1	4	2	9	NA	2	5	2		52	62	74	58	58	37	68	74	NA	61	46	72		0.0252628	0.0304736	0.0203545	0.0511909	0.00837903	0.0356268	0.0159249	0.0701302	NA
chr1 : 37886888 | 37891454	chr1	37886888	37891454	+	NA	exonic	-	ENSG00000204084.13	INPP5B	isExon-isExon	3.78869e+39	3.7887e+39	599	hsa-INPP5B_0002	1	NA	2	NA	NA	NA	4	2	NA	1	NA	NA		65	NA	54	NA	NA	NA	57	56	NA	30	NA	NA		0.00842093	NA	0.0135696	NA	NA	NA	0.0318498	0.0155845	NA
chr1 : 37889557 | 37891454	chr1	37889557	37891454	+	+	exonic	-	ENSG00000204084.13	INPP5B	isExon-isExon	3788955737891350	3788972437891450	265	hsa-INPP5B_0020	1	1	NA	3	1	2	3	3	NA	NA	NA	2		73	65	NA	37	53	49	64	57	NA	NA	NA	77		0.00842093	0.00761839	NA	0.0307145	0.00837903	0.0178134	0.0238874	0.0233767	NA
chr1 : 37980586 | 37984779	chr1	37980586	37984779	+	NA	exonic	-	ENSG00000183431.12	SF3A3	isExon-isExon	3.79806e+31	3.79807e+31	387	hsa-SF3A3_0002	1	NA	NA	NA	NA	1	1	1	NA	1	3	NA		30	NA	NA	NA	NA	29	24	23	NA	9	17	NA		0.00842093	NA	NA	NA	NA	0.0089067	0.00796246	0.00779224	NA
chr1 : 37987573 | 37987836	chr1	37987573	37987836	+	NA	exonic	-	ENSG00000183431.12	SF3A3	isExon-isExon	3798757337987780	3798767837987830	159	hsa-SF3A3_0004	NA	NA	3	NA	NA	5	NA	3	NA	4	NA	2		NA	NA	17	NA	NA	25	NA	10	NA	9	NA	16		NA	NA	0.0203545	NA	NA	0.0445335	NA	0.0233767	NA
chr1 : 38441190 | 38442939	chr1	38441190	38442939	+	NA	intergenic	.	.	.	intergenic	38441190	38442939	1750	hsa-intergenic_010747	NA	NA	NA	NA	1	5	3	3	NA	NA	NA	NA		NA	NA	NA	NA	1	3	4	1	NA	NA	NA	NA		NA	NA	NA	NA	0.00837903	0.0445335	0.0238874	0.0233767	NA
chr1 : 38441203 | 38442939	chr1	38441203	38442939	+	+	intergenic	.	.	.	intergenic	38441203	38442939	1737	hsa-intergenic_000183	10	7	7	6	5	10	6	11	NA	8	15	10		1	2	0	4	2	5	4	5	NA	3	1	0		0.0842093	0.0533288	0.0474937	0.0614291	0.0418952	0.089067	0.0477748	0.0857146	NA
chr1 : 38866880 | 38867610	chr1	38866880	38867610	+	NA	exonic;exonic;exonic	-	ENSG00000214114.9;ENSG00000274944.4;ENSG00000273637.1	MYCBP;RP5-864K19.6;RP5-864K19.7	isExon-isExon;isExon-isExon;isExon-isExon	38866880,38867562;38866880,38867562;38866880,38867562	38867009,38867610;38867009,38867610;38867009,38867610	179;179;179	hsa-MYCBP_0002	3	3	NA	NA	NA	NA	NA	2	NA	1	NA	NA		33	38	NA	NA	NA	NA	NA	34	NA	24	NA	NA		0.0252628	0.0228552	NA	NA	NA	NA	NA	0.0155845	NA
chr1 : 38998171 | 39001106	chr1	38998171	39001106	+	NA	exonic	+	ENSG00000174574.16	AKIRIN1	isExon-isExon	3899817139000970	3899831139001100	276	hsa-AKIRIN1_0001	NA	NA	NA	5	NA	NA	NA	8	NA	3	NA	NA		NA	NA	NA	73	NA	NA	NA	109	NA	93	NA	NA		NA	NA	NA	0.0511909	NA	NA	NA	0.0623379	NA
chr1 : 39047036 | 39047987	chr1	39047036	39047987	+	NA	intergenic	.	.	.	intergenic	39047036	39047987	952	hsa-intergenic_000112	NA	NA	NA	2	NA	1	NA	NA	NA	1	1	NA		NA	NA	NA	3	NA	6	NA	NA	NA	5	4	NA		NA	NA	NA	0.0204764	NA	0.0089067	NA	NA	NA
chr1 : 39340502 | 39340953	chr1	39340502	39340953	+	NA	exonic	+	ENSG00000127603.31	MACF1	isExon-isExon	3934050239340800	3934071739340950	366	hsa-MACF1_0054	3	NA	NA	NA	NA	NA	1	NA	NA	NA	2	1		114	NA	NA	NA	NA	NA	125	NA	NA	NA	116	119		0.0252628	NA	NA	NA	NA	NA	0.00796246	NA	NA
chr1 : 39370030 | 39372596	chr1	39370030	39372596	+	NA	exonic	+	ENSG00000127603.31	MACF1	isExon-isExon	3937003039372470	3937018639372590	275	hsa-MACF1_0049	2	NA	NA	NA	NA	NA	5	NA	NA	NA	NA	2		167	NA	NA	NA	NA	NA	215	NA	NA	NA	NA	205		0.0168419	NA	NA	NA	NA	NA	0.0398123	NA	NA
chr1 : 39434414 | 39439500	chr1	39434414	39439500	+	NA	exonic	+	ENSG00000127603.31	MACF1	isExon-isExon	39434414,39435558,39436482,39437777,39439274;39434414,39435558,39437777,39439274	39434632,39435761,39436490,39438008,39439500;39434632,39435761,39438008,39439500	891;882	hsa-MACF1_0013	NA	1	NA	2	2	NA	1	NA	NA	2	1	1		NA	187	NA	188	167	NA	181	NA	NA	106	165	237		NA	0.00761839	NA	0.0204764	0.0167581	NA	0.00796246	NA	NA
chr1 : 39439274 | 39439500	chr1	39439274	39439500	+	NA	exonic	+	ENSG00000127603.31	MACF1	isExon-isExon	3943927439439270	3943950039439500	454	hsa-MACF1_0051	5	4	NA	4	NA	6	2	1	NA	NA	1	4		180	180	NA	168	NA	160	201	203	NA	NA	159	219		0.0421046	0.0304736	NA	0.0409527	NA	0.0534402	0.0159249	0.00779224	NA
chr1 : 39804878 | 39808198	chr1	39804878	39808198	+	NA	exon	+	ENSG00000284719.1	RP1-118J21.27	inExon-isExon	3980487839808000	3980503239808190	352	hsa-intergenic_000146	NA	6	NA	NA	NA	NA	NA	2	NA	NA	NA	NA		NA	2	NA	NA	NA	NA	NA	7	NA	NA	NA	NA		NA	0.0457104	NA	NA	NA	NA	NA	0.0155845	NA
chr1 : 39853970 | 39857417	chr1	39853970	39857417	+	+	exonic	-	ENSG00000043514.17	TRIT1	isExon-isExon	3985397039857270	3985406839857410	240	hsa-TRIT1_0005	2	4	NA	12	3	8	19	17	2	7	13	10		24	17	NA	20	17	22	20	15	18	8	16	30		0.0168419	0.0304736	NA	0.122858	0.0251371	0.0712536	0.151287	0.132468	0.0152336
chr1 : 39853970 | 39862935	chr1	39853970	39862935	+	NA	mix	-	ENSG00000043514.17	TRIT1	isExon-intronic	3985397039857270	3985406839862930	5758	hsa-TRIT1_0011	1	NA	NA	1	NA	NA	NA	3	NA	1	1	3		13	NA	NA	12	NA	NA	NA	13	NA	3	7	21		0.00842093	NA	NA	0.0102382	NA	NA	NA	0.0233767	NA
chr1 : 40064227 | 40064559	chr1	40064227	40064559	+	+	exonic	+	ENSG00000131236.18	CAP1	isExon-isExon	4006422740064470	4006437040064550	230	hsa-CAP1_0001	8	12	4	12	8	10	33	17	NA	7	27	13		291	265	527	352	356	312	304	431	NA	287	364	543		0.0673674	0.0914207	0.0271393	0.122858	0.0670323	0.089067	0.262761	0.132468	NA
chr1 : 40169169 | 40202614	chr1	40169169	40202614	+	NA	mix	+	ENSG00000117000.9	RLF	intronic-isExon	4.01692e+31	4.01892e+31	20459	hsa-RLF_0017	NA	NA	NA	NA	NA	NA	4	1	1	NA	1	NA		NA	NA	NA	NA	NA	NA	28	18	35	NA	30	NA		NA	NA	NA	NA	NA	NA	0.0318498	0.00779224	0.00761681
chr1 : 40189055 | 40195764	chr1	40189055	40195764	+	+	exonic	+	ENSG00000117000.9	RLF	isExon-isExon	4.01891e+23	4.01892e+23	370	hsa-RLF_0004	2	NA	NA	NA	2	1	2	2	NA	1	5	1		80	NA	NA	NA	89	95	96	107	NA	47	83	108		0.0168419	NA	NA	NA	0.0167581	0.0089067	0.0159249	0.0155845	NA
chr1 : 40189055 | 40202614	chr1	40189055	40202614	+	+	exonic	+	ENSG00000117000.9	RLF	isExon-isExon	4.01891e+31	4.01892e+31	573	hsa-RLF_0002	8	12	6	NA	8	21	19	18	4	9	19	18		42	34	64	NA	46	52	48	45	75	37	46	75		0.0673674	0.0914207	0.0407089	NA	0.0670323	0.187041	0.151287	0.14026	0.0304672
chr1 : 40190772 | 40202614	chr1	40190772	40202614	+	+	exonic	+	ENSG00000117000.9	RLF	isExon-isExon	4.01908e+23	4.01909e+23	418	hsa-RLF_0010	4	NA	NA	NA	8	7	10	6	1	2	10	4		38	NA	NA	NA	46	55	44	48	49	22	49	65		0.0336837	NA	NA	NA	0.0670323	0.0623469	0.0796246	0.0467534	0.00761681
chr1 : 40201928 | 40202614	chr1	40201928	40202614	+	NA	mix	+	ENSG00000117000.9	RLF	intronic-isExon	4020192840201920	4020261440202610	1374	hsa-RLF_0016	NA	NA	NA	2	NA	NA	1	3	NA	NA	3	4		NA	NA	NA	23	NA	NA	30	27	NA	NA	37	44		NA	NA	NA	0.0204764	NA	NA	0.00796246	0.0233767	NA
chr1 : 40260839 | 40268535	chr1	40260839	40268535	+	NA	exonic	+	ENSG00000084073.10	ZMPSTE24	isExon-isExon	40260839,40267786,40268419;40260839,40267391,40267786,40268419;40260839,40262834,40267786,40268419	40260985,40267872,40268535;40260985,40267507,40267872,40268535;40260985,40262983,40267872,40268535	351;468;501	hsa-ZMPSTE24_0011	NA	NA	NA	NA	1	1	NA	NA	1	2	2	NA		NA	NA	NA	NA	104	106	NA	NA	115	69	108	NA		NA	NA	NA	NA	0.00837903	0.0089067	NA	NA	0.00761681
chr1 : 40267786 | 40272035	chr1	40267786	40272035	+	+	exonic	+	ENSG00000084073.10	ZMPSTE24	isExon-isExon	4.02678e+31	4.02679e+31	499	hsa-ZMPSTE24_0001	NA	6	NA	6	6	9	11	3	4	5	10	5		NA	60	NA	70	73	76	51	89	78	46	88	138		NA	0.0457104	NA	0.0614291	0.0502742	0.0801603	0.087587	0.0233767	0.0304672
chr1 : 40281343 | 40286029	chr1	40281343	40286029	+	NA	exonic	+	ENSG00000084073.10	ZMPSTE24	isExon-isExon	4028134340285920	4028152740286020	290	hsa-ZMPSTE24_0009	NA	1	NA	NA	1	NA	2	3	NA	1	NA	NA		NA	71	NA	NA	106	NA	48	103	NA	48	NA	NA		NA	0.00761839	NA	NA	0.00837903	NA	0.0159249	0.0233767	NA
chr1 : 40403684 | 40406869	chr1	40403684	40406869	+	NA	mix	+	ENSG00000084070.12	SMAP2	intronic-isExon	4040368440403680	4040686940406860	6372	hsa-SMAP2_0011	1	NA	NA	2	NA	2	NA	NA	NA	NA	3	NA		586	NA	NA	595	NA	850	NA	NA	NA	NA	1281	NA		0.00842093	NA	NA	0.0204764	NA	0.0178134	NA	NA	NA
chr1 : 40403684 | 40409835	chr1	40403684	40409835	+	NA	mix	+	ENSG00000084070.12	SMAP2	intronic-isExon	4.04037e+23	4.04069e+23	3351	hsa-SMAP2_0010	NA	NA	2	NA	1	4	NA	3	NA	2	NA	1		NA	NA	1436	NA	994	993	NA	1331	NA	758	NA	1713		NA	NA	0.0135696	NA	0.00837903	0.0356268	NA	0.0233767	NA
chr1 : 40406736 | 40409835	chr1	40406736	40409835	+	NA	exonic	+	ENSG00000084070.12	SMAP2	isExon-isExon	4.04067e+23	4.04069e+23	299	hsa-SMAP2_0001	4	NA	NA	3	NA	NA	NA	5	NA	3	3	NA		970	NA	NA	1006	NA	NA	NA	1952	NA	1077	1999	NA		0.0336837	NA	NA	0.0307145	NA	NA	NA	0.0389612	NA
chr1 : 40514515 | 40515918	chr1	40514515	40515918	+	NA	exon	+	ENSG00000164002.12	EXO5	isExon-inExon	40514515,40514515;40514515,40514515;40514515,40514515	40515918,40516036;40515918,40516038;40515918,40516037	2926;2928;2927	hsa-EXO5_0001	1	NA	1	2	NA	1	NA	3	NA	NA	NA	1		16	NA	19	10	NA	11	NA	23	NA	NA	NA	18		0.00842093	NA	0.00678482	0.0204764	NA	0.0089067	NA	0.0233767	NA
chr1 : 40540586 | 40541710	chr1	40540586	40541710	+	NA	exonic	+	ENSG00000117010.17	ZNF684	isExon-isExon	4054058640541610	4054071240541710	223	hsa-ZNF684_0001	2	NA	NA	1	NA	1	2	NA	NA	2	NA	NA		10	NA	NA	2	NA	14	12	NA	NA	7	NA	NA		0.0168419	NA	NA	0.0102382	NA	0.0089067	0.0159249	NA	NA
chr1 : 40738836 | 40753246	chr1	40738836	40753246	+	NA	exonic	+	ENSG00000066136.20	NFYC	isExon-isExon	40738836,40747534,40753151;40738836,40747534,40749573,40753151	40738948,40747605,40753246;40738948,40747605,40749686,40753246	281;395	hsa-NFYC_0001	1	NA	NA	NA	NA	NA	NA	6	NA	1	1	NA		77	NA	NA	NA	NA	NA	NA	111	NA	71	84	NA		0.00842093	NA	NA	NA	NA	NA	NA	0.0467534	NA
chr1 : 40749573 | 40758294	chr1	40749573	40758294	+	NA	exonic	+	ENSG00000066136.20	NFYC	isExon-isExon	40749573,40758121;40749573,40753151,40758121	40749686,40758294;40749686,40753246,40758294	288;384	hsa-NFYC_0008	NA	NA	NA	NA	NA	2	NA	2	NA	1	2	2		NA	NA	NA	NA	NA	65	NA	65	NA	54	81	111		NA	NA	NA	NA	NA	0.0178134	NA	0.0155845	NA
chr1 : 41008794 | 41009589	chr1	41008794	41009589	+	+	exonic	+	ENSG00000171793.16	CTPS1	isExon-isExon	4100879441009440	4100889041009580	242	hsa-CTPS1_0002	4	4	1	5	4	3	6	4	NA	1	6	4		28	24	38	21	25	17	23	30	NA	17	18	37		0.0336837	0.0304736	0.00678482	0.0511909	0.0335161	0.0267201	0.0477748	0.031169	NA
chr1 : 41008794 | 41010254	chr1	41008794	41010254	+	+	exonic	+	ENSG00000171793.16	CTPS1	isExon-isExon	4.10088e+23	4.10089e+23	336	hsa-CTPS1_0010	1	NA	NA	5	NA	5	3	7	NA	4	4	3		19	NA	NA	15	NA	11	25	21	NA	8	10	32		0.00842093	NA	NA	0.0511909	NA	0.0445335	0.0238874	0.0545457	NA
chr1 : 41046407 | 41075451	chr1	41046407	41075451	+	NA	exonic	-	ENSG00000010803.16	SCMH1	isExon-isExon	4.10464e+31	4.10466e+31	753	hsa-SCMH1_0002	NA	NA	2	NA	NA	NA	2	NA	NA	NA	NA	2		NA	NA	20	NA	NA	NA	15	NA	NA	NA	NA	22		NA	NA	0.0135696	NA	NA	NA	0.0159249	NA	NA
chr1 : 41070595 | 41075451	chr1	41070595	41075451	+	+	exonic	-	ENSG00000010803.16	SCMH1	isExon-isExon	4107059541075210	4107072141075450	360	hsa-SCMH1_0001	69	88	73	118	68	71	116	84	44	48	74	96		21	14	21	12	12	11	19	19	16	10	9	19		0.581044	0.670419	0.495292	1.20811	0.569774	0.632376	0.923645	0.654548	0.33514
chr1 : 41142878 | 41143112	chr1	41142878	41143112	+	NA	exonic	-	ENSG00000010803.16	SCMH1	isExon-isExon	4114287841142870	4114311241143110	470	hsa-SCMH1_0103	1	NA	NA	NA	1	NA	NA	1	NA	NA	1	1		24	NA	NA	NA	21	NA	NA	25	NA	NA	28	27		0.00842093	NA	NA	NA	0.00837903	NA	NA	0.00779224	NA
chr1 : 41142878 | 41151684	chr1	41142878	41151684	+	NA	exonic	-	ENSG00000010803.16	SCMH1	isExon-isExon	4114287841151610	4114311241151680	306	hsa-SCMH1_0023	1	NA	NA	NA	1	NA	NA	NA	NA	NA	2	1		17	NA	NA	NA	12	NA	NA	NA	NA	NA	12	15		0.00842093	NA	NA	NA	0.00837903	NA	NA	NA	NA
chr1 : 41142878 | 41152741	chr1	41142878	41152741	+	NA	exonic	-	ENSG00000010803.16	SCMH1	isExon-isExon	4.11429e+23	4.11431e+23	449	hsa-SCMH1_0021	NA	1	NA	1	1	NA	NA	2	NA	NA	NA	1		NA	19	NA	17	12	NA	NA	12	NA	NA	NA	16		NA	0.00761839	NA	0.0102382	0.00837903	NA	NA	0.0155845	NA
chr1 : 42181917 | 42278672	chr1	42181917	42278672	+	NA	exonic	-	ENSG00000198815.9	FOXJ3	isExon-isExon	42181917,42188737,42189303,42191303,42194890,42199102,42227883,42265115,42278348;42181917,42188737,42189303,42191303,42194890,42199102,42205762,42227883,42265115,42278348	42182024,42188928,42189404,42191719,42195064,42199230,42227966,42265189,42278672;42182024,42188928,42189404,42191719,42195064,42199230,42205863,42227966,42265189,42278672	1607;1709	NA	NA	NA	4	NA	NA	1	NA	NA	NA	NA	NA	NA		NA	NA	142	NA	NA	121	NA	NA	NA	NA	NA	NA		NA	NA	0.0271393	NA	NA	0.0089067	NA	NA	NA
chr1 : 42188737 | 42199230	chr1	42188737	42199230	+	NA	exonic	-	ENSG00000198815.9	FOXJ3	isExon-isExon	4.21887e+39	4.21889e+39	1015	hsa-FOXJ3_0026	NA	1	1	NA	NA	1	NA	NA	NA	3	NA	2		NA	117	191	NA	NA	95	NA	NA	NA	63	NA	149		NA	0.00761839	0.00678482	NA	NA	0.0089067	NA	NA	NA
chr1 : 42227883 | 42278672	chr1	42227883	42278672	+	+	exonic	-	ENSG00000198815.9	FOXJ3	isExon-isExon	4.22279e+23	4.2228e+23	484	hsa-FOXJ3_0004	3	2	NA	5	4	4	6	NA	NA	4	2	3		136	144	NA	125	123	140	153	NA	NA	87	126	141		0.0252628	0.0152368	NA	0.0511909	0.0335161	0.0356268	0.0477748	NA	NA
chr1 : 42265115 | 42278672	chr1	42265115	42278672	+	+	exonic	-	ENSG00000198815.9	FOXJ3	isExon-isExon	4226511542278340	4226518942278670	400	hsa-FOXJ3_0001	34	34	10	35	18	55	63	55	5	23	42	39		148	157	169	138	134	144	165	172	164	104	136	196		0.286311	0.259025	0.0678482	0.358336	0.150823	0.489868	0.501635	0.428573	0.0380841
chr1 : 42265115 | 42278784	chr1	42265115	42278784	+	+	mix	-	ENSG00000198815.9	FOXJ3	isExon-intronic	4226511542278340	4226518942278780	512	hsa-FOXJ3_0021	28	20	12	23	17	30	35	41	4	18	21	27		74	84	108	73	75	68	58	76	112	57	68	106		0.235786	0.152368	0.0814178	0.235478	0.142444	0.267201	0.278686	0.319482	0.0304672
chr1 : 42265115 | 42311110	chr1	42265115	42311110	+	+	exonic	-	ENSG00000198815.9	FOXJ3	isExon-isExon	4.22651e+23	4.22652e+23	461	hsa-FOXJ3_0002	6	NA	3	7	2	9	4	10	NA	3	4	NA		94	NA	143	93	95	87	84	99	NA	82	83	NA		0.0505256	NA	0.0203545	0.0716673	0.0167581	0.0801603	0.0318498	0.0779224	NA
chr1 : 42265115 | 42323827	chr1	42265115	42323827	+	NA	exonic	-	ENSG00000198815.9	FOXJ3	isExon-isExon	4.22651e+39	4.22652e+39	715	hsa-FOXJ3_0022	1	NA	NA	1	NA	1	1	1	NA	NA	NA	1		71	NA	NA	69	NA	61	52	64	NA	NA	NA	107		0.00842093	NA	NA	0.0102382	NA	0.0089067	0.00796246	0.00779224	NA
chr1 : 42278348 | 42278672	chr1	42278348	42278672	+	+	exonic	-	ENSG00000198815.9	FOXJ3	isExon-isExon	4227834842278340	4227867242278670	650	hsa-FOXJ3_0006	12	8	NA	13	4	18	18	12	NA	4	15	14		135	157	NA	136	129	154	201	200	NA	98	137	175		0.101051	0.0609472	NA	0.133096	0.0335161	0.160321	0.143324	0.0935069	NA
chr1 : 42278348 | 42278784	chr1	42278348	42278784	+	+	mix	-	ENSG00000198815.9	FOXJ3	isExon-intronic	42278348,42278348;42278348,42278348	42278784,42278587;42278784,42278672	677;762	hsa-FOXJ3_0029	1	2	NA	2	5	4	8	9	1	3	5	7		62	83	NA	72	68	82	96	107	67	52	72	91		0.00842093	0.0152368	NA	0.0204764	0.0418952	0.0356268	0.0636997	0.0701302	0.00761681
chr1 : 42278348 | 42311110	chr1	42278348	42311110	+	NA	exonic	-	ENSG00000198815.9	FOXJ3	isExon-isExon	4227834842311050	4227867242311110	386	hsa-FOXJ3_0005	3	NA	NA	NA	NA	2	1	NA	NA	NA	NA	NA		82	NA	NA	NA	NA	100	123	NA	NA	NA	NA	NA		0.0252628	NA	NA	NA	NA	0.0178134	0.00796246	NA	NA
chr1 : 42480461 | 42498916	chr1	42480461	42498916	+	NA	exonic	+	ENSG00000186409.18	CCDC30	isExon-isExon	4.24805e+39	4.24806e+39	547	hsa-CCDC30_0003	NA	2	NA	NA	NA	NA	NA	4	NA	NA	NA	NA		NA	3	NA	NA	NA	NA	NA	6	NA	NA	NA	NA		NA	0.0152368	NA	NA	NA	NA	NA	0.031169	NA
chr1 : 42482663 | 42498916	chr1	42482663	42498916	+	NA	exonic	+	ENSG00000186409.18	CCDC30	isExon-isExon	4.24827e+31	4.24828e+31	441	hsa-CCDC30_0004	NA	NA	1	NA	3	6	1	NA	NA	1	1	NA		NA	NA	20	NA	15	14	10	NA	NA	7	12	NA		NA	NA	0.00678482	NA	0.0251371	0.0534402	0.00796246	NA	NA
chr1 : 42534889 | 42536601	chr1	42534889	42536601	+	NA	exonic	+	ENSG00000186409.18	CCDC30	isExon-isExon	4253488942536470	4253498942536600	227	hsa-CCDC30_0082	NA	NA	NA	NA	NA	NA	2	NA	NA	NA	3	1		NA	NA	NA	NA	NA	NA	5	NA	NA	NA	4	7		NA	NA	NA	NA	NA	NA	0.0159249	NA	NA
chr1 : 42667351 | 42668151	chr1	42667351	42668151	+	NA	exonic	+	ENSG00000171960.12	PPIH	isExon-isExon	4266735142668040	4266744042668150	195	hsa-PPIH_0003	NA	NA	NA	NA	NA	2	NA	NA	NA	4	6	2		NA	NA	NA	NA	NA	16	NA	NA	NA	17	17	24		NA	NA	NA	NA	NA	0.0178134	NA	NA	NA
chr1 : 42757783 | 42762475	chr1	42757783	42762475	+	NA	exonic	-	ENSG00000117385.16	P3H1	isExon-isExon	4.27578e+31	4.27579e+31	615	hsa-P3H1_0001	1	NA	1	2	NA	NA	2	NA	NA	NA	NA	NA		32	NA	61	35	NA	NA	28	NA	NA	NA	NA	NA		0.00842093	NA	0.00678482	0.0204764	NA	NA	0.0159249	NA	NA
chr1 : 42773563 | 42775479	chr1	42773563	42775479	+	+	exon	+	ENSG00000164008.16	C1orf50	isExon-inExon	4.27736e+23	4.27736e+23	490	hsa-C1orf50_0001	9	12	4	13	4	10	14	26	NA	5	5	6		52	39	49	36	42	30	31	40	NA	19	30	31		0.0757883	0.0914207	0.0271393	0.133096	0.0335161	0.089067	0.111474	0.202598	NA
chr1 : 42773563 | 42775522	chr1	42773563	42775522	+	NA	exon;exon	+	ENSG00000283580.3;ENSG00000164008.16	RP5-994D16.12;C1orf50	inExon-isExon;isExon-inExon	42773563,42774737,42775209;42773563,42774737,42775209	42773649,42774868,42775522;42773649,42774868,42775522	533;533	hsa-C1orf50_0002	NA	1	NA	5	2	2	2	NA	NA	1	2	1		NA	26	NA	36	28	25	26	NA	NA	15	22	29		NA	0.00761839	NA	0.0511909	0.0167581	0.0178134	0.0159249	NA	NA
chr1 : 42825623 | 42840296	chr1	42825623	42840296	+	+	exonic	+	ENSG00000164010.15	ERMAP	isExon-isExon	42825623,42835038,42835732,42837158,42838901,42840033,42840152,42840270;42825623,42835038,42835732,42837158,42838901,42840033,42840152,42840270;42825623,42830444,42830768,42835038,42835732,42837158,42838901,42840033,42840152,42840270	42825738,42835154,42835760,42837190,42838921,42840053,42840178,42840296;42825738,42835165,42835760,42837190,42838921,42840053,42840178,42840296;42825738,42830533,42831115,42835154,42835764,42837190,42838921,42840053,42840178,42840296	391;402;833	hsa-ERMAP_0003	4	2	NA	1	2	2	3	NA	1	2	3	1		73	49	NA	47	73	55	83	NA	105	51	28	60		0.0336837	0.0152368	NA	0.0102382	0.0167581	0.0178134	0.0238874	NA	0.00761681
chr1 : 42828289 | 42830298	chr1	42828289	42830298	+	+	mix	+	ENSG00000164010.15	ERMAP	intronic-inExon	4282828942828280	4283029842831110	4837	hsa-ERMAP_0005	3	3	NA	2	2	1	11	2	1	1	5	5		9	9	NA	4	7	15	25	14	11	8	4	4		0.0252628	0.0228552	NA	0.0204764	0.0167581	0.0089067	0.087587	0.0155845	0.00761681
chr1 : 42835038 | 42835764	chr1	42835038	42835764	+	NA	exonic	+	ENSG00000164010.15	ERMAP	isExon-isExon	4283503842835730	4283515442835760	150	hsa-ERMAP_0009	NA	NA	1	1	NA	NA	1	NA	NA	2	NA	NA		NA	NA	57	48	NA	NA	117	NA	NA	48	NA	NA		NA	NA	0.00678482	0.0102382	NA	NA	0.00796246	NA	NA
chr1 : 42835038 | 42837190	chr1	42835038	42837190	+	NA	exonic	+	ENSG00000164010.15	ERMAP	isExon-isExon	42835038,42835732,42837158;42835038,42835732,42837158;42835038,42835732,42837158	42835154,42835760,42837190;42835165,42835760,42837190;42835154,42835764,42837190	179;190;183	hsa-ERMAP_0004	NA	2	NA	2	NA	7	2	NA	NA	3	1	NA		NA	59	NA	46	NA	83	123	NA	NA	51	48	NA		NA	0.0152368	NA	0.0204764	NA	0.0623469	0.0159249	NA	NA
chr1 : 42835038 | 42838921	chr1	42835038	42838921	+	+	exonic	+	ENSG00000164010.15	ERMAP	isExon-isExon	42835038,42835732,42837158,42838901;42835038,42835732,42837158,42838901;42835038,42835732,42837158,42838901	42835154,42835764,42837190,42838921;42835165,42835760,42837190,42838921;42835154,42835760,42837190,42838921	204;211;200	hsa-ERMAP_0001	31	18	5	45	26	69	90	41	2	32	38	45		87	58	67	36	56	76	112	84	94	44	45	53		0.261049	0.137131	0.0339241	0.460718	0.217855	0.614562	0.716621	0.319482	0.0152336
chr1 : 42835038 | 42840296	chr1	42835038	42840296	+	+	exonic	+	ENSG00000164010.15	ERMAP	isExon-isExon	42835038,42835732,42837158,42838901,42840033,42840152,42840270;42835038,42835732,42837158,42838901,42840033,42840152,42840270;42835038,42835732,42837158,42838901,42840033,42840152,42840270	42835154,42835760,42837190,42838921,42840053,42840178,42840296;42835154,42835764,42837190,42838921,42840053,42840178,42840296;42835165,42835760,42837190,42838921,42840053,42840178,42840296	275;279;286	hsa-ERMAP_0002	7	1	NA	8	4	13	16	5	1	3	7	4		85	56	NA	50	74	60	105	78	104	51	32	55		0.0589465	0.00761839	NA	0.0819055	0.0335161	0.115787	0.127399	0.0389612	0.00761681
chr1 : 42929210 | 42931206	chr1	42929210	42931206	+	NA	exonic	-	ENSG00000117394.24	SLC2A1	isExon-isExon	42929210,42929873,42930626,42931046;42929210,42929593,42930626,42931046;42929210,42929593,42929873,42930626,42931046	42929780,42930035,42930866,42931206;42929314,42929780,42930866,42931206;42929314,42929780,42930035,42930866,42931206	1136;695;858	hsa-SLC2A1_0003	NA	1	NA	NA	1	NA	3	NA	NA	NA	NA	NA		NA	98	NA	NA	83	NA	223	NA	NA	NA	NA	NA		NA	0.00761839	NA	NA	0.00837903	NA	0.0238874	NA	NA
chr1 : 43365186 | 43365376	chr1	43365186	43365376	+	NA	exonic	-	ENSG00000066322.15	ELOVL1	isExon-isExon	4336518643365180	4336537643365370	382	hsa-ELOVL1_0010	NA	NA	NA	2	2	NA	3	3	NA	NA	NA	NA		NA	NA	NA	122	129	NA	135	178	NA	NA	NA	NA		NA	NA	NA	0.0204764	0.0167581	NA	0.0238874	0.0233767	NA
chr1 : 43792102 | 43814933	chr1	43792102	43814933	+	NA	exonic;exonic;exonic;exonic	+	ENSG00000126091.21;ENSG00000126091.21;ENSG00000284989.1;ENSG00000126091.21	ST3GAL3;ST3GAL3;RP11-7O11.7;ST3GAL3	isExon-isExon;isExon-isExon;isExon-isExon;isExon-isExon	43792102,43814891;43792102,43801282,43814891;43792102,43814891;43792102,43801282,43814891	43792149,43814933;43792149,43801541,43814933;43792149,43814933;43792149,43801545,43814933	91;351;91;355	hsa-ST3GAL3_0021	NA	NA	NA	NA	NA	NA	NA	3	NA	NA	3	NA		NA	NA	NA	NA	NA	NA	NA	24	NA	NA	35	NA		NA	NA	NA	NA	NA	NA	NA	0.0233767	NA
chr1 : 43792102 | 43838311	chr1	43792102	43838311	+	NA	exonic;exonic;exonic;exonic;exonic	+	ENSG00000126091.21;ENSG00000126091.21;ENSG00000126091.21;ENSG00000126091.21;ENSG00000284989.1	ST3GAL3;ST3GAL3;ST3GAL3;ST3GAL3;RP11-7O11.7	isExon-isExon;isExon-isExon;isExon-isExon;isExon-isExon;isExon-isExon	43792102,43814891,43838219;43792102,43801282,43814891,43838219;43792102,43814891,43819114,43838219;43792102,43814891,43824731,43838219;43792102,43814891,43838219	43792149,43814933,43838311;43792149,43801545,43814933,43838311;43792149,43814933,43819236,43838311;43792149,43814933,43824892,43838311;43792149,43814933,43838311	184;448;307;346;184	hsa-ST3GAL3_0003	1	1	NA	2	NA	NA	4	NA	NA	NA	NA	3		26	23	NA	21	NA	NA	37	NA	NA	NA	NA	34		0.00842093	0.00761839	NA	0.0204764	NA	NA	0.0318498	NA	NA
chr1 : 43898235 | 43899727	chr1	43898235	43899727	+	NA	exonic;exonic;exonic;exonic;exonic	+	ENSG00000126091.21;ENSG00000126091.21;ENSG00000126091.21;ENSG00000284989.1;ENSG00000126091.21	ST3GAL3;ST3GAL3;ST3GAL3;RP11-7O11.7;ST3GAL3	isExon-isExon;isExon-isExon;isExon-isExon;isExon-isExon;isExon-isExon	43898235,43899168,43899541;43898235,43899067,43899541;43898235,43899168,43899509;43898235,43899168,43899541;43898235,43899168,43899541	43898298,43899289,43899727;43898298,43899263,43899727;43898298,43899263,43899727;43898298,43899263,43899727;43898298,43899263,43899727	373;448;379;347;347	hsa-ST3GAL3_0005	NA	NA	NA	NA	1	NA	3	1	NA	NA	2	NA		NA	NA	NA	NA	19	NA	24	21	NA	NA	23	NA		NA	NA	NA	NA	0.00837903	NA	0.0238874	0.00779224	NA
chr1 : 43920404 | 43920928	chr1	43920404	43920928	+	NA	exonic;exonic;exonic	+	ENSG00000126091.21;ENSG00000284989.1;ENSG00000126091.21	ST3GAL3;RP11-7O11.7;ST3GAL3	isExon-isExon;isExon-isExon;isExon-isExon	43920404,43920802;43920404,43920782;43920404,43920782	43920550,43920928;43920550,43920928;43920550,43920928	274;294;294	hsa-ST3GAL3_0004	4	NA	NA	NA	NA	4	4	3	NA	NA	NA	NA		7	NA	NA	NA	NA	14	16	8	NA	NA	NA	NA		0.0336837	NA	NA	NA	NA	0.0356268	0.0318498	0.0233767	NA
chr1 : 44002313 | 44002985	chr1	44002313	44002985	+	+	exonic	-	ENSG00000196517.13	SLC6A9	isExon-isExon	4.40023e+23	4.40024e+23	372	hsa-SLC6A9_0001	NA	3	1	3	NA	NA	14	6	1	5	3	3		NA	19	50	25	NA	NA	48	69	35	60	28	24		NA	0.0228552	0.00678482	0.0307145	NA	NA	0.111474	0.0467534	0.00761681
chr1 : 44008353 | 44008623	chr1	44008353	44008623	+	+	exonic	-	ENSG00000196517.13	SLC6A9	isExon-isExon	4400835344008350	4400862344008620	542	hsa-SLC6A9_0002	8	6	6	4	4	2	20	4	3	8	6	5		36	20	48	24	32	29	51	59	30	41	17	25		0.0673674	0.0457104	0.0407089	0.0409527	0.0335161	0.0178134	0.159249	0.031169	0.0228504
chr1 : 44284835 | 44319744	chr1	44284835	44319744	+	NA	exonic	-	ENSG00000117419.16	ERI3	isExon-isExon	4.42848e+31	4.42849e+31	342	hsa-ERI3_0007	1	NA	1	2	NA	2	NA	NA	NA	1	2	NA		43	NA	59	41	NA	36	NA	NA	NA	29	48	NA		0.00842093	NA	0.00678482	0.0204764	NA	0.0178134	NA	NA	NA
chr1 : 44308310 | 44319744	chr1	44308310	44319744	+	+	exonic	-	ENSG00000117419.16	ERI3	isExon-isExon	4.43083e+23	4.43084e+23	269	hsa-ERI3_0003	2	3	NA	6	1	3	14	11	NA	3	3	NA		43	37	NA	37	39	47	44	49	NA	30	48	NA		0.0168419	0.0228552	NA	0.0614291	0.00837903	0.0267201	0.111474	0.0857146	NA
chr1 : 44308310 | 44339322	chr1	44308310	44339322	+	+	exonic	-	ENSG00000117419.16	ERI3	isExon-isExon	4.43083e+31	4.43084e+31	547	hsa-ERI3_0010	2	4	1	9	3	4	3	4	NA	1	8	3		32	25	41	18	22	26	33	17	NA	14	20	26		0.0168419	0.0304736	0.00678482	0.0921436	0.0251371	0.0356268	0.0238874	0.031169	NA
chr1 : 44411981 | 44412722	chr1	44411981	44412722	+	NA	exonic	+	ENSG00000187147.18	RNF220	isExon-isExon	4441198144411980	4441272244412720	1484	hsa-RNF220_0002	4	NA	2	2	NA	NA	2	1	NA	3	2	NA		0	NA	1	1	NA	NA	3	0	NA	2	1	NA		0.0336837	NA	0.0135696	0.0204764	NA	NA	0.0159249	0.00779224	NA
chr1 : 44874678 | 44875695	chr1	44874678	44875695	+	NA	exonic	-	ENSG00000070785.17	EIF2B3	isExon-isExon	4487467844875610	4487482644875690	227	hsa-EIF2B3_0017	NA	1	NA	NA	NA	1	NA	3	NA	1	2	NA		NA	15	NA	NA	NA	19	NA	20	NA	21	19	NA		NA	0.00761839	NA	NA	NA	0.0089067	NA	0.0233767	NA
chr1 : 44978315 | 44978460	chr1	44978315	44978460	+	+	exonic	-	ENSG00000070785.17	EIF2B3	isExon-isExon	4497831544978310	4497846044978460	292	hsa-EIF2B3_0016	NA	3	1	2	1	3	NA	NA	NA	1	4	1		NA	19	30	28	25	27	NA	NA	NA	21	30	26		NA	0.0228552	0.00678482	0.0204764	0.00837903	0.0267201	NA	NA	NA
chr1 : 45087881 | 45088237	chr1	45087881	45088237	+	NA	exonic	-	ENSG00000162415.7	ZSWIM5	isExon-isExon	4508788145087880	4508823745088230	714	hsa-ZSWIM5_0002	NA	NA	1	NA	1	NA	NA	2	NA	NA	2	2		NA	NA	1	NA	4	NA	NA	2	NA	NA	1	1		NA	NA	0.00678482	NA	0.00837903	NA	NA	0.0155845	NA
chr1 : 45334391 | 45334967	chr1	45334391	45334967	+	NA	mix;mix;mix	-;-;-	ENSG00000132781.20;ENSG00000288208.1;ENSG00000132781.20	MUTYH;RP4-534D1.6;MUTYH	isExon-intronic;isExon-intronic;isExon-intronic	45334391,45334391;45334391,45334391;45334391,45334391	45334967,45334511;45334967,45334511;45334967,45334477	698;698;664	hsa-MUTYH_0003	NA	NA	NA	4	1	1	7	5	NA	NA	3	1		NA	NA	NA	11	12	10	12	11	NA	NA	10	6		NA	NA	NA	0.0409527	0.00837903	0.0089067	0.0557372	0.0389612	NA
chr1 : 45413767 | 45421846	chr1	45413767	45421846	+	NA	mix;mix	-;-	ENSG00000070759.17;ENSG00000288208.1	TESK2;RP4-534D1.6	intronic-isExon;intronic-isExon	45413767,45413767;45413767,45413767	45421846,45421846;45421846,45421846	16160;16160	hsa-TESK2_0018	1	NA	NA	NA	NA	3	NA	NA	NA	NA	1	NA		18	NA	NA	NA	NA	26	NA	NA	NA	NA	23	NA		0.00842093	NA	NA	NA	NA	0.0267201	NA	NA	NA
chr1 : 45421725 | 45457871	chr1	45421725	45457871	+	NA	exonic;exonic	-	ENSG00000070759.17;ENSG00000288208.1	TESK2;RP4-534D1.6	isExon-isExon;isExon-isExon	45421725,45457564;45421725,45457564	45421846,45457871;45421846,45457871	430;430	hsa-TESK2_0004	4	NA	NA	3	2	4	4	4	NA	3	NA	1		28	NA	NA	30	60	46	45	75	NA	23	NA	59		0.0336837	NA	NA	0.0307145	0.0167581	0.0356268	0.0318498	0.031169	NA
chr1 : 45421725 | 45475148	chr1	45421725	45475148	+	NA	mix;mix	-	ENSG00000070759.17;ENSG00000288208.1	TESK2;RP4-534D1.6	isExon-intronic;isExon-intronic	45421725,45457564;45421725,45457564	45421846,45475148;45421846,45475148	17707;17707	hsa-TESK2_0005	NA	1	2	1	NA	1	1	2	NA	NA	1	NA		NA	24	37	11	NA	31	21	52	NA	NA	17	NA		NA	0.00761839	0.0135696	0.0102382	NA	0.0089067	0.00796246	0.0155845	NA
chr1 : 45421725 | 45488604	chr1	45421725	45488604	+	+	mix;mix	-;-	ENSG00000288208.1;ENSG00000070759.17	RP4-534D1.6;TESK2	isExon-intronic;isExon-intronic	45421725,45457564;45421725,45457564	45421846,45488604;45421846,45488604	31163;31163	hsa-TESK2_0010	1	4	NA	NA	1	2	8	4	NA	3	4	1		19	25	NA	NA	38	29	26	50	NA	14	23	29		0.00842093	0.0304736	NA	NA	0.00837903	0.0178134	0.0636997	0.031169	NA
chr1 : 45457564 | 45457871	chr1	45457564	45457871	+	+	exonic;exonic	-	ENSG00000288208.1;ENSG00000070759.17	RP4-534D1.6;TESK2	isExon-isExon;isExon-isExon	45457564,45457564;45457564,45457564	45457871,45457871;45457871,45457871	616;616	hsa-TESK2_0002	7	11	5	15	5	7	14	8	1	3	9	13		33	49	71	35	57	40	59	79	41	31	33	68		0.0589465	0.0838023	0.0339241	0.153573	0.0418952	0.0623469	0.111474	0.0623379	0.00761681
chr1 : 45457564 | 45475148	chr1	45457564	45475148	+	+	mix;mix;mix;mix	-	ENSG00000070759.17;ENSG00000288208.1;ENSG00000070759.17;ENSG00000070759.17	TESK2;RP4-534D1.6;TESK2;TESK2	isExon-intronic;isExon-intronic;isExon-intronic;isExon-intronic	45457564,45457564;45457564,45457564;45457564,45457564;45457564,45457564	45475148,45457871;45475148,45457871;45475148,45457799;45475148,45457621	17893;17893;17821;17643	hsa-TESK2_0011	8	8	2	6	5	5	9	9	NA	8	8	9		20	23	42	16	31	26	37	58	NA	22	18	36		0.0673674	0.0609472	0.0135696	0.0614291	0.0418952	0.0445335	0.0716621	0.0701302	NA
chr1 : 45457564 | 45488604	chr1	45457564	45488604	+	NA	mix;mix;mix;mix	-;-;-;-	ENSG00000070759.17;ENSG00000070759.17;ENSG00000070759.17;ENSG00000288208.1	TESK2;TESK2;TESK2;RP4-534D1.6	isExon-intronic;isExon-intronic;isExon-intronic;isExon-intronic	45457564,45457564;45457564,45457564;45457564,45457564;45457564,45457564	45488604,45457799;45488604,45457871;45488604,45457621;45488604,45457871	31277;31349;31099;31349	hsa-TESK2_0034	NA	3	NA	3	NA	1	4	NA	NA	1	3	2		NA	24	NA	14	NA	24	42	NA	NA	22	24	40		NA	0.0228552	NA	0.0307145	NA	0.0089067	0.0318498	NA	NA
chr1 : 45495052 | 45495545	chr1	45495052	45495545	+	NA	exon	-	ENSG00000280670.3	CCDC163	inExon-isExon	4549505245495410	4549516645495540	243	hsa-CCDC163P_0001	NA	NA	NA	2	NA	1	3	NA	NA	1	1	NA		NA	NA	NA	17	NA	5	1	NA	NA	1	3	NA		NA	NA	NA	0.0204764	NA	0.0089067	0.0238874	NA	NA
chr1 : 45566569 | 45567020	chr1	45566569	45567020	+	NA	exonic	+	ENSG00000117448.14	AKR1A1	isExon-isExon	4556656945566860	4556668845567020	272	hsa-AKR1A1_0002	NA	NA	1	NA	NA	3	NA	2	NA	NA	NA	NA		NA	NA	80	NA	NA	66	NA	81	NA	NA	NA	NA		NA	NA	0.00678482	NA	NA	0.0267201	NA	0.0155845	NA
chr1 : 45594694 | 45602365	chr1	45594694	45602365	+	NA	exonic	+	ENSG00000132780.17	NASP	isExon-isExon	45594694,45602255;45594694,45600385,45602255	45594773,45602365;45594773,45600457,45602365	191;264	hsa-NASP_0017	NA	2	NA	2	1	NA	NA	1	NA	NA	1	NA		NA	67	NA	69	49	NA	NA	63	NA	NA	51	NA		NA	0.0152368	NA	0.0204764	0.00837903	NA	NA	0.00779224	NA
chr1 : 45600385 | 45602365	chr1	45600385	45602365	+	+	exonic	+	ENSG00000132780.17	NASP	isExon-isExon	4560038545602250	4560045745602360	184	hsa-NASP_0007	NA	7	NA	7	8	7	11	13	3	NA	5	7		NA	64	NA	66	46	51	53	61	69	NA	48	74		NA	0.0533288	NA	0.0716673	0.0670323	0.0623469	0.087587	0.101299	0.0228504
chr1 : 45602255 | 45605016	chr1	45602255	45605016	+	+	exonic	+	ENSG00000132780.17	NASP	isExon-isExon	45602255,45604917;45602255,45604936	45602365,45605016;45602365,45605016	211;192	hsa-NASP_0011	11	11	3	21	8	5	17	15	1	7	14	19		75	89	109	104	101	90	92	78	119	58	98	136		0.0926302	0.0838023	0.0203545	0.215002	0.0670323	0.0445335	0.135362	0.116884	0.00761681
chr1 : 45602255 | 45606591	chr1	45602255	45606591	+	+	exonic	+	ENSG00000132780.17	NASP	isExon-isExon	45602255,45604936,45606517;45602255,45606482;45602255,45604917,45606482;45602255,45604936,45606482	45602365,45604965,45606591;45602365,45606591;45602365,45605016,45606591;45602365,45605016,45606591	216;221;321;302	hsa-NASP_0015	1	2	1	3	NA	9	6	2	NA	8	NA	NA		56	73	67	110	NA	77	81	59	NA	56	NA	NA		0.00842093	0.0152368	0.00678482	0.0307145	NA	0.0801603	0.0477748	0.0155845	NA
chr1 : 45604936 | 45606591	chr1	45604936	45606591	+	NA	exonic	+	ENSG00000132780.17	NASP	isExon-isExon	45604936,45606517;45604936,45606482	45604965,45606591;45605016,45606591	105;191	NA	NA	NA	NA	1	NA	3	NA	NA	NA	NA	NA	2		NA	NA	NA	123	NA	86	NA	NA	NA	NA	NA	132		NA	NA	NA	0.0102382	NA	0.0267201	NA	NA	NA
chr1 : 45614096 | 45616393	chr1	45614096	45616393	+	NA	exonic	+	ENSG00000132780.17	NASP	isExon-isExon	4.56141e+39	4.56142e+39	573	hsa-NASP_0006	1	NA	NA	NA	NA	2	1	NA	NA	NA	1	1		18	NA	NA	NA	NA	20	16	NA	NA	NA	18	17		0.00842093	NA	NA	NA	NA	0.0178134	0.00796246	NA	NA
chr1 : 45616626 | 45617591	chr1	45616626	45617591	+	+	exonic	+	ENSG00000132780.17	NASP	isExon-isExon	4561662645617460	4561670345617590	207	hsa-NASP_0013	2	NA	2	1	NA	NA	2	3	2	3	2	3		21	NA	23	11	NA	NA	15	16	15	12	10	23		0.0168419	NA	0.0135696	0.0102382	NA	NA	0.0159249	0.0233767	0.0152336
chr1 : 45628260 | 45640403	chr1	45628260	45640403	+	NA	exon	-	ENSG00000159592.11	GPBP1L1	inExon-isExon	4.56283e+47	4.56284e+47	871	hsa-GPBP1L1_0015	1	NA	NA	4	NA	2	2	NA	NA	NA	NA	NA		594	NA	NA	705	NA	635	662	NA	NA	NA	NA	NA		0.00842093	NA	NA	0.0409527	NA	0.0178134	0.0159249	NA	NA
chr1 : 45628260 | 45660377	chr1	45628260	45660377	+	NA	exonic	-	ENSG00000159592.11	GPBP1L1	inExon-inExon	4.56283e+87	4.56284e+87	1670	hsa-GPBP1L1_0036	NA	NA	NA	NA	NA	2	2	1	NA	NA	NA	NA		NA	NA	NA	NA	NA	330	253	425	NA	NA	NA	NA		NA	NA	NA	NA	NA	0.0178134	0.0159249	0.00779224	NA
chr1 : 45630482 | 45640403	chr1	45630482	45640403	+	NA	exonic	-	ENSG00000159592.11	GPBP1L1	isExon-isExon	4.56305e+31	4.56306e+31	619	hsa-GPBP1L1_0016	NA	NA	3	1	1	NA	10	3	1	1	NA	NA		NA	NA	520	666	490	NA	638	677	415	479	NA	NA		NA	NA	0.0203545	0.0102382	0.00837903	NA	0.0796246	0.0233767	0.00761681
chr1 : 45633489 | 45642499	chr1	45633489	45642499	+	+	exonic	-	ENSG00000159592.11	GPBP1L1	isExon-isExon	4.56335e+31	4.56336e+31	567	hsa-GPBP1L1_0010	5	4	1	8	3	6	7	10	2	7	3	7		270	269	429	296	312	278	258	383	351	219	293	368		0.0421046	0.0304736	0.00678482	0.0819055	0.0251371	0.0534402	0.0557372	0.0779224	0.0152336
chr1 : 45634096 | 45660377	chr1	45634096	45660377	+	NA	exon	-	ENSG00000159592.11	GPBP1L1	isExon-inExon	4.56341e+55	4.56342e+55	1134	hsa-GPBP1L1_0011	4	NA	5	3	NA	2	2	4	2	NA	1	NA		223	NA	320	233	NA	278	234	358	306	NA	260	NA		0.0336837	NA	0.0339241	0.0307145	NA	0.0178134	0.0159249	0.031169	0.0152336
chr1 : 45640210 | 45642499	chr1	45640210	45642499	+	+	exonic	-	ENSG00000159592.11	GPBP1L1	isExon-isExon	4564021045642420	4564040345642490	267	hsa-GPBP1L1_0001	492	540	236	665	382	529	676	519	124	420	439	464		237	243	357	249	281	251	283	328	302	183	229	330		4.1431	4.11393	1.60122	6.80839	3.20079	4.71164	5.38262	4.04417	0.944485
chr1 : 45640210 | 45655319	chr1	45640210	45655319	+	NA	exonic	-	ENSG00000159592.11	GPBP1L1	isExon-isExon	4.56402e+31	4.56404e+31	684	hsa-GPBP1L1_0014	NA	NA	1	NA	NA	2	2	3	3	NA	NA	NA		NA	NA	410	NA	NA	269	290	355	341	NA	NA	NA		NA	NA	0.00678482	NA	NA	0.0178134	0.0159249	0.0233767	0.0228504
chr1 : 45654543 | 45655319	chr1	45654543	45655319	+	NA	exonic	-	ENSG00000159592.11	GPBP1L1	isExon-isExon	4565454345655190	4565482945655310	417	hsa-GPBP1L1_0012	NA	NA	NA	NA	NA	NA	1	NA	NA	NA	1	3		NA	NA	NA	NA	NA	NA	236	NA	NA	NA	243	324		NA	NA	NA	NA	NA	NA	0.00796246	NA	NA
chr1 : 45659028 | 45661225	chr1	45659028	45661225	+	+	exonic	-	ENSG00000159592.11	GPBP1L1	isExon-isExon	4565902845660180	4565914245661220	1157	hsa-GPBP1L1_0002	8	10	7	8	9	9	5	9	11	7	15	11		314	342	475	385	379	381	313	456	477	238	301	432		0.0673674	0.0761839	0.0474937	0.0819055	0.0754113	0.0801603	0.0398123	0.0701302	0.0837849
chr1 : 45716895 | 45719340	chr1	45716895	45719340	+	NA	exonic	-	ENSG00000197429.11	IPP	isExon-isExon	4571689545719200	4571701745719340	261	hsa-IPP_0002	1	NA	NA	NA	NA	1	4	7	NA	NA	3	5		25	NA	NA	NA	NA	19	16	20	NA	NA	23	26		0.00842093	NA	NA	NA	NA	0.0089067	0.0318498	0.0545457	NA
chr1 : 45911040 | 45959477	chr1	45911040	45959477	+	NA	mix	+	ENSG00000086015.22	MAST2	intronic-isExon	45911040,45917339,45959386;45911040,45959386;45911040,45911040	45913714,45917533,45959477;45913879,45959477;45959477,45959477	2962;2932;96876	hsa-MAST2_0028	NA	NA	NA	4	NA	2	2	5	NA	NA	4	1		NA	NA	NA	11	NA	4	11	6	NA	NA	4	7		NA	NA	NA	0.0409527	NA	0.0178134	0.0159249	0.0389612	NA
chr1 : 45913755 | 45959477	chr1	45913755	45959477	+	NA	exon	+	ENSG00000086015.22	MAST2	inExon-isExon	4591375545959380	4591387945959470	217	hsa-MAST2_0010	1	NA	1	NA	1	1	NA	1	NA	NA	NA	NA		13	NA	9	NA	8	5	NA	5	NA	NA	NA	NA		0.00842093	NA	0.00678482	NA	0.00837903	0.0089067	NA	0.00779224	NA
chr1 : 46010730 | 46010939	chr1	46010730	46010939	+	NA	exonic	+	ENSG00000086015.22	MAST2	isExon-isExon	4601073046010730	4601093946010930	420	hsa-MAST2_0029	NA	NA	NA	1	NA	NA	NA	NA	NA	2	NA	2		NA	NA	NA	13	NA	NA	NA	NA	NA	14	NA	25		NA	NA	NA	0.0102382	NA	NA	NA	NA	NA
chr1 : 46043654 | 46131956	chr1	46043654	46131956	+	NA	exon	-	ENSG00000117461.15	PIK3R3	inExon-isExon	4.60437e+79	4.60439e+79	1409	hsa-PIK3R3_0027	1	NA	1	NA	NA	NA	2	NA	2	NA	NA	NA		2	NA	3	NA	NA	NA	4	NA	6	NA	NA	NA		0.00842093	NA	0.00678482	NA	NA	NA	0.0159249	NA	0.0152336
chr1 : 46055795 | 46066179	chr1	46055795	46066179	+	NA	exonic;exonic	-	ENSG00000278139.1;ENSG00000117461.15	P3R3URF-PIK3R3;PIK3R3	isExon-isExon;isExon-isExon	46055795,46061929,46066054;46055795,46061929,46066054	46055971,46062071,46066179;46055971,46062071,46066179	446;446	hsa-PIK3R3_0018	NA	NA	1	NA	NA	NA	NA	1	NA	NA	NA	3		NA	NA	11	NA	NA	NA	NA	13	NA	NA	NA	10		NA	NA	0.00678482	NA	NA	NA	NA	0.00779224	NA
chr1 : 46055795 | 46080750	chr1	46055795	46080750	+	+	exonic;exonic	-	ENSG00000117461.15;ENSG00000278139.1	PIK3R3;P3R3URF-PIK3R3	isExon-isExon;isExon-isExon	46055795,46061929,46066054,46066911,46077515,46080642;46055795,46061929,46066054,46066911,46077515,46080642	46055971,46062071,46066179,46067091,46077613,46080750;46055971,46062071,46066179,46067091,46077613,46080750	835;835	hsa-PIK3R3_0003	6	3	4	3	3	5	4	8	2	5	5	5		4	3	5	3	6	4	6	8	2	6	6	2		0.0505256	0.0228552	0.0271393	0.0307145	0.0251371	0.0445335	0.0318498	0.0623379	0.0152336
chr1 : 46061929 | 46080750	chr1	46061929	46080750	+	NA	exonic;exonic	-	ENSG00000117461.15;ENSG00000278139.1	PIK3R3;P3R3URF-PIK3R3	isExon-isExon;isExon-isExon	46061929,46066054,46066911,46077515,46080642;46061929,46066054,46066911,46077515,46080642	46062071,46066179,46067091,46077613,46080750;46062071,46066179,46067091,46077613,46080750	658;658	hsa-PIK3R3_0017	NA	1	1	NA	NA	NA	3	5	NA	2	NA	NA		NA	9	3	NA	NA	NA	10	9	NA	8	NA	NA		NA	0.00761839	0.00678482	NA	NA	NA	0.0238874	0.0389612	NA
chr1 : 46077515 | 46080750	chr1	46077515	46080750	+	NA	exonic;exonic	-	ENSG00000278139.1;ENSG00000117461.15	P3R3URF-PIK3R3;PIK3R3	isExon-isExon;isExon-isExon	46077515,46080642;46077515,46080642	46077613,46080750;46077613,46080750	208;208	hsa-PIK3R3_0004	1	2	NA	4	NA	2	4	1	NA	3	NA	2		12	10	NA	11	NA	7	12	11	NA	12	NA	10		0.00842093	0.0152368	NA	0.0409527	NA	0.0178134	0.0318498	0.00779224	NA
chr1 : 46309101 | 46310316	chr1	46309101	46310316	+	NA	exonic	+	ENSG00000173660.12	UQCRH	isExon-isExon	46309101,46310155;46309101,46310155;46309101,46309897,46310155	46309143,46310316;46309127,46310316;46309127,46310044,46310316	205;189;337	hsa-UQCRH_0001	NA	NA	NA	4	NA	NA	2	NA	NA	NA	NA	NA		NA	NA	NA	25	NA	NA	23	NA	NA	NA	NA	NA		NA	NA	NA	0.0409527	NA	NA	0.0159249	NA	NA
chr1 : 46565041 | 46572167	chr1	46565041	46572167	+	NA	exonic	-	ENSG00000079277.22	MKNK1	isExon-isExon	46565041,46568443,46572063;46565041,46568443,46571417,46572063	46565136,46568498,46572167;46565136,46568498,46571539,46572167	257;380	hsa-MKNK1_0001	4	NA	NA	NA	2	5	7	4	1	4	NA	NA		106	NA	NA	NA	84	123	101	146	169	97	NA	NA		0.0336837	NA	NA	NA	0.0167581	0.0445335	0.0557372	0.031169	0.00761681
chr1 : 46565041 | 46583329	chr1	46565041	46583329	+	NA	exonic	-	ENSG00000079277.22	MKNK1	isExon-isExon	46565041,46568443,46572063,46576575,46580530,46583228;46565041,46568443,46571417,46572063,46574947,46576575,46580530,46583228;46565041,46568443,46572063,46574947,46576575,46580530,46583228;46565041,46568443,46572063,46574947,46576575,46583228	46565136,46568498,46572167,46576654,46580627,46583329;46565136,46568498,46571539,46572167,46575020,46576654,46580627,46583329;46565136,46568498,46572167,46575020,46576654,46580627,46583329;46565136,46568498,46572167,46575020,46576654,46583329	537;734;611;513	hsa-MKNK1_0017	1	NA	1	1	NA	NA	NA	3	NA	NA	NA	NA		104	NA	154	73	NA	NA	NA	133	NA	NA	NA	NA		0.00842093	NA	0.00678482	0.0102382	NA	NA	NA	0.0233767	NA
chr1 : 46572063 | 46576654	chr1	46572063	46576654	+	NA	exonic	-	ENSG00000079277.22	MKNK1	isExon-isExon	46572063,46576575;46572063,46574947,46576575	46572167,46576654;46572167,46575020,46576654	185;259	hsa-MKNK1_0004	2	NA	NA	NA	NA	NA	3	2	NA	NA	NA	NA		130	NA	NA	NA	NA	NA	115	135	NA	NA	NA	NA		0.0168419	NA	NA	NA	NA	NA	0.0238874	0.0155845	NA
chr1 : 46574947 | 46576654	chr1	46574947	46576654	+	NA	exonic	-	ENSG00000079277.22	MKNK1	isExon-isExon	4657494746576570	4657502046576650	154	hsa-MKNK1_0026	NA	NA	NA	2	4	4	4	NA	1	1	2	NA		NA	NA	NA	98	121	139	99	NA	192	146	120	NA		NA	NA	NA	0.0204764	0.0335161	0.0356268	0.0318498	NA	0.00761681
chr1 : 46580530 | 46594280	chr1	46580530	46594280	+	NA	exonic	-	ENSG00000079277.22	MKNK1	isExon-isExon	46580530,46583228,46594113;46580530,46582814,46583228,46594113	46580627,46583329,46594280;46580627,46582923,46583329,46594280	368;478	hsa-MKNK1_0005	NA	3	NA	2	NA	NA	NA	NA	NA	1	NA	NA		NA	102	NA	65	NA	NA	NA	NA	NA	121	NA	NA		NA	0.0228552	NA	0.0204764	NA	NA	NA	NA	NA
chr1 : 46652581 | 46658737	chr1	46652581	46658737	+	NA	exonic	-	ENSG00000123472.12	ATPAF1	isExon-isExon	4.66526e+31	4.66526e+31	213	hsa-ATPAF1_0001	3	NA	NA	11	11	9	10	8	NA	NA	14	16		32	NA	NA	29	37	37	26	27	NA	NA	27	41		0.0252628	NA	NA	0.11262	0.0921694	0.0801603	0.0796246	0.0623379	NA
chr1 : 46665256 | 46691937	chr1	46665256	46691937	+	NA	mix;mix;mix;mix;mix;mix;mix;mix;mix;mix;mix;mix	-	ENSG00000159658.15;ENSG00000159658.15;ENSG00000159658.15;ENSG00000159658.15;ENSG00000123472.12;ENSG00000123472.12;ENSG00000123472.12;ENSG00000159658.15;ENSG00000159658.15;ENSG00000123472.12;ENSG00000159658.15;ENSG00000159658.15	EFCAB14;EFCAB14;EFCAB14;EFCAB14;ATPAF1;ATPAF1;ATPAF1;EFCAB14;EFCAB14;ATPAF1;EFCAB14;EFCAB14	intergenic-isExon;intergenic-isExon;intergenic-isExon;intergenic-isExon;isExon-intergenic;isExon-intergenic;isExon-intergenic;intergenic-isExon;intergenic-isExon;isExon-intergenic;intergenic-isExon;intergenic-isExon	46665256,46680060,46683300,46684491,46686784,46688353,46689587,46691827;46665256,46683300,46684491,46686784,46691827;46665256,46683300,46684491,46686784,46688353,46689587,46691827;46665256,46683300,46684491,46686784,46689587,46691827;46665256,46668057;46665256,46665647;46665256,46665256;46665256,46683300,46684491,46688353,46689587,46691827;46665256,46684491,46688353,46689587,46691827;46665256,466…	46678636,46680138,46683425,46684602,46686870,46688544,46689691,46691937;46678636,46683425,46684602,46689691,46691937;46678636,46683425,46684602,46686870,46688544,46689691,46691937;46678636,46683425,46684602,46686870,46689691,46691937;46665364,46691937;46665364,46691937;46691937,46665372;46678636,46683425,46686870,46688544,46689691,46691937;46683425,46686870,46688544,46689691,46691937;46665364,466…	14193;16638;14114;13922;23990;26400;26799;16295;20958;18493;19842;18777	hsa-EFCAB14_0005	4	NA	NA	4	NA	NA	NA	NA	NA	NA	NA	NA		105	NA	NA	126	NA	NA	NA	NA	NA	NA	NA	NA		0.0336837	NA	NA	0.0409527	NA	NA	NA	NA	NA
chr1 : 46678469 | 46691937	chr1	46678469	46691937	+	NA	exon	-	ENSG00000159658.15	EFCAB14	inExon-isExon	46678469,46683300,46684491,46686784,46688353,46689587,46691827;46678469,46680060,46683300,46684491,46686784,46688353,46689587,46691827;46678469,46683300,46684491,46686784,46691827;46678469,46683300,46684491,46688353,46689587,46691827;46678469,46683300,46684491,46686784,46689587,46691827	46678636,46683425,46684602,46686870,46688544,46689691,46691937;46678636,46680138,46683425,46684602,46686870,46688544,46689691,46691937;46678636,46683425,46684602,46689691,46691937;46678636,46683425,46686870,46688544,46689691,46691937;46678636,46683425,46684602,46686870,46689691,46691937	901;980;3425;3082;709	hsa-EFCAB14_0004	1	3	NA	3	NA	1	2	3	NA	NA	3	NA		173	190	NA	192	NA	153	171	216	NA	NA	169	NA		0.00842093	0.0228552	NA	0.0307145	NA	0.0089067	0.0159249	0.0233767	NA
chr1 : 46678469 | 46696649	chr1	46678469	46696649	+	NA	exon	-	ENSG00000159658.15	EFCAB14	inExon-isExon	46678469,46683300,46684491,46686784,46688353,46689587,46691827,46696551;46678469,46680060,46683300,46684491,46686784,46688353,46689587,46691827,46696551;46678469,46683300,46684491,46686784,46689587,46691827,46696551;46678469,46683300,46684491,46686784,46691827,46696551;46678469,46683300,46684491,46688353,46689587,46691827,46696551	46678636,46683425,46684602,46686870,46688544,46689691,46691937,46696649;46678636,46680138,46683425,46684602,46686870,46688544,46689691,46691937,46696649;46678636,46683425,46684602,46686870,46689691,46691937,46696649;46678636,46683425,46684602,46689691,46691937,46696649;46678636,46683425,46686870,46688544,46689691,46691937,46696649	1000;1079;808;3524;3181	NA	2	NA	NA	NA	NA	2	NA	2	NA	NA	NA	NA		178	NA	NA	NA	NA	178	NA	249	NA	NA	NA	NA		0.0168419	NA	NA	NA	NA	0.0178134	NA	0.0155845	NA
chr1 : 46683300 | 46691937	chr1	46683300	46691937	+	+	exonic	-	ENSG00000159658.15	EFCAB14	isExon-isExon	46683300,46684491,46686784,46691827;46683300,46684491,46686784,46688353,46689587,46691827;46683300,46684491,46688353,46689587,46691827;46683300,46684491,46686784,46689587,46691827	46683425,46684602,46689691,46691937;46683425,46684602,46686870,46688544,46689691,46691937;46683425,46686870,46688544,46689691,46691937;46683425,46684602,46686870,46689691,46691937	3257;733;2914;541	hsa-EFCAB14_0003	5	11	NA	8	4	5	15	15	3	12	8	3		169	167	NA	197	208	146	185	180	268	98	153	242		0.0421046	0.0838023	NA	0.0819055	0.0335161	0.0445335	0.119437	0.116884	0.0228504
chr1 : 46688353 | 46688544	chr1	46688353	46688544	+	+	exonic	-	ENSG00000159658.15	EFCAB14	isExon-isExon	4668835346688350	4668854446688540	384	hsa-EFCAB14_0009	24	36	4	35	21	20	37	37	1	23	29	22		98	93	128	96	86	68	114	154	129	77	112	122		0.202102	0.274262	0.0271393	0.358336	0.17596	0.178134	0.294611	0.288313	0.00761681
chr1 : 47172849 | 47174624	chr1	47172849	47174624	+	NA	intronic	-	ENSG00000225506.2	CYP4A22-AS1	intronic	47172849	47174624	1776	hsa-CYP4A22-AS1_0005	NA	NA	1	2	NA	NA	NA	2	NA	NA	1	NA		NA	NA	16	27	NA	NA	NA	23	NA	NA	10	NA		NA	NA	0.00678482	0.0204764	NA	NA	NA	0.0155845	NA
chr1 : 47172849 | 47178449	chr1	47172849	47178449	+	+	mix	-	ENSG00000225506.2	CYP4A22-AS1	intronic-isExon	4717284947178170	4717706947178440	4500	hsa-CYP4A22-AS1_0002	5	11	3	16	7	11	21	11	NA	12	4	7		4	6	6	7	4	5	17	7	NA	9	3	11		0.0421046	0.0838023	0.0203545	0.163811	0.0586532	0.0979737	0.167212	0.0857146	NA
chr1 : 47260289 | 47260539	chr1	47260289	47260539	+	+	exonic	-	ENSG00000123473.17	STIL	isExon-isExon	4726028947260280	4726053947260530	502	hsa-STIL_0039	7	14	2	16	NA	19	19	25	NA	9	12	15		23	27	11	46	NA	18	46	36	NA	21	25	28		0.0589465	0.106658	0.0135696	0.163811	NA	0.169227	0.151287	0.194806	NA
chr1 : 47260289 | 47263062	chr1	47260289	47263062	+	+	exonic	-	ENSG00000123473.17	STIL	isExon-isExon	4726028947262900	4726053947263060	411	hsa-STIL_0084	1	NA	NA	NA	NA	3	2	1	1	NA	1	3		36	NA	NA	NA	NA	35	46	49	19	NA	33	33		0.00842093	NA	NA	NA	NA	0.0267201	0.0159249	0.00779224	0.00761681
chr1 : 47260289 | 47263113	chr1	47260289	47263113	+	+	exonic	-	ENSG00000123473.17	STIL	isExon-isExon	4726028947262900	4726053947263110	462	hsa-STIL_0010	6	8	1	16	3	16	25	17	3	7	8	17		6	10	10	17	14	12	11	8	6	12	14	9		0.0505256	0.0609472	0.00678482	0.163811	0.0251371	0.142507	0.199061	0.132468	0.0228504
chr1 : 47260289 | 47263116	chr1	47260289	47263116	+	+	exonic	-	ENSG00000123473.17	STIL	isExon-isExon	4726028947262900	4726053947263110	465	hsa-STIL_0020	4	6	NA	14	4	13	4	13	NA	6	9	8		6	9	NA	17	13	11	11	6	NA	12	13	9		0.0336837	0.0457104	NA	0.143335	0.0335161	0.115787	0.0318498	0.101299	NA
chr1 : 47260289 | 47269866	chr1	47260289	47269866	+	+	exonic	-	ENSG00000123473.17	STIL	isExon-isExon	47260289,47262903,47269635;47260289,47262903,47269635;47260289,47262903,47269635	47260539,47263116,47269866;47260539,47263113,47269866;47260539,47263062,47269866	697;694;643	hsa-STIL_0026	4	2	NA	8	1	4	8	5	NA	4	4	7		7	19	NA	13	4	17	17	11	NA	6	5	8		0.0336837	0.0152368	NA	0.0819055	0.00837903	0.0356268	0.0636997	0.0389612	NA
chr1 : 47260289 | 47272241	chr1	47260289	47272241	+	+	exonic	-	ENSG00000123473.17	STIL	isExon-isExon	47260289,47262903,47269635,47272076;47260289,47262903,47269635,47272076;47260289,47262903,47269635,47272076	47260539,47263113,47269866,47272241;47260539,47263062,47269866,47272241;47260539,47263116,47269866,47272241	860;809;863	hsa-STIL_0003	1	3	2	NA	1	2	3	2	1	NA	1	2		13	19	16	NA	9	14	18	12	6	NA	14	15		0.00842093	0.0228552	0.0135696	NA	0.00837903	0.0178134	0.0238874	0.0155845	0.00761681
chr1 : 47260289 | 47295848	chr1	47260289	47295848	+	NA	exonic	-	ENSG00000123473.17	STIL	isExon-isExon	47260289,47262903,47269635,47272076,47280241,47282345,47287551,47289435,47293458,47295765;47260289,47262903,47269635,47272076,47280241,47282345,47287551,47289435,47293458,47295765;47260289,47262903,47269635,47272076,47280241,47282345,47287551,47289435,47293458,47295765	47260539,47263113,47269866,47272241,47281209,47282459,47287660,47289585,47293544,47295848;47260539,47263062,47269866,47272241,47281209,47282459,47287660,47289585,47293544,47295848;47260539,47263116,47269866,47272241,47281209,47282459,47287660,47289585,47293544,47295848	2376;2325;2379	hsa-STIL_0071	NA	NA	1	NA	2	1	1	NA	NA	NA	NA	NA		NA	NA	24	NA	32	48	53	NA	NA	NA	NA	NA		NA	NA	0.00678482	NA	0.0167581	0.0089067	0.00796246	NA	NA
chr1 : 47262903 | 47300152	chr1	47262903	47300152	+	NA	exonic	-	ENSG00000123473.17	STIL	isExon-isExon	47262903,47269635,47272076,47280241,47282345,47287551,47289435,47293458,47295765,47299905;47262903,47269635,47272076,47280241,47282345,47287551,47289435,47293458,47295765,47299905,47300110;47262903,47269635,47272076,47280241,47282345,47287551,47289435,47293458,47295765,47299905,47300110;47262903,47269635,47272076,47280241,47282345,47287551,47289435,47293458,47295765,47299905;47262903,47269635,472…	47263113,47269866,47272241,47281209,47282459,47287660,47289585,47293544,47295848,47300152;47263116,47269866,47272241,47281209,47282459,47287660,47289585,47293544,47295848,47299968,47300152;47263062,47269866,47272241,47281209,47282459,47287660,47289585,47293544,47295848,47299968,47300152;47263062,47269866,47272241,47281209,47282459,47287660,47289585,47293544,47295848,47300152;47263116,47269866,472…	2373;2235;2181;2322;2376	hsa-STIL_0025	NA	1	NA	NA	NA	2	1	1	NA	NA	NA	1		NA	36	NA	NA	NA	35	50	61	NA	NA	NA	38		NA	0.00761839	NA	NA	NA	0.0178134	0.00796246	0.00779224	NA
chr1 : 47272076 | 47282459	chr1	47272076	47282459	+	+	exonic	-	ENSG00000123473.17	STIL	isExon-isExon	47272076,47280241,47282345;47272076,47280241,47280946,47282345	47272241,47281209,47282459;47272241,47280363,47281209,47282459	1250;668	hsa-STIL_0004	22	25	18	NA	26	28	15	29	18	27	17	NA		14	27	30	NA	16	17	17	36	12	17	13	NA		0.18526	0.19046	0.122127	NA	0.217855	0.249388	0.119437	0.225975	0.137103
chr1 : 47272076 | 47295848	chr1	47272076	47295848	+	NA	exonic	-	ENSG00000123473.17	STIL	isExon-isExon	47272076,47280241,47280946,47282345,47287551,47289435,47293458,47295765;47272076,47280241,47282345,47287551,47289435,47293458,47295765	47272241,47280363,47281209,47282459,47287660,47289585,47293544,47295848;47272241,47281209,47282459,47287660,47289585,47293544,47295848	1100;1682	hsa-STIL_0050	3	NA	1	NA	2	NA	NA	NA	NA	1	3	NA		48	NA	27	NA	35	NA	NA	NA	NA	22	43	NA		0.0252628	NA	0.00678482	NA	0.0167581	NA	NA	NA	NA
chr1 : 47272076 | 47300152	chr1	47272076	47300152	+	+	exonic	-	ENSG00000123473.17	STIL	isExon-isExon	47272076,47280241,47282345,47287551,47289435,47293458,47295765,47299905;47272076,47280241,47282345,47287551,47289435,47293458,47295765,47299905,47300110;47272076,47280241,47280946,47282345,47287551,47289435,47293458,47295765,47299905	47272241,47281209,47282459,47287660,47289585,47293544,47295848,47300152;47272241,47281209,47282459,47287660,47289585,47293544,47295848,47299968,47300152;47272241,47280363,47281209,47282459,47287660,47289585,47293544,47295848,47300152	1930;1789;1348	hsa-STIL_0009	NA	1	NA	3	2	3	2	3	2	3	3	3		NA	22	NA	16	7	24	23	27	2	7	10	15		NA	0.00761839	NA	0.0307145	0.0167581	0.0267201	0.0159249	0.0233767	0.0152336
chr1 : 47280241 | 47282459	chr1	47280241	47282459	+	+	exonic	-	ENSG00000123473.17	STIL	isExon-isExon	47280241,47280946,47282345;47280241,47282345	47280363,47281209,47282459;47281209,47282459	502;1084	hsa-STIL_0005	180	236	179	300	141	216	240	226	116	169	173	245		28	54	56	56	35	36	53	76	28	33	36	54		1.51577	1.79794	1.21448	3.07145	1.18144	1.92385	1.91099	1.76105	0.88355
chr1 : 47280241 | 47295848	chr1	47280241	47295848	+	+	exonic	-	ENSG00000123473.17	STIL	isExon-isExon	47280241,47282345,47287551,47289435,47293458,47295765;47280241,47280946,47282345,47287551,47289435,47293458,47295765	47281209,47282459,47287660,47289585,47293544,47295848;47280363,47281209,47282459,47287660,47289585,47293544,47295848	1516;934	hsa-STIL_0049	1	1	2	2	NA	NA	1	2	2	3	2	NA		62	97	53	88	NA	NA	92	98	35	38	66	NA		0.00842093	0.00761839	0.0135696	0.0204764	NA	NA	0.00796246	0.0155845	0.0152336
chr1 : 47280241 | 47299968	chr1	47280241	47299968	+	NA	exonic	-	ENSG00000123473.17	STIL	isExon-isExon	4.72802e+55	4.72812e+55	1580	hsa-STIL_0061	1	1	2	NA	NA	NA	NA	1	NA	NA	NA	NA		55	75	55	NA	NA	NA	NA	94	NA	NA	NA	NA		0.00842093	0.00761839	0.0135696	NA	NA	NA	NA	0.00779224	NA
chr1 : 47280241 | 47300152	chr1	47280241	47300152	+	NA	exonic	-	ENSG00000123473.17	STIL	isExon-isExon	47280241,47282345,47287551,47289435,47293458,47295765,47299905,47300110;47280241,47282345,47287551,47289435,47293458,47295765,47299905;47280241,47280946,47282345,47287551,47289435,47293458,47295765,47299905	47281209,47282459,47287660,47289585,47293544,47295848,47299968,47300152;47281209,47282459,47287660,47289585,47293544,47295848,47300152;47280363,47281209,47282459,47287660,47289585,47293544,47295848,47300152	1623;1764;1182	hsa-STIL_0011	NA	1	NA	NA	NA	1	2	NA	NA	2	NA	NA		NA	49	NA	NA	NA	43	59	NA	NA	23	NA	NA		NA	0.00761839	NA	NA	NA	0.0089067	0.0159249	NA	NA
chr1 : 47287551 | 47289585	chr1	47287551	47289585	+	NA	exonic	-	ENSG00000123473.17	STIL	isExon-isExon	4728755147289430	4728766047289580	261	hsa-STIL_0040	NA	NA	NA	NA	NA	3	1	2	NA	NA	NA	1		NA	NA	NA	NA	NA	40	46	81	NA	NA	NA	73		NA	NA	NA	NA	NA	0.0267201	0.00796246	0.0155845	NA
chr1 : 47287551 | 47295848	chr1	47287551	47295848	+	+	exonic	-	ENSG00000123473.17	STIL	isExon-isExon	4.72876e+31	4.72877e+31	432	hsa-STIL_0034	23	25	9	35	29	31	29	42	5	20	34	33		49	71	36	61	39	54	56	66	31	30	43	71		0.193681	0.19046	0.0610634	0.358336	0.242992	0.276108	0.230911	0.327274	0.0380841
chr1 : 47287551 | 47299968	chr1	47287551	47299968	+	NA	exonic	-	ENSG00000123473.17	STIL	isExon-isExon	4.72876e+39	4.72877e+39	496	hsa-STIL_0072	1	1	NA	NA	2	NA	NA	NA	NA	2	NA	NA		42	50	NA	NA	30	NA	NA	NA	NA	34	NA	NA		0.00842093	0.00761839	NA	NA	0.0167581	NA	NA	NA	NA
chr1 : 47287551 | 47300072	chr1	47287551	47300072	+	+	exon	-	ENSG00000123473.17	STIL	isExon-inExon	4.72876e+39	4.72877e+39	600	hsa-STIL_0016	NA	1	1	4	1	1	3	4	1	NA	1	NA		NA	27	30	30	15	29	24	37	25	NA	15	NA		NA	0.00761839	0.00678482	0.0409527	0.00837903	0.0089067	0.0238874	0.031169	0.00761681
chr1 : 47287551 | 47300152	chr1	47287551	47300152	+	+	exonic	-	ENSG00000123473.17	STIL	isExon-isExon	47287551,47289435,47293458,47295765,47299905;47287551,47289435,47293458,47295765,47299905,47300110	47287660,47289585,47293544,47295848,47300152;47287660,47289585,47293544,47295848,47299968,47300152	680;539	hsa-STIL_0008	24	30	8	28	16	22	34	27	7	20	22	33		20	24	30	24	11	22	23	36	14	14	10	25		0.202102	0.228552	0.0542786	0.286669	0.134065	0.195947	0.270724	0.21039	0.0533177
chr1 : 47287551 | 47301748	chr1	47287551	47301748	+	+	exonic	-	ENSG00000123473.17	STIL	isExon-isExon	47287551,47289435,47293458,47295765,47299905,47300110,47301561;47287551,47289435,47293458,47295765,47299905,47301561	47287660,47289585,47293544,47295848,47299968,47300152,47301748;47287660,47289585,47293544,47295848,47300152,47301748	727;868	hsa-STIL_0002	3	2	NA	2	3	5	NA	2	NA	NA	4	2		12	16	NA	24	9	14	NA	20	NA	NA	15	18		0.0252628	0.0152368	NA	0.0204764	0.0251371	0.0445335	NA	0.0155845	NA
chr1 : 47287551 | 47304996	chr1	47287551	47304996	+	+	exonic	-	ENSG00000123473.17	STIL	isExon-isExon	47287551,47289435,47293458,47295765,47299905,47300110,47301561,47302234,47304889;47287551,47289435,47293458,47295765,47299905,47301561,47302234,47304889	47287660,47289585,47293544,47295848,47299968,47300152,47301748,47302346,47304996;47287660,47289585,47293544,47295848,47300152,47301748,47302346,47304996	948;1089	hsa-STIL_0012	3	NA	NA	3	NA	2	2	3	NA	7	4	3		20	NA	NA	21	NA	16	20	31	NA	19	11	21		0.0252628	NA	NA	0.0307145	NA	0.0178134	0.0159249	0.0233767	NA
chr1 : 47287551 | 47310362	chr1	47287551	47310362	+	NA	exonic	-	ENSG00000123473.17	STIL	isExon-isExon	47287551,47289435,47293458,47295765,47299905,47301561,47302234,47304889,47310276;47287551,47289435,47293458,47295765,47299905,47300110,47301561,47302234,47304889,47310276	47287660,47289585,47293544,47295848,47300152,47301748,47302346,47304996,47310362;47287660,47289585,47293544,47295848,47299968,47300152,47301748,47302346,47304996,47310362	1176;1035	hsa-STIL_0046	NA	NA	NA	2	NA	NA	3	3	NA	NA	NA	NA		NA	NA	NA	17	NA	NA	9	18	NA	NA	NA	NA		NA	NA	NA	0.0204764	NA	NA	0.0238874	0.0233767	NA
chr1 : 47289435 | 47295848	chr1	47289435	47295848	+	NA	exonic	-	ENSG00000123473.17	STIL	isExon-isExon	4.72894e+23	4.72896e+23	322	hsa-STIL_0047	2	3	NA	NA	NA	NA	NA	NA	NA	NA	2	NA		94	148	NA	NA	NA	NA	NA	NA	NA	NA	77	NA		0.0168419	0.0228552	NA	NA	NA	NA	NA	NA	NA
chr1 : 47289435 | 47300152	chr1	47289435	47300152	+	+	exonic	-	ENSG00000123473.17	STIL	isExon-isExon	47289435,47293458,47295765,47299905;47289435,47293458,47295765,47299905,47300110	47289585,47293544,47295848,47300152;47289585,47293544,47295848,47299968,47300152	570;429	hsa-STIL_0013	1	6	NA	5	5	8	6	3	1	1	4	5		69	105	NA	64	62	96	76	86	22	45	48	110		0.00842093	0.0457104	NA	0.0511909	0.0418952	0.0712536	0.0477748	0.0233767	0.00761681
chr1 : 47295765 | 47300072	chr1	47295765	47300072	+	NA	exon	-	ENSG00000123473.17	STIL	isExon-inExon	4729576547299900	4729584847300070	252	NA	NA	1	NA	NA	1	NA	3	NA	NA	NA	NA	2		NA	75	NA	NA	45	NA	89	NA	NA	NA	NA	69		NA	0.00761839	NA	NA	0.00837903	NA	0.0238874	NA	NA
chr1 : 47295765 | 47301748	chr1	47295765	47301748	+	+	exonic	-	ENSG00000123473.17	STIL	isExon-isExon	47295765,47299905,47301561;47295765,47299905,47300110,47301561	47295848,47300152,47301748;47295848,47299968,47300152,47301748	520;379	hsa-STIL_0006	5	4	NA	2	3	8	2	7	NA	1	4	3		61	64	NA	75	39	70	82	65	NA	36	54	66		0.0421046	0.0304736	NA	0.0204764	0.0251371	0.0712536	0.0159249	0.0545457	NA
chr1 : 47295765 | 47304996	chr1	47295765	47304996	+	NA	exonic	-	ENSG00000123473.17	STIL	isExon-isExon	47295765,47299905,47301561,47302234,47304889;47295765,47299905,47300110,47301561,47302234,47304889	47295848,47300152,47301748,47302346,47304996;47295848,47299968,47300152,47301748,47302346,47304996	741;600	hsa-STIL_0007	1	5	NA	1	2	NA	5	3	NA	NA	3	1		69	67	NA	72	38	NA	85	76	NA	NA	50	69		0.00842093	0.038092	NA	0.0102382	0.0167581	NA	0.0398123	0.0233767	NA
chr1 : 47301561 | 47310362	chr1	47301561	47310362	+	NA	exonic	-	ENSG00000123473.17	STIL	isExon-isExon	4.73016e+31	4.73017e+31	496	hsa-STIL_0035	2	1	2	NA	NA	NA	NA	9	NA	2	NA	2		14	14	19	NA	NA	NA	NA	30	NA	13	NA	9		0.0168419	0.00761839	0.0135696	NA	NA	NA	NA	0.0701302	NA
chr1 : 47302234 | 47304996	chr1	47302234	47304996	+	NA	exonic	-	ENSG00000123473.17	STIL	isExon-isExon	4730223447304880	4730234647304990	221	hsa-STIL_0036	NA	NA	NA	2	2	1	1	NA	NA	NA	NA	2		NA	NA	NA	13	8	18	18	NA	NA	NA	NA	16		NA	NA	NA	0.0204764	0.0167581	0.0089067	0.00796246	NA	NA
chr1 : 47302234 | 47310362	chr1	47302234	47310362	+	+	exonic	-	ENSG00000123473.17	STIL	isExon-isExon	4.73022e+23	4.73023e+23	308	hsa-STIL_0038	1	1	NA	2	2	1	3	3	NA	NA	2	NA		2	11	NA	9	9	10	7	10	NA	NA	11	NA		0.00842093	0.00761839	NA	0.0204764	0.0167581	0.0089067	0.0238874	0.0233767	NA
chr1 : 47363088 | 47373107	chr1	47363088	47373107	+	NA	mix	+	ENSG00000162368.14	CMPK1	intronic-isExon	47363088,47363088;47363088,47372955	47373107,47373107;47368615,47373107	20040;5681	hsa-CMPK1_0016	3	NA	NA	1	NA	4	NA	NA	NA	NA	NA	1		258	NA	NA	347	NA	263	NA	NA	NA	NA	NA	489		0.0252628	NA	NA	0.0102382	NA	0.0356268	NA	NA	NA
chr1 : 47363088 | 47375293	chr1	47363088	47375293	+	NA	mix	+	ENSG00000162368.14	CMPK1	intronic-isExon	47363088,47374909,47375197;47363088,47372955,47375197;47363088,47372955,47374909,47375197	47373107,47374985,47375293;47368615,47373107,47375293;47368615,47373107,47374985,47375293	10194;5778;5855	hsa-CMPK1_0009	NA	1	NA	NA	2	1	NA	4	2	NA	1	2		NA	161	NA	NA	157	106	NA	140	134	NA	108	330		NA	0.00761839	NA	NA	0.0167581	0.0089067	NA	0.031169	0.0152336
chr1 : 47363088 | 47376872	chr1	47363088	47376872	+	NA	mix	+	ENSG00000162368.14	CMPK1	intronic-inExon	47363088,47372955,47375197,47376704;47363088,47374909,47375197,47376704;47363088,47372955,47374909,47375197,47376704	47368615,47373107,47375293,47376872;47373107,47374985,47375293,47376872;47368615,47373107,47374985,47375293,47376872	5947;10363;6024	hsa-CMPK1_0015	NA	2	1	NA	NA	NA	1	3	NA	NA	1	1		NA	113	89	NA	NA	NA	48	101	NA	NA	79	208		NA	0.0152368	0.00678482	NA	NA	NA	0.00796246	0.0233767	NA
chr1 : 47368469 | 47373107	chr1	47368469	47373107	+	+	exonic	+	ENSG00000162368.14	CMPK1	isExon-isExon	4736846947372950	4736861547373100	300	hsa-CMPK1_0006	5	9	3	NA	5	14	14	21	NA	9	8	7		373	349	605	NA	391	368	368	499	NA	322	450	632		0.0421046	0.0685655	0.0203545	NA	0.0418952	0.124694	0.111474	0.163637	NA
chr1 : 47368469 | 47375293	chr1	47368469	47375293	+	+	exonic	+	ENSG00000162368.14	CMPK1	isExon-isExon	47368469,47372955,47375197;47368469,47372955,47374909,47375197	47368615,47373107,47375293;47368615,47373107,47374985,47375293	397;474	hsa-CMPK1_0001	32	53	21	68	41	43	59	58	13	38	46	75		216	264	406	259	256	211	208	308	314	197	254	476		0.26947	0.403775	0.142481	0.696196	0.34354	0.382988	0.469785	0.45195	0.0990186
chr1 : 47368469 | 47376872	chr1	47368469	47376872	+	NA	exon	+	ENSG00000162368.14	CMPK1	isExon-inExon	47368469,47372955,47375197,47376704;47368469,47372955,47374909,47375197,47376704	47368615,47373107,47375293,47376872;47368615,47373107,47374985,47375293,47376872	566;643	hsa-CMPK1_0003	3	NA	NA	NA	NA	NA	1	2	NA	NA	NA	5		183	NA	NA	NA	NA	NA	168	272	NA	NA	NA	355		0.0252628	NA	NA	NA	NA	NA	0.00796246	0.0155845	NA
chr1 : 47368469 | 47378564	chr1	47368469	47378564	+	NA	exon	+	ENSG00000162368.14	CMPK1	isExon-inExon	4.73685e+39	4.73686e+39	2335	hsa-CMPK1_0007	NA	NA	NA	NA	5	NA	NA	2	2	NA	1	1		NA	NA	NA	NA	184	NA	NA	217	253	NA	220	332		NA	NA	NA	NA	0.0418952	NA	NA	0.0155845	0.0152336
chr1 : 47372955 | 47375293	chr1	47372955	47375293	+	NA	exonic	+	ENSG00000162368.14	CMPK1	isExon-isExon	47372955,47375197;47372955,47374909,47375197	47373107,47375293;47373107,47374985,47375293	250;327	hsa-CMPK1_0002	1	NA	NA	NA	NA	4	NA	NA	NA	1	NA	NA		156	NA	NA	NA	NA	193	NA	NA	NA	132	NA	NA		0.00842093	NA	NA	NA	NA	0.0356268	NA	NA	NA
chr1 : 47374909 | 47375293	chr1	47374909	47375293	+	+	exonic	+	ENSG00000162368.14	CMPK1	isExon-isExon	4737490947375190	4737498547375290	174	hsa-CMPK1_0004	5	12	NA	13	20	17	19	20	1	13	21	21		349	413	NA	477	440	404	355	487	437	300	426	818		0.0421046	0.0914207	NA	0.133096	0.167581	0.151414	0.151287	0.155845	0.00761681
chr1 : 48355670 | 48359770	chr1	48355670	48359770	+	NA	exonic	-	ENSG00000132122.12	SPATA6	isExon-isExon	4835567048359580	4835576948359770	285	hsa-SPATA6_0001	NA	1	NA	NA	NA	NA	NA	NA	NA	2	2	NA		NA	15	NA	NA	NA	NA	NA	NA	NA	5	15	NA		NA	0.00761839	NA	NA	NA	NA	NA	NA	NA
chr1 : 50490588 | 50491801	chr1	50490588	50491801	+	NA	exonic	-	ENSG00000185104.20	FAF1	isExon-isExon	5049058850491720	5049066550491800	159	hsa-FAF1_0041	NA	4	NA	4	NA	NA	2	1	NA	2	NA	3		NA	51	NA	51	NA	NA	56	45	NA	46	NA	51		NA	0.0304736	NA	0.0409527	NA	NA	0.0159249	0.00779224	NA
chr1 : 50490588 | 50535457	chr1	50490588	50535457	+	+	exonic	-	ENSG00000185104.20	FAF1	isExon-isExon	5.04906e+23	5.04907e+23	248	hsa-FAF1_0033	10	14	9	32	21	21	40	21	13	17	27	36		35	31	64	41	37	33	39	31	51	34	41	39		0.0842093	0.106658	0.0610634	0.327622	0.17596	0.187041	0.318498	0.163637	0.0990186
chr1 : 50567077 | 50596216	chr1	50567077	50596216	+	NA	exonic	-	ENSG00000185104.20	FAF1	isExon-isExon	5.05671e+39	5.05672e+39	524	hsa-FAF1_0004	NA	NA	NA	2	NA	NA	4	2	NA	1	2	NA		NA	NA	NA	60	NA	NA	52	49	NA	40	50	NA		NA	NA	NA	0.0204764	NA	NA	0.0318498	0.0155845	NA
chr1 : 50596121 | 50744775	chr1	50596121	50744775	+	NA	exonic	-	ENSG00000185104.20	FAF1	isExon-isExon	5.05961e+39	5.05962e+39	473	hsa-FAF1_0059	NA	2	NA	5	NA	NA	5	4	NA	3	3	NA		NA	52	NA	59	NA	NA	57	71	NA	35	39	NA		NA	0.0152368	NA	0.0511909	NA	NA	0.0398123	0.031169	NA
chr1 : 50655442 | 50705891	chr1	50655442	50705891	+	+	exonic	-	ENSG00000185104.20	FAF1	isExon-isExon	5065544250705780	5065552850705890	193	hsa-FAF1_0035	2	2	NA	3	1	1	4	4	NA	2	4	3		137	158	NA	153	97	143	196	188	NA	95	137	115		0.0168419	0.0152368	NA	0.0307145	0.00837903	0.0089067	0.0318498	0.031169	NA
chr1 : 50655442 | 50744775	chr1	50655442	50744775	+	+	exonic	-	ENSG00000185104.20	FAF1	isExon-isExon	5.06554e+31	5.06555e+31	377	hsa-FAF1_0003	60	56	28	53	27	52	55	72	5	32	42	35		63	76	88	70	54	57	66	81	65	48	52	52		0.505256	0.42663	0.189975	0.542624	0.226234	0.463148	0.437935	0.561041	0.0380841
chr1 : 50655442 | 50752523	chr1	50655442	50752523	+	+	mix	-	ENSG00000185104.20	FAF1	isExon-intronic	50655442,50705786;50655442,50705786,50738863,50744684	50655528,50752523;50655528,50705891,50738954,50752523	46825;8125	hsa-FAF1_0062	4	1	4	3	2	1	3	3	NA	NA	5	3		32	46	43	38	35	27	37	37	NA	NA	39	29		0.0336837	0.00761839	0.0271393	0.0307145	0.0167581	0.0089067	0.0238874	0.0233767	NA
chr1 : 50655442 | 50781044	chr1	50655442	50781044	+	+	mix	-	ENSG00000185104.20	FAF1	isExon-intronic	50655442,50705786;50655442,50705786,50738863,50744684	50655528,50781044;50655528,50705891,50738954,50781044	75346;36646	hsa-FAF1_0060	3	2	NA	2	2	1	3	4	1	NA	4	3		34	50	NA	40	36	36	43	45	46	NA	38	25		0.0252628	0.0152368	NA	0.0204764	0.0167581	0.0089067	0.0238874	0.031169	0.00761681
chr1 : 50705786 | 50738954	chr1	50705786	50738954	+	NA	exonic	-	ENSG00000185104.20	FAF1	isExon-isExon	5070578650738860	5070589150738950	198	hsa-FAF1_0030	NA	NA	NA	2	NA	1	1	NA	NA	1	NA	NA		NA	NA	NA	280	NA	233	289	NA	NA	176	NA	NA		NA	NA	NA	0.0204764	NA	0.0089067	0.00796246	NA	NA
chr1 : 50705786 | 50744712	chr1	50705786	50744712	+	NA	exon	-	ENSG00000185104.20	FAF1	isExon-inExon	5.07058e+23	5.07059e+23	227	hsa-FAF1_0179	3	2	NA	3	NA	1	NA	NA	NA	NA	NA	2		218	201	NA	267	NA	214	NA	NA	NA	NA	NA	217		0.0252628	0.0152368	NA	0.0307145	NA	0.0089067	NA	NA	NA
chr1 : 50705786 | 50744775	chr1	50705786	50744775	+	+	exonic	-	ENSG00000185104.20	FAF1	isExon-isExon	5.07058e+23	5.07059e+23	290	hsa-FAF1_0013	16	21	2	16	7	13	25	17	5	14	12	4		128	114	112	142	96	110	134	139	79	87	108	111		0.134735	0.159986	0.0135696	0.163811	0.0586532	0.115787	0.199061	0.132468	0.0380841
chr1 : 50705786 | 50752523	chr1	50705786	50752523	+	+	mix	-	ENSG00000185104.20	FAF1	isExon-intronic	50705786,50705786;50705786,50738863,50744684	50752523,50706051;50705891,50738954,50752523	47004;8038	hsa-FAF1_0071	2	6	NA	9	4	9	6	1	1	1	4	2		98	84	NA	110	76	81	105	96	56	72	95	89		0.0168419	0.0457104	NA	0.0921436	0.0335161	0.0801603	0.0477748	0.00779224	0.00761681
chr1 : 50705786 | 50781044	chr1	50705786	50781044	+	NA	mix	-	ENSG00000185104.20	FAF1	isExon-intronic	50705786,50705786;50705786,50738863,50744684	50781044,50706051;50705891,50738954,50781044	75525;36559	hsa-FAF1_0063	NA	2	2	7	NA	4	4	NA	NA	NA	NA	8		NA	88	73	112	NA	90	111	NA	NA	NA	NA	85		NA	0.0152368	0.0135696	0.0716673	NA	0.0356268	0.0318498	NA	NA
chr1 : 50705786 | 50787921	chr1	50705786	50787921	+	NA	mix	-	ENSG00000185104.20	FAF1	isExon-intronic	50705786,50705786;50705786,50738863,50744684	50787921,50706051;50705891,50738954,50787921	82402;43436	hsa-FAF1_0076	NA	NA	NA	NA	1	2	NA	1	NA	NA	NA	1		NA	NA	NA	NA	76	87	NA	94	NA	NA	NA	86		NA	NA	NA	NA	0.00837903	0.0178134	NA	0.00779224	NA
chr1 : 50738863 | 50744775	chr1	50738863	50744775	+	+	exonic	-	ENSG00000185104.20	FAF1	isExon-isExon	5073886350744680	5073895450744770	184	hsa-FAF1_0040	6	10	5	18	17	14	21	12	3	12	6	15		131	141	122	147	95	146	178	196	88	77	108	103		0.0505256	0.0761839	0.0339241	0.184287	0.142444	0.124694	0.167212	0.0935069	0.0228504
chr1 : 50738863 | 50752523	chr1	50738863	50752523	+	+	mix	-	ENSG00000185104.20	FAF1	isExon-intronic	5073886350744680	5073895450752520	7932	hsa-FAF1_0067	4	7	NA	8	3	12	14	5	NA	4	8	3		104	113	NA	115	77	119	155	156	NA	64	96	80		0.0336837	0.0533288	NA	0.0819055	0.0251371	0.10688	0.111474	0.0389612	NA
chr1 : 50738863 | 50781044	chr1	50738863	50781044	+	NA	mix	-	ENSG00000185104.20	FAF1	isExon-intronic	5073886350744680	5073895450781040	36453	hsa-FAF1_0080	1	4	NA	1	NA	NA	2	2	NA	NA	NA	1		106	117	NA	116	NA	NA	161	164	NA	NA	NA	77		0.00842093	0.0304736	NA	0.0102382	NA	NA	0.0159249	0.0155845	NA
chr1 : 50744684 | 50752523	chr1	50744684	50752523	+	+	mix	-	ENSG00000185104.20	FAF1	isExon-intronic	5074468450744680	5075252350744770	7932	hsa-FAF1_0081	NA	NA	NA	3	NA	3	4	3	NA	3	3	2		NA	NA	NA	110	NA	102	127	148	NA	82	112	108		NA	NA	NA	0.0307145	NA	0.0267201	0.0318498	0.0233767	NA
chr1 : 50788000 | 50801677	chr1	50788000	50801677	+	NA	exonic	-	ENSG00000185104.20	FAF1	isExon-isExon	5078800050801630	5078820550801670	253	hsa-FAF1_0011	1	NA	NA	1	NA	NA	NA	2	NA	1	1	NA		66	NA	NA	60	NA	NA	NA	89	NA	39	45	NA		0.00842093	NA	NA	0.0102382	NA	NA	NA	0.0155845	NA
chr1 : 50788000 | 50857997	chr1	50788000	50857997	+	NA	exonic	-	ENSG00000185104.20	FAF1	isExon-isExon	5.0788e+23	5.07882e+23	322	hsa-FAF1_0012	NA	NA	NA	NA	NA	NA	1	NA	NA	1	3	NA		NA	NA	NA	NA	NA	NA	58	NA	NA	39	39	NA		NA	NA	NA	NA	NA	NA	0.00796246	NA	NA
chr1 : 50852202 | 50857997	chr1	50852202	50857997	+	NA	mix	-	ENSG00000185104.20	FAF1	intronic-isExon	5085220250852200	5085799750857990	11592	hsa-FAF1_0070	NA	NA	NA	NA	NA	NA	5	1	NA	NA	NA	NA		NA	NA	NA	NA	NA	NA	37	44	NA	NA	NA	NA		NA	NA	NA	NA	NA	NA	0.0398123	0.00779224	NA
chr1 : 51236734 | 51270125	chr1	51236734	51270125	+	NA	exon	+	ENSG00000123091.5	RNF11	inExon-isExon	5123673451269950	5123687951270120	316	hsa-RNF11_0009	NA	NA	NA	NA	NA	NA	4	NA	NA	2	NA	NA		NA	NA	NA	NA	NA	NA	974	NA	NA	1609	NA	NA		NA	NA	NA	NA	NA	NA	0.0318498	NA	NA
chr1 : 51236734 | 51271473	chr1	51236734	51271473	+	NA	exonic	+	ENSG00000123091.5	RNF11	inExon-inExon	51236734,51271151;51236734,51269956,51271151	51236879,51271473;51236879,51270125,51271473	469;639	hsa-RNF11_0006	2	NA	3	3	NA	NA	NA	3	NA	1	2	2		1706	NA	2796	2126	NA	NA	NA	2697	NA	2622	1972	2896		0.0168419	NA	0.0203545	0.0307145	NA	NA	NA	0.0233767	NA
chr1 : 51267276 | 51270125	chr1	51267276	51270125	+	NA	mix	+	ENSG00000123091.5	RNF11	intronic-isExon	5126727651267270	5127012551270120	5700	hsa-RNF11_0011	NA	NA	NA	3	1	NA	NA	1	NA	NA	NA	NA		NA	NA	NA	419	303	NA	NA	571	NA	NA	NA	NA		NA	NA	NA	0.0307145	0.00837903	NA	NA	0.00779224	NA
chr1 : 51269956 | 51270125	chr1	51269956	51270125	+	NA	exonic	+	ENSG00000123091.5	RNF11	isExon-isExon	5126995651269950	5127012551270120	340	hsa-RNF11_0002	NA	2	NA	NA	NA	NA	NA	NA	NA	2	NA	1		NA	1602	NA	NA	NA	NA	NA	NA	NA	2221	NA	1635		NA	0.0152368	NA	NA	NA	NA	NA	NA	NA
chr1 : 51361171 | 51364028	chr1	51361171	51364028	+	NA	exonic	-	ENSG00000085832.17	EPS15	isExon-isExon	5136117151363860	5136135551364020	348	NA	NA	NA	NA	NA	NA	2	3	NA	NA	NA	NA	1		NA	NA	NA	NA	NA	196	165	NA	NA	NA	NA	281		NA	NA	NA	NA	NA	0.0178134	0.0238874	NA	NA
chr1 : 51361171 | 51366029	chr1	51361171	51366029	+	+	exonic	-	ENSG00000085832.17	EPS15	isExon-isExon	5.13612e+23	5.13614e+23	425	NA	4	4	3	1	NA	2	4	6	NA	1	NA	7		197	167	248	167	NA	154	155	210	NA	118	NA	230		0.0336837	0.0304736	0.0203545	0.0102382	NA	0.0178134	0.0318498	0.0467534	NA
chr1 : 51363866 | 51366029	chr1	51363866	51366029	+	+	exonic	-	ENSG00000085832.17	EPS15	isExon-isExon	5136386651365950	5136402851366020	240	hsa-EPS15_0017	13	20	5	25	23	25	22	22	1	19	12	24		178	151	241	157	168	160	179	176	232	127	143	221		0.109472	0.152368	0.0339241	0.255955	0.192718	0.222667	0.175174	0.171429	0.00761681
chr1 : 51394381 | 51421858	chr1	51394381	51421858	+	NA	exonic	-	ENSG00000085832.17	EPS15	isExon-isExon	51394381,51399032,51400918,51402435,51403419,51409535,51421786;51394381,51399032,51400918,51402435,51403419,51405905,51408135,51409535,51421786	51394447,51399165,51400953,51402525,51403532,51409696,51421858;51394447,51399165,51400953,51402525,51403532,51406108,51408332,51409696,51421858	677;1079	hsa-EPS15_0001	NA	NA	NA	NA	1	2	2	2	NA	NA	3	2		NA	NA	NA	NA	266	218	245	294	NA	NA	188	353		NA	NA	NA	NA	0.00837903	0.0178134	0.0159249	0.0155845	NA
chr1 : 51394381 | 51448135	chr1	51394381	51448135	+	+	exonic	-	ENSG00000085832.17	EPS15	isExon-isExon	51394381,51399032,51400918,51402435,51403419,51405905,51408135,51409535,51421786,51440347,51444889,51446960,51448046;51394381,51399032,51400918,51402435,51403419,51409535,51421786,51440347,51444889,51446960,51448046	51394447,51399165,51400953,51402525,51403532,51406108,51408332,51409696,51421858,51440432,51445045,51447105,51448135;51394447,51399165,51400953,51402525,51403532,51409696,51421858,51440432,51445045,51447105,51448135	1558;1156	hsa-EPS15_0034	NA	6	3	8	3	2	4	12	NA	4	10	5		NA	180	318	163	181	161	187	243	NA	134	145	253		NA	0.0457104	0.0203545	0.0819055	0.0251371	0.0178134	0.0318498	0.0935069	NA
chr1 : 51400918 | 51408332	chr1	51400918	51408332	+	+	exonic	-	ENSG00000085832.17	EPS15	isExon-isExon	5.14009e+39	5.1401e+39	643	hsa-EPS15_0016	2	1	NA	8	1	NA	1	1	1	NA	4	1		158	174	NA	154	177	NA	164	198	223	NA	142	217		0.0168419	0.00761839	NA	0.0819055	0.00837903	NA	0.00796246	0.00779224	0.00761681
chr1 : 51402435 | 51408332	chr1	51402435	51408332	+	+	exonic	-	ENSG00000085832.17	EPS15	isExon-isExon	5.14024e+31	5.14025e+31	607	hsa-EPS15_0014	37	71	12	71	37	66	89	62	7	22	48	35		173	174	268	139	182	153	171	225	204	115	144	209		0.311574	0.540906	0.0814178	0.726911	0.310024	0.587842	0.708659	0.483119	0.0533177
chr1 : 51402435 | 51429567	chr1	51402435	51429567	+	NA	mix	-	ENSG00000085832.17	EPS15	isExon-intronic	51402435,51403419,51405905,51408135,51409535,51421786;51402435,51403419,51409535,51421786;51402435,51403419	51402525,51403532,51406108,51408332,51409696,51429567;51402525,51403532,51409696,51429567;51402525,51429567	8551;8149;26240	hsa-EPS15_0053	2	NA	NA	NA	NA	NA	4	1	NA	NA	NA	NA		66	NA	NA	NA	NA	NA	60	89	NA	NA	NA	NA		0.0168419	NA	NA	NA	NA	NA	0.0318498	0.00779224	NA
chr1 : 51402435 | 51445045	chr1	51402435	51445045	+	NA	exonic	-	ENSG00000085832.17	EPS15	isExon-isExon	51402435,51403419,51405905,51408135,51409535,51421786,51440347,51444889;51402435,51403419,51409535,51421786,51440347,51444889	51402525,51403532,51406108,51408332,51409696,51421858,51440432,51445045;51402525,51403532,51409696,51421858,51440432,51445045	1085;683	hsa-EPS15_0040	NA	NA	NA	2	NA	NA	2	NA	NA	2	1	1		NA	NA	NA	135	NA	NA	178	NA	NA	111	150	232		NA	NA	NA	0.0204764	NA	NA	0.0159249	NA	NA
chr1 : 51402435 | 51448135	chr1	51402435	51448135	+	NA	exonic	-	ENSG00000085832.17	EPS15	isExon-isExon	51402435,51403419,51405905,51408135,51409535,51421786,51440347,51444889,51446960,51448046;51402435,51403419,51409535,51421786,51440347,51444889,51446960,51448046	51402525,51403532,51406108,51408332,51409696,51421858,51440432,51445045,51447105,51448135;51402525,51403532,51409696,51421858,51440432,51445045,51447105,51448135	1321;919	hsa-EPS15_0007	NA	NA	1	1	NA	1	1	2	NA	NA	5	1		NA	NA	242	111	NA	129	140	214	NA	NA	116	183		NA	NA	0.00678482	0.0102382	NA	0.0089067	0.00796246	0.0155845	NA
chr1 : 51402435 | 51465326	chr1	51402435	51465326	+	NA	exonic	-	ENSG00000085832.17	EPS15	isExon-isExon	51402435,51403419,51405905,51408135,51409535,51421786,51440347,51444889,51446960,51448046,51461091,51463673,51465261;51402435,51403419,51409535,51421786,51440347,51444889,51446960,51448046,51461091,51463673,51465261	51402525,51403532,51406108,51408332,51409696,51421858,51440432,51445045,51447105,51448135,51461150,51463798,51465326;51402525,51403532,51409696,51421858,51440432,51445045,51447105,51448135,51461150,51463798,51465326	1573;1171	hsa-EPS15_0036	NA	2	1	NA	NA	3	3	NA	NA	1	NA	2		NA	151	238	NA	NA	135	157	NA	NA	92	NA	160		NA	0.0152368	0.00678482	NA	NA	0.0267201	0.0238874	NA	NA
chr1 : 51403419 | 51406108	chr1	51403419	51406108	+	NA	exonic	-	ENSG00000085832.17	EPS15	isExon-isExon	5140341951405900	5140353251406100	318	hsa-EPS15_0041	NA	2	NA	4	NA	4	NA	4	NA	6	NA	2		NA	301	NA	269	NA	298	NA	309	NA	179	NA	283		NA	0.0152368	NA	0.0409527	NA	0.0356268	NA	0.031169	NA
chr1 : 51403419 | 51408332	chr1	51403419	51408332	+	+	exonic	-	ENSG00000085832.17	EPS15	isExon-isExon	5.14034e+23	5.14035e+23	516	hsa-EPS15_0044	7	5	NA	3	8	6	13	3	2	NA	9	NA		210	259	NA	190	210	239	292	298	256	NA	207	NA		0.0589465	0.038092	NA	0.0307145	0.0670323	0.0534402	0.103512	0.0233767	0.0152336
chr1 : 51405905 | 51406108	chr1	51405905	51406108	+	+	exonic	-	ENSG00000085832.17	EPS15	isExon-isExon	5140590551405900	5140610851406100	408	hsa-EPS15_0042	11	16	5	20	11	14	31	12	3	5	13	8		254	268	223	288	202	261	357	269	184	175	221	252		0.0926302	0.121894	0.0339241	0.204764	0.0921694	0.124694	0.246836	0.0935069	0.0228504
chr1 : 51405905 | 51408332	chr1	51405905	51408332	+	+	exonic	-	ENSG00000085832.17	EPS15	isExon-isExon	5140590551408130	5140610851408330	402	hsa-EPS15_0033	45	45	15	56	34	72	96	52	9	20	43	42		229	235	295	219	208	206	294	258	231	168	200	258		0.378942	0.342828	0.101772	0.573338	0.284887	0.641282	0.764396	0.405196	0.0685513
chr1 : 51408135 | 51408332	chr1	51408135	51408332	+	NA	exonic	-	ENSG00000085832.17	EPS15	isExon-isExon	5140813551408130	5140833251408330	396	hsa-EPS15_0069	1	NA	NA	3	NA	3	NA	NA	NA	NA	3	2		288	NA	NA	289	NA	260	NA	NA	NA	NA	238	289		0.00842093	NA	NA	0.0307145	NA	0.0267201	NA	NA	NA
chr1 : 51408135 | 51409696	chr1	51408135	51409696	+	NA	exonic	-	ENSG00000085832.17	EPS15	isExon-isExon	5140813551409530	5140833251409690	360	hsa-EPS15_0018	NA	1	1	NA	NA	NA	NA	NA	NA	3	NA	NA		NA	326	348	NA	NA	NA	NA	NA	NA	186	NA	NA		NA	0.00761839	0.00678482	NA	NA	NA	NA	NA	NA
chr1 : 51408135 | 51448135	chr1	51408135	51448135	+	NA	exonic	-	ENSG00000085832.17	EPS15	isExon-isExon	5.14081e+55	5.14083e+55	912	hsa-EPS15_0094	NA	1	NA	NA	NA	NA	6	NA	NA	NA	NA	NA		NA	250	NA	NA	NA	NA	315	NA	NA	NA	NA	NA		NA	0.00761839	NA	NA	NA	NA	0.0477748	NA	NA
chr1 : 51409631 | 51421858	chr1	51409631	51421858	+	NA	exon	-	ENSG00000085832.17	EPS15	inExon-isExon	5140963151421780	5140969651421850	139	NA	NA	1	NA	1	NA	NA	2	NA	NA	2	1	NA		NA	259	NA	270	NA	NA	297	NA	NA	201	269	NA		NA	0.00761839	NA	0.0102382	NA	NA	0.0159249	NA	NA
chr1 : 51421786 | 51448135	chr1	51421786	51448135	+	+	exonic	-	ENSG00000085832.17	EPS15	isExon-isExon	5.14218e+39	5.14219e+39	552	hsa-EPS15_0038	NA	1	NA	5	1	3	7	2	NA	6	3	2		NA	214	NA	190	222	193	207	268	NA	138	191	284		NA	0.00761839	NA	0.0511909	0.00837903	0.0267201	0.0557372	0.0155845	NA
chr1 : 51429534 | 51448135	chr1	51429534	51448135	+	NA	mix	-	ENSG00000085832.17	EPS15	intronic-isExon	5.14295e+31	5.14404e+31	11292	hsa-EPS15_0059	NA	2	NA	NA	NA	NA	4	NA	NA	NA	1	NA		NA	89	NA	NA	NA	NA	105	NA	NA	NA	73	NA		NA	0.0152368	NA	NA	NA	NA	0.0318498	NA	NA
chr1 : 51437106 | 51448135	chr1	51437106	51448135	+	NA	mix	-	ENSG00000085832.17	EPS15	intronic-isExon	5.14371e+31	5.14404e+31	3720	hsa-EPS15_0088	2	NA	NA	NA	NA	3	1	NA	NA	3	NA	NA		92	NA	NA	NA	NA	78	95	NA	NA	65	NA	NA		0.0168419	NA	NA	NA	NA	0.0267201	0.00796246	NA	NA
chr1 : 51440347 | 51448135	chr1	51440347	51448135	+	+	exonic	-	ENSG00000085832.17	EPS15	isExon-isExon	5.14403e+31	5.14404e+31	479	hsa-EPS15_0002	8	6	NA	5	5	11	10	12	1	5	8	NA		217	205	NA	176	243	180	213	262	265	154	158	NA		0.0673674	0.0457104	NA	0.0511909	0.0418952	0.0979737	0.0796246	0.0935069	0.00761681
chr1 : 51446960 | 51461150	chr1	51446960	51461150	+	NA	exonic	-	ENSG00000085832.17	EPS15	isExon-isExon	5.1447e+23	5.14471e+23	296	hsa-EPS15_0031	NA	NA	NA	NA	NA	NA	4	NA	NA	NA	NA	1		NA	NA	NA	NA	NA	NA	270	NA	NA	NA	NA	305		NA	NA	NA	NA	NA	NA	0.0318498	NA	NA
chr1 : 51459041 | 51465326	chr1	51459041	51465326	+	NA	exonic	-	ENSG00000085832.17	EPS15	isExon-isExon	5.1459e+31	5.14591e+31	360	hsa-EPS15_0087	NA	2	NA	NA	1	NA	3	1	NA	NA	NA	1		NA	112	NA	NA	110	NA	125	97	NA	NA	NA	112		NA	0.0152368	NA	NA	0.00837903	NA	0.0238874	0.00779224	NA
chr1 : 51461091 | 51465326	chr1	51461091	51465326	+	NA	exonic	-	ENSG00000085832.17	EPS15	isExon-isExon	5.14611e+23	5.14612e+23	252	hsa-EPS15_0035	8	NA	NA	4	NA	NA	NA	5	NA	6	10	7		187	NA	NA	134	NA	NA	NA	204	NA	122	174	218		0.0673674	NA	NA	0.0409527	NA	NA	NA	0.0389612	NA
chr1 : 51461091 | 51481314	chr1	51461091	51481314	+	NA	exonic	-	ENSG00000085832.17	EPS15	isExon-isExon	5.14611e+55	5.14612e+55	528	hsa-EPS15_0015	4	2	NA	NA	NA	NA	NA	1	NA	NA	3	3		137	184	NA	NA	NA	NA	NA	194	NA	NA	149	199		0.0336837	0.0152368	NA	NA	NA	NA	NA	0.00779224	NA
chr1 : 51502419 | 51508771	chr1	51502419	51508771	+	NA	intronic	-	ENSG00000085832.17	EPS15	intronic	51502419	51508771	6353	chr1:51502419|51508771	1	1	NA	1	1	NA	NA	1	NA	1	NA	2		10	36	NA	19	20	NA	NA	21	NA	14	NA	24		0.00842093	0.00761839	NA	0.0102382	0.00837903	NA	NA	0.00779224	NA
chr1 : 51651081 | 51652041	chr1	51651081	51652041	+	NA	mix	+	ENSG00000117859.19	OSBPL9	intronic-isExon	5165108151651080	5165204151652040	1922	chr1:51651081|51652041	2	NA	NA	1	NA	NA	2	NA	NA	2	NA	NA		33	NA	NA	34	NA	NA	43	NA	NA	30	NA	NA		0.0168419	NA	NA	0.0102382	NA	NA	0.0159249	NA	NA
chr1 : 51669434 | 51673571	chr1	51669434	51673571	+	NA	mix	+	ENSG00000117859.19	OSBPL9	isExon-intronic	51669434,51669434;51669434,51669434	51673571,51669814;51673571,51669512	4519;4217	hsa-OSBPL9_0050	NA	NA	NA	2	NA	2	6	1	NA	NA	NA	NA		NA	NA	NA	38	NA	27	48	45	NA	NA	NA	NA		NA	NA	NA	0.0204764	NA	0.0178134	0.0477748	0.00779224	NA
chr1 : 51745536 | 51765981	chr1	51745536	51765981	+	NA	exonic	+	ENSG00000117859.19	OSBPL9	isExon-isExon	51745536,51746710,51748369,51750145,51756320,51760690,51761867,51765822;51745536,51746710,51748369,51750145,51760690,51761867,51765822;51745536,51746710,51748369,51750145,51765822	51745631,51746757,51748398,51750195,51756358,51760780,51761971,51765981;51745631,51746757,51748398,51750195,51760780,51761971,51765981;51745631,51746757,51748398,51750195,51765981	620;581;385	hsa-OSBPL9_0004	NA	3	3	NA	3	NA	NA	2	NA	NA	NA	10		NA	74	72	NA	56	NA	NA	50	NA	NA	NA	65		NA	0.0228552	0.0203545	NA	0.0251371	NA	NA	0.0155845	NA
chr1 : 51748369 | 51765981	chr1	51748369	51765981	+	+	exonic	+	ENSG00000117859.19	OSBPL9	isExon-isExon	51748369,51750145,51765822;51748369,51750145,51756320,51760690,51761867,51765822;51748369,51750145,51760690,51761867,51765822	51748398,51750195,51765981;51748398,51750195,51756358,51760780,51761971,51765981;51748398,51750195,51760780,51761971,51765981	241;476;437	hsa-OSBPL9_0005	4	NA	NA	2	NA	3	2	2	1	2	5	4		43	NA	NA	29	NA	44	33	30	59	27	34	37		0.0336837	NA	NA	0.0204764	NA	0.0267201	0.0159249	0.0155845	0.00761681
chr1 : 51750145 | 51753143	chr1	51750145	51753143	+	NA	mix	+	ENSG00000117859.19	OSBPL9	isExon-intronic	51750145,51752503;51750145,51750145	51750195,51753143;51753143,51750195	692;3050	hsa-OSBPL9_0051	NA	NA	1	2	NA	NA	NA	1	NA	NA	NA	1		NA	NA	35	25	NA	NA	NA	26	NA	NA	NA	39		NA	NA	0.00678482	0.0204764	NA	NA	NA	0.00779224	NA
chr1 : 51750145 | 51761971	chr1	51750145	51761971	+	NA	exonic	+	ENSG00000117859.19	OSBPL9	isExon-isExon	51750145,51756320,51760690,51761867;51750145,51760690,51761867	51750195,51756358,51760780,51761971;51750195,51760780,51761971	286;247	hsa-OSBPL9_0012	1	NA	NA	NA	NA	2	3	3	NA	NA	1	NA		19	NA	NA	NA	NA	31	26	27	NA	NA	36	NA		0.00842093	NA	NA	NA	NA	0.0178134	0.0238874	0.0233767	NA
chr1 : 51750145 | 51765981	chr1	51750145	51765981	+	+	exonic	+	ENSG00000117859.19	OSBPL9	isExon-isExon	51750145,51756320,51760690,51761867,51765822;51750145,51760690,51761867,51765822;51750145,51765822	51750195,51756358,51760780,51761971,51765981;51750195,51760780,51761971,51765981;51750195,51765981	446;407;211	hsa-OSBPL9_0001	2	2	NA	3	1	3	7	4	NA	NA	NA	NA		51	72	NA	50	52	61	46	48	NA	NA	NA	NA		0.0168419	0.0152368	NA	0.0307145	0.00837903	0.0267201	0.0557372	0.031169	NA
chr1 : 51756320 | 51765981	chr1	51756320	51765981	+	NA	exonic	+	ENSG00000117859.19	OSBPL9	isExon-isExon	51756320,51760690,51761867,51765822;51756320,51760666,51761867,51765822	51756358,51760780,51761971,51765981;51756358,51760780,51761971,51765981	395;419	hsa-OSBPL9_0007	1	NA	NA	1	1	NA	NA	2	NA	NA	NA	NA		63	NA	NA	49	62	NA	NA	67	NA	NA	NA	NA		0.00842093	NA	NA	0.0102382	0.00837903	NA	NA	0.0155845	NA
chr1 : 51772070 | 51772723	chr1	51772070	51772723	+	NA	exonic	+	ENSG00000117859.19	OSBPL9	isExon-isExon	5177207051772600	5177218251772720	232	hsa-OSBPL9_0011	3	NA	2	2	NA	NA	NA	NA	NA	NA	NA	NA		65	NA	87	42	NA	NA	NA	NA	NA	NA	NA	NA		0.0252628	NA	0.0135696	0.0204764	NA	NA	NA	NA	NA
chr1 : 51803814 | 51809401	chr1	51803814	51809401	+	NA	exonic	-	ENSG00000078618.22	NRDC	isExon-isExon	51803814,51805510,51806794,51809315;51803814,51805510,51809315	51803964,51805561,51806913,51809401;51803964,51805561,51809401	410;290	hsa-NRDC_0005	8	NA	NA	4	2	4	6	3	NA	3	5	NA		219	NA	NA	172	234	287	191	356	NA	175	251	NA		0.0673674	NA	NA	0.0409527	0.0167581	0.0356268	0.0477748	0.0233767	NA
chr1 : 51814035 | 51814813	chr1	51814035	51814813	+	NA	exonic	-	ENSG00000078618.22	NRDC	isExon-isExon	5.1814e+23	5.18141e+23	235	hsa-NRDC_0028	1	2	NA	2	NA	NA	NA	1	NA	1	4	1		228	269	NA	171	NA	NA	NA	305	NA	215	278	464		0.00842093	0.0152368	NA	0.0204764	NA	NA	NA	0.00779224	NA
chr1 : 51814035 | 51816389	chr1	51814035	51816389	+	NA	exonic	-	ENSG00000078618.22	NRDC	isExon-isExon	5.1814e+31	5.18141e+31	313	hsa-NRDC_0007	NA	NA	NA	NA	1	NA	2	1	NA	NA	NA	1		NA	NA	NA	NA	317	NA	310	379	NA	NA	NA	522		NA	NA	NA	NA	0.00837903	NA	0.0159249	0.00779224	NA
chr1 : 51814035 | 51821555	chr1	51814035	51821555	+	NA	exonic	-	ENSG00000078618.22	NRDC	isExon-isExon	5.1814e+55	5.18141e+55	515	hsa-NRDC_0032	1	1	NA	NA	NA	NA	NA	NA	NA	NA	1	2		232	299	NA	NA	NA	NA	NA	NA	NA	NA	287	488		0.00842093	0.00761839	NA	NA	NA	NA	NA	NA	NA
chr1 : 51814035 | 51834170	chr1	51814035	51834170	+	NA	exonic	-	ENSG00000078618.22	NRDC	isExon-isExon	5.1814e+87	5.18141e+87	962	hsa-NRDC_0053	NA	1	NA	1	NA	2	NA	NA	NA	1	NA	NA		NA	254	NA	156	NA	241	NA	NA	NA	231	NA	NA		NA	0.00761839	NA	0.0102382	NA	0.0178134	NA	NA	NA
chr1 : 51816312 | 51821555	chr1	51816312	51821555	+	NA	exonic	-	ENSG00000078618.22	NRDC	isExon-isExon	5.18163e+31	5.18164e+31	280	hsa-NRDC_0116	NA	NA	NA	3	NA	NA	2	NA	NA	NA	1	NA		NA	NA	NA	213	NA	NA	304	NA	NA	NA	308	NA		NA	NA	NA	0.0307145	NA	NA	0.0159249	NA	NA
chr1 : 51818066 | 51821555	chr1	51818066	51821555	+	+	exonic	-	ENSG00000078618.22	NRDC	isExon-isExon	5.18181e+23	5.18181e+23	202	hsa-NRDC_0016	20	23	7	32	22	32	23	17	2	11	17	26		398	404	523	280	415	460	406	482	502	319	365	645		0.168419	0.175223	0.0474937	0.327622	0.184339	0.285014	0.183137	0.132468	0.0152336
chr1 : 51819800 | 51823786	chr1	51819800	51823786	+	NA	exonic	-	ENSG00000078618.22	NRDC	isExon-isExon	5.18198e+23	5.18199e+23	255	hsa-NRDC_0065	NA	3	NA	NA	NA	3	NA	NA	NA	NA	NA	NA		NA	355	NA	NA	NA	376	NA	NA	NA	NA	NA	NA		NA	0.0228552	NA	NA	NA	0.0267201	NA	NA	NA
chr1 : 51823664 | 51834170	chr1	51823664	51834170	+	NA	exonic	-	ENSG00000078618.22	NRDC	isExon-isExon	5.18237e+31	5.18238e+31	447	hsa-NRDC_0004	NA	NA	NA	NA	NA	6	NA	NA	NA	NA	3	1		NA	NA	NA	NA	NA	329	NA	NA	NA	NA	301	488		NA	NA	NA	NA	NA	0.0534402	NA	NA	NA
chr1 : 51827796 | 51834170	chr1	51827796	51834170	+	+	exonic	-	ENSG00000078618.22	NRDC	isExon-isExon	5182779651834010	5182786951834170	228	hsa-NRDC_0052	9	4	5	13	13	23	24	7	NA	16	25	14		255	246	412	180	293	275	252	356	NA	229	251	426		0.0757883	0.0304736	0.0339241	0.133096	0.108927	0.204854	0.191099	0.0545457	NA
chr1 : 51834017 | 51840514	chr1	51834017	51840514	+	+	exonic	-	ENSG00000078618.22	NRDC	isExon-isExon	51834017,51836131,51840226;51834017,51836131,51836369,51837487,51840226	51834170,51836212,51840514;51834170,51836212,51836438,51837620,51840514	525;729	hsa-NRDC_0002	3	2	1	4	3	2	3	1	5	6	NA	7		372	364	578	322	360	449	388	504	556	389	NA	592		0.0252628	0.0152368	0.00678482	0.0409527	0.0251371	0.0178134	0.0238874	0.00779224	0.0380841
chr1 : 51834017 | 51855388	chr1	51834017	51855388	+	+	mix	-	ENSG00000078618.22	NRDC	isExon-intronic	51834017,51834017;51834017,51836131,51836369,51837487,51840226;51834017,51836131,51836369,51837456;51834017,51836131,51836369,51840226;51834017,51836131,51840226	51855388,51834073;51834170,51836212,51836438,51837620,51855388;51834170,51836212,51836438,51855388;51834170,51836212,51836438,51855388;51834170,51836212,51855388	21429;15603;18239;15469;15399	hsa-NRDC_0027	2	3	3	NA	3	6	NA	5	2	NA	NA	3		210	228	339	NA	200	281	NA	301	332	NA	NA	338		0.0168419	0.0228552	0.0203545	NA	0.0251371	0.0534402	NA	0.0389612	0.0152336
chr1 : 51836131 | 51840514	chr1	51836131	51840514	+	+	exonic	-	ENSG00000078618.22	NRDC	isExon-isExon	51836131,51840226;51836131,51836369,51837487,51840226	51836212,51840514;51836212,51836438,51837620,51840514	371;575	hsa-NRDC_0018	2	6	2	6	5	14	3	6	2	5	3	4		287	282	469	259	306	327	290	406	444	301	293	489		0.0168419	0.0457104	0.0135696	0.0614291	0.0418952	0.124694	0.0238874	0.0467534	0.0152336
chr1 : 51836131 | 51855388	chr1	51836131	51855388	+	+	mix	-	ENSG00000078618.22	NRDC	isExon-intronic	51836131,51840226;51836131,51836369,51837487,51840226;51836131,51836369,51837456;51836131,51836369,51840226	51836212,51855388;51836212,51836438,51837620,51855388;51836212,51836438,51855388;51836212,51836438,51855388	15245;15449;18085;15315	hsa-NRDC_0037	NA	1	4	3	1	1	2	NA	3	2	NA	2		NA	147	230	120	146	159	125	NA	221	114	NA	234		NA	0.00761839	0.0271393	0.0307145	0.00837903	0.0089067	0.0159249	NA	0.0228504
chr1 : 51840226 | 51840514	chr1	51840226	51840514	+	+	exonic	-	ENSG00000078618.22	NRDC	isExon-isExon	5184022651840220	5184051451840510	578	hsa-NRDC_0008	2	4	4	6	8	4	2	2	NA	5	4	9		283	292	448	287	324	356	281	371	NA	316	312	533		0.0168419	0.0304736	0.0271393	0.0614291	0.0670323	0.0356268	0.0159249	0.0155845	NA
chr1 : 51840226 | 51848840	chr1	51840226	51848840	+	NA	mix	-	ENSG00000078618.22	NRDC	isExon-intronic	51840226,51840226;51840226,51840226	51848840,51840454;51848840,51840514	8844;8904	hsa-NRDC_0132	NA	1	NA	2	2	NA	NA	NA	NA	2	NA	2		NA	146	NA	133	154	NA	NA	NA	NA	126	NA	265		NA	0.00761839	NA	0.0204764	0.0167581	NA	NA	NA	NA
chr1 : 51840226 | 51855388	chr1	51840226	51855388	+	NA	mix	-	ENSG00000078618.22	NRDC	isExon-intronic	51840226,51840226;51840226,51840226	51855388,51840514;51855388,51840454	15452;15392	hsa-NRDC_0030	2	NA	NA	NA	NA	2	4	NA	NA	2	2	4		122	NA	NA	NA	NA	188	116	NA	NA	132	134	279		0.0168419	NA	NA	NA	NA	0.0178134	0.0318498	NA	NA
chr1 : 52023491 | 52028630	chr1	52023491	52028630	+	NA	exonic;exonic	-	ENSG00000285839.1;ENSG00000117862.13	RP11-91A18.6;TXNDC12	isExon-isExon;isExon-isExon	52023491,52024510,52027275,52028578;52023491,52024510,52027275,52028578	52023574,52024579,52027348,52028630;52023574,52024579,52027348,52028630	281;281	hsa-TXNDC12_0001	4	2	NA	NA	2	2	3	1	NA	NA	2	2		162	172	NA	NA	188	172	176	198	NA	NA	193	257		0.0336837	0.0152368	NA	NA	0.0167581	0.0178134	0.0238874	0.00779224	NA
chr1 : 52388442 | 52389321	chr1	52388442	52389321	+	NA	exonic	-	ENSG00000085840.13	ORC1	isExon-isExon	5238844252389210	5238863752389320	301	NA	3	1	NA	3	NA	NA	NA	NA	NA	1	1	NA		1	3	NA	4	NA	NA	NA	NA	NA	1	3	NA		0.0252628	0.00761839	NA	0.0307145	NA	NA	NA	NA	NA
chr1 : 52401362 | 52402228	chr1	52401362	52402228	+	NA	exonic	-	ENSG00000085840.13	ORC1	isExon-isExon	5240136252402120	5240148952402220	228	hsa-ORC1_0008	NA	2	1	NA	1	2	4	1	NA	NA	2	2		NA	0	3	NA	0	3	3	2	NA	NA	2	0		NA	0.0152368	0.00678482	NA	0.00837903	0.0178134	0.0318498	0.00779224	NA
chr1 : 52404681 | 52418104	chr1	52404681	52418104	+	+	exonic	+	ENSG00000134748.13	PRPF38A	inExon-inExon	5.24047e+79	5.24049e+79	2422	hsa-PRPF38A_0003	2	2	1	3	1	4	3	8	1	4	NA	3		89	98	156	97	107	95	92	85	104	67	NA	135		0.0168419	0.0152368	0.00678482	0.0307145	0.00837903	0.0356268	0.0238874	0.0623379	0.00761681
chr1 : 52458336 | 52461769	chr1	52458336	52461769	+	NA	exonic	-	ENSG00000134744.14	TUT4	isExon-isExon	5.24583e+31	5.24584e+31	366	hsa-ZCCHC11_0010	NA	NA	NA	1	NA	NA	NA	2	NA	NA	2	NA		NA	NA	NA	21	NA	NA	NA	53	NA	NA	32	NA		NA	NA	NA	0.0102382	NA	NA	NA	0.0155845	NA
chr1 : 52477708 | 52481923	chr1	52477708	52481923	+	+	exonic	-	ENSG00000134744.14	TUT4	isExon-isExon	52477708,52481423,52481804;52477708,52481804	52477882,52481635,52481923;52477882,52481923	508;295	hsa-ZCCHC11_0009	1	2	2	5	4	6	1	7	NA	1	7	3		80	88	122	56	83	73	65	81	NA	45	72	113		0.00842093	0.0152368	0.0135696	0.0511909	0.0335161	0.0534402	0.00796246	0.0545457	NA
chr1 : 52477708 | 52489035	chr1	52477708	52489035	+	NA	exonic	-	ENSG00000134744.14	TUT4	isExon-isExon	52477708,52481804,52488909;52477708,52481423,52481804,52488909	52477882,52481923,52489035;52477882,52481635,52481923,52489035	422;635	hsa-ZCCHC11_0036	3	NA	NA	NA	NA	NA	NA	1	NA	NA	NA	1		91	NA	NA	NA	NA	NA	NA	75	NA	NA	NA	126		0.0252628	NA	NA	NA	NA	NA	NA	0.00779224	NA
chr1 : 52490732 | 52509712	chr1	52490732	52509712	+	+	exonic	-	ENSG00000134744.14	TUT4	isExon-isExon	52490732,52493611,52495427,52497006,52509596;52490732,52493611,52495427,52509596	52490801,52493662,52495515,52497183,52509712;52490801,52493662,52495515,52509712	506;328	hsa-ZCCHC11_0017	1	1	NA	1	2	2	3	1	NA	NA	2	NA		75	100	NA	78	84	56	53	80	NA	NA	57	NA		0.00842093	0.00761839	NA	0.0102382	0.0167581	0.0178134	0.0238874	0.00779224	NA
chr1 : 52493611 | 52497183	chr1	52493611	52497183	+	+	exonic	-	ENSG00000134744.14	TUT4	isExon-isExon	5.24936e+23	5.24937e+23	319	hsa-ZCCHC11_0019	2	3	1	4	NA	2	4	2	NA	NA	NA	3		93	96	80	67	NA	60	77	84	NA	NA	NA	104		0.0168419	0.0228552	0.00678482	0.0409527	NA	0.0178134	0.0318498	0.0155845	NA
chr1 : 52493611 | 52509712	chr1	52493611	52509712	+	+	exonic	-	ENSG00000134744.14	TUT4	isExon-isExon	52493611,52495427,52509596;52493611,52495427,52497006,52509596	52493662,52495515,52509712;52493662,52495515,52497183,52509712	258;436	hsa-ZCCHC11_0001	6	7	3	6	8	12	10	12	NA	5	7	22		64	78	72	52	67	49	50	83	NA	42	42	101		0.0505256	0.0533288	0.0203545	0.0614291	0.0670323	0.10688	0.0796246	0.0935069	NA
chr1 : 52509596 | 52526373	chr1	52509596	52526373	+	+	exonic	-	ENSG00000134744.14	TUT4	isExon-isExon	5.25096e+23	5.25097e+23	1092	hsa-ZCCHC11_0008	2	3	NA	NA	3	1	3	4	1	1	4	4		96	84	NA	NA	75	57	81	76	113	62	80	109		0.0168419	0.0228552	NA	NA	0.0251371	0.0089067	0.0238874	0.031169	0.00761681
chr1 : 52515891 | 52526373	chr1	52515891	52526373	+	+	exonic	-	ENSG00000134744.14	TUT4	isExon-isExon	5251589152525560	5251605452526370	975	hsa-ZCCHC11_0007	14	9	7	19	12	9	18	17	1	14	11	10		99	89	107	90	101	67	80	95	127	66	78	109		0.117893	0.0685655	0.0474937	0.194525	0.100548	0.0801603	0.143324	0.132468	0.00761681
chr1 : 52515891 | 52529873	chr1	52515891	52529873	+	NA	mix	-	ENSG00000134744.14	TUT4	isExon-intronic	52515891,52525563;52515891,52515891	52516054,52529873;52529873,52516054	4475;14147	hsa-ZCCHC11_0106	NA	1	NA	1	NA	NA	NA	3	NA	NA	NA	NA		NA	74	NA	61	NA	NA	NA	65	NA	NA	NA	NA		NA	0.00761839	NA	0.0102382	NA	NA	NA	0.0233767	NA
chr1 : 52667399 | 52668759	chr1	52667399	52668759	+	+	exon	+	ENSG00000182183.15	SHISAL2A	isExon-inExon	52667399,52668568;52667399,52668487	52667579,52668759;52667579,52668759	373;454	hsa-FAM159A_0001	6	1	2	1	2	NA	2	2	2	2	1	3		51	53	58	31	31	NA	67	38	66	18	32	42		0.0505256	0.00761839	0.0135696	0.0102382	0.0167581	NA	0.0159249	0.0155845	0.0152336
chr1 : 52954740 | 52961629	chr1	52954740	52961629	+	NA	exonic	+	ENSG00000116171.19	SCP2	isExon-isExon	5295474052961500	5295480452961620	192	hsa-SCP2_0011	NA	NA	NA	NA	NA	1	4	NA	NA	1	NA	NA		NA	NA	NA	NA	NA	26	26	NA	NA	22	NA	NA		NA	NA	NA	NA	NA	0.0089067	0.0318498	NA	NA
chr1 : 52978217 | 52980543	chr1	52978217	52980543	+	NA	exonic	+	ENSG00000116171.19	SCP2	isExon-isExon	5297821752980390	5297836752980540	299	hsa-SCP2_0035	NA	2	NA	NA	NA	2	NA	NA	1	2	NA	NA		NA	22	NA	NA	NA	21	NA	NA	29	16	NA	NA		NA	0.0152368	NA	NA	NA	0.0178134	NA	NA	0.00761681
chr1 : 53228872 | 53233652	chr1	53228872	53233652	+	NA	exonic	-	ENSG00000162385.11	MAGOH	isExon-isExon	5322887253233540	5322895453233650	194	hsa-MAGOH_0002	NA	NA	NA	1	NA	3	NA	NA	NA	NA	NA	1		NA	NA	NA	24	NA	11	NA	NA	NA	NA	NA	34		NA	NA	NA	0.0102382	NA	0.0267201	NA	NA	NA
chr1 : 53233542 | 53235635	chr1	53233542	53235635	+	+	exonic	-	ENSG00000162385.11	MAGOH	isExon-isExon	5323354253235570	5323365253235630	170	hsa-MAGOH_0001	7	11	6	19	8	10	11	8	1	10	13	11		114	103	142	125	88	88	103	92	132	56	106	164		0.0589465	0.0838023	0.0407089	0.194525	0.0670323	0.089067	0.087587	0.0623379	0.00761681
chr1 : 53787158 | 53797144	chr1	53787158	53797144	+	NA	exonic	-	ENSG00000058804.12	NDC1	isExon-isExon	5.37872e+39	5.37873e+39	578	hsa-NDC1_0003	NA	NA	NA	NA	NA	1	1	2	NA	NA	1	NA		NA	NA	NA	NA	NA	34	35	41	NA	NA	24	NA		NA	NA	NA	NA	NA	0.0089067	0.00796246	0.0155845	NA
chr1 : 53789133 | 53797144	chr1	53789133	53797144	+	NA	exonic	-	ENSG00000058804.12	NDC1	isExon-isExon	5.37891e+31	5.37892e+31	477	hsa-NDC1_0015	1	1	NA	1	NA	1	NA	NA	NA	1	2	1		43	31	NA	45	NA	43	NA	NA	NA	23	28	49		0.00842093	0.00761839	NA	0.0102382	NA	0.0089067	NA	NA	NA
chr1 : 53793229 | 53797144	chr1	53793229	53797144	+	NA	exonic	-	ENSG00000058804.12	NDC1	isExon-isExon	5.37932e+23	5.37933e+23	413	hsa-NDC1_0063	NA	NA	NA	1	1	NA	2	NA	NA	NA	NA	1		NA	NA	NA	48	31	NA	37	NA	NA	NA	NA	49		NA	NA	NA	0.0102382	0.00837903	NA	0.0159249	NA	NA
chr1 : 53800693 | 53804009	chr1	53800693	53804009	+	+	exonic	-	ENSG00000058804.12	NDC1	isExon-isExon	5380069353803920	5380084853804000	238	hsa-NDC1_0019	6	6	NA	3	3	3	1	5	NA	NA	6	8		47	41	NA	67	54	51	48	63	NA	NA	41	68		0.0505256	0.0457104	NA	0.0307145	0.0251371	0.0267201	0.00796246	0.0389612	NA
chr1 : 53800693 | 53806517	chr1	53800693	53806517	+	+	exonic	-	ENSG00000058804.12	NDC1	isExon-isExon	5.38007e+23	5.38008e+23	331	hsa-NDC1_0016	4	4	5	1	3	2	9	3	NA	NA	2	2		55	57	61	80	66	65	62	46	NA	NA	51	66		0.0336837	0.0304736	0.0339241	0.0102382	0.0251371	0.0178134	0.0716621	0.0233767	NA
chr1 : 53800693 | 53828173	chr1	53800693	53828173	+	NA	exonic	-	ENSG00000058804.12	NDC1	isExon-isExon	5.38007e+63	5.38008e+63	942	hsa-NDC1_0022	NA	NA	1	2	NA	2	2	2	NA	1	NA	NA		NA	NA	49	71	NA	42	50	41	NA	21	NA	NA		NA	NA	0.00678482	0.0204764	NA	0.0178134	0.0159249	0.0155845	NA
chr1 : 53800693 | 53832591	chr1	53800693	53832591	+	+	exonic	-	ENSG00000058804.12	NDC1	isExon-isExon	5.38007e+71	5.38008e+71	1044	hsa-NDC1_0009	12	14	NA	9	8	12	13	19	15	11	5	9		28	20	NA	39	35	31	29	29	30	13	19	39		0.101051	0.106658	NA	0.0921436	0.0670323	0.10688	0.103512	0.148053	0.114252
chr1 : 53800693 | 53835620	chr1	53800693	53835620	+	+	exonic	-	ENSG00000058804.12	NDC1	isExon-isExon	5.38007e+79	5.38008e+79	1165	hsa-NDC1_0012	4	1	3	1	3	NA	2	1	NA	2	1	2		28	17	38	40	35	NA	28	31	NA	12	18	36		0.0336837	0.00761839	0.0203545	0.0102382	0.0251371	NA	0.0159249	0.00779224	NA
chr1 : 53803928 | 53806517	chr1	53803928	53806517	+	+	exonic	-	ENSG00000058804.12	NDC1	isExon-isExon	5380392853806420	5380400953806510	175	hsa-NDC1_0002	4	5	3	4	NA	6	7	4	NA	6	3	3		73	97	76	91	NA	76	80	86	NA	59	74	92		0.0336837	0.038092	0.0203545	0.0409527	NA	0.0534402	0.0557372	0.031169	NA
chr1 : 53803928 | 53832591	chr1	53803928	53832591	+	NA	exonic	-	ENSG00000058804.12	NDC1	isExon-isExon	5.38039e+63	5.3804e+63	888	hsa-NDC1_0011	3	NA	1	3	NA	3	2	NA	4	NA	2	6		49	NA	54	53	NA	51	51	NA	55	NA	50	74		0.0252628	NA	0.00678482	0.0307145	NA	0.0267201	0.0159249	NA	0.0304672
chr1 : 53806425 | 53828173	chr1	53806425	53828173	+	NA	exonic	-	ENSG00000058804.12	NDC1	isExon-isExon	5.38064e+47	5.38065e+47	704	hsa-NDC1_0030	NA	1	1	1	NA	2	1	NA	NA	NA	NA	NA		NA	71	55	89	NA	54	54	NA	NA	NA	NA	NA		NA	0.00761839	0.00678482	0.0102382	NA	0.0178134	0.00796246	NA	NA
chr1 : 53806425 | 53832591	chr1	53806425	53832591	+	NA	exonic	-	ENSG00000058804.12	NDC1	isExon-isExon	5.38064e+55	5.38065e+55	806	hsa-NDC1_0026	1	NA	NA	NA	NA	NA	NA	4	NA	NA	2	4		40	NA	NA	NA	NA	NA	NA	69	NA	NA	40	61		0.00842093	NA	NA	NA	NA	NA	NA	0.031169	NA
chr1 : 53818971 | 53828173	chr1	53818971	53828173	+	NA	exonic	-	ENSG00000058804.12	NDC1	isExon-isExon	5.3819e+23	5.38191e+23	423	hsa-NDC1_0056	NA	NA	NA	NA	NA	2	2	NA	NA	NA	1	NA		NA	NA	NA	NA	NA	35	45	NA	NA	NA	42	NA		NA	NA	NA	NA	NA	0.0178134	0.0159249	NA	NA
chr1 : 53818971 | 53832591	chr1	53818971	53832591	+	NA	exonic	-	ENSG00000058804.12	NDC1	isExon-isExon	5.3819e+31	5.38191e+31	525	hsa-NDC1_0010	NA	NA	1	4	4	2	NA	4	NA	NA	NA	9		NA	NA	29	22	29	25	NA	30	NA	NA	NA	37		NA	NA	0.00678482	0.0409527	0.0335161	0.0178134	NA	0.031169	NA
chr1 : 53825798 | 53832591	chr1	53825798	53832591	+	NA	exonic	-	ENSG00000058804.12	NDC1	isExon-isExon	5.38258e+23	5.38259e+23	416	hsa-NDC1_0014	NA	7	NA	2	3	2	2	1	1	NA	NA	3		NA	32	NA	24	33	27	14	26	19	NA	NA	44		NA	0.0533288	NA	0.0204764	0.0251371	0.0178134	0.0159249	0.00779224	0.00761681
chr1 : 53878315 | 53878722	chr1	53878315	53878722	+	NA	exonic	-	ENSG00000058799.15	YIPF1	isExon-isExon	5387831553878640	5387840253878720	169	hsa-YIPF1_0009	NA	NA	NA	NA	NA	2	2	NA	NA	1	NA	2		NA	NA	NA	NA	NA	99	81	NA	NA	82	NA	101		NA	NA	NA	NA	NA	0.0178134	0.0159249	NA	NA
chr1 : 53882943 | 53883276	chr1	53882943	53883276	+	+	exonic	-	ENSG00000058799.15	YIPF1	isExon-isExon	5388294353883110	5388303153883270	253	hsa-YIPF1_0006	1	NA	1	NA	1	1	2	3	NA	1	1	1		59	NA	78	NA	61	79	53	63	NA	47	37	55		0.00842093	NA	0.00678482	NA	0.00837903	0.0089067	0.0159249	0.0233767	NA
chr1 : 53923904 | 53940097	chr1	53923904	53940097	+	+	exonic	-	ENSG00000081870.12	HSPB11	isExon-isExon	5.39239e+31	5.39239e+31	333	hsa-HSPB11_0001	3	3	NA	9	6	4	8	10	2	4	9	14		85	67	NA	66	55	52	68	58	52	35	55	73		0.0252628	0.0228552	NA	0.0921436	0.0502742	0.0356268	0.0636997	0.0779224	0.0152336
chr1 : 54036610 | 54043525	chr1	54036610	54043525	+	+	exonic	-	ENSG00000116209.12	TMEM59	isExon-isExon	5.40366e+31	5.40367e+31	426	hsa-TMEM59_0003	1	NA	NA	4	1	6	6	NA	1	3	3	3		567	NA	NA	472	530	574	517	NA	476	383	505	660		0.00842093	NA	NA	0.0409527	0.00837903	0.0534402	0.0477748	NA	0.00761681
chr1 : 54036610 | 54047372	chr1	54036610	54047372	+	NA	exonic	-	ENSG00000116209.12	TMEM59	isExon-isExon	5.40366e+47	5.40367e+47	627	hsa-TMEM59_0002	3	NA	NA	NA	1	NA	NA	1	NA	NA	NA	1		575	NA	NA	NA	542	NA	NA	645	NA	NA	NA	665		0.0252628	NA	NA	NA	0.00837903	NA	NA	0.00779224	NA
chr1 : 54040756 | 54043525	chr1	54040756	54043525	+	+	exonic	-	ENSG00000116209.12	TMEM59	isExon-isExon	5.40408e+23	5.40408e+23	317	hsa-TMEM59_0005	11	7	3	9	10	6	16	12	NA	6	11	3		711	572	716	640	743	718	630	894	NA	468	640	944		0.0926302	0.0533288	0.0203545	0.0921436	0.0837903	0.0534402	0.127399	0.0935069	NA
chr1 : 54040756 | 54047372	chr1	54040756	54047372	+	+	exonic	-	ENSG00000116209.12	TMEM59	isExon-isExon	5.40408e+39	5.40408e+39	518	hsa-TMEM59_0001	6	12	3	13	4	10	18	5	2	7	8	5		728	588	701	597	765	698	630	896	580	464	596	961		0.0505256	0.0914207	0.0203545	0.133096	0.0335161	0.089067	0.143324	0.0389612	0.0152336
chr1 : 54047267 | 54048682	chr1	54047267	54048682	+	NA	exonic	-	ENSG00000116209.12	TMEM59	isExon-isExon	5404726754048650	5404737254048680	139	NA	NA	1	NA	NA	3	NA	1	NA	NA	NA	NA	NA		NA	213	NA	NA	286	NA	257	NA	NA	NA	NA	NA		NA	0.00761839	NA	NA	0.0251371	NA	0.00796246	NA	NA
chr1 : 54205018 | 54210131	chr1	54205018	54210131	+	NA	exonic	+	ENSG00000116221.15	MRPL37	isExon-isExon	54205018,54205295,54207360,54209946;54205018,54205295,54209946	54205201,54205410,54207504,54210131;54205201,54205410,54210131	631;486	hsa-MRPL37_0003	NA	NA	NA	1	NA	2	NA	NA	NA	2	1	NA		NA	NA	NA	58	NA	48	NA	NA	NA	49	46	NA		NA	NA	NA	0.0102382	NA	0.0178134	NA	NA	NA
chr1 : 54205018 | 54212658	chr1	54205018	54212658	+	NA	exonic	+	ENSG00000116221.15	MRPL37	isExon-isExon	5.4205e+31	5.42052e+31	644	hsa-MRPL37_0005	NA	1	NA	3	NA	NA	NA	5	1	NA	NA	NA		NA	36	NA	35	NA	NA	NA	44	72	NA	NA	NA		NA	0.00761839	NA	0.0307145	NA	NA	NA	0.0389612	0.00761681
chr1 : 54239129 | 54257186	chr1	54239129	54257186	+	NA	exonic	-	ENSG00000157216.16	SSBP3	isExon-isExon	54239129,54240905,54241474,54242164,54251616,54251794,54257127;54239129,54240905,54241474,54242164,54243235,54251616,54251794,54257127	54239199,54240959,54241509,54243299,54251692,54251860,54257186;54239199,54240959,54241509,54242212,54243299,54251692,54251860,54257186	1502;480	hsa-SSBP3_0008	NA	3	NA	4	2	2	2	NA	1	NA	NA	NA		NA	57	NA	70	83	76	63	NA	87	NA	NA	NA		NA	0.0228552	NA	0.0409527	0.0167581	0.0178134	0.0159249	NA	0.00761681
chr1 : 54240905 | 54243299	chr1	54240905	54243299	+	NA	exonic	-	ENSG00000157216.16	SSBP3	isExon-isExon	54240905,54241474,54242164,54243235;54240905,54241474,54242164	54240959,54241509,54242212,54243299;54240959,54241509,54243299	205;1227	hsa-SSBP3_0004	NA	NA	NA	1	NA	NA	4	NA	NA	1	NA	3		NA	NA	NA	6	NA	NA	8	NA	NA	3	NA	6		NA	NA	NA	0.0102382	NA	NA	0.0318498	NA	NA
chr1 : 54314728 | 54315474	chr1	54314728	54315474	+	NA	intronic	-	ENSG00000157216.16	SSBP3	intronic	54314728	54315474	747	NA	NA	NA	NA	NA	NA	1	2	1	NA	NA	1	NA		NA	NA	NA	NA	NA	12	21	3	NA	NA	6	NA		NA	NA	NA	NA	NA	0.0089067	0.0159249	0.00779224	NA
chr1 : 55089627 | 55094087	chr1	55089627	55094087	+	NA	exonic	-	ENSG00000162402.14	USP24	isExon-isExon	5.50896e+31	5.50897e+31	465	hsa-USP24_0020	NA	2	1	3	NA	3	NA	5	NA	1	NA	NA		NA	97	152	106	NA	80	NA	117	NA	55	NA	NA		NA	0.0152368	0.00678482	0.0307145	NA	0.0267201	NA	0.0389612	NA
chr1 : 55120596 | 55125758	chr1	55120596	55125758	+	NA	exonic	-	ENSG00000162402.14	USP24	isExon-isExon	5.51206e+47	5.51208e+47	873	hsa-USP24_0004	2	NA	NA	1	NA	NA	NA	2	NA	NA	NA	NA		128	NA	NA	135	NA	NA	NA	132	NA	NA	NA	NA		0.0168419	NA	NA	0.0102382	NA	NA	NA	0.0155845	NA
chr1 : 55120596 | 55148570	chr1	55120596	55148570	+	NA	exonic	-	ENSG00000162402.14	USP24	isExon-isExon	5.51206e+175	5.51208e+175	2648	hsa-USP24_0023	NA	NA	NA	NA	NA	NA	NA	NA	NA	NA	5	1		NA	NA	NA	NA	NA	NA	NA	NA	NA	NA	108	157		NA	NA	NA	NA	NA	NA	NA	NA	NA
chr1 : 55134070 | 55138718	chr1	55134070	55138718	+	+	exonic	-	ENSG00000162402.14	USP24	isExon-isExon	5.51341e+39	5.51342e+39	564	hsa-USP24_0017	NA	2	1	1	1	4	3	4	NA	NA	1	NA		NA	157	188	141	154	118	135	139	NA	NA	130	NA		NA	0.0152368	0.00678482	0.0102382	0.00837903	0.0356268	0.0238874	0.031169	NA
chr1 : 55137515 | 55166603	chr1	55137515	55166603	+	NA	exonic	-	ENSG00000162402.14	USP24	isExon-isExon	5.51375e+183	5.51377e+183	2376	hsa-USP24_0021	1	2	NA	1	NA	1	NA	NA	NA	NA	NA	1		114	99	NA	110	NA	88	NA	NA	NA	NA	NA	127		0.00842093	0.0152368	NA	0.0102382	NA	0.0089067	NA	NA	NA
chr1 : 55141616 | 55146109	chr1	55141616	55146109	+	NA	exonic	-	ENSG00000162402.14	USP24	isExon-isExon	5.51416e+39	5.51417e+39	500	NA	2	NA	NA	NA	NA	1	2	1	NA	NA	NA	2		111	NA	NA	NA	NA	102	94	132	NA	NA	NA	162		0.0168419	NA	NA	NA	NA	0.0089067	0.0159249	0.00779224	NA
chr1 : 55145998 | 55148570	chr1	55145998	55148570	+	NA	exonic	-	ENSG00000162402.14	USP24	isExon-isExon	5.5146e+31	5.51461e+31	502	hsa-USP24_0033	NA	NA	NA	1	NA	4	NA	NA	2	NA	NA	1		NA	NA	NA	84	NA	76	NA	NA	117	NA	NA	112		NA	NA	NA	0.0102382	NA	0.0356268	NA	NA	0.0152336
chr1 : 55165885 | 55172520	chr1	55165885	55172520	+	NA	exonic	-	ENSG00000162402.14	USP24	isExon-isExon	5.51659e+31	5.5166e+31	369	hsa-USP24_0039	NA	NA	NA	2	NA	NA	1	2	NA	NA	NA	NA		NA	NA	NA	145	NA	NA	141	147	NA	NA	NA	NA		NA	NA	NA	0.0204764	NA	NA	0.00796246	0.0155845	NA
chr1 : 55171556 | 55172520	chr1	55171556	55172520	+	NA	exonic	-	ENSG00000162402.14	USP24	isExon-isExon	5517155655172370	5517167855172520	267	NA	NA	NA	NA	1	3	1	3	NA	NA	NA	NA	NA		NA	NA	NA	174	186	137	143	NA	NA	NA	NA	NA		NA	NA	NA	0.0102382	0.0251371	0.0089067	0.0238874	NA	NA
chr1 : 55171556 | 55178132	chr1	55171556	55178132	+	NA	exonic	-	ENSG00000162402.14	USP24	isExon-isExon	5.51716e+31	5.51717e+31	501	chr1:55171556|55178132	NA	NA	1	2	1	NA	NA	1	NA	NA	NA	3		NA	NA	164	148	131	NA	NA	136	NA	NA	NA	133		NA	NA	0.00678482	0.0204764	0.00837903	NA	NA	0.00779224	NA
chr1 : 58506060 | 58515832	chr1	58506060	58515832	+	NA	mix;mix;mix	-;-;-	ENSG00000173406.16;ENSG00000162600.12;ENSG00000162600.12	DAB1;OMA1;OMA1	isExon-intronic;isExon-intronic;isExon-intronic	58506060,58506060;58506060,58506060;58506060,58506060	58515832,58506209;58515832,58506209;58515832,58506199	9923;9923;9913	hsa-DAB1_0128	NA	NA	NA	2	3	NA	NA	NA	NA	NA	NA	NA		NA	NA	NA	37	61	NA	NA	NA	NA	NA	NA	NA		NA	NA	NA	0.0204764	0.0251371	NA	NA	NA	NA
chr1 : 58506060 | 58534331	chr1	58506060	58534331	+	+	exonic	-	ENSG00000162600.12	OMA1	isExon-isExon	5.85061e+39	5.85062e+39	636	hsa-OMA1_0002	2	4	4	12	4	4	9	5	NA	3	3	8		108	119	161	108	145	117	118	87	NA	86	148	217		0.0168419	0.0304736	0.0271393	0.122858	0.0335161	0.0356268	0.0716621	0.0389612	NA
chr1 : 58506060 | 58536595	chr1	58506060	58536595	+	NA	exon	-	ENSG00000162600.12	OMA1	isExon-inExon	5.85061e+47	5.85062e+47	719	NA	NA	NA	NA	1	NA	NA	3	NA	2	NA	NA	NA		NA	NA	NA	124	NA	NA	158	NA	105	NA	NA	NA		NA	NA	NA	0.0102382	NA	NA	0.0238874	NA	0.0152336
chr1 : 58506060 | 58536741	chr1	58506060	58536741	+	+	exonic	-	ENSG00000162600.12	OMA1	isExon-isExon	5.85061e+47	5.85062e+47	865	hsa-OMA1_0004	14	7	13	37	10	14	14	14	4	7	23	19		119	115	142	101	149	101	110	97	95	89	136	189		0.117893	0.0533288	0.0882027	0.378813	0.0837903	0.124694	0.111474	0.109091	0.0304672
chr1 : 58527261 | 58534331	chr1	58527261	58534331	+	NA	exonic	-	ENSG00000162600.12	OMA1	isExon-isExon	5.85273e+31	5.85273e+31	486	hsa-OMA1_0001	5	NA	1	3	NA	NA	4	2	NA	NA	5	NA		133	NA	174	135	NA	NA	154	123	NA	NA	156	NA		0.0421046	NA	0.00678482	0.0307145	NA	NA	0.0318498	0.0155845	NA
chr1 : 58527261 | 58536741	chr1	58527261	58536741	+	+	exonic	-	ENSG00000162600.12	OMA1	isExon-isExon	5.85273e+39	5.85273e+39	715	hsa-OMA1_0003	4	2	NA	7	NA	5	4	9	2	2	7	5		144	131	NA	127	NA	124	146	133	125	95	144	194		0.0336837	0.0152368	NA	0.0716673	NA	0.0445335	0.0318498	0.0701302	0.0152336
chr1 : 58530601 | 58534331	chr1	58530601	58534331	+	NA	exonic	-	ENSG00000162600.12	OMA1	isExon-isExon	5.85306e+23	5.85307e+23	411	hsa-OMA1_0011	5	1	NA	NA	NA	NA	2	1	NA	NA	NA	2		148	160	NA	NA	NA	NA	149	150	NA	NA	NA	260		0.0421046	0.00761839	NA	NA	NA	NA	0.0159249	0.00779224	NA
chr1 : 58533949 | 58539306	chr1	58533949	58539306	+	NA	mix	-	ENSG00000162600.12	OMA1	intronic-inExon	58533949,58534158,58536513,58538795;58533949,58533949;58533949,58536513,58538795;58533949,58538795	58534060,58534331,58536741,58539306;58539306,58539310;58534331,58536741,58539306;58536741,58539306	1027;10720;1124;3305	hsa-DAB1_0022	2	NA	NA	NA	NA	NA	1	NA	NA	NA	3	2		128	NA	NA	NA	NA	NA	130	NA	NA	NA	132	160		0.0168419	NA	NA	NA	NA	NA	0.00796246	NA	NA
chr1 : 58536509 | 58539306	chr1	58536509	58539306	+	NA	mix	-	ENSG00000162600.12	OMA1	intronic-inExon	58536509,58536509;58536509,58538795	58539306,58539310;58536741,58539306	5600;745	hsa-DAB1_0013	1	NA	NA	NA	NA	NA	3	2	2	NA	1	NA		113	NA	NA	NA	NA	NA	92	86	103	NA	123	NA		0.00842093	NA	NA	NA	NA	NA	0.0238874	0.0155845	0.0152336
chr1 : 58671870 | 58685251	chr1	58671870	58685251	+	+	exonic	-	ENSG00000162601.11	MYSM1	isExon-isExon	5.86719e+47	5.8672e+47	1262	hsa-MYSM1_0002	6	3	2	1	4	5	11	5	4	2	NA	4		87	93	93	69	90	76	88	75	103	45	NA	109		0.0505256	0.0228552	0.0135696	0.0102382	0.0335161	0.0445335	0.087587	0.0389612	0.0304672
chr1 : 58671870 | 58690249	chr1	58671870	58690249	+	NA	exonic	-	ENSG00000162601.11	MYSM1	isExon-isExon	58671870,58673573,58675477,58676926,58681785,58685153,58689038,58689294,58690226;58671870,58673573,58675477,58676926,58681785,58685153,58689038,58690226	58671958,58673650,58675580,58677056,58682545,58685251,58689116,58689367,58690249;58671958,58673650,58675580,58677056,58682545,58685251,58689116,58690249	1439;1365	hsa-MYSM1_0019	NA	NA	NA	1	NA	NA	2	3	NA	NA	1	NA		NA	NA	NA	47	NA	NA	55	52	NA	NA	54	NA		NA	NA	NA	0.0102382	NA	NA	0.0159249	0.0233767	NA
chr1 : 58675477 | 58685251	chr1	58675477	58685251	+	NA	exonic	-	ENSG00000162601.11	MYSM1	isExon-isExon	5.86755e+31	5.86756e+31	1095	hsa-MYSM1_0016	NA	NA	1	NA	1	NA	NA	NA	2	NA	3	1		NA	NA	101	NA	87	NA	NA	NA	111	NA	77	102		NA	NA	0.00678482	NA	0.00837903	NA	NA	NA	0.0152336
chr1 : 58675477 | 58690249	chr1	58675477	58690249	+	NA	exonic	-	ENSG00000162601.11	MYSM1	isExon-isExon	58675477,58676926,58681785,58685153,58689038,58690226;58675477,58676926,58681785,58685153,58689038,58689294,58690226	58675580,58677056,58682545,58685251,58689116,58690249;58675580,58677056,58682545,58685251,58689116,58689367,58690249	1198;1272	hsa-MYSM1_0034	1	NA	2	NA	NA	NA	NA	NA	NA	NA	NA	2		58	NA	75	NA	NA	NA	NA	NA	NA	NA	NA	73		0.00842093	NA	0.0135696	NA	NA	NA	NA	NA	NA
chr1 : 58681785 | 58682545	chr1	58681785	58682545	+	+	exonic	-	ENSG00000162601.11	MYSM1	isExon-isExon	5868178558681780	5868254558682540	1522	hsa-MYSM1_0027	3	6	2	NA	3	6	5	3	NA	NA	2	3		95	116	106	NA	106	74	85	93	NA	NA	83	125		0.0252628	0.0457104	0.0135696	NA	0.0251371	0.0534402	0.0398123	0.0233767	NA
chr1 : 58681785 | 58685251	chr1	58681785	58685251	+	+	exonic	-	ENSG00000162601.11	MYSM1	isExon-isExon	5868178558685150	5868254558685250	860	hsa-MYSM1_0006	2	6	2	4	3	7	6	11	1	3	6	8		90	124	104	68	105	81	92	88	107	38	96	123		0.0168419	0.0457104	0.0135696	0.0409527	0.0251371	0.0623469	0.0477748	0.0857146	0.00761681
chr1 : 58681785 | 58690249	chr1	58681785	58690249	+	NA	exonic	-	ENSG00000162601.11	MYSM1	isExon-isExon	58681785,58685153,58689038,58690226;58681785,58685153,58689038,58689294,58690226	58682545,58685251,58689116,58690249;58682545,58685251,58689116,58689367,58690249	963;1037	hsa-MYSM1_0007	NA	NA	NA	3	NA	NA	NA	NA	NA	NA	2	NA		NA	NA	NA	46	NA	NA	NA	NA	NA	NA	63	NA		NA	NA	NA	0.0307145	NA	NA	NA	NA	NA
chr1 : 58685153 | 58690249	chr1	58685153	58690249	+	+	exonic	-	ENSG00000162601.11	MYSM1	isExon-isExon	58685153,58689038,58690226;58685153,58689038,58689294,58690226	58685251,58689116,58690249;58685251,58689116,58689367,58690249	202;276	hsa-MYSM1_0015	5	5	1	5	NA	4	6	6	NA	2	5	4		62	81	78	58	NA	47	53	75	NA	42	57	89		0.0421046	0.038092	0.00678482	0.0511909	NA	0.0356268	0.0477748	0.0467534	NA
chr1 : 58685153 | 58695207	chr1	58685153	58695207	+	NA	exonic	-	ENSG00000162601.11	MYSM1	isExon-isExon	58685153,58690340,58692861,58695129;58685153,58689038,58690226,58690340,58692861,58695129	58685251,58690417,58692931,58695207;58685251,58689116,58690249,58690417,58692931,58695207	327;430	hsa-MYSM1_0010	NA	NA	NA	1	NA	NA	NA	4	NA	2	NA	NA		NA	NA	NA	57	NA	NA	NA	64	NA	33	NA	NA		NA	NA	NA	0.0102382	NA	NA	NA	0.031169	NA
chr1 : 58689038 | 58690249	chr1	58689038	58690249	+	+	exonic	-	ENSG00000162601.11	MYSM1	isExon-isExon	58689038,58689294,58690226;58689038,58690226	58689116,58689367,58690249;58689116,58690249	177;103	hsa-MYSM1_0031	NA	NA	NA	1	NA	5	3	1	1	NA	3	1		NA	NA	NA	60	NA	66	67	78	92	NA	76	102		NA	NA	NA	0.0102382	NA	0.0445335	0.0238874	0.00779224	0.00761681
chr1 : 58689038 | 58695207	chr1	58689038	58695207	+	NA	exonic	-	ENSG00000162601.11	MYSM1	isExon-isExon	5.8689e+39	5.86891e+39	331	hsa-MYSM1_0032	1	NA	NA	NA	NA	2	1	1	NA	NA	NA	NA		69	NA	NA	NA	NA	64	62	70	NA	NA	NA	NA		0.00842093	NA	NA	NA	NA	0.0178134	0.00796246	0.00779224	NA
chr1 : 58690340 | 58695207	chr1	58690340	58695207	+	NA	exonic	-	ENSG00000162601.11	MYSM1	isExon-isExon	5.86903e+23	5.86904e+23	228	hsa-MYSM1_0020	NA	3	NA	1	NA	NA	2	1	NA	1	NA	2		NA	41	NA	37	NA	NA	27	38	NA	20	NA	58		NA	0.0228552	NA	0.0102382	NA	NA	0.0159249	0.00779224	NA
chr1 : 58692861 | 58700060	chr1	58692861	58700060	+	NA	exon	-	ENSG00000162601.11	MYSM1	isExon-inExon	5.86929e+23	5.86929e+23	226	NA	NA	NA	NA	2	NA	2	NA	NA	NA	NA	1	NA		NA	NA	NA	21	NA	34	NA	NA	NA	NA	38	NA		NA	NA	NA	0.0204764	NA	0.0178134	NA	NA	NA
chr1 : 59321536 | 59346398	chr1	59321536	59346398	+	+	exonic	+	ENSG00000172456.18	FGGY	isExon-isExon	59321536,59346247;59321536,59339958,59346247	59321750,59346398;59321750,59340069,59346398	367;479	hsa-FGGY_0011	6	9	7	7	6	7	11	19	6	1	8	4		33	46	53	43	39	32	28	81	39	32	35	44		0.0505256	0.0685655	0.0474937	0.0716673	0.0502742	0.0623469	0.087587	0.148053	0.0457009
chr1 : 59321536 | 59378837	chr1	59321536	59378837	+	+	exonic	+	ENSG00000172456.18	FGGY	isExon-isExon	59321536,59378749;59321536,59346247,59378749;59321536,59339958,59378749;59321536,59339958,59346247,59378749	59321750,59378837;59321750,59346398,59378837;59321750,59340069,59378837;59321750,59340069,59346398,59378837	304;456;416;568	hsa-FGGY_0006	3	8	8	13	2	3	14	20	7	4	6	4		23	32	30	6	19	20	20	50	16	21	24	25		0.0252628	0.0609472	0.0542786	0.133096	0.0167581	0.0267201	0.111474	0.155845	0.0533177
chr1 : 59321536 | 59457076	chr1	59321536	59457076	+	NA	exonic	+	ENSG00000172456.18	FGGY	isExon-isExon	59321536,59339958,59346247,59378749,59456961;59321536,59339958,59378749,59456961;59321536,59378749,59456961;59321536,59346247,59378749,59456961;59321536,59339958,59456961	59321750,59340069,59346398,59378837,59457076;59321750,59340069,59378837,59457076;59321750,59378837,59457076;59321750,59346398,59378837,59457076;59321750,59340069,59457076	684;532;420;572;443	hsa-FGGY_0012	NA	NA	3	NA	NA	NA	2	4	1	NA	NA	1		NA	NA	21	NA	NA	NA	21	49	27	NA	NA	23		NA	NA	0.0203545	NA	NA	NA	0.0159249	0.031169	0.00761681
chr1 : 59339958 | 59346398	chr1	59339958	59346398	+	+	exonic	+	ENSG00000172456.18	FGGY	isExon-isExon	5933995859346240	5934006959346390	264	hsa-FGGY_0007	11	12	8	21	7	13	9	22	NA	11	7	10		43	50	67	53	45	48	55	91	NA	35	38	55		0.0926302	0.0914207	0.0542786	0.215002	0.0586532	0.115787	0.0716621	0.171429	NA
chr1 : 59339958 | 59378837	chr1	59339958	59378837	+	+	exonic	+	ENSG00000172456.18	FGGY	isExon-isExon	59339958,59346247,59378749;59339958,59378749	59340069,59346398,59378837;59340069,59378837	353;201	hsa-FGGY_0001	24	13	14	27	11	19	19	27	6	11	11	13		33	35	44	17	25	35	47	64	31	24	27	35		0.202102	0.0990391	0.0949875	0.276431	0.0921694	0.169227	0.151287	0.21039	0.0457009
chr1 : 59346247 | 59378837	chr1	59346247	59378837	+	NA	exonic	+	ENSG00000172456.18	FGGY	isExon-isExon	5934624759378740	5934639859378830	241	hsa-FGGY_0003	NA	2	NA	NA	NA	NA	3	NA	NA	NA	1	2		NA	44	NA	NA	NA	NA	66	NA	NA	NA	52	46		NA	0.0152368	NA	NA	NA	NA	0.0238874	NA	NA
chr1 : 59821858 | 59843598	chr1	59821858	59843598	+	NA	exonic	+	ENSG00000134709.12	HOOK1	isExon-isExon	5.98219e+63	5.98219e+63	725	hsa-HOOK1_0007	NA	1	NA	NA	2	NA	4	NA	NA	2	NA	2		NA	12	NA	NA	9	NA	11	NA	NA	0	NA	19		NA	0.00761839	NA	NA	0.0167581	NA	0.0318498	NA	NA
chr1 : 59828780 | 59843598	chr1	59828780	59843598	+	NA	exonic	+	ENSG00000134709.12	HOOK1	isExon-isExon	5.98288e+55	5.98289e+55	639	hsa-HOOK1_0009	NA	NA	NA	2	NA	4	NA	1	1	NA	NA	1		NA	NA	NA	15	NA	8	NA	24	27	NA	NA	33		NA	NA	NA	0.0204764	NA	0.0356268	NA	0.00779224	0.00761681
chr1 : 59864632 | 59865245	chr1	59864632	59865245	+	+	exonic	+	ENSG00000134709.12	HOOK1	isExon-isExon	5986463259865160	5986466659865240	118	hsa-HOOK1_0001	2	1	NA	2	2	1	1	2	NA	5	3	1		8	10	NA	9	10	10	10	15	NA	2	9	15		0.0168419	0.00761839	NA	0.0204764	0.0167581	0.0089067	0.00796246	0.0155845	NA
chr1 : 61082761 | 61277585	chr1	61082761	61277585	+	NA	exonic	+	ENSG00000162599.17	NFIA	isExon-isExon	6.10828e+23	6.10828e+23	656	hsa-NFIA_0060	NA	NA	NA	2	NA	1	NA	NA	1	NA	1	1		NA	NA	NA	50	NA	85	NA	NA	64	NA	71	68		NA	NA	NA	0.0204764	NA	0.0089067	NA	NA	0.00761681
chr1 : 61103769 | 61112343	chr1	61103769	61112343	+	+	mix	+	ENSG00000162599.17	NFIA	intronic-isExon	6110376961112250	6111145061112340	7769	hsa-NFIA_0027	NA	3	1	1	4	1	2	NA	NA	NA	1	4		NA	79	26	74	69	63	81	NA	NA	NA	57	113		NA	0.0228552	0.00678482	0.0102382	0.0335161	0.0089067	0.0159249	NA	NA
chr1 : 61103769 | 61159155	chr1	61103769	61159155	+	NA	mix	+	ENSG00000162599.17	NFIA	inExon-intronic	6110376961103760	6115915561133020	84647	chr1:61103769|61159155	NA	NA	NA	1	2	NA	NA	1	NA	NA	1	NA		NA	NA	NA	49	64	NA	NA	35	NA	NA	59	NA		NA	NA	NA	0.0102382	0.0167581	NA	NA	0.00779224	NA
chr1 : 61103769 | 61186527	chr1	61103769	61186527	+	NA	mix	+	ENSG00000162599.17	NFIA	inExon-intronic	6110376961103760	6118652761133020	112019	NA	NA	NA	NA	NA	1	3	NA	NA	NA	NA	3	NA		NA	NA	NA	NA	26	19	NA	NA	NA	NA	31	NA		NA	NA	NA	NA	0.00837903	0.0267201	NA	NA	NA
chr1 : 61109778 | 61112343	chr1	61109778	61112343	+	NA	mix	+	ENSG00000162599.17	NFIA	intronic-isExon	6110977861112250	6111145061112340	1760	hsa-NFIA_0035	NA	4	NA	NA	2	1	NA	1	1	NA	NA	9		NA	77	NA	NA	68	62	NA	60	15	NA	NA	113		NA	0.0304736	NA	NA	0.0167581	0.0089067	NA	0.00779224	0.00761681
chr1 : 61109778 | 61119827	chr1	61109778	61119827	+	NA	exonic	+	ENSG00000162599.17	NFIA	inExon-inExon	6110977861109770	6111982761133020	33301	hsa-NFIA_0159	NA	3	NA	NA	1	1	NA	NA	NA	2	1	8		NA	16	NA	NA	4	1	NA	NA	NA	0	8	5		NA	0.0228552	NA	NA	0.00837903	0.0089067	NA	NA	NA
chr1 : 61109778 | 61132033	chr1	61109778	61132033	+	NA	exonic	+	ENSG00000162599.17	NFIA	inExon-inExon	6110977861109770	6113203361133020	45507	NA	NA	NA	NA	NA	NA	3	NA	2	NA	4	1	NA		NA	NA	NA	NA	NA	4	NA	7	NA	0	2	NA		NA	NA	NA	NA	NA	0.0267201	NA	0.0155845	NA
chr1 : 61109778 | 61140329	chr1	61109778	61140329	+	NA	mix	+	ENSG00000162599.17	NFIA	inExon-intronic	6110977861109770	6114032961133020	53803	NA	NA	NA	NA	1	4	6	NA	NA	NA	NA	NA	1		NA	NA	NA	12	8	13	NA	NA	NA	NA	NA	10		NA	NA	NA	0.0102382	0.0335161	0.0534402	NA	NA	NA
chr1 : 61109778 | 61152356	chr1	61109778	61152356	+	NA	mix	+	ENSG00000162599.17	NFIA	inExon-intronic	6110977861109770	6115235661133020	65830	NA	NA	NA	NA	2	NA	NA	2	1	NA	1	NA	NA		NA	NA	NA	17	NA	NA	27	26	NA	11	NA	NA		NA	NA	NA	0.0204764	NA	NA	0.0159249	0.00779224	NA
chr1 : 61109778 | 61159155	chr1	61109778	61159155	+	+	mix	+	ENSG00000162599.17	NFIA	inExon-intronic	6110977861109770	6115915561133020	72629	NA	1	10	2	6	6	9	2	3	5	4	3	10		33	46	15	48	63	57	66	37	14	16	61	65		0.00842093	0.0761839	0.0135696	0.0614291	0.0502742	0.0801603	0.0159249	0.0233767	0.0380841
chr1 : 61109778 | 61163075	chr1	61109778	61163075	+	NA	mix	+	ENSG00000162599.17	NFIA	inExon-intronic	6110977861109770	6116307561133020	76549	hsa-NFIA_0092	NA	1	NA	NA	1	1	NA	NA	NA	NA	1	2		NA	11	NA	NA	5	8	NA	NA	NA	NA	5	5		NA	0.00761839	NA	NA	0.00837903	0.0089067	NA	NA	NA
chr1 : 61109778 | 61186527	chr1	61109778	61186527	+	NA	mix	+	ENSG00000162599.17	NFIA	inExon-intronic	6110977861109770	6118652761133020	100001	NA	NA	1	NA	NA	5	3	NA	3	NA	NA	NA	NA		NA	26	NA	NA	25	18	NA	20	NA	NA	NA	NA		NA	0.00761839	NA	NA	0.0418952	0.0267201	NA	0.0233767	NA
chr1 : 61109778 | 61188399	chr1	61109778	61188399	+	NA	mix	+	ENSG00000162599.17	NFIA	inExon-intronic	6110977861109770	6118839961133020	101873	NA	NA	1	NA	2	1	NA	4	NA	NA	1	2	NA		NA	7	NA	5	7	NA	7	NA	NA	0	7	NA		NA	0.00761839	NA	0.0204764	0.00837903	NA	0.0318498	NA	NA
chr1 : 61111371 | 61137678	chr1	61111371	61137678	+	NA	mix	+	ENSG00000162599.17	NFIA	isExon-intronic	6111137161112250	6111145061137670	25502	hsa-NFIA_0022	1	3	NA	5	NA	NA	4	NA	NA	3	1	8		38	38	NA	41	NA	NA	36	NA	NA	18	22	45		0.00842093	0.0228552	NA	0.0511909	NA	NA	0.0318498	NA	NA
chr1 : 61111371 | 61140329	chr1	61111371	61140329	+	+	mix	+	ENSG00000162599.17	NFIA	isExon-intronic	6111137161112250	6111145061140320	28153	hsa-NFIA_0043	NA	3	1	NA	1	5	4	3	NA	3	1	6		NA	24	5	NA	15	18	32	15	NA	7	18	37		NA	0.0228552	0.00678482	NA	0.00837903	0.0445335	0.0318498	0.0233767	NA
chr1 : 61111371 | 61152356	chr1	61111371	61152356	+	NA	mix	+	ENSG00000162599.17	NFIA	isExon-intronic	6111137161112250	6111145061152350	40180	hsa-NFIA_0151	5	NA	NA	2	1	5	6	4	NA	5	2	NA		14	NA	NA	24	13	24	36	31	NA	17	17	NA		0.0421046	NA	NA	0.0204764	0.00837903	0.0445335	0.0477748	0.031169	NA
chr1 : 61111371 | 61159155	chr1	61111371	61159155	+	+	mix	+	ENSG00000162599.17	NFIA	isExon-intronic	6111137161112250	6111145061159150	46979	hsa-NFIA_0032	15	43	9	28	25	32	22	19	6	11	11	79		40	54	18	55	70	62	75	42	15	22	69	92		0.126314	0.327591	0.0610634	0.286669	0.209476	0.285014	0.175174	0.148053	0.0457009
chr1 : 61111371 | 61163075	chr1	61111371	61163075	+	NA	mix	+	ENSG00000162599.17	NFIA	isExon-intronic	6111137161112250	6111145061163070	50899	hsa-NFIA_0040	2	1	NA	1	2	NA	NA	1	NA	1	3	10		12	19	NA	11	12	NA	NA	11	NA	6	14	32		0.0168419	0.00761839	NA	0.0102382	0.0167581	NA	NA	0.00779224	NA
chr1 : 61111371 | 61186527	chr1	61111371	61186527	+	NA	mix	+	ENSG00000162599.17	NFIA	isExon-intronic	6111137161112250	6111145061186520	74351	hsa-NFIA_0056	1	3	NA	NA	NA	2	NA	8	NA	3	6	4		35	34	NA	NA	NA	23	NA	25	NA	20	42	48		0.00842093	0.0228552	NA	NA	NA	0.0178134	NA	0.0623379	NA
chr1 : 61111371 | 61188399	chr1	61111371	61188399	+	NA	mix	+	ENSG00000162599.17	NFIA	isExon-intronic	6111137161112250	6111145061188390	76223	hsa-NFIA_0156	4	4	1	NA	5	NA	2	3	NA	NA	1	3		8	15	9	NA	14	NA	17	9	NA	NA	16	31		0.0336837	0.0304736	0.00678482	NA	0.0418952	NA	0.0159249	0.0233767	NA
chr1 : 61111371 | 61234784	chr1	61111371	61234784	+	NA	mix	+	ENSG00000162599.17	NFIA	intronic-isExon	61111371,61234728;61111371,61112257	61203558,61234784;61111450,61234784	92245;122608	hsa-NFIA_0041	NA	2	NA	NA	2	NA	2	NA	2	NA	NA	4		NA	15	NA	NA	7	NA	13	NA	2	NA	NA	29		NA	0.0152368	NA	NA	0.0167581	NA	0.0159249	NA	0.0152336
chr1 : 61111371 | 61277585	chr1	61111371	61277585	+	+	exonic	+	ENSG00000162599.17	NFIA	isExon-isExon	6.11114e+23	6.11115e+23	233	hsa-NFIA_0103	3	5	1	6	NA	2	4	2	NA	6	4	6		28	37	22	26	NA	34	42	51	NA	23	42	54		0.0252628	0.038092	0.00678482	0.0614291	NA	0.0178134	0.0318498	0.0155845	NA
chr1 : 61137588 | 61140329	chr1	61137588	61140329	+	NA	intronic	+	ENSG00000162599.17	NFIA	intronic	61137588	61140329	2742	hsa-NFIA_0065	1	NA	NA	NA	2	NA	5	2	NA	2	2	NA		21	NA	NA	NA	17	NA	36	13	NA	12	18	NA		0.00842093	NA	NA	NA	0.0167581	NA	0.0398123	0.0155845	NA
chr1 : 61137588 | 61159155	chr1	61137588	61159155	+	NA	intronic	+	ENSG00000162599.17	NFIA	intronic	61137588	61159155	21568	hsa-NFIA_0054	NA	1	NA	NA	NA	3	NA	NA	NA	NA	NA	1		NA	63	NA	NA	NA	73	NA	NA	NA	NA	NA	92		NA	0.00761839	NA	NA	NA	0.0267201	NA	NA	NA
chr1 : 61137588 | 61163075	chr1	61137588	61163075	+	NA	intronic	+	ENSG00000162599.17	NFIA	intronic	61137588	61163075	25488	NA	NA	1	1	NA	NA	3	NA	NA	4	NA	NA	NA		NA	28	12	NA	NA	24	NA	NA	10	NA	NA	NA		NA	0.00761839	0.00678482	NA	NA	0.0267201	NA	NA	0.0304672
chr1 : 61140228 | 61159155	chr1	61140228	61159155	+	NA	intronic	+	ENSG00000162599.17	NFIA	intronic	61140228	61159155	18928	hsa-NFIA_0051	1	NA	NA	NA	NA	2	NA	NA	NA	NA	2	1		47	NA	NA	NA	NA	79	NA	NA	NA	NA	66	83		0.00842093	NA	NA	NA	NA	0.0178134	NA	NA	NA
chr1 : 61152172 | 61159155	chr1	61152172	61159155	+	NA	intronic	+	ENSG00000162599.17	NFIA	intronic	61152172	61159155	6984	hsa-NFIA_0042	2	NA	NA	NA	NA	2	1	NA	NA	NA	NA	NA		43	NA	NA	NA	NA	67	83	NA	NA	NA	NA	NA		0.0168419	NA	NA	NA	NA	0.0178134	0.00796246	NA	NA
chr1 : 61152172 | 61163075	chr1	61152172	61163075	+	NA	intronic	+	ENSG00000162599.17	NFIA	intronic	61152172	61163075	10904	hsa-NFIA_0161	NA	NA	2	NA	2	NA	3	NA	NA	2	1	NA		NA	NA	9	NA	9	NA	23	NA	NA	5	12	NA		NA	NA	0.0135696	NA	0.0167581	NA	0.0238874	NA	NA
chr1 : 61158875 | 61159155	chr1	61158875	61159155	+	+	intronic	+	ENSG00000162599.17	NFIA	intronic	61158875	61159155	281	hsa-NFIA_0021	1	9	NA	6	10	8	NA	7	NA	7	5	8		59	98	NA	92	117	100	NA	66	NA	33	82	146		0.00842093	0.0685655	NA	0.0614291	0.0837903	0.0712536	NA	0.0545457	NA
chr1 : 61158875 | 61160583	chr1	61158875	61160583	+	NA	intronic	+	ENSG00000162599.17	NFIA	intronic	61158875	61160583	1709	hsa-NFIA_0108	1	1	NA	2	NA	1	NA	NA	1	1	NA	2		35	66	NA	52	NA	53	NA	NA	22	20	NA	90		0.00842093	0.00761839	NA	0.0204764	NA	0.0089067	NA	NA	0.00761681
chr1 : 61158875 | 61163075	chr1	61158875	61163075	+	+	intronic	+	ENSG00000162599.17	NFIA	intronic	61158875	61163075	4201	hsa-NFIA_0034	4	6	3	9	15	12	10	7	1	2	8	18		33	66	21	51	59	54	61	38	25	18	28	88		0.0336837	0.0457104	0.0203545	0.0921436	0.125686	0.10688	0.0796246	0.0545457	0.00761681
chr1 : 61158875 | 61186527	chr1	61158875	61186527	+	+	intronic	+	ENSG00000162599.17	NFIA	intronic	61158875	61186527	27653	hsa-NFIA_0191	2	4	2	7	3	6	4	NA	NA	1	4	6		55	81	20	70	79	64	87	NA	NA	32	56	103		0.0168419	0.0304736	0.0135696	0.0716673	0.0251371	0.0534402	0.0318498	NA	NA
chr1 : 61158875 | 61188399	chr1	61158875	61188399	+	+	intronic	+	ENSG00000162599.17	NFIA	intronic	61158875	61188399	29525	hsa-NFIA_0149	NA	3	2	4	4	4	3	4	NA	NA	NA	2		NA	62	21	52	61	48	62	36	NA	NA	NA	87		NA	0.0228552	0.0135696	0.0409527	0.0335161	0.0356268	0.0238874	0.031169	NA
chr1 : 61158875 | 61208023	chr1	61158875	61208023	+	NA	intronic	+	ENSG00000162599.17	NFIA	intronic-intronic	6115887561158870	6120802361203550	93833	NA	NA	NA	NA	NA	1	2	NA	NA	NA	NA	2	NA		NA	NA	NA	NA	54	46	NA	NA	NA	NA	28	NA		NA	NA	NA	NA	0.00837903	0.0178134	NA	NA	NA
chr1 : 61159083 | 61163075	chr1	61159083	61163075	+	NA	intronic	+	ENSG00000162599.17	NFIA	intronic	61159083	61163075	3993	NA	2	1	NA	NA	NA	2	NA	2	NA	NA	NA	1		67	117	NA	NA	NA	125	NA	93	NA	NA	NA	189		0.0168419	0.00761839	NA	NA	NA	0.0178134	NA	0.0155845	NA
chr1 : 61159083 | 61188399	chr1	61159083	61188399	+	+	intronic	+	ENSG00000162599.17	NFIA	intronic	61159083	61188399	29317	NA	4	3	NA	7	2	7	5	8	1	4	5	2		63	114	NA	115	117	119	110	94	32	38	108	188		0.0336837	0.0228552	NA	0.0716673	0.0167581	0.0623469	0.0398123	0.0623379	0.00761681
chr1 : 61186428 | 61188399	chr1	61186428	61188399	+	+	intronic	+	ENSG00000162599.17	NFIA	intronic	61186428	61188399	1972	hsa-NFIA_0038	3	13	2	21	15	12	21	14	NA	9	28	10		32	18	15	35	42	31	47	25	NA	14	52	33		0.0252628	0.0990391	0.0135696	0.215002	0.125686	0.10688	0.167212	0.109091	NA
chr1 : 61186428 | 61234784	chr1	61186428	61234784	+	NA	mix	+	ENSG00000162599.17	NFIA	intronic-isExon	6118642861234720	6120355861234780	17188	NA	NA	NA	NA	1	NA	1	2	NA	NA	NA	NA	1		NA	NA	NA	30	NA	33	45	NA	NA	NA	NA	31		NA	NA	NA	0.0102382	NA	0.0089067	0.0159249	NA	NA
chr1 : 61206783 | 61208023	chr1	61206783	61208023	+	NA	intronic	+	ENSG00000162599.17	NFIA	intronic	61206783	61208023	1241	NA	NA	2	2	NA	3	NA	2	NA	NA	NA	2	NA		NA	1	0	NA	4	NA	0	NA	NA	NA	6	NA		NA	0.0152368	0.0135696	NA	0.0251371	NA	0.0159249	NA	NA
chr1 : 61277151 | 61277585	chr1	61277151	61277585	+	NA	exonic	+	ENSG00000162599.17	NFIA	isExon-isExon	6127715161277520	6127729361277580	209	NA	2	NA	NA	2	NA	NA	7	NA	1	NA	2	3		20	NA	NA	20	NA	NA	30	NA	31	NA	31	26		0.0168419	NA	NA	0.0204764	NA	NA	0.0557372	NA	0.00761681
chr1 : 61277520 | 61406727	chr1	61277520	61406727	+	NA	exonic	+	ENSG00000162599.17	NFIA	isExon-isExon	61277520,61332512,61352450,61359147,61383237,61385871,61404104,61406562;61277520,61332512,61352450,61359147,61372697,61383237,61404104,61406562;61277520,61332512,61352450,61359147,61404104,61406562;61277520,61332512,61352450,61359147,61383237,61404104,61406562	61277585,61332586,61352567,61359274,61383365,61385924,61404282,61406727;61277585,61332586,61352567,61359274,61372744,61383365,61404282,61406727;61277585,61332586,61352567,61359274,61404282,61406727;61277585,61332586,61352567,61359274,61383365,61404282,61406727	915;909;732;861	hsa-NFIA_0001	NA	NA	NA	NA	1	NA	2	1	2	NA	NA	3		NA	NA	NA	NA	32	NA	64	86	54	NA	NA	56		NA	NA	NA	NA	0.00837903	NA	0.0159249	0.00779224	0.0152336
chr1 : 61372697 | 61383365	chr1	61372697	61383365	+	NA	exonic	+	ENSG00000162599.17	NFIA	isExon-isExon	6137269761383230	6137274461383360	177	NA	NA	NA	NA	NA	NA	1	2	NA	NA	NA	NA	2		NA	NA	NA	NA	NA	47	28	NA	NA	NA	NA	24		NA	NA	NA	NA	NA	0.0089067	0.0159249	NA	NA
chr1 : 61383237 | 61406727	chr1	61383237	61406727	+	+	exonic	+	ENSG00000162599.17	NFIA	isExon-isExon	61383237,61399376,61404104,61406562;61383237,61385871,61404104,61406562;61383237,61404104,61406562	61383365,61399520,61404282,61406727;61383365,61385924,61404282,61406727;61383365,61404282,61406727	619;528;474	hsa-NFIA_0004	6	12	7	7	3	14	16	8	5	10	4	6		54	48	55	40	20	52	56	71	62	37	65	47		0.0505256	0.0914207	0.0474937	0.0716673	0.0251371	0.124694	0.127399	0.0623379	0.0380841
chr1 : 61383237 | 61426556	chr1	61383237	61426556	+	NA	exonic	+	ENSG00000162599.17	NFIA	isExon-isExon	61383237,61404104,61406562,61426465;61383237,61385871,61404104,61406562,61426465;61383237,61399376,61404104,61406562,61426465	61383365,61404282,61406727,61426556;61383365,61385924,61404282,61406727,61426556;61383365,61399520,61404282,61406727,61426556	566;620;711	hsa-NFIA_0015	NA	2	2	NA	1	NA	NA	NA	NA	NA	2	NA		NA	45	52	NA	17	NA	NA	NA	NA	NA	67	NA		NA	0.0152368	0.0135696	NA	0.00837903	NA	NA	NA	NA
chr1 : 61404104 | 61406727	chr1	61404104	61406727	+	NA	exonic	+	ENSG00000162599.17	NFIA	isExon-isExon	6140410461406560	6140428261406720	345	hsa-NFIA_0002	NA	NA	1	1	NA	NA	1	NA	NA	NA	1	1		NA	NA	46	51	NA	NA	58	NA	NA	NA	68	62		NA	NA	0.00678482	0.0102382	NA	NA	0.00796246	NA	NA
chr1 : 61404104 | 61426556	chr1	61404104	61426556	+	+	exonic	+	ENSG00000162599.17	NFIA	isExon-isExon	6.14041e+23	6.14043e+23	437	hsa-NFIA_0014	NA	2	NA	3	2	NA	3	NA	2	1	2	5		NA	54	NA	58	26	NA	55	NA	71	45	71	60		NA	0.0152368	NA	0.0307145	0.0167581	NA	0.0238874	NA	0.0152336
chr1 : 61422331 | 61426556	chr1	61422331	61426556	+	+	mix	+	ENSG00000162599.17	NFIA	intronic-isExon	6142233161422330	6142655661426550	8452	hsa-NFIA_0062	9	9	8	24	13	16	20	12	3	15	17	19		16	23	12	27	11	17	21	29	25	9	26	25		0.0757883	0.0685655	0.0542786	0.245716	0.108927	0.142507	0.159249	0.0935069	0.0228504
chr1 : 61426465 | 61429113	chr1	61426465	61429113	+	+	mix	+	ENSG00000162599.17	NFIA	isExon-intronic	6142646561426460	6142911361426550	2741	hsa-NFIA_0048	5	2	1	9	NA	3	14	NA	NA	NA	4	6		13	18	15	29	NA	28	25	NA	NA	NA	25	34		0.0421046	0.0152368	0.00678482	0.0921436	NA	0.0267201	0.111474	NA	NA
chr1 : 61426465 | 61439700	chr1	61426465	61439700	+	NA	mix	+	ENSG00000162599.17	NFIA	isExon-intronic	6142646561426460	6143970061426550	13328	NA	NA	1	NA	2	1	2	NA	NA	NA	2	1	NA		NA	17	NA	28	19	29	NA	NA	NA	13	26	NA		NA	0.00761839	NA	0.0204764	0.00837903	0.0178134	NA	NA	NA
chr1 : 61683417 | 61694770	chr1	61683417	61694770	+	NA	exonic	-	ENSG00000162604.12	TM2D1	isExon-isExon	6168341761694690	6168354661694770	204	hsa-TM2D1_0013	NA	1	NA	NA	3	NA	NA	1	1	NA	NA	NA		NA	56	NA	NA	56	NA	NA	54	46	NA	NA	NA		NA	0.00761839	NA	NA	0.0251371	NA	NA	0.00779224	0.00761681
chr1 : 61694697 | 61696534	chr1	61694697	61696534	+	+	mix	-	ENSG00000162604.12	TM2D1	isExon-intronic	61694697,61696065;61694697,61694697	61694770,61696534;61696534,61694770	544;1912	hsa-TM2D1_0010	5	5	2	7	6	9	19	13	NA	5	6	8		24	46	25	41	35	41	31	35	NA	18	23	41		0.0421046	0.038092	0.0135696	0.0716673	0.0502742	0.0801603	0.151287	0.101299	NA
chr1 : 61709329 | 61723772	chr1	61709329	61723772	+	NA	exonic	-	ENSG00000162604.12	TM2D1	isExon-isExon	6170932961723710	6170943761723770	169	hsa-TM2D1_0012	3	NA	2	4	NA	NA	2	NA	NA	3	NA	3		79	NA	85	97	NA	NA	73	NA	NA	51	NA	102		0.0252628	NA	0.0135696	0.0409527	NA	NA	0.0159249	NA	NA
chr1 : 61899583 | 61901459	chr1	61899583	61901459	+	+	exonic	+	ENSG00000132849.21	PATJ	isExon-isExon	6189958361901280	6189965461901450	250	hsa-PATJ_0031	3	3	NA	2	2	2	NA	NA	NA	NA	3	6		39	51	NA	30	50	32	NA	NA	NA	NA	33	54		0.0252628	0.0228552	NA	0.0204764	0.0167581	0.0178134	NA	NA	NA
chr1 : 62439799 | 62442299	chr1	62439799	62442299	+	NA	exonic	+	ENSG00000162607.13	USP1	isExon-isExon	6.24398e+23	6.244e+23	465	hsa-USP1_0001	2	6	NA	NA	2	1	NA	1	NA	NA	4	NA		49	58	NA	NA	67	46	NA	65	NA	NA	46	NA		0.0168419	0.0457104	NA	NA	0.0167581	0.0089067	NA	0.00779224	NA
chr1 : 62439799 | 62443319	chr1	62439799	62443319	+	+	exonic	+	ENSG00000162607.13	USP1	isExon-isExon	6.24398e+31	6.244e+31	626	hsa-USP1_0009	3	6	1	8	3	6	4	3	1	NA	3	2		98	86	129	89	91	99	118	110	108	NA	82	147		0.0252628	0.0457104	0.00678482	0.0819055	0.0251371	0.0534402	0.0318498	0.0233767	0.00761681
chr1 : 62439799 | 62445429	chr1	62439799	62445429	+	NA	exonic	+	ENSG00000162607.13	USP1	isExon-isExon	6.24398e+39	6.244e+39	1318	hsa-USP1_0019	NA	2	NA	NA	2	NA	NA	NA	NA	1	NA	NA		NA	101	NA	NA	122	NA	NA	NA	NA	64	NA	NA		NA	0.0152368	NA	NA	0.0167581	NA	NA	NA	NA
chr1 : 62441488 | 62442299	chr1	62441488	62442299	+	+	exonic	+	ENSG00000162607.13	USP1	isExon-isExon	6244148862442190	6244160862442290	226	hsa-USP1_0004	17	52	18	48	29	57	52	55	NA	41	41	113		34	73	45	51	76	43	34	51	NA	24	36	97		0.143156	0.396156	0.122127	0.491433	0.242992	0.507682	0.414048	0.428573	NA
chr1 : 62441488 | 62443319	chr1	62441488	62443319	+	+	exonic	+	ENSG00000162607.13	USP1	isExon-isExon	6.24415e+23	6.24416e+23	387	hsa-USP1_0005	NA	5	4	8	2	5	10	7	1	2	1	7		NA	102	106	94	101	96	107	96	102	61	72	162		NA	0.038092	0.0271393	0.0819055	0.0167581	0.0445335	0.0796246	0.0545457	0.00761681
chr1 : 62441488 | 62445429	chr1	62441488	62445429	+	+	exonic	+	ENSG00000162607.13	USP1	isExon-isExon	6.24415e+31	6.24416e+31	1079	hsa-USP1_0008	2	NA	1	2	3	7	3	3	3	1	1	7		87	NA	88	104	132	124	94	86	103	55	79	162		0.0168419	NA	0.00678482	0.0204764	0.0251371	0.0623469	0.0238874	0.0233767	0.0228504
chr1 : 62441488 | 62448666	chr1	62441488	62448666	+	NA	exonic	+	ENSG00000162607.13	USP1	isExon-isExon	6.24415e+47	6.24416e+47	1452	hsa-USP1_0003	NA	NA	1	NA	2	NA	NA	1	NA	NA	NA	2		NA	NA	46	NA	94	NA	NA	57	NA	NA	NA	138		NA	NA	0.00678482	NA	0.0167581	NA	NA	0.00779224	NA
chr1 : 62443159 | 62445429	chr1	62443159	62445429	+	+	exonic	+	ENSG00000162607.13	USP1	isExon-isExon	6244315962444730	6244331962445420	853	hsa-USP1_0011	4	3	NA	3	NA	2	3	2	2	4	5	NA		97	132	NA	118	NA	126	110	112	105	66	98	NA		0.0336837	0.0228552	NA	0.0307145	NA	0.0178134	0.0238874	0.0155845	0.0152336
chr1 : 62443159 | 62447511	chr1	62443159	62447511	+	+	exonic	+	ENSG00000162607.13	USP1	isExon-isExon	6.24432e+23	6.24433e+23	1024	hsa-USP1_0010	6	9	7	8	4	15	15	23	5	2	9	14		80	105	115	100	106	73	81	111	113	64	93	131		0.0505256	0.0685655	0.0474937	0.0819055	0.0335161	0.1336	0.119437	0.179222	0.0380841
chr1 : 62443159 | 62448666	chr1	62443159	62448666	+	+	exonic	+	ENSG00000162607.13	USP1	isExon-isExon	6.24432e+31	6.24433e+31	1226	hsa-USP1_0007	NA	1	5	1	6	3	3	3	1	NA	5	7		NA	100	69	86	88	52	42	83	81	NA	59	125		NA	0.00761839	0.0339241	0.0102382	0.0502742	0.0267201	0.0238874	0.0233767	0.00761681
chr1 : 62444738 | 62445429	chr1	62444738	62445429	+	+	exonic	+	ENSG00000162607.13	USP1	isExon-isExon	6244473862444730	6244542962445420	1384	hsa-USP1_0012	NA	4	1	10	2	4	17	5	1	1	8	7		NA	152	166	148	153	174	176	144	143	98	141	195		NA	0.0304736	0.00678482	0.102382	0.0167581	0.0356268	0.135362	0.0389612	0.00761681
chr1 : 62444738 | 62447511	chr1	62444738	62447511	+	+	exonic	+	ENSG00000162607.13	USP1	isExon-isExon	6244473862447340	6244542962447510	863	hsa-USP1_0018	41	33	19	30	30	43	42	47	12	18	36	29		136	125	170	130	133	123	147	146	151	96	136	177		0.345258	0.251407	0.128912	0.307145	0.251371	0.382988	0.334423	0.366235	0.0914017
chr1 : 62444738 | 62448666	chr1	62444738	62448666	+	+	exonic	+	ENSG00000162607.13	USP1	isExon-isExon	6.24447e+23	6.24454e+23	1065	hsa-USP1_0006	3	9	1	7	6	7	11	9	4	7	8	6		103	120	124	116	115	102	108	117	119	68	102	171		0.0252628	0.0685655	0.00678482	0.0716673	0.0502742	0.0623469	0.087587	0.0701302	0.0304672
chr1 : 62447341 | 62447511	chr1	62447341	62447511	+	NA	exonic	+	ENSG00000162607.13	USP1	isExon-isExon	6244734162447340	6244751162447510	342	hsa-USP1_0016	NA	NA	1	NA	NA	4	1	NA	NA	NA	3	NA		NA	NA	146	NA	NA	157	132	NA	NA	NA	142	NA		NA	NA	0.00678482	NA	NA	0.0356268	0.00796246	NA	NA
chr1 : 62577262 | 62578966	chr1	62577262	62578966	+	NA	exonic	-	ENSG00000116641.18	DOCK7	isExon-isExon	6257726262578820	6257736362578960	241	hsa-DOCK7_0101	NA	NA	NA	2	NA	3	NA	1	NA	1	2	NA		NA	NA	NA	16	NA	19	NA	16	NA	7	9	NA		NA	NA	NA	0.0204764	NA	0.0267201	NA	0.00779224	NA
chr1 : 62577262 | 62586624	chr1	62577262	62586624	+	+	exonic	-	ENSG00000116641.18	DOCK7	isExon-isExon	62577262,62578828,62586507;62577262,62578828,62583184,62586507	62577363,62578966,62586624;62577363,62578966,62583254,62586624	359;430	hsa-DOCK7_0018	4	3	3	5	4	4	7	9	NA	6	4	NA		11	11	15	13	10	10	9	14	NA	6	13	NA		0.0336837	0.0228552	0.0203545	0.0511909	0.0335161	0.0356268	0.0557372	0.0701302	NA
chr1 : 62577262 | 62625401	chr1	62577262	62625401	+	NA	exonic	-	ENSG00000116641.18	DOCK7	isExon-isExon	62577262,62578828,62583184,62586507,62618706,62619900,62625259;62577262,62578828,62586507,62618706,62619900,62625259	62577363,62578966,62583254,62586624,62618868,62619993,62625401;62577363,62578966,62586624,62618868,62619993,62625401	830;759	hsa-DOCK7_0044	NA	NA	NA	NA	2	2	3	NA	NA	1	1	2		NA	NA	NA	NA	13	10	6	NA	NA	4	14	20		NA	NA	NA	NA	0.0167581	0.0178134	0.0238874	NA	NA
chr1 : 62803719 | 62805255	chr1	62803719	62805255	+	NA	exonic	+	ENSG00000125703.15	ATG4C	isExon-isExon	6280371962805170	6280386262805250	228	hsa-ATG4C_0017	NA	NA	NA	NA	2	1	NA	NA	NA	NA	NA	5		NA	NA	NA	NA	31	21	NA	NA	NA	NA	NA	23		NA	NA	NA	NA	0.0167581	0.0089067	NA	NA	NA
chr1 : 62803719 | 62821209	chr1	62803719	62821209	+	+	exonic	+	ENSG00000125703.15	ATG4C	isExon-isExon	6.28037e+39	6.28039e+39	864	hsa-ATG4C_0014	2	3	1	1	4	3	4	NA	1	NA	4	3		10	18	10	14	22	23	13	NA	17	NA	19	22		0.0168419	0.0228552	0.00678482	0.0102382	0.0335161	0.0267201	0.0318498	NA	0.00761681
chr1 : 62803719 | 62841547	chr1	62803719	62841547	+	+	exonic	+	ENSG00000125703.15	ATG4C	isExon-isExon	6.28037e+71	6.28039e+71	1277	hsa-ATG4C_0013	NA	1	2	1	1	1	4	1	NA	NA	2	3		NA	13	10	9	27	17	13	17	NA	NA	21	16		NA	0.00761839	0.0135696	0.0102382	0.00837903	0.0089067	0.0318498	0.00779224	NA
chr1 : 62816575 | 62821209	chr1	62816575	62821209	+	+	exonic	+	ENSG00000125703.15	ATG4C	isExon-isExon	6.28166e+23	6.28168e+23	636	hsa-ATG4C_0007	1	4	2	6	1	2	NA	4	1	2	3	4		17	35	14	14	27	15	NA	23	13	10	22	37		0.00842093	0.0304736	0.0135696	0.0614291	0.00837903	0.0178134	NA	0.031169	0.00761681
chr1 : 62816575 | 62841547	chr1	62816575	62841547	+	NA	exonic	+	ENSG00000125703.15	ATG4C	isExon-isExon	6.28166e+55	6.28168e+55	1049	hsa-ATG4C_0008	1	NA	NA	2	NA	NA	2	NA	NA	NA	NA	NA		19	NA	NA	9	NA	NA	20	NA	NA	NA	NA	NA		0.00842093	NA	NA	0.0204764	NA	NA	0.0159249	NA	NA
chr1 : 62829040 | 62841547	chr1	62829040	62841547	+	NA	exonic	+	ENSG00000125703.15	ATG4C	isExon-isExon	6.2829e+31	6.28292e+31	413	hsa-ATG4C_0001	NA	1	NA	NA	NA	2	1	3	NA	NA	1	NA		NA	23	NA	NA	NA	19	7	24	NA	NA	20	NA		NA	0.00761839	NA	NA	NA	0.0178134	0.00796246	0.0233767	NA
chr1 : 63411926 | 63419440	chr1	63411926	63419440	+	+	exonic	+	ENSG00000088035.18	ALG6	isExon-isExon	63411926,63414061,63415873,63419370;63411926,63414071,63415873,63419370;63411926,63414061,63415818,63419370	63412061,63414146,63415957,63419440;63412061,63414146,63415957,63419440;63412061,63414146,63415957,63419440	378;368;433	hsa-ALG6_0002	2	7	7	5	6	5	2	15	2	3	3	11		27	30	32	33	23	29	24	51	22	25	39	58		0.0168419	0.0533288	0.0474937	0.0511909	0.0502742	0.0445335	0.0159249	0.116884	0.0152336
chr1 : 63440980 | 63454968	chr1	63440980	63454968	+	NA	exon	-	ENSG00000142856.17	ITGB3BP	inExon-isExon	63440980,63453918,63454380,63454890;63440980,63446806,63447565,63453918,63454380,63454890;63440980,63446806,63453918,63454380,63454890	63441103,63453974,63454473,63454968;63441103,63446856,63447614,63453974,63454473,63454968;63441103,63446856,63453974,63454473,63454968	354;455;405	hsa-ITGB3BP_0006	NA	NA	NA	3	1	NA	NA	NA	NA	1	1	NA		NA	NA	NA	26	33	NA	NA	NA	NA	11	13	NA		NA	NA	NA	0.0307145	0.00837903	NA	NA	NA	NA
chr1 : 63453918 | 63458373	chr1	63453918	63458373	+	NA	mix	-	ENSG00000142856.17	ITGB3BP	isExon-intronic	63453918,63454380,63454890,63457134;63453918,63453918;63453918,63454380,63454890	63453974,63454473,63454968,63458373;63458373,63458373;63453974,63454473,63458373	1470;8912;3635	hsa-ITGB3BP_0011	NA	NA	NA	2	NA	NA	NA	NA	NA	NA	NA	4		NA	NA	NA	12	NA	NA	NA	NA	NA	NA	NA	21		NA	NA	NA	0.0204764	NA	NA	NA	NA	NA
chr1 : 63453918 | 63478833	chr1	63453918	63478833	+	NA	exonic	-	ENSG00000142856.17	ITGB3BP	isExon-isExon	6.34539e+31	6.3454e+31	300	NA	NA	2	NA	NA	3	NA	2	NA	NA	3	NA	NA		NA	222	NA	NA	173	NA	135	NA	NA	41	NA	NA		NA	0.0152368	NA	NA	0.0251371	NA	0.0159249	NA	NA
chr1 : 63453918 | 63490218	chr1	63453918	63490218	+	+	exonic	-	ENSG00000142856.17	ITGB3BP	isExon-isExon	6.34539e+39	6.3454e+39	436	hsa-ITGB3BP_0004	1	2	1	NA	3	2	4	NA	NA	NA	3	NA		61	125	33	NA	109	86	75	NA	NA	NA	73	NA		0.00842093	0.0152368	0.00678482	NA	0.0251371	0.0178134	0.0318498	NA	NA
chr1 : 63478764 | 63490218	chr1	63478764	63490218	+	+	exonic	-	ENSG00000142856.17	ITGB3BP	isExon-isExon	6347876463490080	6347883363490210	206	hsa-ITGB3BP_0002	11	62	3	10	29	37	21	4	1	4	23	53		58	123	35	69	98	80	64	28	25	33	81	87		0.0926302	0.47234	0.0203545	0.102382	0.242992	0.329548	0.167212	0.031169	0.00761681
chr1 : 63478764 | 63508570	chr1	63478764	63508570	+	+	exonic	-	ENSG00000142856.17	ITGB3BP	isExon-isExon	6.34788e+23	6.34788e+23	249	hsa-ITGB3BP_0001	22	87	6	27	56	32	52	15	3	14	54	68		23	48	18	28	27	32	17	24	13	12	34	33		0.18526	0.6628	0.0407089	0.276431	0.469226	0.285014	0.414048	0.116884	0.0228504
chr1 : 63478764 | 63510181	chr1	63478764	63510181	+	NA	exonic	-	ENSG00000142856.17	ITGB3BP	isExon-isExon	6.34788e+31	6.34788e+31	366	hsa-ITGB3BP_0003	1	NA	NA	NA	2	NA	7	NA	NA	NA	NA	NA		11	NA	NA	NA	17	NA	4	NA	NA	NA	NA	NA		0.00842093	NA	NA	NA	0.0167581	NA	0.0557372	NA	NA
[truncated: 123,158 more rows]
[truncated: 3 more columns]

## Sheet: RPM cRNA
Table S4_Difefrentially expressed circRNAs (Tier 3) in whole blood from DM1.
[truncated: 11,874 more rows]

## Sheet: RPM linear
Table S4_Difefrentially expressed linear RNAs (Tier 3) in whole blood from DM1.
[truncated: 11,874 more rows]
