# Supplementary material for: Global dysregulation of circular RNAs in frontal cortex and whole blood from DM1 and DM2
Source: Hum Genet. 2025 Feb 4;144(4):417–32. doi: 10.1007/s00439-025-02729-x (PMC12003446; doi:10.1007/s00439-025-02729-x)
Supplement: Supplementary file 4 — Supplementary Material 4 [file 439_2025_2729_MOESM4_ESM.xlsx]

## Sheet: All
Table S5_CIRI2-identified circRNAs in whole blood from DM2.
																											RAW READS														RPM
circ_coordinates	chr	circRNA_start	circRNA_end	Tier 2	Tier 3	type	strand	gene_id	gene_name	subtype	exon_start	exon_end	length	circAltas_ID	junction_reads.618	junction_reads.619	junction_reads.623	junction_reads.626	junction_reads.631	junction_reads.632	junction_reads.616	junction_reads.617	junction_reads.624	junction_reads.625	junction_reads.627	junction_reads.633		non_junction_reads.618	non_junction_reads.619	non_junction_reads.623	non_junction_reads.626	non_junction_reads.631	non_junction_reads.632	non_junction_reads.616	non_junction_reads.617	non_junction_reads.624	non_junction_reads.625	non_junction_reads.627	non_junction_reads.633		RPM_circ618	RPM_circ619	RPM_circ623	RPM_circ626	RPM_circ631	RPM_circ632	RPM_circ616	RPM_circ617	RPM_circ624
chr1 : 805799 | 810170	chr1	805799	810170	+	+	exonic	-	ENSG00000230092.7	RP11-206L10.8	isExon-isExon	8.058e+17	8.05892e+17	247	hsa-RP11-206L10_0001	35	75	16	53	56	61	84	82	59	2	48	59		21	27	12	15	25	12	19	25	13	25	4	17		0.294732	0.57138	0.108557	0.542624	0.469226	0.543309	0.71965	0.623017	0.411712
chr1 : 1223244 | 1223968	chr1	1223244	1223968	+	+	exonic	-	ENSG00000078808.19	SDF4	isExon-isExon	12232441223832	12233571223968	251	hsa-SDF4_0001	30	19	32	49	18	27	33	37	25	49	59	35		170	161	284	190	188	150	143	167	212	386	96	144		0.252628	0.144749	0.217114	0.501671	0.150823	0.240481	0.28272	0.281117	0.174454
chr1 : 1256045 | 1267992	chr1	1256045	1267992	+	+	exonic	-	ENSG00000160087.21	UBE2J2	isExon-isExon	1256045,1256992,1257208,1263346,1267862;1256045,1256992,1257208,1262269,1263346,1267862;1256045,1256992,1257208,1263346,1267733;1256045,1256992,1257208,1263346,1266098,1267862;1256045,1256992,1257208,1263346,1264783,1267862	1256125,1257130,1257310,1263386,1267992;1256125,1257130,1257310,1262390,1263386,1267992;1256125,1257130,1257310,1263386,1267992;1256125,1257130,1257310,1263386,1266290,1267992;1256125,1257130,1257310,1263386,1264830,1267992	495;617;624;688;543	hsa-UBE2J2_0001	4	12	5	19	9	13	16	17	8	NA	23	11		99	92	157	83	87	85	76	82	107	NA	53	90		0.0336837	0.0914207	0.0339241	0.194525	0.0754113	0.115787	0.137076	0.129162	0.0558253
chr1 : 1256992 | 1257310	chr1	1256992	1257310	+	NA	exonic	-	ENSG00000160087.21	UBE2J2	isExon-isExon	12569921257208	12571301257310	242	hsa-UBE2J2_0005	NA	NA	2	3	NA	NA	4	2	3	NA	NA	2		NA	NA	188	124	NA	NA	131	118	119	NA	NA	117		NA	NA	0.0135696	0.0307145	NA	NA	0.034269	0.0151955	0.0209345
chr1 : 1256992 | 1267992	chr1	1256992	1267992	+	NA	exonic	-	ENSG00000160087.21	UBE2J2	isExon-isExon	1256992,1257208,1263346,1267862;1256992,1257208,1263346,1267733;1256992,1257208,1263346,1266098,1267862;1256992,1257208,1263346,1264783,1267862;1256992,1257208,1263346,1266098,1267733;1256992,1257208,1262269,1263346,1267862	1257130,1257310,1263386,1267992;1257130,1257310,1263386,1267992;1257130,1257310,1263386,1266290,1267992;1257130,1257310,1263386,1264830,1267992;1257130,1257310,1263386,1266290,1267992;1257130,1257310,1262390,1263386,1267992	414;543;607;462;736;536	hsa-UBE2J2_0006	1	NA	NA	3	2	4	4	3	NA	NA	4	1		99	NA	NA	100	92	81	101	82	NA	NA	64	95		0.00842093	NA	NA	0.0307145	0.0167581	0.0356268	0.034269	0.0227933	NA
chr1 : 1263346 | 1267992	chr1	1263346	1267992	+	+	exonic	-	ENSG00000160087.21	UBE2J2	isExon-isExon	1263346,1266098,1267733;1263346,1264783,1267862;1263346,1267733;1263346,1267862;1263346,1266098,1267862	1263386,1266290,1267992;1263386,1264830,1267992;1263386,1267992;1263386,1267992;1263386,1266290,1267992	494;220;301;172;365	hsa-UBE2J2_0003	4	1	NA	2	2	5	4	4	1	NA	6	2		112	136	NA	112	102	99	100	124	136	NA	93	114		0.0336837	0.00761839	NA	0.0204764	0.0167581	0.0445335	0.034269	0.0303911	0.00697817
chr1 : 1645126 | 1716478	chr1	1645126	1716478	+	NA	mix;mix;mix;mix;mix;mix;mix;mix;mix;mix;mix;mix;mix	-	ENSG00000008128.23;ENSG00000248333.9;ENSG00000248333.9;ENSG00000008128.23;ENSG00000008128.23;ENSG00000248333.9;ENSG00000008128.23;ENSG00000268575.1;ENSG00000008128.23;ENSG00000248333.9;ENSG00000008128.23;ENSG00000248333.9;ENSG00000008128.23	CDK11A;CDK11B;CDK11B;CDK11A;CDK11A;CDK11B;CDK11A;RP1-283E3.8;CDK11A;CDK11B;CDK11A;CDK11B;CDK11A	intergenic-isExon;isExon-intergenic;isExon-intergenic;intergenic-isExon;intergenic-isExon;isExon-intergenic;intergenic-isExon;intergenic-isExon;intergenic-isExon;isExon-intergenic;intergenic-isExon;isExon-intergenic;intergenic-isExon	1645126,1703080,1703476,1703824,1704039,1704223,1704550,1704904,1705642,1707409,1708180,1708794,1709038,1709479,1712264,1716346;1645126,1649499,1652439,1655369,1657375,1658914;1645126,1645460,1645773,1645953,1646111,1655369,1657375,1658914;1645126,1703080,1703476,1703824,1704039,1704223,1704550,1704904,1705642,1707525,1708180,1708794,1709038,1709479,1712264,1716346;1645126,1703080,1703476,1703824…	1702999,1703269,1703624,1703940,1704146,1704344,1704655,1705025,1705732,1707584,1708245,1708952,1709133,1709640,1712400,1716478;1645262,1649637,1652566,1655484,1657498,1716478;1645304,1645508,1645866,1645969,1646178,1655484,1657498,1716478;1702999,1703269,1703624,1703940,1704146,1704344,1704655,1705025,1705732,1707584,1708245,1708952,1709133,1709640,1712400,1716478;1702999,1703269,1703624,1703940…	59808;58209;58212;59692;59872;58218;59769;59600;142706;58256;59653;58179;59796	chr1:1645126|1716478	NA	NA	NA	1	NA	NA	1	NA	1	NA	2	NA		NA	NA	NA	54	NA	NA	35	NA	73	NA	45	NA		NA	NA	NA	0.0102382	NA	NA	0.00856726	NA	0.00697817
chr1 : 1648995 | 1716478	chr1	1648995	1716478	+	NA	mix;mix;mix;mix;mix;mix;mix;mix	-	ENSG00000008128.23;ENSG00000008128.23;ENSG00000008128.23;ENSG00000008128.23;ENSG00000008128.23;ENSG00000008128.23;ENSG00000008128.23;ENSG00000268575.1	CDK11A;CDK11A;CDK11A;CDK11A;CDK11A;CDK11A;CDK11A;RP1-283E3.8	intergenic-isExon;intergenic-isExon;intergenic-isExon;intergenic-isExon;intergenic-isExon;intergenic-isExon;intergenic-isExon;intergenic-isExon	1648995,1703080,1703476,1703824,1704039,1704223,1704550,1704904,1705642,1707525,1708180,1708794,1709038,1709518,1712264,1716346;1648995,1703080,1703476,1703824,1704039,1704223,1704550,1704904,1705642,1707525,1708180,1708794,1709038,1709479,1712264,1716346;1648995,1703080,1703476,1703824,1704039,1704223,1704550,1704904,1705642,1707409,1708180,1708794,1709038,1709479,1712264,1716346;1648995,1648995…	1702999,1703269,1703624,1703940,1704146,1704344,1704655,1705025,1705732,1707584,1708245,1708952,1709133,1709640,1712400,1716478;1702999,1703269,1703624,1703940,1704146,1704344,1704655,1705025,1705732,1707584,1708245,1708952,1709133,1709640,1712400,1716478;1702999,1703269,1703624,1703940,1704146,1704344,1704655,1705025,1705732,1707584,1708245,1708952,1709133,1709640,1712400,1716478;1716478,1716478…	55784;55823;55939;134968;55927;55900;56003;55731	hsa-RP1-283E3_0003	NA	NA	NA	1	NA	17	NA	NA	43	NA	75	NA		NA	NA	NA	64	NA	55	NA	NA	88	NA	48	NA		NA	NA	NA	0.0102382	NA	0.151414	NA	NA	0.300061
chr1 : 1649499 | 1652566	chr1	1649499	1652566	+	NA	exonic	-	ENSG00000248333.9	CDK11B	isExon-isExon	16494991652439	16496371652566	267	hsa-CDK11B_0004	2	NA	4	4	NA	NA	NA	NA	2	4	11	NA		20	NA	59	32	NA	NA	NA	NA	41	90	23	NA		0.0168419	NA	0.0271393	0.0409527	NA	NA	NA	NA	0.0139563
chr1 : 1649499 | 1655484	chr1	1649499	1655484	+	NA	exonic	-	ENSG00000248333.9	CDK11B	isExon-isExon	1.6495e+20	1.64964e+20	383	hsa-CDK11B_0003	3	NA	NA	NA	1	NA	NA	1	2	NA	2	3		30	NA	NA	NA	55	NA	NA	46	39	NA	23	45		0.0252628	NA	NA	NA	0.00837903	NA	NA	0.00759776	0.0139563
chr1 : 1649499 | 1657498	chr1	1649499	1657498	+	NA	exonic	-	ENSG00000248333.9	CDK11B	isExon-isExon	1649499,1652439,1655369,1657375;1649499,1652439,1655369,1657256,1657375	1649637,1652566,1655484,1657498;1649637,1652566,1655484,1657302,1657498	507;554	hsa-CDK11B_0001	NA	1	2	NA	NA	NA	1	NA	1	2	NA	NA		NA	29	50	NA	NA	NA	42	NA	46	86	NA	NA		NA	0.00761839	0.0135696	NA	NA	NA	0.00856726	NA	0.00697817
chr1 : 1649499 | 1719455	chr1	1649499	1719455	+	+	mix;mix;mix;mix;mix;mix;mix;mix;mix;mix;mix;mix	-	ENSG00000008128.23;ENSG00000008128.23;ENSG00000008128.23;ENSG00000008128.23;ENSG00000008128.23;ENSG00000268575.1;ENSG00000008128.23;ENSG00000008128.23;ENSG00000248333.9;ENSG00000008128.23;ENSG00000248333.9;ENSG00000008128.23	CDK11A;CDK11A;CDK11A;CDK11A;CDK11A;RP1-283E3.8;CDK11A;CDK11A;CDK11B;CDK11A;CDK11B;CDK11A	intergenic-isExon;intergenic-isExon;intergenic-isExon;intergenic-isExon;intergenic-isExon;intergenic-isExon;intergenic-isExon;intergenic-isExon;isExon-intergenic;intergenic-isExon;isExon-intergenic;intergenic-isExon	1649499,1703080,1703476,1703824,1704039,1704223,1704550,1704904,1705642,1707525,1708180,1708794,1709038,1709518,1712264,1716346,1719328;1649499,1703080,1703476,1703824,1704039,1704223,1704550,1704904,1705642,1707409,1708180,1708794,1709038,1709479,1712264,1716346,1719358;1649499,1649499;1649499,1703080,1703476,1703824,1704039,1704223,1704550,1704904,1705642,1707525,1708180,1708794,1709038,1709479…	1702999,1703269,1703624,1703940,1704146,1704344,1704655,1705025,1705732,1707584,1708245,1708952,1709133,1709640,1712400,1716478,1719455;1702999,1703269,1703624,1703940,1704146,1704344,1704655,1705025,1705732,1707584,1708245,1708952,1709133,1709640,1712400,1716478,1719455;1719455,1719455;1702999,1703269,1703624,1703940,1704146,1704344,1704655,1705025,1705732,1707584,1708245,1708952,1709133,1709640…	55408;55533;139914;55447;55597;55325;55524;55521;61049;67078;61096;55494	NA	1	1	2	1	NA	2	1	NA	1	1	5	NA		20	31	48	35	NA	44	45	NA	49	93	23	NA		0.00842093	0.00761839	0.0135696	0.0102382	NA	0.0178134	0.00856726	NA	0.00697817
chr1 : 1649499 | 1721711	chr1	1649499	1721711	+	NA	mix;mix;mix;mix;mix;mix;mix;mix;mix;mix	-;-;-;-;-;-;-;-;-;-	ENSG00000008128.23;ENSG00000008128.23;ENSG00000008128.23;ENSG00000268575.1;ENSG00000248333.9;ENSG00000008128.23;ENSG00000248333.9;ENSG00000008128.23;ENSG00000008128.23;ENSG00000008128.23	CDK11A;CDK11A;CDK11A;RP1-283E3.8;CDK11B;CDK11A;CDK11B;CDK11A;CDK11A;CDK11A	intergenic-isExon;intergenic-isExon;intergenic-isExon;intergenic-isExon;isExon-intergenic;intergenic-isExon;isExon-intergenic;intergenic-isExon;intergenic-isExon;intergenic-isExon	1649499,1703080,1703476,1703824,1704039,1704223,1704550,1704904,1705642,1707409,1708180,1708794,1709038,1709479,1712264,1716346,1719358,1721596;1649499,1703080,1703476,1703824,1704039,1704223,1704550,1704904,1705642,1707525,1708180,1708794,1709038,1709479,1712264,1716346,1719328,1721596;1649499,1719358,1721596;1649499,1703080,1703476,1703824,1704223,1704550,1704904,1705642,1707525,1708180,1708794…	1702999,1703269,1703624,1703940,1704146,1704344,1704655,1705025,1705732,1707584,1708245,1708952,1709133,1709640,1712400,1716478,1719455,1721711;1702999,1703269,1703624,1703940,1704146,1704344,1704655,1705025,1705732,1707584,1708245,1708952,1709133,1709640,1712400,1716478,1719455,1721711;1716478,1719455,1721711;1702999,1703269,1703624,1703995,1704344,1704655,1705025,1705732,1707584,1708245,1708952…	55649;55563;67194;55441;63305;55610;63352;55640;55524;55637	hsa-RP1-283E3_0007	1	NA	NA	3	NA	NA	NA	NA	1	NA	2	NA		34	NA	NA	40	NA	NA	NA	NA	57	NA	23	NA		0.00842093	NA	NA	0.0307145	NA	NA	NA	NA	0.00697817
chr1 : 1649499 | 1722831	chr1	1649499	1722831	+	NA	mix;mix;mix;mix;mix;mix;mix;mix;mix;mix;mix;mix	-	ENSG00000008128.23;ENSG00000008128.23;ENSG00000268575.1;ENSG00000248333.9;ENSG00000008128.23;ENSG00000008128.23;ENSG00000008128.23;ENSG00000008128.23;ENSG00000248333.9;ENSG00000008128.23;ENSG00000008128.23;ENSG00000008128.23	CDK11A;CDK11A;RP1-283E3.8;CDK11B;CDK11A;CDK11A;CDK11A;CDK11A;CDK11B;CDK11A;CDK11A;CDK11A	intergenic-isExon;intergenic-isExon;intergenic-isExon;isExon-intergenic;intergenic-isExon;intergenic-isExon;intergenic-isExon;intergenic-isExon;isExon-intergenic;intergenic-isExon;intergenic-isExon;intergenic-isExon	1649499,1703080,1703476,1703824,1704039,1704223,1704550,1704904,1705642,1707409,1708180,1708794,1709038,1709518,1712264,1716346,1719358,1721596,1722708;1649499,1703080,1703476,1703824,1704039,1704223,1704550,1704904,1705642,1707409,1708180,1708794,1709038,1709518,1712264,1716346,1719328,1721596,1722588;1649499,1703080,1703476,1703824,1704223,1704550,1704904,1705642,1707525,1708180,1708794,1709038…	1702999,1703269,1703624,1703940,1704146,1704344,1704655,1705025,1705732,1707584,1708245,1708952,1709133,1709640,1712400,1716478,1719455,1721711,1722831;1702999,1703269,1703624,1703940,1704146,1704344,1704655,1705025,1705732,1707584,1708245,1708952,1709133,1709640,1712400,1716478,1719455,1721711,1722831;1702999,1703269,1703624,1703995,1704344,1704655,1705025,1705732,1707584,1708245,1708952,1709133…	55734;55884;55685;64425;55773;55811;67318;55764;64472;55761;146666;55648	hsa-RP1-283E3_0004	2	NA	NA	1	2	1	NA	1	NA	3	1	NA		23	NA	NA	28	53	40	NA	37	NA	85	23	NA		0.0168419	NA	NA	0.0102382	0.0167581	0.0089067	NA	0.00759776	NA
chr1 : 1655369 | 1657498	chr1	1655369	1657498	+	NA	exonic	-	ENSG00000248333.9	CDK11B	isExon-isExon	1655369,1657375;1655369,1657256,1657375	1655484,1657498;1655484,1657302,1657498	240;287	hsa-CDK11B_0006	1	1	NA	NA	NA	NA	2	NA	1	NA	2	NA		42	36	NA	NA	NA	NA	35	NA	53	NA	27	NA		0.00842093	0.00761839	NA	NA	NA	NA	0.0171345	NA	0.00697817
chr1 : 1668327 | 1670151	chr1	1668327	1670151	+	NA	exonic	-	ENSG00000189339.12	SLC35E2B	isExon-isExon	1.66833e+20	1.66847e+20	273	hsa-SLC35E2B_0002	NA	NA	NA	NA	1	1	1	NA	2	NA	NA	NA		NA	NA	NA	NA	77	51	49	NA	92	NA	NA	NA		NA	NA	NA	NA	0.00837903	0.0089067	0.00856726	NA	0.0139563
chr1 : 1668327 | 1739704	chr1	1668327	1739704	+	NA	mix;mix;mix;mix;mix;mix	-	ENSG00000215790.8;ENSG00000215790.8;ENSG00000189339.12;ENSG00000189339.12;ENSG00000189339.12;ENSG00000189339.12	SLC35E2A;SLC35E2A;SLC35E2B;SLC35E2B;SLC35E2B;SLC35E2B	intergenic-isExon;intergenic-isExon;isExon-intergenic;isExon-intergenic;isExon-intergenic;isExon-intergenic	1668327,1734690,1738321,1738922,1739236;1668327,1734690,1738321,1738922,1739236;1668327,1675463,1676064,1676378,1690976,1692449;1668327,1669664,1670098,1671509,1675463,1676064,1676378,1692449;1668327,1669664,1670098,1671509,1675463,1676064,1676378,1690976,1692449;1668327,1669664	1725422,1734835,1738448,1739057,1739704;1732523,1734835,1738448,1739057,1739704;1668472,1675590,1676199,1676846,1691393,1739704;1668472,1669736,1670151,1671629,1675590,1676199,1676846,1739704;1668472,1669736,1670151,1671629,1675590,1676199,1676846,1691393,1739704;1668472,1739704	57975;65076;48553;48383;48801;70187	hsa-SLC35E2_0001	NA	NA	2	1	NA	2	NA	2	NA	5	NA	NA		NA	NA	46	28	NA	19	NA	28	NA	35	NA	NA		NA	NA	0.0135696	0.0102382	NA	0.0178134	NA	0.0151955	NA
chr1 : 1712264 | 1716478	chr1	1712264	1716478	+	+	exonic;exonic;exonic	-	ENSG00000008128.23;ENSG00000008128.23;ENSG00000268575.1	CDK11A;CDK11A;RP1-283E3.8	isExon-isExon;isExon-isExon;isExon-isExon	1712264,1716346;1712264,1716346;1712264,1716346	1712427,1716478;1712400,1716478;1712400,1716478	297;270;270	hsa-RP1-283E3_0011	2	1	NA	2	NA	NA	NA	9	4	6	10	1		55	75	NA	86	NA	NA	NA	82	113	127	69	45		0.0168419	0.00761839	NA	0.0204764	NA	NA	NA	0.0683799	0.0279127
chr1 : 1716151 | 1716478	chr1	1716151	1716478	+	NA	mix;mix	-	ENSG00000268575.1;ENSG00000008128.23	RP1-283E3.8;CDK11A	intronic-isExon;intronic-isExon	1716151,1716151;1716151,1716151	1716478,1716478;1716478,1716478	656;656	hsa-CDK11A_0001	1	NA	NA	3	NA	21	NA	1	23	NA	40	1		39	NA	NA	67	NA	52	NA	71	94	NA	48	34		0.00842093	NA	NA	0.0307145	NA	0.187041	NA	0.00759776	0.160498
chr1 : 1716346 | 1722831	chr1	1716346	1722831	+	NA	exonic;exonic;exonic;exonic;exonic	-	ENSG00000008128.23;ENSG00000008128.23;ENSG00000008128.23;ENSG00000008128.23;ENSG00000268575.1	CDK11A;CDK11A;CDK11A;CDK11A;RP1-283E3.8	isExon-isExon;isExon-isExon;isExon-isExon;isExon-isExon;isExon-isExon	1716346,1719328,1721596,1722588;1716346,1719358,1721596,1722708;1716346,1719328,1721596,1722708;1716346,1719328,1721596,1722588,1722708;1716346,1719358,1721596,1722588	1716478,1719455,1721711,1722831;1716478,1719455,1721711,1722831;1716478,1719455,1721711,1722831;1716478,1719455,1721711,1722634,1722831;1716478,1719455,1721711,1722831	621;471;501;548;591	hsa-RP1-283E3_0015	NA	NA	NA	2	NA	NA	NA	3	4	6	NA	NA		NA	NA	NA	29	NA	NA	NA	39	102	39	NA	NA		NA	NA	NA	0.0204764	NA	NA	NA	0.0227933	0.0279127
chr1 : 1719328 | 1722831	chr1	1719328	1722831	+	NA	exonic	-	ENSG00000008128.23	CDK11A	isExon-isExon	1719328,1721596,1722588;1719328,1721596,1722588,1722708;1719328,1721596,1722708	1719455,1721711,1722831;1719455,1721711,1722634,1722831;1719455,1721711,1722831	488;415;368	hsa-CDK11A_0002	NA	4	NA	4	2	NA	1	3	NA	NA	1	NA		NA	22	NA	26	30	NA	29	30	NA	NA	16	NA		NA	0.0304736	NA	0.0409527	0.0167581	NA	0.00856726	0.0227933	NA
chr1 : 1719358 | 1722831	chr1	1719358	1722831	+	NA	exonic;exonic	-	ENSG00000268575.1;ENSG00000008128.23	RP1-283E3.8;CDK11A	isExon-isExon;isExon-isExon	1719358,1721596,1722588;1719358,1721596,1722708	1719455,1721711,1722831;1719455,1721711,1722831	458;338	hsa-RP1-283E3_0009	NA	NA	NA	NA	NA	NA	3	2	3	NA	5	NA		NA	NA	NA	NA	NA	NA	58	62	131	NA	47	NA		NA	NA	NA	NA	NA	NA	0.0257018	0.0151955	0.0209345
chr1 : 1721596 | 1722831	chr1	1721596	1722831	+	NA	exonic;exonic;exonic;exonic	-	ENSG00000008128.23;ENSG00000008128.23;ENSG00000008128.23;ENSG00000268575.1	CDK11A;CDK11A;CDK11A;RP1-283E3.8	isExon-isExon;isExon-isExon;isExon-isExon;isExon-isExon	1721596,1722708;1721596,1722588;1721596,1722588,1722708;1721596,1722588	1721711,1722831;1721711,1722831;1721711,1722634,1722831;1721711,1722831	240;360;287;360	hsa-RP1-283E3_0017	2	NA	NA	NA	1	NA	NA	NA	4	NA	NA	NA		52	NA	NA	NA	91	NA	NA	NA	80	NA	NA	NA		0.0168419	NA	NA	NA	0.00837903	NA	NA	NA	0.0279127
chr1 : 1734690 | 1739704	chr1	1734690	1739704	+	NA	exonic	-	ENSG00000215790.8	SLC35E2A	isExon-isExon	1.73469e+27	1.73484e+27	879	hsa-SLC35E2_0002	NA	NA	NA	NA	NA	2	3	NA	3	1	3	NA		NA	NA	NA	NA	NA	29	21	NA	80	45	11	NA		NA	NA	NA	NA	NA	0.0178134	0.0257018	NA	0.0209345
chr1 : 1755374 | 1756343	chr1	1755374	1756343	+	NA	exonic	-	ENSG00000008130.15	NADK	isExon-isExon	17553741756258	17554761756343	189	hsa-NADK_0004	NA	1	NA	6	2	1	4	NA	1	NA	1	NA		NA	555	NA	418	635	649	638	NA	690	NA	316	NA		NA	0.00761839	NA	0.0614291	0.0167581	0.0089067	0.034269	NA	0.00697817
chr1 : 1789053 | 1825499	chr1	1789053	1825499	+	NA	exonic	-	ENSG00000078369.18	GNB1	isExon-isExon	1789053,1790395,1793245,1804419,1806475,1815756,1817837,1825397;1789053,1790395,1793245,1804419,1806475,1825397	1789269,1790596,1793311,1804581,1806538,1815862,1817875,1825499;1789269,1790596,1793311,1804581,1806538,1825499	962;816	hsa-GNB1_0070	NA	NA	NA	NA	NA	NA	NA	1	NA	5	NA	NA		NA	NA	NA	NA	NA	NA	NA	651	NA	1200	NA	NA		NA	NA	NA	NA	NA	NA	NA	0.00759776	NA
chr1 : 1793245 | 1817875	chr1	1793245	1817875	+	+	exonic	-	ENSG00000078369.18	GNB1	isExon-isExon	1.79325e+34	1.79331e+34	440	hsa-GNB1_0021	2	2	3	3	NA	1	NA	6	NA	NA	NA	1		666	538	1292	657	NA	682	NA	723	NA	NA	NA	802		0.0168419	0.0152368	0.0203545	0.0307145	NA	0.0089067	NA	0.0455866	NA
chr1 : 1804419 | 1806538	chr1	1804419	1806538	+	+	exonic	-	ENSG00000078369.18	GNB1	isExon-isExon	18044191806475	18045811806538	227	hsa-GNB1_0001	18	15	3	18	12	16	28	15	14	NA	21	13		618	493	1157	550	657	603	608	632	735	NA	487	665		0.151577	0.114276	0.0203545	0.184287	0.100548	0.142507	0.239883	0.113966	0.0976944
chr1 : 1804419 | 1815862	chr1	1804419	1815862	+	+	exonic	-	ENSG00000078369.18	GNB1	isExon-isExon	1.80442e+20	1.80458e+20	334	hsa-GNB1_0002	NA	2	2	3	NA	3	6	3	NA	3	4	2		NA	529	1139	583	NA	588	612	645	NA	1272	561	675		NA	0.0152368	0.0135696	0.0307145	NA	0.0267201	0.0514035	0.0227933	NA
chr1 : 1804419 | 1817875	chr1	1804419	1817875	+	+	exonic	-	ENSG00000078369.18	GNB1	isExon-isExon	1.80442e+27	1.80458e+27	373	hsa-GNB1_0018	25	19	38	22	12	22	32	17	35	5	37	19		546	463	1014	523	659	553	547	574	710	1170	509	642		0.210523	0.144749	0.257823	0.22524	0.100548	0.195947	0.274152	0.129162	0.244236
chr1 : 1804419 | 1825482	chr1	1804419	1825482	+	NA	exon	-	ENSG00000078369.18	GNB1	isExon-inExon	1804419,1806475,1825397;1804419,1806475,1815756,1825397;1804419,1806475,1815756,1817837,1825397	1804581,1806538,1825482;1804581,1806538,1815862,1825482;1804581,1806538,1815862,1817875,1825482	313;420;459	hsa-GNB1_0151	NA	2	NA	NA	1	NA	NA	3	NA	NA	1	NA		NA	493	NA	NA	707	NA	NA	673	NA	NA	613	NA		NA	0.0152368	NA	NA	0.00837903	NA	NA	0.0227933	NA
chr1 : 1804419 | 1825499	chr1	1804419	1825499	+	+	exonic	-	ENSG00000078369.18	GNB1	isExon-isExon	1804419,1806475,1815756,1817837,1825397;1804419,1806475,1825397;1804419,1806475,1815756,1825397	1804581,1806538,1815862,1817875,1825499;1804581,1806538,1825499;1804581,1806538,1815862,1825499	476;330;437	hsa-GNB1_0020	2	1	2	NA	1	3	3	3	4	1	3	2		544	447	996	NA	619	548	549	601	700	1053	534	596		0.0168419	0.00761839	0.0135696	NA	0.00837903	0.0267201	0.0257018	0.0227933	0.0279127
chr1 : 1804419 | 1839238	chr1	1804419	1839238	+	+	exonic	-	ENSG00000078369.18	GNB1	isExon-isExon	1804419,1806475,1825397,1839190;1804419,1806475,1815756,1825397,1839190;1804419,1806475,1815756,1817837,1825397,1839190	1804581,1806538,1825499,1839238;1804581,1806538,1815862,1825499,1839238;1804581,1806538,1815862,1817875,1825499,1839238	379;486;525	hsa-GNB1_0007	6	6	8	7	8	7	6	7	6	5	7	10		438	345	841	361	481	383	415	416	469	772	357	433		0.0505256	0.0457104	0.0542786	0.0716673	0.0670323	0.0623469	0.0514035	0.0531843	0.041869
chr1 : 1806475 | 1817875	chr1	1806475	1817875	+	+	exonic	-	ENSG00000078369.18	GNB1	isExon-isExon	1.80648e+20	1.80654e+20	210	hsa-GNB1_0022	2	5	2	7	1	2	2	6	2	NA	2	2		597	518	1084	595	685	625	603	640	787	NA	535	745		0.0168419	0.038092	0.0135696	0.0716673	0.00837903	0.0178134	0.0171345	0.0455866	0.0139563
chr1 : 1806475 | 1825482	chr1	1806475	1825482	+	NA	exon	-	ENSG00000078369.18	GNB1	isExon-inExon	1806475,1825397;1806475,1815756,1825397;1806475,1815756,1817837,1825397	1806538,1825482;1806538,1815862,1825482;1806538,1815862,1817875,1825482	150;257;296	hsa-GNB1_0067	NA	NA	NA	2	NA	NA	NA	NA	NA	NA	2	1		NA	NA	NA	670	NA	NA	NA	NA	NA	NA	655	813		NA	NA	NA	0.0204764	NA	NA	NA	NA	NA
chr1 : 1806475 | 1839238	chr1	1806475	1839238	+	+	exonic	-	ENSG00000078369.18	GNB1	isExon-isExon	1806475,1825397,1839190;1806475,1815756,1825397,1839190;1806475,1815756,1817837,1825397,1839190	1806538,1825499,1839238;1806538,1815862,1825499,1839238;1806538,1815862,1817875,1825499,1839238	216;323;362	hsa-GNB1_0009	3	4	NA	8	2	4	6	3	6	3	5	5		504	424	NA	446	537	470	502	511	582	966	403	564		0.0252628	0.0304736	NA	0.0819055	0.0167581	0.0356268	0.0514035	0.0227933	0.041869
chr1 : 1815756 | 1817875	chr1	1815756	1817875	+	+	exonic	-	ENSG00000078369.18	GNB1	isExon-isExon	18157561817837	18158621817875	146	hsa-GNB1_0032	NA	8	2	13	7	6	5	4	NA	NA	19	4		NA	470	1114	604	670	613	625	643	NA	NA	556	692		NA	0.0609472	0.0135696	0.133096	0.0586532	0.0534402	0.0428363	0.0303911	NA
chr1 : 1815756 | 1825482	chr1	1815756	1825482	+	NA	exon	-	ENSG00000078369.18	GNB1	isExon-inExon	1815756,1817837,1825397;1815756,1825397	1815862,1817875,1825482;1815862,1825482	232;193	NA	NA	1	NA	2	NA	1	NA	NA	4	4	NA	NA		NA	520	NA	693	NA	696	NA	NA	884	1321	NA	NA		NA	0.00761839	NA	0.0204764	NA	0.0089067	NA	NA	0.0279127
chr1 : 1815756 | 1825499	chr1	1815756	1825499	+	+	exonic	-	ENSG00000078369.18	GNB1	isExon-isExon	1815756,1825397;1815756,1817837,1825397	1815862,1825499;1815862,1817875,1825499	210;249	hsa-GNB1_0019	43	38	20	38	27	26	38	33	33	7	60	38		625	476	1136	602	652	633	646	696	808	1158	586	687		0.3621	0.289499	0.135696	0.389051	0.226234	0.231574	0.325556	0.250726	0.23028
chr1 : 1815756 | 1839238	chr1	1815756	1839238	+	+	exonic	-	ENSG00000078369.18	GNB1	isExon-isExon	1815756,1825397,1839190;1815756,1817837,1825397,1839190	1815862,1825499,1839238;1815862,1817875,1825499,1839238	259;298	hsa-GNB1_0017	66	52	35	42	46	52	41	50	55	31	74	59		530	380	996	465	526	475	520	522	584	880	408	528		0.555781	0.396156	0.237469	0.430004	0.385436	0.463148	0.351258	0.379888	0.383799
chr1 : 1815756 | 1853297	chr1	1815756	1853297	+	NA	mix	-	ENSG00000078369.18	GNB1	isExon-intronic	1815756,1817687;1815756,1817837,1825397,1839190;1815756,1817837,1825397,1832232;1815756,1817837,1825397;1815756,1825397,1839190;1815756,1817837,1825397,1839190,1839629	1815862,1853297;1815862,1817875,1825499,1853297;1815862,1817875,1825499,1853297;1815862,1817875,1853297;1815862,1825499,1853297;1815862,1817875,1825499,1839238,1853297	35718;14357;21315;28047;14318;13967	hsa-GNB1_0023	1	2	NA	NA	2	NA	4	NA	3	NA	NA	2		349	257	NA	NA	342	NA	338	NA	409	NA	NA	345		0.00842093	0.0152368	NA	NA	0.0167581	NA	0.034269	NA	0.0209345
chr1 : 1815756 | 1879867	chr1	1815756	1879867	+	NA	mix	-	ENSG00000078369.18	GNB1	isExon-intronic	1815756,1825397,1839190;1815756,1817837,1825397,1839190,1839629;1815756,1817837,1825397,1832232;1815756,1817687;1815756,1817837,1825397;1815756,1817837,1825397,1839190	1815862,1825499,1879867;1815862,1817875,1825499,1839238,1879867;1815862,1817875,1825499,1879867;1815862,1879867;1815862,1817875,1879867;1815862,1817875,1825499,1879867	40888;40537;47885;62288;54617;40927	hsa-GNB1_0180	NA	NA	NA	1	NA	1	NA	2	1	NA	NA	NA		NA	NA	NA	305	NA	327	NA	352	413	NA	NA	NA		NA	NA	NA	0.0102382	NA	0.0089067	NA	0.0151955	0.00697817
chr1 : 1815756 | 1879902	chr1	1815756	1879902	+	NA	mix	-	ENSG00000078369.18	GNB1	isExon-intronic	1815756,1817687;1815756,1817837,1825397,1839190,1839629;1815756,1825397,1839190;1815756,1817837,1825397,1839190;1815756,1817837,1825397,1832232;1815756,1817837,1825397	1815862,1879902;1815862,1817875,1825499,1839238,1879902;1815862,1825499,1879902;1815862,1817875,1825499,1879902;1815862,1817875,1825499,1879902;1815862,1817875,1879902	62323;40572;40923;40962;47920;54652	hsa-GNB1_0033	3	1	1	NA	4	NA	2	1	4	NA	NA	5		340	246	600	NA	336	NA	339	355	406	NA	NA	344		0.0252628	0.00761839	0.00678482	NA	0.0335161	NA	0.0171345	0.00759776	0.0279127
chr1 : 1817837 | 1839238	chr1	1817837	1839238	+	+	exonic	-	ENSG00000078369.18	GNB1	isExon-isExon	1.81784e+20	1.81788e+20	191	hsa-GNB1_0008	8	5	NA	3	1	3	7	5	2	NA	6	6		580	477	NA	564	577	516	552	588	691	NA	563	620		0.0673674	0.038092	NA	0.0307145	0.00837903	0.0267201	0.0599708	0.0379888	0.0139563
chr1 : 1817837 | 1879902	chr1	1817837	1879902	+	NA	mix	-	ENSG00000078369.18	GNB1	isExon-intronic	1817837,1825397,1832232;1817837,1825397;1817837,1825397,1839190;1817837,1825397,1839190,1839629	1817875,1825499,1879902;1817875,1879902;1817875,1825499,1879902;1817875,1825499,1839238,1879902	47813;54545;40855;40465	hsa-GNB1_0143	1	NA	NA	NA	NA	NA	NA	NA	2	NA	2	NA		407	NA	NA	NA	NA	NA	NA	NA	523	NA	407	NA		0.00842093	NA	NA	NA	NA	NA	NA	NA	0.0139563
chr1 : 1825397 | 1839238	chr1	1825397	1839238	+	+	exonic	-	ENSG00000078369.18	GNB1	isExon-isExon	18253971839190	18254991839238	152	hsa-GNB1_0006	28	18	9	34	19	35	35	27	25	6	44	23		502	420	964	486	560	457	513	546	620	848	516	584		0.235786	0.137131	0.0610634	0.348098	0.159202	0.311734	0.299854	0.20514	0.174454
chr1 : 1825397 | 1848036	chr1	1825397	1848036	+	NA	mix	-	ENSG00000078369.18	GNB1	isExon-intronic	1825397,1839190;1825397,1832232;1825397,1825397;1825397,1839190,1839629	1825499,1848036;1825499,1848036;1848036,1825499;1825499,1839238,1848036	8950;15908;22743;8560	hsa-GNB1_0065	2	NA	NA	2	NA	NA	NA	1	NA	NA	NA	NA		337	NA	NA	347	NA	NA	NA	395	NA	NA	NA	NA		0.0168419	NA	NA	0.0204764	NA	NA	NA	0.00759776	NA
chr1 : 1825397 | 1848529	chr1	1825397	1848529	+	NA	mix	-	ENSG00000078369.18	GNB1	isExon-intronic	1825397,1825397;1825397,1839190;1825397,1839190,1839629;1825397,1832232	1848529,1825499;1825499,1848529;1825499,1839238,1848529;1825499,1848529	23236;9443;9053;16401	hsa-GNB1_0061	1	1	NA	1	2	NA	NA	2	NA	NA	4	NA		329	292	NA	348	411	NA	NA	385	NA	NA	366	NA		0.00842093	0.00761839	NA	0.0102382	0.0167581	NA	NA	0.0151955	NA
chr1 : 1825397 | 1853297	chr1	1825397	1853297	+	+	mix	-	ENSG00000078369.18	GNB1	isExon-intronic	1825397,1839190,1839629;1825397,1839190;1825397,1832232;1825397,1825397	1825499,1839238,1853297;1825499,1853297;1825499,1853297;1853297,1825499	13821;14211;21169;28004	hsa-GNB1_0035	5	7	2	6	3	1	NA	6	2	9	10	7		345	310	640	348	408	341	NA	395	469	667	374	428		0.0421046	0.0533288	0.0135696	0.0614291	0.0251371	0.0089067	NA	0.0455866	0.0139563
chr1 : 1825397 | 1879902	chr1	1825397	1879902	+	NA	mix	-	ENSG00000078369.18	GNB1	isExon-intronic	1825397,1825397;1825397,1839190;1825397,1839190,1839629;1825397,1832232	1879902,1825499;1825499,1879902;1825499,1839238,1879902;1825499,1879902	54609;40816;40426;47774	hsa-GNB1_0038	3	2	NA	1	NA	NA	3	2	3	NA	4	NA		336	299	NA	340	NA	NA	353	396	464	NA	367	NA		0.0252628	0.0152368	NA	0.0102382	NA	NA	0.0257018	0.0151955	0.0209345
chr1 : 1839190 | 1848529	chr1	1839190	1848529	+	NA	mix	-	ENSG00000078369.18	GNB1	isExon-intronic	1839190,1839190;1839190,1839629	1848529,1839238;1839238,1848529	9389;8950	hsa-GNB1_0039	NA	NA	NA	1	NA	1	1	NA	2	NA	NA	NA		NA	NA	NA	280	NA	270	311	NA	365	NA	NA	NA		NA	NA	NA	0.0102382	NA	0.0089067	0.00856726	NA	0.0139563
chr1 : 1839190 | 1853297	chr1	1839190	1853297	+	+	mix	-	ENSG00000078369.18	GNB1	isExon-intronic	1839190,1839629;1839190,1839190	1839238,1853297;1853297,1839238	13718;14157	hsa-GNB1_0037	6	2	3	6	6	2	4	3	4	3	8	NA		278	246	504	279	333	292	321	303	382	460	283	NA		0.0505256	0.0152368	0.0203545	0.0614291	0.0502742	0.0178134	0.034269	0.0227933	0.0279127
chr1 : 1839190 | 1879902	chr1	1839190	1879902	+	+	mix	-	ENSG00000078369.18	GNB1	isExon-intronic	1839190,1839629;1839190,1839190	1839238,1879902;1879902,1839238	40323;40762	hsa-GNB1_0034	NA	4	1	3	1	2	2	NA	NA	NA	NA	NA		NA	235	487	271	326	279	322	NA	NA	NA	NA	NA		NA	0.0304736	0.00678482	0.0307145	0.00837903	0.0178134	0.0171345	NA	NA
chr1 : 2302978 | 2304585	chr1	2302978	2304585	+	NA	exonic	+	ENSG00000157933.10	SKI	isExon-isExon	2.30298e+27	2.3031e+27	798	hsa-SKI_0001	NA	NA	1	NA	NA	NA	2	NA	NA	2	NA	1		NA	NA	275	NA	NA	NA	136	NA	NA	222	NA	154		NA	NA	0.00678482	NA	NA	NA	0.0171345	NA	NA
chr1 : 3844907 | 3847613	chr1	3844907	3847613	+	+	exonic	-	ENSG00000116198.14	CEP104	isExon-isExon	3.84491e+20	3.84498e+20	279	hsa-CEP104_0001	3	7	3	6	2	2	4	2	4	NA	6	4		45	67	72	56	63	33	54	51	62	NA	26	63		0.0252628	0.0533288	0.0203545	0.0614291	0.0167581	0.0178134	0.034269	0.0151955	0.0279127
chr1 : 6085204 | 6087511	chr1	6085204	6087511	+	NA	exonic	+	ENSG00000069424.15	KCNAB2	isExon-isExon	6085204,6085740,6087467;6085204,6087467	6085248,6085793,6087511;6085248,6087511	144;90	hsa-KCNAB2_0005	NA	2	NA	NA	2	1	NA	NA	NA	NA	NA	NA		NA	237	NA	NA	247	254	NA	NA	NA	NA	NA	NA		NA	0.0152368	NA	NA	0.0167581	0.0089067	NA	NA	NA
chr1 : 6192930 | 6197756	chr1	6192930	6197756	+	NA	exonic	-	ENSG00000116251.11	RPL22	isExon-isExon	61929306197652	61930546197756	230	hsa-RPL22_0001	2	NA	NA	3	NA	2	NA	NA	NA	NA	NA	NA		221	NA	NA	277	NA	151	NA	NA	NA	NA	NA	NA		0.0168419	NA	NA	0.0307145	NA	0.0178134	NA	NA	NA
chr1 : 6528994 | 6533441	chr1	6528994	6533441	+	NA	exonic	-	ENSG00000162408.11	NOL9	isExon-isExon	6.52899e+27	6.52917e+27	750	hsa-NOL9_0013	NA	NA	4	2	NA	NA	NA	NA	1	NA	3	NA		NA	NA	91	58	NA	NA	NA	NA	87	NA	24	NA		NA	NA	0.0271393	0.0204764	NA	NA	NA	NA	0.00697817
chr1 : 6531968 | 6532760	chr1	6531968	6532760	+	+	exonic	-	ENSG00000162408.11	NOL9	isExon-isExon	65319686532463	65320796532760	410	hsa-NOL9_0008	NA	NA	1	1	NA	4	2	NA	3	2	1	4		NA	NA	88	50	NA	50	39	NA	53	93	21	39		NA	NA	0.00678482	0.0102382	NA	0.0356268	0.0171345	NA	0.0209345
chr1 : 6531968 | 6533441	chr1	6531968	6533441	+	+	exonic	-	ENSG00000162408.11	NOL9	isExon-isExon	6.53197e+20	6.53208e+20	572	hsa-NOL9_0002	7	5	3	7	4	7	5	3	9	6	11	3		58	63	100	56	59	50	37	51	78	65	26	47		0.0589465	0.038092	0.0203545	0.0716673	0.0335161	0.0623469	0.0428363	0.0227933	0.0628035
chr1 : 6531968 | 6541927	chr1	6531968	6541927	+	NA	exonic	-	ENSG00000162408.11	NOL9	isExon-isExon	6.53197e+27	6.53208e+27	670	hsa-NOL9_0009	1	NA	NA	2	NA	2	2	NA	4	NA	3	2		52	NA	NA	51	NA	45	50	NA	60	NA	17	45		0.00842093	NA	NA	0.0204764	NA	0.0178134	0.0171345	NA	0.0279127
chr1 : 6544826 | 6545180	chr1	6544826	6545180	+	NA	exonic	-	ENSG00000162408.11	NOL9	isExon-isExon	65448266545045	65449226545180	233	hsa-NOL9_0015	NA	2	NA	3	NA	1	NA	NA	NA	NA	3	NA		NA	51	NA	70	NA	49	NA	NA	NA	NA	20	NA		NA	0.0152368	NA	0.0307145	NA	0.0089067	NA	NA	NA
chr1 : 6549571 | 6550615	chr1	6549571	6550615	+	NA	exonic	-	ENSG00000162408.11	NOL9	isExon-isExon	65495716550396	65496986550615	348	hsa-NOL9_0001	NA	2	NA	NA	2	3	2	3	1	NA	1	NA		NA	41	NA	NA	35	36	42	41	57	NA	17	NA		NA	0.0152368	NA	NA	0.0167581	0.0267201	0.0171345	0.0227933	0.00697817
chr1 : 6599047 | 6599452	chr1	6599047	6599452	+	NA	exonic	-	ENSG00000162413.16	KLHL21	isExon-isExon	65990476599047	65994526599452	812	hsa-KLHL21_0001	NA	NA	NA	NA	NA	NA	NA	NA	1	5	NA	NA		NA	NA	NA	NA	NA	NA	NA	NA	115	124	NA	NA		NA	NA	NA	NA	NA	NA	NA	NA	0.00697817
chr1 : 6667709 | 6681037	chr1	6667709	6681037	+	+	exonic	-	ENSG00000007923.16	DNAJC11	isExon-isExon	6667709,6680908;6667709,6678394,6680908	6667810,6681037;6667810,6678467,6681037	232;306	hsa-DNAJC11_0001	4	4	NA	12	5	4	6	4	8	3	14	4		38	28	NA	37	39	29	27	22	26	92	13	33		0.0336837	0.0304736	NA	0.122858	0.0418952	0.0356268	0.0514035	0.0303911	0.0558253
chr1 : 6806983 | 6825210	chr1	6806983	6825210	+	+	exonic	+	ENSG00000171735.19	CAMTA1	isExon-isExon	68069836825092	68070886825210	225	hsa-CAMTA1_0020	7	3	4	18	7	12	6	8	10	4	2	6		56	51	72	66	50	74	43	62	83	31	46	62		0.0589465	0.0228552	0.0271393	0.184287	0.0586532	0.10688	0.0514035	0.0607821	0.0697817
chr1 : 6806983 | 6853189	chr1	6806983	6853189	+	NA	mix	+	ENSG00000171735.19	CAMTA1	isExon-intronic	6806983,6825092;6806983,6806983	6807088,6853189;6853189,6853189	28204;92414	hsa-CAMTA1_0024	1	NA	2	NA	NA	NA	NA	4	1	NA	NA	3		10	NA	10	NA	NA	NA	NA	15	9	NA	NA	9		0.00842093	NA	0.0135696	NA	NA	NA	NA	0.0303911	0.00697817
chr1 : 6806983 | 6888899	chr1	6806983	6888899	+	NA	mix	+	ENSG00000171735.19	CAMTA1	isExon-intronic	6.80698e+20	6.80709e+20	17368	hsa-CAMTA1_0021	2	NA	NA	5	NA	NA	NA	NA	1	NA	NA	NA		9	NA	NA	6	NA	NA	NA	NA	8	NA	NA	NA		0.0168419	NA	NA	0.0511909	NA	NA	NA	NA	0.00697817
chr1 : 6819320 | 6825210	chr1	6819320	6825210	+	NA	mix	+	ENSG00000171735.19	CAMTA1	intronic-isExon	6819320,6825092;6819320,6819320	6820250,6825210;6825210,6825210	1050;11782	hsa-CAMTA1_0025	NA	NA	NA	NA	3	1	NA	NA	2	NA	4	NA		NA	NA	NA	NA	51	70	NA	NA	87	NA	51	NA		NA	NA	NA	NA	0.0251371	0.0089067	NA	NA	0.0139563
chr1 : 6820181 | 6853189	chr1	6820181	6853189	+	NA	mix	+	ENSG00000171735.19	CAMTA1	isExon-intronic	6820181,6825092;6820181,6820181	6820250,6853189;6853189,6853189	28168;66018	hsa-CAMTA1_0029	3	NA	NA	4	NA	1	4	2	NA	NA	NA	NA		43	NA	NA	35	NA	58	32	68	NA	NA	NA	NA		0.0252628	NA	NA	0.0409527	NA	0.0089067	0.034269	0.0151955	NA
chr1 : 6820181 | 6888899	chr1	6820181	6888899	+	+	mix	+	ENSG00000171735.19	CAMTA1	isExon-intronic	6820181,6825092,6871757,6887654;6820181,6825092,6871757;6820181,6825092;6820181,6825092,6887654	6820250,6825210,6871840,6888899;6820250,6825210,6888899;6820250,6888899;6820250,6825210,6888899	1519;17332;63878;1435	hsa-CAMTA1_0001	9	6	4	6	4	6	6	NA	11	NA	7	2		42	31	66	31	34	50	31	NA	53	NA	32	36		0.0757883	0.0457104	0.0271393	0.0614291	0.0335161	0.0534402	0.0514035	NA	0.0767599
chr1 : 7777160 | 7778169	chr1	7777160	7778169	+	+	exonic	+	ENSG00000049245.13	VAMP3	isExon-isExon	77771607778118	77773187778169	211	hsa-VAMP3_0001	167	131	76	287	137	206	189	196	173	34	184	152		148	127	208	120	189	133	119	133	175	238	113	122		1.40629	0.99801	0.515646	2.93836	1.14793	1.83478	1.61921	1.48916	1.20722
chr1 : 7835762 | 7837149	chr1	7835762	7837149	+	NA	exonic	+	ENSG00000049246.15	PER3	isExon-isExon	78357627836999	78359457837149	335	hsa-PER3_0004	NA	NA	NA	2	1	2	1	NA	NA	NA	5	3		NA	NA	NA	22	14	10	15	NA	NA	NA	3	2		NA	NA	NA	0.0204764	0.00837903	0.0178134	0.00856726	NA	NA
chr1 : 7977652 | 7985135	chr1	7977652	7985135	+	NA	exon	+	ENSG00000116288.13	PARK7	isExon-inExon	7977652,7984894;7977652,7984864	7977738,7985135;7977738,7985135	329;359	hsa-PARK7_0003	2	1	NA	NA	2	1	NA	NA	1	NA	2	NA		267	175	NA	NA	222	252	NA	NA	312	NA	197	NA		0.0168419	0.00761839	NA	NA	0.0167581	0.0089067	NA	NA	0.00697817
chr1 : 8495063 | 8508675	chr1	8495063	8508675	+	NA	exonic	-	ENSG00000142599.19	RERE	isExon-isExon	8.49506e+20	8.49516e+20	274	hsa-RERE_0033	NA	NA	NA	4	NA	NA	NA	NA	1	NA	NA	1		NA	NA	NA	70	NA	NA	NA	NA	74	NA	NA	62		NA	NA	NA	0.0409527	NA	NA	NA	NA	0.00697817
chr1 : 8495063 | 8541318	chr1	8495063	8541318	+	NA	exonic	-	ENSG00000142599.19	RERE	isExon-isExon	8.49506e+27	8.49516e+27	379	hsa-RERE_0011	NA	NA	NA	NA	NA	4	NA	1	3	NA	5	3		NA	NA	NA	NA	NA	85	NA	82	98	NA	105	109		NA	NA	NA	NA	NA	0.0356268	NA	0.00759776	0.0209345
chr1 : 8495063 | 8557523	chr1	8495063	8557523	+	NA	exonic	-	ENSG00000142599.19	RERE	isExon-isExon	8.49506e+41	8.49516e+41	582	hsa-RERE_0010	1	1	NA	1	NA	1	2	4	NA	NA	1	3		74	51	NA	64	NA	53	68	64	NA	NA	35	69		0.00842093	0.00761839	NA	0.0102382	NA	0.0089067	0.0171345	0.0303911	NA
chr1 : 8495063 | 8614686	chr1	8495063	8614686	+	+	exonic	-	ENSG00000142599.19	RERE	isExon-isExon	8.49506e+48	8.49516e+48	708	hsa-RERE_0008	4	NA	2	5	1	NA	3	3	4	NA	2	4		53	NA	56	42	46	NA	44	43	48	NA	22	43		0.0336837	NA	0.0135696	0.0511909	0.00837903	NA	0.0257018	0.0227933	0.0279127
chr1 : 8508627 | 8557523	chr1	8508627	8557523	+	+	exonic	-	ENSG00000142599.19	RERE	isExon-isExon	8.50863e+27	8.50868e+27	357	hsa-RERE_0001	2	8	1	3	1	5	2	3	2	NA	NA	1		85	62	90	92	79	56	77	72	87	NA	NA	78		0.0168419	0.0609472	0.00678482	0.0307145	0.00837903	0.0445335	0.0171345	0.0227933	0.0139563
chr1 : 8508627 | 8614686	chr1	8508627	8614686	+	NA	exonic	-	ENSG00000142599.19	RERE	isExon-isExon	8.50863e+34	8.50868e+34	483	hsa-RERE_0024	1	1	NA	3	NA	NA	2	1	NA	NA	1	NA		64	41	NA	70	NA	NA	53	51	NA	NA	27	NA		0.00842093	0.00761839	NA	0.0307145	NA	NA	0.0171345	0.00759776	NA
chr1 : 8541214 | 8557523	chr1	8541214	8557523	+	+	exonic	-	ENSG00000142599.19	RERE	isExon-isExon	8.54121e+20	8.54132e+20	308	hsa-RERE_0007	41	30	10	54	37	61	30	39	28	7	55	63		62	55	68	68	75	52	63	60	79	67	44	75		0.345258	0.228552	0.0678482	0.552862	0.310024	0.543309	0.257018	0.296313	0.195389
chr1 : 8541214 | 8557537	chr1	8541214	8557537	+	NA	mix	-	ENSG00000142599.19	RERE	isExon-intronic	8.54121e+20	8.54132e+20	322	hsa-RERE_0026	NA	1	NA	NA	NA	NA	NA	2	NA	NA	3	NA		NA	27	NA	NA	NA	NA	NA	26	NA	NA	21	NA		NA	0.00761839	NA	NA	NA	NA	NA	0.0151955	NA
chr1 : 8541214 | 8614686	chr1	8541214	8614686	+	+	exonic	-	ENSG00000142599.19	RERE	isExon-isExon	8.54121e+27	8.54132e+27	434	hsa-RERE_0006	15	29	8	16	11	20	20	21	25	NA	NA	24		43	34	44	46	53	29	41	41	52	NA	NA	49		0.126314	0.220933	0.0542786	0.163811	0.0921694	0.178134	0.171345	0.159553	0.174454
chr1 : 8541214 | 8624380	chr1	8541214	8624380	+	+	exonic	-	ENSG00000142599.19	RERE	isExon-isExon	8.54121e+34	8.54132e+34	505	hsa-RERE_0002	3	NA	3	5	1	4	NA	1	2	3	2	2		54	NA	52	45	55	47	NA	53	50	90	39	58		0.0252628	NA	0.0203545	0.0511909	0.00837903	0.0356268	NA	0.00759776	0.0139563
chr1 : 8614561 | 8624380	chr1	8614561	8624380	+	+	exonic	-	ENSG00000142599.19	RERE	isExon-isExon	86145618624310	86146868624380	197	hsa-RERE_0012	5	4	2	7	1	NA	3	NA	5	2	5	8		53	48	62	50	62	NA	43	NA	65	101	47	74		0.0421046	0.0304736	0.0135696	0.0716673	0.00837903	NA	0.0257018	NA	0.0348908
chr1 : 8614561 | 8656441	chr1	8614561	8656441	+	NA	exonic	-	ENSG00000142599.19	RERE	isExon-isExon	8.61456e+20	8.61469e+20	666	hsa-RERE_0009	NA	NA	NA	1	NA	NA	1	NA	NA	1	1	3		NA	NA	NA	55	NA	NA	45	NA	NA	61	37	69		NA	NA	NA	0.0102382	NA	NA	0.00856726	NA	NA
chr1 : 8624310 | 8656441	chr1	8624310	8656441	+	NA	exonic	-	ENSG00000142599.19	RERE	isExon-isExon	86243108655973	86243808656441	540	hsa-RERE_0015	NA	NA	NA	NA	NA	2	NA	NA	3	NA	NA	NA		NA	NA	NA	NA	NA	20	NA	NA	35	NA	NA	NA		NA	NA	NA	NA	NA	0.0178134	NA	NA	0.0209345
chr1 : 8655973 | 8656441	chr1	8655973	8656441	+	+	exonic	-	ENSG00000142599.19	RERE	isExon-isExon	86559738655973	86564418656441	938	hsa-RERE_0023	17	42	22	34	27	32	44	52	40	43	46	47		50	44	61	42	51	46	32	39	56	89	34	51		0.143156	0.319973	0.149266	0.348098	0.226234	0.285014	0.376959	0.395084	0.279127
chr1 : 8655973 | 8792588	chr1	8655973	8792588	+	NA	exonic	-	ENSG00000142599.19	RERE	isExon-isExon	86559738792404	86564418792588	654	hsa-RERE_0049	NA	NA	NA	NA	1	NA	NA	1	NA	NA	3	1		NA	NA	NA	NA	32	NA	NA	28	NA	NA	29	38		NA	NA	NA	NA	0.00837903	NA	NA	0.00759776	NA
chr1 : 8792404 | 8792588	chr1	8792404	8792588	+	NA	exonic	-	ENSG00000142599.19	RERE	isExon-isExon	87924048792404	87925888792588	370	hsa-RERE_0053	NA	NA	NA	1	NA	3	NA	NA	1	NA	NA	NA		NA	NA	NA	11	NA	13	NA	NA	9	NA	NA	NA		NA	NA	NA	0.0102382	NA	0.0267201	NA	NA	0.00697817
chr1 : 8866279 | 8867250	chr1	8866279	8867250	+	NA	exonic	-	ENSG00000074800.16	ENO1	isExon-isExon	88662798867117	88665018867250	357	hsa-ENO1_0002	NA	NA	NA	1	NA	NA	2	NA	2	NA	NA	NA		NA	NA	NA	371	NA	NA	227	NA	317	NA	NA	NA		NA	NA	NA	0.0102382	NA	NA	0.0171345	NA	0.0139563
chr1 : 9710105 | 9710596	chr1	9710105	9710596	+	NA	mix	+	ENSG00000171608.16	PIK3CD	intronic-isExon	9710105,9710424;9710105,9710105	9710280,9710596;9710596,9710596	349;984	hsa-PIK3CD_0001	4	1	NA	4	NA	4	3	NA	1	NA	NA	NA		269	259	NA	222	NA	236	249	NA	339	NA	NA	NA		0.0336837	0.00761839	NA	0.0409527	NA	0.0356268	0.0257018	NA	0.00697817
chr1 : 9871187 | 9877989	chr1	9871187	9877989	+	NA	exonic	-	ENSG00000178585.15	CTNNBIP1	isExon-isExon	9.87119e+20	9.87128e+20	296	hsa-CTNNBIP1_0001	NA	NA	NA	NA	NA	NA	2	1	NA	NA	NA	2		NA	NA	NA	NA	NA	NA	25	19	NA	NA	NA	23		NA	NA	NA	NA	NA	NA	0.0171345	0.00759776	NA
chr1 : 9922186 | 9934860	chr1	9922186	9934860	+	NA	exon	-	ENSG00000162441.12	LZIC	inExon-isExon	9.92219e+27	9.92236e+27	450	hsa-LZIC_0012	NA	NA	1	NA	NA	1	2	NA	NA	NA	3	2		NA	NA	79	NA	NA	73	68	NA	NA	NA	51	79		NA	NA	0.00678482	NA	NA	0.0089067	0.0171345	NA	NA
chr1 : 9922186 | 9935627	chr1	9922186	9935627	+	NA	mix	-	ENSG00000162441.12	LZIC	intronic-isExon	9.92219e+34	9.93046e+34	8685	hsa-LZIC_0014	1	1	1	NA	NA	1	1	NA	NA	NA	NA	1		33	59	68	NA	NA	48	68	NA	NA	NA	NA	54		0.00842093	0.00761839	0.00678482	NA	NA	0.0089067	0.00856726	NA	NA
chr1 : 9922186 | 9936627	chr1	9922186	9936627	+	NA	mix	-	ENSG00000162441.12	LZIC	intronic-isExon	9.92219e+41	9.93046e+41	8794	hsa-LZIC_0015	NA	NA	1	2	NA	2	NA	NA	NA	NA	NA	3		NA	NA	64	41	NA	40	NA	NA	NA	NA	NA	41		NA	NA	0.00678482	0.0204764	NA	0.0178134	NA	NA	NA
chr1 : 9931891 | 9932898	chr1	9931891	9932898	+	NA	exonic	-	ENSG00000162441.12	LZIC	isExon-isExon	99318919932803	99319729932898	178	hsa-LZIC_0007	NA	NA	NA	NA	1	1	1	3	NA	NA	1	NA		NA	NA	NA	NA	150	205	168	159	NA	NA	256	NA		NA	NA	NA	NA	0.00837903	0.0089067	0.00856726	0.0227933	NA
chr1 : 9931891 | 9934860	chr1	9931891	9934860	+	+	exonic	-	ENSG00000162441.12	LZIC	isExon-isExon	9.93189e+20	9.93197e+20	277	hsa-LZIC_0003	122	125	35	124	51	125	118	135	110	11	152	109		72	80	112	95	87	98	93	77	109	87	76	103		1.02735	0.952299	0.237469	1.26953	0.427331	1.11334	1.01094	1.0257	0.767599
chr1 : 9931891 | 9935627	chr1	9931891	9935627	+	+	exonic	-	ENSG00000162441.12	LZIC	isExon-isExon	9.93189e+27	9.93197e+27	413	hsa-LZIC_0006	19	32	12	33	26	37	32	32	37	NA	30	31		54	90	101	107	90	73	93	58	106	NA	80	80		0.159998	0.243789	0.0814178	0.33786	0.217855	0.329548	0.274152	0.243128	0.258192
chr1 : 9931891 | 9936627	chr1	9931891	9936627	+	+	exonic	-	ENSG00000162441.12	LZIC	isExon-isExon	9.93189e+34	9.93197e+34	522	hsa-LZIC_0002	4	3	1	3	3	4	6	4	NA	NA	9	4		52	77	97	71	92	65	62	68	NA	NA	67	67		0.0336837	0.0228552	0.00678482	0.0307145	0.0251371	0.0356268	0.0514035	0.0303911	NA
chr1 : 9934762 | 9936627	chr1	9934762	9936627	+	NA	exonic	-	ENSG00000162441.12	LZIC	isExon-isExon	9.93476e+20	9.93486e+20	344	hsa-LZIC_0001	NA	3	NA	1	NA	NA	NA	3	2	NA	4	2		NA	176	NA	206	NA	NA	NA	191	177	NA	246	163		NA	0.0228552	NA	0.0102382	NA	NA	NA	0.0227933	0.0139563
chr1 : 9935492 | 9936627	chr1	9935492	9936627	+	+	exonic	-	ENSG00000162441.12	LZIC	isExon-isExon	99354929936519	99356279936627	245	hsa-LZIC_0008	3	4	NA	15	8	12	11	4	NA	NA	7	4		77	90	NA	98	101	96	99	113	NA	NA	82	105		0.0252628	0.0304736	NA	0.153573	0.0670323	0.10688	0.0942398	0.0303911	NA
chr1 : 9972018 | 9981170	chr1	9972018	9981170	+	NA	exonic	+	ENSG00000173614.14	NMNAT1	isExon-isExon	9.97202e+20	9.97219e+20	495	hsa-NMNAT1_0001	NA	3	NA	7	NA	7	NA	3	7	NA	NA	NA		NA	21	NA	32	NA	20	NA	27	31	NA	NA	NA		NA	0.0228552	NA	0.0716673	NA	0.0623469	NA	0.0227933	0.0488472
chr1 : 10007570 | 10008274	chr1	10007570	10008274	+	+	exonic	+	ENSG00000162444.12	RBP7	isExon-isExon	1000757010008170	1000774810008270	281	hsa-RBP7_0001	4	3	NA	NA	NA	7	3	3	4	NA	1	1		106	66	NA	NA	NA	77	95	65	74	NA	72	65		0.0336837	0.0228552	NA	NA	NA	0.0623469	0.0257018	0.0227933	0.0279127
chr1 : 10095461 | 10105744	chr1	10095461	10105744	+	+	exonic	+	ENSG00000130939.20	UBE4B	isExon-isExon	1.00955e+31	1.00956e+31	598	hsa-UBE4B_0001	NA	3	4	NA	NA	2	2	2	2	4	5	NA		NA	69	154	NA	NA	87	94	65	95	128	49	NA		NA	0.0228552	0.0271393	NA	NA	0.0178134	0.0171345	0.0151955	0.0139563
chr1 : 10117459 | 10119613	chr1	10117459	10119613	+	NA	exonic	+	ENSG00000130939.20	UBE4B	isExon-isExon	1011745910119510	1011760010119610	243	hsa-UBE4B_0088	NA	NA	NA	NA	1	3	1	NA	NA	NA	1	1		NA	NA	NA	NA	77	76	85	NA	NA	NA	53	79		NA	NA	NA	NA	0.00837903	0.0267201	0.00856726	NA	NA
chr1 : 10117459 | 10130813	chr1	10117459	10130813	+	NA	exonic	+	ENSG00000130939.20	UBE4B	isExon-isExon	1.01175e+55	1.01176e+55	715	hsa-UBE4B_0087	1	2	NA	NA	NA	NA	NA	NA	NA	NA	NA	2		73	67	NA	NA	NA	NA	NA	NA	NA	NA	NA	52		0.00842093	0.0152368	NA	NA	NA	NA	NA	NA	NA
chr1 : 10117459 | 10145039	chr1	10117459	10145039	+	NA	exonic	+	ENSG00000130939.20	UBE4B	isExon-isExon	1.01175e+87	1.01176e+87	1267	hsa-UBE4B_0085	NA	NA	1	NA	1	NA	3	1	NA	NA	3	1		NA	NA	156	NA	92	NA	79	95	NA	NA	42	83		NA	NA	0.00678482	NA	0.00837903	NA	0.0257018	0.00759776	NA
chr1 : 10132369 | 10137205	chr1	10132369	10137205	+	NA	exonic	+	ENSG00000130939.20	UBE4B	isExon-isExon	1.01324e+23	1.01325e+23	452	hsa-UBE4B_0020	2	NA	NA	7	3	4	3	NA	2	NA	1	NA		78	NA	NA	63	86	59	65	NA	81	NA	32	NA		0.0168419	NA	NA	0.0716673	0.0251371	0.0356268	0.0257018	NA	0.0139563
chr1 : 10134988 | 10137205	chr1	10134988	10137205	+	+	exonic	+	ENSG00000130939.20	UBE4B	isExon-isExon	1013498810137060	1013518610137200	338	hsa-UBE4B_0018	2	3	2	6	NA	4	6	3	8	NA	11	6		102	100	139	80	NA	64	86	93	96	NA	48	69		0.0168419	0.0228552	0.0135696	0.0614291	NA	0.0356268	0.0514035	0.0227933	0.0558253
chr1 : 10144940 | 10151561	chr1	10144940	10151561	+	NA	exonic	+	ENSG00000130939.20	UBE4B	isExon-isExon	1.01449e+31	1.0145e+31	563	hsa-UBE4B_0045	2	NA	NA	2	NA	5	NA	NA	2	NA	9	8		127	NA	NA	111	NA	105	NA	NA	124	NA	79	115		0.0168419	NA	NA	0.0204764	NA	0.0445335	NA	NA	0.0139563
chr1 : 10146963 | 10161286	chr1	10146963	10161286	+	+	exonic	+	ENSG00000130939.20	UBE4B	isExon-isExon	1.0147e+39	1.01471e+39	735	hsa-UBE4B_0046	1	1	NA	3	2	1	NA	1	1	NA	1	2		63	75	NA	62	77	60	NA	66	91	NA	42	64		0.00842093	0.00761839	NA	0.0307145	0.0167581	0.0089067	NA	0.00759776	0.00697817
chr1 : 10149184 | 10151561	chr1	10149184	10151561	+	+	exonic	+	ENSG00000130939.20	UBE4B	isExon-isExon	1014918410151320	1014928210151560	335	hsa-UBE4B_0019	1	2	1	NA	NA	1	8	2	2	NA	3	6		110	111	136	NA	NA	101	78	93	127	NA	57	100		0.00842093	0.0152368	0.00678482	NA	NA	0.0089067	0.0685381	0.0151955	0.0139563
chr1 : 10149184 | 10161286	chr1	10149184	10161286	+	+	exonic	+	ENSG00000130939.20	UBE4B	isExon-isExon	1.01492e+31	1.01493e+31	607	hsa-UBE4B_0044	3	2	2	8	5	6	NA	2	5	NA	5	7		60	76	89	71	73	68	NA	73	96	NA	45	61		0.0252628	0.0152368	0.0135696	0.0819055	0.0418952	0.0534402	NA	0.0151955	0.0348908
chr1 : 10267380 | 10268263	chr1	10267380	10268263	+	NA	exonic	+	ENSG00000054523.19	KIF1B	isExon-isExon	1026738010268150	1026755810268260	291	hsa-KIF1B_0012	NA	NA	NA	NA	NA	2	NA	2	NA	NA	2	NA		NA	NA	NA	NA	NA	67	NA	64	NA	NA	55	NA		NA	NA	NA	NA	NA	0.0178134	NA	0.0151955	NA
chr1 : 10347761 | 10348733	chr1	10347761	10348733	+	NA	exonic	+	ENSG00000054523.19	KIF1B	isExon-isExon	1034776110348640	1034782710348730	152	hsa-KIF1B_0057	2	NA	3	NA	2	2	2	NA	2	NA	5	NA		40	NA	57	NA	48	28	45	NA	51	NA	34	NA		0.0168419	NA	0.0203545	NA	0.0167581	0.0178134	0.0171345	NA	0.0139563
chr1 : 10363283 | 10365648	chr1	10363283	10365648	+	NA	exonic	+	ENSG00000054523.19	KIF1B	isExon-isExon	1.03633e+23	1.03633e+23	448	hsa-KIF1B_0085	NA	1	NA	NA	NA	3	NA	1	NA	NA	NA	NA		NA	49	NA	NA	NA	36	NA	45	NA	NA	NA	NA		NA	0.00761839	NA	NA	NA	0.0267201	NA	0.00759776	NA
chr1 : 10403071 | 10404279	chr1	10403071	10404279	+	+	exonic	+	ENSG00000142657.21	PGD	isExon-isExon	1040307110404160	1040313610404270	185	hsa-PGD_0001	5	12	7	18	11	21	7	12	4	3	9	13		440	426	811	519	548	519	672	667	702	1011	470	1033		0.0421046	0.0914207	0.0474937	0.184287	0.0921694	0.187041	0.0599708	0.0911732	0.0279127
chr1 : 10403071 | 10408140	chr1	10403071	10408140	+	+	exonic	+	ENSG00000142657.21	PGD	isExon-isExon	1.04031e+23	1.04031e+23	255	hsa-PGD_0002	2	NA	1	NA	2	NA	2	5	5	6	4	NA		410	NA	772	NA	535	NA	610	635	703	940	411	NA		0.0168419	NA	0.00678482	NA	0.0167581	NA	0.0171345	0.0379888	0.0348908
chr1 : 10403071 | 10413251	chr1	10403071	10413251	+	NA	exonic	+	ENSG00000142657.21	PGD	isExon-isExon	1.04031e+39	1.04031e+39	580	hsa-PGD_0003	NA	NA	NA	1	NA	1	NA	NA	NA	3	NA	NA		NA	NA	NA	535	NA	530	NA	NA	NA	913	NA	NA		NA	NA	NA	0.0102382	NA	0.0089067	NA	NA	NA
chr1 : 10404161 | 10408140	chr1	10404161	10408140	+	+	exonic	+	ENSG00000142657.21	PGD	isExon-isExon	1040416110408070	1040427910408140	189	hsa-PGD_0011	1	NA	1	2	1	2	4	3	NA	NA	3	NA		162	NA	320	203	228	183	275	271	NA	NA	175	NA		0.00842093	NA	0.00678482	0.0204764	0.00837903	0.0178134	0.034269	0.0227933	NA
chr1 : 10404161 | 10413251	chr1	10404161	10413251	+	NA	exonic	+	ENSG00000142657.21	PGD	isExon-isExon	1.04042e+31	1.04043e+31	514	hsa-PGD_0006	NA	NA	NA	NA	NA	NA	1	NA	1	NA	1	2		NA	NA	NA	NA	NA	NA	345	NA	385	NA	193	492		NA	NA	NA	NA	NA	NA	0.00856726	NA	0.00697817
chr1 : 10411418 | 10413251	chr1	10411418	10413251	+	+	exonic	+	ENSG00000142657.21	PGD	isExon-isExon	1041141810413060	1041155210413250	325	hsa-PGD_0005	7	3	9	4	4	7	4	9	4	4	7	4		280	256	516	342	356	280	445	458	490	470	254	658		0.0589465	0.0228552	0.0610634	0.0409527	0.0335161	0.0623469	0.034269	0.0683799	0.0279127
chr1 : 10440347 | 10442441	chr1	10440347	10442441	+	+	exonic	+	ENSG00000251503.8	CENPS-CORT	isExon-isExon	1044034710442260	1044041310442440	244	hsa-APITD1-CORT_0001	37	32	12	59	35	65	30	39	31	18	60	49		11	10	8	11	11	14	11	6	11	0	13	10		0.311574	0.243789	0.0814178	0.604053	0.293266	0.578935	0.257018	0.296313	0.216323
chr1 : 10467190 | 10469338	chr1	10467190	10469338	+	NA	exonic	-	ENSG00000160049.12	DFFA	isExon-isExon	1046719010469170	1046733210469330	305	hsa-DFFA_0001	NA	2	1	1	NA	2	NA	NA	4	1	2	NA		NA	21	39	34	NA	21	NA	NA	21	32	11	NA		NA	0.0152368	0.00678482	0.0102382	NA	0.0178134	NA	NA	0.0279127
chr1 : 11016844 | 11018691	chr1	11016844	11018691	+	NA	mix	+	ENSG00000120948.19	TARDBP	isExon-intronic	11016844,11018374;11016844,11016844	11017007,11018691;11018691,11017007	482;2012	NA	2	NA	NA	3	NA	NA	NA	NA	NA	NA	NA	NA		54	NA	NA	34	NA	NA	NA	NA	NA	NA	NA	NA		0.0168419	NA	NA	0.0307145	NA	NA	NA	NA	NA
chr1 : 11016844 | 11018873	chr1	11016844	11018873	+	+	exonic	+	ENSG00000120948.19	TARDBP	isExon-isExon	1101684411018730	1101700711018870	305	hsa-TARDBP_0001	13	7	2	15	4	14	6	NA	20	NA	7	7		91	92	116	82	97	79	80	NA	70	NA	26	74		0.109472	0.0533288	0.0135696	0.153573	0.0335161	0.124694	0.0514035	NA	0.139563
chr1 : 11073934 | 11074326	chr1	11073934	11074326	+	+	exonic	-	ENSG00000171824.14	EXOSC10	isExon-isExon	1107393411074230	1107400811074320	171	hsa-EXOSC10_0003	2	2	NA	4	4	4	1	3	NA	NA	4	5		92	85	NA	79	88	78	52	64	NA	NA	55	69		0.0168419	0.0152368	NA	0.0409527	0.0335161	0.0356268	0.00856726	0.0227933	NA
chr1 : 11073934 | 11076948	chr1	11073934	11076948	+	+	exonic	-	ENSG00000171824.14	EXOSC10	isExon-isExon	1.10739e+23	1.1074e+23	278	hsa-EXOSC10_0002	12	16	4	17	10	28	6	10	15	NA	16	14		90	71	95	82	80	70	53	64	92	NA	44	60		0.101051	0.121894	0.0271393	0.174049	0.0837903	0.249388	0.0514035	0.0759776	0.104673
chr1 : 11090554 | 11091597	chr1	11090554	11091597	+	+	exonic	-	ENSG00000171824.14	EXOSC10	isExon-isExon	1.10906e+23	1.10907e+23	386	hsa-EXOSC10_0004	4	3	4	11	3	3	3	7	3	6	6	5		70	71	95	62	80	44	54	61	94	140	33	59		0.0336837	0.0228552	0.0271393	0.11262	0.0251371	0.0267201	0.0257018	0.0531843	0.0209345
chr1 : 11091014 | 11091597	chr1	11091014	11091597	+	NA	exonic	-	ENSG00000171824.14	EXOSC10	isExon-isExon	1109101411091490	1109117911091590	271	hsa-EXOSC10_0006	NA	NA	NA	1	3	NA	3	4	NA	NA	3	2		NA	NA	NA	62	69	NA	55	57	NA	NA	29	55		NA	NA	NA	0.0102382	0.0251371	NA	0.0257018	0.0303911	NA
chr1 : 11117004 | 11133197	chr1	11117004	11133197	+	NA	exonic	-	ENSG00000198793.13	MTOR	isExon-isExon	1.1117e+103	1.11171e+103	1770	hsa-MTOR_0035	2	NA	NA	NA	NA	NA	NA	1	1	NA	NA	1		35	NA	NA	NA	NA	NA	NA	30	36	NA	NA	31		0.0168419	NA	NA	NA	NA	NA	NA	0.00759776	0.00697817
chr1 : 11124498 | 11133197	chr1	11124498	11133197	+	+	exonic	-	ENSG00000198793.13	MTOR	isExon-isExon	1.11245e+79	1.11246e+79	1416	hsa-MTOR_0008	NA	2	2	NA	4	3	3	NA	1	1	7	3		NA	36	69	NA	42	42	37	NA	41	121	24	37		NA	0.0152368	0.0135696	NA	0.0335161	0.0267201	0.0257018	NA	0.00697817
chr1 : 11212312 | 11216234	chr1	11212312	11216234	+	NA	exonic	-	ENSG00000198793.13	MTOR	isExon-isExon	1.12123e+31	1.12125e+31	531	hsa-MTOR_0031	NA	NA	NA	NA	NA	NA	1	NA	2	NA	NA	2		NA	NA	NA	NA	NA	NA	37	NA	55	NA	NA	46		NA	NA	NA	NA	NA	NA	0.00856726	NA	0.0139563
chr1 : 11800212 | 11801399	chr1	11800212	11801399	+	+	exonic	-	ENSG00000177000.13	MTHFR	isExon-isExon	1180021211801160	1180032211801390	350	hsa-MTHFR_0001	1	1	NA	2	1	2	2	1	NA	NA	1	1		42	34	NA	36	45	26	30	31	NA	NA	21	32		0.00842093	0.00761839	NA	0.0204764	0.00837903	0.0178134	0.0171345	0.00759776	NA
chr1 : 11981970 | 11982590	chr1	11981970	11982590	+	NA	exonic	+	ENSG00000116688.18	MFN2	isExon-isExon	1198197011982520	1198211411982590	213	hsa-MFN2_0018	NA	1	NA	NA	NA	NA	1	2	NA	NA	1	1		NA	92	NA	NA	NA	NA	83	111	NA	NA	81	73		NA	0.00761839	NA	NA	NA	NA	0.00856726	0.0151955	NA
chr1 : 11989165 | 11992690	chr1	11989165	11992690	+	+	exonic	+	ENSG00000116688.18	MFN2	isExon-isExon	11989165,11992555;11989165,11992279,11992555	11989343,11992690;11989343,11992463,11992690	315;500	hsa-MFN2_0004	6	4	5	8	2	4	9	7	5	NA	9	6		212	194	308	167	202	259	160	251	193	NA	219	203		0.0505256	0.0304736	0.0339241	0.0819055	0.0167581	0.0356268	0.0771053	0.0531843	0.0348908
chr1 : 11989165 | 11997421	chr1	11989165	11997421	+	NA	exonic	+	ENSG00000116688.18	MFN2	isExon-isExon	11989165,11992279,11992555,11996156,11997297;11989165,11992555,11996156,11997297	11989343,11992463,11992690,11996318,11997421;11989343,11992690,11996318,11997421	788;603	hsa-MFN2_0005	NA	2	NA	NA	NA	NA	NA	NA	1	NA	2	NA		NA	187	NA	NA	NA	NA	NA	NA	176	NA	193	NA		NA	0.0152368	NA	NA	NA	NA	NA	NA	0.00697817
chr1 : 12001401 | 12002103	chr1	12001401	12002103	+	NA	exonic	+	ENSG00000116688.18	MFN2	isExon-isExon	12001401,12001769,12001982;12001401,12001784,12001982	12001554,12001836,12002103;12001554,12001836,12002103	344;329	hsa-MFN2_0003	7	4	4	NA	NA	2	3	2	NA	NA	NA	2		132	135	225	NA	NA	180	140	158	NA	NA	NA	123		0.0589465	0.0304736	0.0271393	NA	NA	0.0178134	0.0257018	0.0151955	NA
chr1 : 12005711 | 12009726	chr1	12005711	12009726	+	NA	exonic	+	ENSG00000116688.18	MFN2	isExon-isExon	12005711,12006538,12007053,12009592;12005711,12006538,12007053,12009592	12005931,12006693,12007295,12009726;12005931,12006693,12007249,12009726	755;709	hsa-MFN2_0006	3	NA	NA	NA	NA	NA	2	NA	NA	NA	NA	NA		80	NA	NA	NA	NA	NA	65	NA	NA	NA	NA	NA		0.0252628	NA	NA	NA	NA	NA	0.0171345	NA	NA
chr1 : 12188796 | 12193098	chr1	12188796	12193098	+	NA	exonic	+	ENSG00000028137.19	TNFRSF1B	isExon-isExon	1.21888e+39	1.21889e+39	709	hsa-TNFRSF1B_0002	2	NA	2	NA	NA	NA	1	NA	NA	1	NA	NA		513	NA	945	NA	NA	NA	492	NA	NA	1123	NA	NA		0.0168419	NA	0.0135696	NA	NA	NA	0.00856726	NA	NA
chr1 : 12234191 | 12244617	chr1	12234191	12244617	+	NA	exonic	+	ENSG00000048707.15	VPS13D	isExon-isExon	1.22342e+31	1.22344e+31	523	hsa-VPS13D_0087	1	NA	NA	3	NA	NA	NA	1	NA	NA	NA	NA		72	NA	NA	65	NA	NA	NA	74	NA	NA	NA	NA		0.00842093	NA	NA	0.0307145	NA	NA	NA	0.00759776	NA
chr1 : 12275825 | 12278038	chr1	12275825	12278038	+	+	exonic	+	ENSG00000048707.15	VPS13D	isExon-isExon	1227582512275820	1227803812278030	4428	hsa-VPS13D_0016	1	3	6	5	2	5	2	6	4	4	9	5		141	139	184	121	152	108	125	120	167	192	39	120		0.00842093	0.0228552	0.0407089	0.0511909	0.0167581	0.0445335	0.0171345	0.0455866	0.0279127
chr1 : 12400181 | 12403973	chr1	12400181	12403973	+	NA	exonic	+	ENSG00000048707.15	VPS13D	isExon-isExon	1.24002e+23	1.24003e+23	396	hsa-VPS13D_0010	NA	NA	NA	2	NA	NA	NA	NA	2	NA	2	NA		NA	NA	NA	73	NA	NA	NA	NA	87	NA	34	NA		NA	NA	NA	0.0204764	NA	NA	NA	NA	0.0139563
chr1 : 12455998 | 12460396	chr1	12455998	12460396	+	NA	exonic	+	ENSG00000048707.15	VPS13D	isExon-isExon	12455998,12460201;12455998,12460240	12456130,12460396;12456071,12460396	329;231	hsa-VPS13D_0001	1	NA	NA	4	2	3	NA	NA	2	NA	NA	NA		86	NA	NA	61	70	72	NA	NA	75	NA	NA	NA		0.00842093	NA	NA	0.0409527	0.0167581	0.0267201	NA	NA	0.0139563
chr1 : 12578718 | 12579412	chr1	12578718	12579412	+	NA	exonic	-	ENSG00000162496.9	DHRS3	isExon-isExon	1257871812579290	1257895612579410	359	hsa-DHRS3_0003	2	NA	1	3	NA	NA	NA	NA	1	NA	NA	NA		59	NA	71	50	NA	NA	NA	NA	31	NA	NA	NA		0.0168419	NA	0.00678482	0.0307145	NA	NA	NA	NA	0.00697817
chr1 : 13715541 | 13742157	chr1	13715541	13742157	+	+	exonic	+	ENSG00000116731.22	PRDM2	isExon-isExon	13715541,13731000,13732779,13742005;13715541,13731000,13732779,13742005	13715614,13731117,13732855,13742157;13715614,13731117,13732882,13742157	422;449	hsa-PRDM2_0001	5	7	4	6	5	8	2	9	9	10	2	3		49	30	38	46	37	37	30	44	35	46	27	32		0.0421046	0.0533288	0.0271393	0.0614291	0.0418952	0.0712536	0.0171345	0.0683799	0.0628035
chr1 : 13715541 | 13749487	chr1	13715541	13749487	+	+	exonic	+	ENSG00000116731.22	PRDM2	isExon-isExon	1.37155e+39	1.37156e+39	576	hsa-PRDM2_0008	NA	2	2	2	2	5	2	NA	6	1	3	2		NA	49	94	71	48	46	61	NA	63	88	47	39		NA	0.0152368	0.0135696	0.0204764	0.0167581	0.0445335	0.0171345	NA	0.041869
chr1 : 13715541 | 13750486	chr1	13715541	13750486	+	NA	mix	+	ENSG00000116731.22	PRDM2	isExon-intronic	13715541,13731000,13732779,13742005,13749361;13715541,13731000,13732779,13742005,13749361	13715614,13731117,13732882,13742157,13750486;13715614,13731117,13732855,13742157,13750486	1575;1548	hsa-PRDM2_0025	NA	2	NA	NA	NA	NA	1	NA	3	NA	NA	NA		NA	26	NA	NA	NA	NA	14	NA	21	NA	NA	NA		NA	0.0152368	NA	NA	NA	NA	0.00856726	NA	0.0209345
chr1 : 13715541 | 13773188	chr1	13715541	13773188	+	NA	exonic	+	ENSG00000116731.22	PRDM2	isExon-isExon	1.37155e+47	1.37156e+47	687	hsa-PRDM2_0009	NA	NA	1	1	NA	NA	NA	NA	NA	2	NA	2		NA	NA	141	81	NA	NA	NA	NA	NA	173	NA	88		NA	NA	0.00678482	0.0102382	NA	NA	NA	NA	NA
chr1 : 13731000 | 13742157	chr1	13731000	13742157	+	+	exonic	+	ENSG00000116731.22	PRDM2	isExon-isExon	13731000,13732779,13742005;13731000,13732779,13742005	13731117,13732882,13742157;13731117,13732855,13742157	375;348	hsa-PRDM2_0003	22	17	12	21	18	38	19	25	37	NA	31	17		62	61	59	66	67	68	50	58	64	NA	42	54		0.18526	0.129513	0.0814178	0.215002	0.150823	0.338455	0.162778	0.189944	0.258192
chr1 : 13731000 | 13749487	chr1	13731000	13749487	+	+	exonic	+	ENSG00000116731.22	PRDM2	isExon-isExon	1.3731e+31	1.37311e+31	502	hsa-PRDM2_0007	8	8	7	13	7	16	3	13	23	8	14	10		72	80	115	91	78	77	81	69	93	105	62	61		0.0673674	0.0609472	0.0474937	0.133096	0.0586532	0.142507	0.0257018	0.0987709	0.160498
chr1 : 13753186 | 13753994	chr1	13753186	13753994	+	NA	intronic	+	ENSG00000116731.22	PRDM2	intronic	13753186	13753994	809	hsa-PRDM2_0045	NA	1	NA	4	2	NA	2	NA	NA	NA	1	NA		NA	66	NA	23	56	NA	41	NA	NA	NA	7	NA		NA	0.00761839	NA	0.0409527	0.0167581	NA	0.0171345	NA	NA
chr1 : 13753186 | 13754365	chr1	13753186	13754365	+	NA	intronic	+	ENSG00000116731.22	PRDM2	intronic	13753186	13754365	1180	hsa-PRDM2_0028	NA	NA	NA	4	NA	NA	NA	4	NA	NA	NA	1		NA	NA	NA	40	NA	NA	NA	60	NA	NA	NA	54		NA	NA	NA	0.0409527	NA	NA	NA	0.0303911	NA
chr1 : 13769118 | 13773188	chr1	13769118	13773188	+	+	exonic	+	ENSG00000116731.22	PRDM2	isExon-isExon	1376911813773070	1376917313773180	167	hsa-PRDM2_0016	20	21	14	41	37	21	26	10	15	9	40	20		106	108	158	87	136	95	110	107	110	189	76	98		0.168419	0.159986	0.0949875	0.419765	0.310024	0.187041	0.222749	0.0759776	0.104673
chr1 : 13769118 | 13782831	chr1	13769118	13782831	+	NA	exonic	+	ENSG00000116731.22	PRDM2	isExon-isExon	1.37691e+23	1.37692e+23	4581	hsa-PRDM2_0004	1	NA	5	3	NA	2	3	1	NA	NA	NA	4		83	NA	81	57	NA	36	60	63	NA	NA	NA	56		0.00842093	NA	0.0339241	0.0307145	NA	0.0178134	0.0257018	0.00759776	NA
chr1 : 13773078 | 13782831	chr1	13773078	13782831	+	+	exonic	+	ENSG00000116731.22	PRDM2	isExon-isExon	1377307813778410	1377318813782830	4525	hsa-PRDM2_0014	11	7	9	9	5	6	9	13	8	12	10	9		117	121	164	130	120	91	129	118	162	234	93	110		0.0926302	0.0533288	0.0610634	0.0921436	0.0418952	0.0534402	0.0771053	0.0987709	0.0558253
chr1 : 13778418 | 13782831	chr1	13778418	13782831	+	+	exonic	+	ENSG00000116731.22	PRDM2	isExon-isExon	1377841813778410	1378283113782830	8828	hsa-PRDM2_0015	8	7	13	12	4	12	6	7	6	16	21	11		153	121	189	99	139	100	125	112	165	296	77	130		0.0673674	0.0533288	0.0882027	0.122858	0.0335161	0.10688	0.0514035	0.0531843	0.041869
chr1 : 15529088 | 15536814	chr1	15529088	15536814	+	NA	exonic	+	ENSG00000116138.13	DNAJC16	isExon-isExon	1.55291e+23	1.55293e+23	592	hsa-DNAJC16_0003	2	NA	NA	3	1	1	2	3	NA	NA	NA	NA		42	NA	NA	39	33	28	29	26	NA	NA	NA	NA		0.0168419	NA	NA	0.0307145	0.00837903	0.0089067	0.0171345	0.0227933	NA
chr1 : 15529088 | 15546871	chr1	15529088	15546871	+	NA	exonic	+	ENSG00000116138.13	DNAJC16	isExon-isExon	1.55291e+39	1.55293e+39	882	hsa-DNAJC16_0008	1	1	NA	1	NA	NA	1	NA	NA	1	1	1		45	38	NA	29	NA	NA	29	NA	NA	46	26	42		0.00842093	0.00761839	NA	0.0102382	NA	NA	0.00856726	NA	NA
chr1 : 15529088 | 15548428	chr1	15529088	15548428	+	NA	exonic	+	ENSG00000116138.13	DNAJC16	isExon-isExon	1.55291e+47	1.55293e+47	1041	hsa-DNAJC16_0006	1	NA	NA	NA	2	NA	NA	2	NA	NA	2	5		31	NA	NA	NA	35	NA	NA	25	NA	NA	21	29		0.00842093	NA	NA	NA	0.0167581	NA	NA	0.0151955	NA
chr1 : 15529088 | 15562325	chr1	15529088	15562325	+	NA	exonic	+	ENSG00000116138.13	DNAJC16	isExon-isExon	1.55291e+63	1.55293e+63	1356	hsa-DNAJC16_0018	NA	NA	NA	NA	NA	4	1	NA	NA	NA	1	3		NA	NA	NA	NA	NA	21	14	NA	NA	NA	10	26		NA	NA	NA	NA	NA	0.0356268	0.00856726	NA	NA
chr1 : 15529088 | 15567269	chr1	15529088	15567269	+	NA	exonic	+	ENSG00000116138.13	DNAJC16	isExon-isExon	15529088,15534237,15536475,15544399,15546767,15548270,15559526,15562142,15563929,15564283,15565919,15566082,15567099;15529088,15534237,15536475,15544399,15546767,15548270,15559526,15562142,15563929,15564283,15565919,15566082,15567099	15529272,15534303,15536814,15544583,15546871,15548428,15559656,15562325,15564111,15564359,15565999,15566180,15567269;15529272,15534303,15536814,15544583,15546871,15548428,15559656,15562325,15564111,15564359,15565999,15566410,15567269	1967;2197	hsa-DNAJC16_0028	NA	2	1	1	NA	NA	3	NA	NA	NA	2	2		NA	35	36	21	NA	NA	21	NA	NA	NA	22	31		NA	0.0152368	0.00678482	0.0102382	NA	NA	0.0257018	NA	NA
chr1 : 15534237 | 15536814	chr1	15534237	15536814	+	+	exonic	+	ENSG00000116138.13	DNAJC16	isExon-isExon	1553423715536470	1553430315536810	407	hsa-DNAJC16_0001	72	68	29	87	63	80	87	76	85	30	99	77		52	75	57	50	47	33	42	47	55	90	49	64		0.606307	0.518051	0.19676	0.890722	0.527879	0.712536	0.745351	0.57743	0.593144
chr1 : 15534237 | 15546871	chr1	15534237	15546871	+	NA	exonic	+	ENSG00000116138.13	DNAJC16	isExon-isExon	1.55342e+31	1.55343e+31	697	hsa-DNAJC16_0017	NA	NA	3	4	NA	1	NA	2	NA	3	NA	3		NA	NA	68	40	NA	31	NA	52	NA	71	NA	65		NA	NA	0.0203545	0.0409527	NA	0.0089067	NA	0.0151955	NA
chr1 : 15534237 | 15548428	chr1	15534237	15548428	+	+	exonic	+	ENSG00000116138.13	DNAJC16	isExon-isExon	1.55342e+39	1.55343e+39	856	hsa-DNAJC16_0002	1	4	5	4	NA	5	2	4	4	2	4	2		42	62	58	36	NA	37	34	46	54	62	36	52		0.00842093	0.0304736	0.0339241	0.0409527	NA	0.0445335	0.0171345	0.0303911	0.0279127
chr1 : 15536475 | 15536814	chr1	15536475	15536814	+	+	exonic	+	ENSG00000116138.13	DNAJC16	isExon-isExon	1553647515536470	1553681415536810	680	hsa-DNAJC16_0005	NA	3	1	5	3	8	9	5	4	NA	NA	1		NA	91	73	98	64	76	92	63	92	NA	NA	84		NA	0.0228552	0.00678482	0.0511909	0.0251371	0.0712536	0.0771053	0.0379888	0.0279127
chr1 : 15563929 | 15564359	chr1	15563929	15564359	+	+	exonic	+	ENSG00000116138.13	DNAJC16	isExon-isExon	1556392915564280	1556411115564350	260	hsa-DNAJC16_0007	1	7	1	3	1	4	4	2	6	NA	9	NA		30	34	62	29	30	27	18	39	36	NA	21	NA		0.00842093	0.0533288	0.00678482	0.0307145	0.00837903	0.0356268	0.034269	0.0151955	0.041869
chr1 : 15626669 | 15633565	chr1	15626669	15633565	+	NA	exonic	+	ENSG00000197312.12	DDI2	isExon-isExon	1.56267e+23	1.56268e+23	494	hsa-DDI2_0003	NA	4	NA	1	1	NA	3	5	1	NA	NA	2		NA	110	NA	144	100	NA	130	143	137	NA	NA	131		NA	0.0304736	NA	0.0102382	0.00837903	NA	0.0257018	0.0379888	0.00697817
chr1 : 15626669 | 15638434	chr1	15626669	15638434	+	NA	exonic	+	ENSG00000197312.12	DDI2	isExon-isExon	1.56267e+31	1.56268e+31	622	hsa-DDI2_0006	5	4	4	5	NA	NA	3	NA	8	NA	7	2		433	402	309	614	NA	NA	453	NA	450	NA	673	499		0.0421046	0.0304736	0.0271393	0.0511909	NA	NA	0.0257018	NA	0.0558253
chr1 : 15626669 | 15643650	chr1	15626669	15643650	+	+	exonic	+	ENSG00000197312.12	DDI2	isExon-isExon	1.56267e+39	1.56268e+39	751	hsa-DDI2_0001	4	5	2	4	3	5	10	9	7	3	7	13		140	147	149	136	83	135	149	131	156	130	166	162		0.0336837	0.038092	0.0135696	0.0409527	0.0251371	0.0445335	0.0856726	0.0683799	0.0488472
chr1 : 15626669 | 15651895	chr1	15626669	15651895	+	NA	exonic	+	ENSG00000197312.12	DDI2	isExon-isExon	1.56267e+55	1.56268e+55	1045	hsa-DDI2_0016	NA	2	NA	1	NA	1	1	NA	3	NA	4	2		NA	77	NA	91	NA	91	92	NA	107	NA	96	92		NA	0.0152368	NA	0.0102382	NA	0.0089067	0.00856726	NA	0.0209345
chr1 : 15630325 | 15643650	chr1	15630325	15643650	+	+	exonic	+	ENSG00000197312.12	DDI2	isExon-isExon	1.56303e+31	1.56306e+31	621	hsa-DDI2_0010	1	2	NA	3	3	1	2	NA	2	NA	1	NA		160	163	NA	126	93	138	155	NA	154	NA	182	NA		0.00842093	0.0152368	NA	0.0307145	0.0251371	0.0089067	0.0171345	NA	0.0139563
chr1 : 15630325 | 15651895	chr1	15630325	15651895	+	+	exonic	+	ENSG00000197312.12	DDI2	isExon-isExon	1.56303e+47	1.56306e+47	915	hsa-DDI2_0005	18	11	6	17	13	12	17	13	14	10	30	23		110	93	125	81	69	94	98	106	105	75	112	115		0.151577	0.0838023	0.0407089	0.174049	0.108927	0.10688	0.145643	0.0987709	0.0976944
chr1 : 15633439 | 15633879	chr1	15633439	15633879	+	+	exonic	+	ENSG00000197312.12	DDI2	isExon-isExon	1563343915633790	1563356515633870	209	hsa-DDI2_0012	14	16	3	14	11	8	13	13	10	NA	27	11		81	70	70	50	62	42	64	58	82	NA	62	69		0.117893	0.121894	0.0203545	0.143335	0.0921694	0.0712536	0.111374	0.0987709	0.0697817
chr1 : 15633439 | 15643650	chr1	15633439	15643650	+	NA	exonic	+	ENSG00000197312.12	DDI2	isExon-isExon	15633439,15638307,15643522;15633439,15633798,15643522;15633439,15643522	15633565,15638434,15643650;15633565,15633879,15643650;15633565,15643650	384;338;256	hsa-DDI2_0017	NA	NA	3	NA	NA	3	NA	NA	NA	NA	1	NA		NA	NA	158	NA	NA	136	NA	NA	NA	NA	178	NA		NA	NA	0.0203545	NA	NA	0.0267201	NA	NA	NA
chr1 : 15636313 | 15643650	chr1	15636313	15643650	+	NA	mix	+	ENSG00000197312.12	DDI2	intronic-isExon	15636313,15643522;15636313,15636313	15638434,15643650;15643650,15643650	2251;14676	hsa-DDI2_0035	3	2	NA	NA	2	4	1	3	NA	NA	NA	NA		94	114	NA	NA	60	97	103	76	NA	NA	NA	NA		0.0252628	0.0152368	NA	NA	0.0167581	0.0356268	0.00856726	0.0227933	NA
chr1 : 15638282 | 15643650	chr1	15638282	15643650	+	NA	mix	+	ENSG00000197312.12	DDI2	intronic-isExon	15638282,15638282;15638282,15643522	15643650,15643650;15638434,15643650	10738;282	hsa-DDI2_0022	NA	NA	1	NA	NA	NA	NA	NA	NA	NA	2	2		NA	NA	97	NA	NA	NA	NA	NA	NA	NA	118	126		NA	NA	0.00678482	NA	NA	NA	NA	NA	NA
chr1 : 15638307 | 15640520	chr1	15638307	15640520	+	NA	mix	+	ENSG00000197312.12	DDI2	isExon-intronic	1563830715638300	1564052015638430	2342	NA	3	1	NA	4	NA	4	2	3	1	NA	NA	3		100	99	NA	122	NA	110	104	106	108	NA	NA	130		0.0252628	0.00761839	NA	0.0409527	NA	0.0356268	0.0171345	0.0227933	0.00697817
chr1 : 15638307 | 15643650	chr1	15638307	15643650	+	+	exonic	+	ENSG00000197312.12	DDI2	isExon-isExon	1563830715643520	1563843415643650	257	hsa-DDI2_0008	716	733	376	1058	614	876	716	691	893	549	1057	970		185	205	211	207	136	199	200	176	198	155	270	246		6.02938	5.58428	2.55109	10.832	5.14473	7.80227	6.13416	5.25005	6.2315
chr1 : 15638307 | 15646984	chr1	15638307	15646984	+	+	mix	+	ENSG00000197312.12	DDI2	isExon-intronic	1563830715643520	1563843415646980	3591	hsa-DDI2_0023	12	36	2	20	10	27	17	25	14	6	21	19		102	102	121	124	84	108	105	105	112	79	166	138		0.101051	0.274262	0.0135696	0.204764	0.0837903	0.240481	0.145643	0.189944	0.0976944
chr1 : 15638307 | 15649823	chr1	15638307	15649823	+	+	exonic	+	ENSG00000197312.12	DDI2	isExon-isExon	1.56383e+23	1.56384e+23	361	hsa-DDI2_0015	NA	4	2	2	3	3	6	5	3	NA	5	3		NA	156	210	218	134	170	176	181	201	NA	261	224		NA	0.0304736	0.0135696	0.0204764	0.0251371	0.0267201	0.0514035	0.0379888	0.0209345
chr1 : 15638307 | 15651895	chr1	15638307	15651895	+	+	exonic	+	ENSG00000197312.12	DDI2	isExon-isExon	1.56383e+31	1.56384e+31	551	hsa-DDI2_0004	12	25	16	18	13	22	19	20	15	32	39	20		135	135	170	164	113	156	145	147	151	99	205	182		0.101051	0.19046	0.108557	0.184287	0.108927	0.195947	0.162778	0.151955	0.104673
chr1 : 15638307 | 15656679	chr1	15638307	15656679	+	NA	exonic	+	ENSG00000197312.12	DDI2	isExon-isExon	1.56383e+39	1.56384e+39	614	hsa-DDI2_0040	NA	NA	1	NA	1	NA	1	NA	NA	1	NA	4		NA	NA	162	NA	109	NA	133	NA	NA	107	NA	155		NA	NA	0.00678482	NA	0.00837903	NA	0.00856726	NA	NA
chr1 : 15643522 | 15649823	chr1	15643522	15649823	+	NA	exonic	+	ENSG00000197312.12	DDI2	isExon-isExon	1564352215649720	1564365015649820	233	hsa-DDI2_0013	1	NA	NA	NA	NA	2	NA	1	NA	NA	2	2		588	NA	NA	NA	NA	631	NA	522	NA	NA	857	713		0.00842093	NA	NA	NA	NA	0.0178134	NA	0.00759776	NA
chr1 : 15643522 | 15651895	chr1	15643522	15651895	+	+	exonic	+	ENSG00000197312.12	DDI2	isExon-isExon	1.56435e+23	1.56437e+23	423	hsa-DDI2_0011	2	1	2	4	NA	2	NA	NA	2	NA	NA	1		565	528	376	764	NA	621	NA	NA	576	NA	NA	676		0.0168419	0.00761839	0.0135696	0.0409527	NA	0.0178134	NA	NA	0.0139563
chr1 : 15646837 | 15649823	chr1	15646837	15649823	+	NA	mix	+	ENSG00000197312.12	DDI2	intronic-isExon	1564683715646830	1564982315649820	5974	hsa-DDI2_0039	NA	NA	NA	5	1	3	NA	1	NA	NA	NA	NA		NA	NA	NA	119	65	77	NA	91	NA	NA	NA	NA		NA	NA	NA	0.0511909	0.00837903	0.0267201	NA	0.00759776	NA
chr1 : 15649720 | 15651895	chr1	15649720	15651895	+	+	exonic	+	ENSG00000197312.12	DDI2	isExon-isExon	1564972015651700	1564982315651890	294	hsa-DDI2_0009	7	5	NA	11	3	7	4	4	NA	NA	3	2		111	117	NA	109	79	109	102	120	NA	NA	134	145		0.0589465	0.038092	NA	0.11262	0.0251371	0.0623469	0.034269	0.0303911	NA
chr1 : 15651706 | 15651895	chr1	15651706	15651895	+	NA	exonic	+	ENSG00000197312.12	DDI2	isExon-isExon	1565170615651700	1565189515651890	380	hsa-DDI2_0052	NA	1	NA	2	2	NA	NA	NA	NA	NA	NA	NA		NA	108	NA	148	83	NA	NA	NA	NA	NA	NA	NA		NA	0.00761839	NA	0.0204764	0.0167581	NA	NA	NA	NA
chr1 : 15656617 | 15661159	chr1	15656617	15661159	+	+	exon	+	ENSG00000197312.12	DDI2	isExon-inExon	1565661715659830	1565667915661150	1386	hsa-DDI2_0025	6	2	4	5	3	2	10	6	3	NA	6	6		107	101	141	67	88	107	86	107	97	NA	104	106		0.0505256	0.0152368	0.0271393	0.0511909	0.0251371	0.0178134	0.0856726	0.0455866	0.0209345
chr1 : 15659837 | 15661159	chr1	15659837	15661159	+	+	exon	+	ENSG00000197312.12	DDI2	isExon-inExon	1565983715659830	1566115915669040	10531	hsa-DDI2_0024	8	NA	2	5	3	NA	3	3	10	NA	7	7		107	NA	146	74	84	NA	92	100	104	NA	106	91		0.0673674	NA	0.0135696	0.0511909	0.0251371	NA	0.0257018	0.0227933	0.0697817
chr1 : 15659837 | 15662155	chr1	15659837	15662155	+	NA	exon	+	ENSG00000197312.12	DDI2	isExon-inExon	1565983715659830	1566215515669040	11527	hsa-DDI2_0056	NA	1	NA	NA	NA	1	1	NA	NA	NA	1	1		NA	58	NA	NA	NA	66	68	NA	NA	NA	54	54		NA	0.00761839	NA	NA	NA	0.0089067	0.00856726	NA	NA
chr1 : 15717893 | 15721388	chr1	15717893	15721388	+	+	exonic	+	ENSG00000116786.13	PLEKHM2	isExon-isExon	1.57179e+31	1.5718e+31	435	hsa-PLEKHM2_0001	7	9	10	8	6	9	5	7	20	NA	17	12		49	41	85	48	43	29	53	41	55	NA	33	42		0.0589465	0.0685655	0.0678482	0.0819055	0.0502742	0.0801603	0.0428363	0.0531843	0.139563
chr1 : 15719734 | 15721388	chr1	15719734	15721388	+	+	exonic	+	ENSG00000116786.13	PLEKHM2	isExon-isExon	1571973415721320	1571992015721380	247	hsa-PLEKHM2_0004	NA	5	NA	11	9	9	12	NA	7	6	6	6		NA	64	NA	69	75	49	52	NA	73	161	56	56		NA	0.038092	NA	0.11262	0.0754113	0.0801603	0.102807	NA	0.0488472
chr1 : 15872816 | 15876678	chr1	15872816	15876678	+	NA	exonic	+	ENSG00000065526.12	SPEN	isExon-isExon	1587281615876200	1587313615876670	798	hsa-SPEN_0005	NA	NA	2	1	2	NA	1	NA	NA	NA	NA	NA		NA	NA	222	117	167	NA	124	NA	NA	NA	NA	NA		NA	NA	0.0135696	0.0102382	0.0167581	NA	0.00856726	NA	NA
chr1 : 15909321 | 15911301	chr1	15909321	15911301	+	NA	exonic	+	ENSG00000065526.12	SPEN	isExon-isExon	1590932115911100	1590948115911300	362	hsa-SPEN_0016	2	NA	1	1	2	NA	2	1	2	NA	NA	3		135	NA	194	124	150	NA	122	128	133	NA	NA	130		0.0168419	NA	0.00678482	0.0102382	0.0167581	NA	0.0171345	0.00759776	0.0139563
chr1 : 15909321 | 15916279	chr1	15909321	15916279	+	+	exonic	+	ENSG00000065526.12	SPEN	isExon-isExon	1.59093e+23	1.59095e+23	514	hsa-SPEN_0006	2	7	NA	12	1	6	4	4	8	NA	6	8		115	119	NA	84	149	108	105	113	136	NA	32	128		0.0168419	0.0533288	NA	0.122858	0.00837903	0.0534402	0.034269	0.0303911	0.0558253
chr1 : 15909321 | 15919051	chr1	15909321	15919051	+	NA	exonic	+	ENSG00000065526.12	SPEN	isExon-isExon	1.59093e+31	1.59095e+31	640	hsa-SPEN_0012	1	1	NA	NA	NA	2	NA	NA	NA	NA	1	2		113	109	NA	NA	NA	95	NA	NA	NA	NA	49	131		0.00842093	0.00761839	NA	NA	NA	0.0178134	NA	NA	NA
chr1 : 15909321 | 15922349	chr1	15909321	15922349	+	NA	exonic	+	ENSG00000065526.12	SPEN	isExon-isExon	1.59093e+55	1.59095e+55	969	hsa-SPEN_0007	NA	NA	3	NA	NA	1	4	3	2	NA	1	NA		NA	NA	224	NA	NA	126	138	158	165	NA	61	NA		NA	NA	0.0203545	NA	NA	0.0089067	0.034269	0.0227933	0.0139563
chr1 : 15911101 | 15916279	chr1	15911101	15916279	+	+	exonic	+	ENSG00000065526.12	SPEN	isExon-isExon	1591110115916120	1591130115916270	353	hsa-SPEN_0021	3	7	NA	7	NA	4	3	1	6	NA	7	4		125	119	NA	104	NA	133	114	130	153	NA	49	138		0.0252628	0.0533288	NA	0.0716673	NA	0.0356268	0.0257018	0.00759776	0.041869
chr1 : 15911101 | 15922349	chr1	15911101	15922349	+	NA	exonic	+	ENSG00000065526.12	SPEN	isExon-isExon	1.59111e+47	1.59113e+47	808	hsa-SPEN_0023	1	1	NA	1	2	NA	2	NA	NA	NA	NA	NA		151	148	NA	139	193	NA	147	NA	NA	NA	NA	NA		0.00842093	0.00761839	NA	0.0102382	0.0167581	NA	0.0171345	NA	NA
chr1 : 15916128 | 15922349	chr1	15916128	15922349	+	+	exonic	+	ENSG00000065526.12	SPEN	isExon-isExon	1.59161e+39	1.59163e+39	607	hsa-SPEN_0010	1	2	2	5	2	3	2	4	4	NA	5	3		157	160	267	168	195	175	183	204	203	NA	83	177		0.00842093	0.0152368	0.0135696	0.0511909	0.0167581	0.0267201	0.0171345	0.0303911	0.0279127
chr1 : 15937163 | 15938006	chr1	15937163	15938006	+	NA	exonic	+	ENSG00000065526.12	SPEN	isExon-isExon	1593716315937810	1593764515938000	678	hsa-SPEN_0015	NA	4	9	NA	2	3	6	NA	2	9	NA	8		NA	60	103	NA	75	52	63	NA	60	150	NA	51		NA	0.0304736	0.0610634	NA	0.0167581	0.0267201	0.0514035	NA	0.0139563
chr1 : 16201782 | 16202574	chr1	16201782	16202574	+	NA	exonic	-	ENSG00000142632.17	ARHGEF19	isExon-isExon	1620178216202410	1620186116202570	239	hsa-ARHGEF19_0001	NA	2	NA	NA	2	NA	NA	NA	1	NA	1	NA		NA	4	NA	NA	6	NA	NA	NA	5	NA	3	NA		NA	0.0152368	NA	NA	0.0167581	NA	NA	NA	0.00697817
chr1 : 16305803 | 16315435	chr1	16305803	16315435	+	NA	exonic	-	ENSG00000037637.11	FBXO42	isExon-isExon	1630580316315160	1630591916315430	384	hsa-FBXO42_0001	1	1	NA	NA	NA	NA	1	3	NA	NA	2	1		72	78	NA	NA	NA	NA	71	60	NA	NA	29	67		0.00842093	0.00761839	NA	NA	NA	NA	0.00856726	0.0227933	NA
chr1 : 16387055 | 16391424	chr1	16387055	16391424	+	NA	exonic	+	ENSG00000055070.17	SZRD1	isExon-isExon	1638705516391370	1638712516391420	121	NA	NA	NA	NA	2	NA	NA	1	NA	1	NA	1	NA		NA	NA	NA	47	NA	NA	38	NA	38	NA	28	NA		NA	NA	NA	0.0204764	NA	NA	0.00856726	NA	0.00697817
chr1 : 16447870 | 16452015	chr1	16447870	16452015	+	NA	exonic	+	ENSG00000157191.20	NECAP2	isExon-isExon	16447870,16448060,16449093,16450125,16451838;16447870,16448060,16449093,16451838;16447870,16448060,16449093;16447870,16449093,16451838;16447870,16449093,16450125,16451838	16447974,16448141,16449201,16450241,16452015;16447974,16448141,16449201,16452015;16447974,16448141,16452015;16447974,16449201,16452015;16447974,16449201,16450241,16452015	591;474;3110;392;509	hsa-NECAP2_0002	1	NA	4	NA	1	NA	3	2	3	NA	1	NA		150	NA	261	NA	144	NA	119	145	198	NA	93	NA		0.00842093	NA	0.0271393	NA	0.00837903	NA	0.0257018	0.0151955	0.0209345
chr1 : 16484823 | 16631109	chr1	16484823	16631109	+	NA	mix;mix;mix;mix;mix;mix;mix	-	ENSG00000215908.10;ENSG00000215908.10;ENSG00000215908.10;ENSG00000080947.15;ENSG00000215908.10;ENSG00000080947.15;ENSG00000215908.10	CROCCP2;CROCCP2;CROCCP2;CROCCP3;CROCCP2;CROCCP3;CROCCP2	intergenic-isExon;intergenic-isExon;intergenic-isExon;isExon-intergenic;intergenic-isExon;isExon-intergenic;intergenic-isExon	16484823,16619845,16621946,16623870,16624273,16625775,16626353,16627145,16628468,16630032,16630890;16484823,16626353,16627145,16628468,16630890;16484823,16484823;16484823,16485569,16486426,16490618,16490865,16491010,16491186,16491981;16484823,16619845,16625775,16626353,16627145,16628468,16630890;16484823,16485569,16486426,16489685,16490618,16490865,16491010,16491206;16484823,16625775,16626353,166…	16619103,16620024,16622115,16623997,16624467,16626005,16626499,16627289,16628650,16630142,16631109;16626005,16626499,16627289,16628650,16631109;16631109,16631109;16484906,16485665,16486661,16490783,16490926,16491084,16491316,16631109;16619103,16620245,16626005,16626499,16627289,16628650,16631109;16484906,16485665,16486661,16489791,16490783,16490926,16491094,16631109;16619103,16626005,16626499,166…	135991;141878;292574;139980;135608;140741;135207	hsa-CROCCP2_0001	3	NA	NA	NA	5	NA	NA	6	NA	NA	NA	2		28	NA	NA	NA	10	NA	NA	24	NA	NA	NA	22		0.0252628	NA	NA	NA	0.0418952	NA	NA	0.0455866	NA
chr1 : 17341943 | 17342402	chr1	17341943	17342402	+	+	exonic	+	ENSG00000159339.13	PADI4	isExon-isExon	1734194317342290	1734212117342400	283	hsa-PADI4_0001	4	2	4	3	2	7	4	8	8	NA	5	NA		147	131	262	111	184	113	217	85	200	NA	101	NA		0.0336837	0.0152368	0.0271393	0.0307145	0.0167581	0.0623469	0.034269	0.0607821	0.0558253
chr1 : 19156767 | 19160281	chr1	19156767	19160281	+	NA	exonic	-	ENSG00000127481.15	UBR4	isExon-isExon	1.91568e+23	1.91569e+23	513	hsa-UBR4_0012	NA	NA	NA	3	NA	NA	2	NA	NA	NA	1	NA		NA	NA	NA	109	NA	NA	119	NA	NA	NA	69	NA		NA	NA	NA	0.0307145	NA	NA	0.0171345	NA	NA
chr1 : 19167022 | 19175033	chr1	19167022	19175033	+	NA	exonic	-	ENSG00000127481.15	UBR4	isExon-isExon	1.9167e+71	1.91672e+71	1336	hsa-UBR4_0034	NA	NA	1	NA	NA	NA	1	4	NA	NA	NA	1		NA	NA	195	NA	NA	NA	117	149	NA	NA	NA	123		NA	NA	0.00678482	NA	NA	NA	0.00856726	0.0303911	NA
chr1 : 19169435 | 19175033	chr1	19169435	19175033	+	NA	exonic	-	ENSG00000127481.15	UBR4	isExon-isExon	1.91694e+55	1.91695e+55	968	hsa-UBR4_0049	1	1	1	1	NA	NA	NA	2	NA	NA	3	2		209	227	295	184	NA	NA	NA	214	NA	NA	81	198		0.00842093	0.00761839	0.00678482	0.0102382	NA	NA	NA	0.0151955	NA
chr1 : 19169435 | 19185286	chr1	19169435	19185286	+	NA	exonic	-	ENSG00000127481.15	UBR4	isExon-isExon	1.91694e+103	1.91695e+103	1991	hsa-UBR4_0048	NA	NA	1	2	NA	NA	1	1	NA	1	NA	NA		NA	NA	256	154	NA	NA	161	164	NA	293	NA	NA		NA	NA	0.00678482	0.0204764	NA	NA	0.00856726	0.00759776	NA
chr1 : 19170762 | 19175033	chr1	19170762	19175033	+	NA	exonic	-	ENSG00000127481.15	UBR4	isExon-isExon	1.91708e+47	1.91709e+47	870	hsa-UBR4_0019	NA	NA	NA	NA	NA	NA	1	NA	NA	3	NA	1		NA	NA	NA	NA	NA	NA	133	NA	NA	285	NA	151		NA	NA	NA	NA	NA	NA	0.00856726	NA	NA
chr1 : 19172864 | 19175033	chr1	19172864	19175033	+	+	exonic	-	ENSG00000127481.15	UBR4	isExon-isExon	1.91729e+39	1.91731e+39	748	hsa-UBR4_0013	1	NA	1	NA	NA	NA	2	1	NA	3	4	2		153	NA	219	NA	NA	NA	133	179	NA	269	63	151		0.00842093	NA	0.00678482	NA	NA	NA	0.0171345	0.00759776	NA
chr1 : 19172864 | 19179220	chr1	19172864	19179220	+	NA	exonic	-	ENSG00000127481.15	UBR4	isExon-isExon	1.91729e+63	1.91731e+63	1337	hsa-UBR4_0038	NA	NA	NA	NA	NA	NA	2	NA	3	NA	1	NA		NA	NA	NA	NA	NA	NA	149	NA	169	NA	78	NA		NA	NA	NA	NA	NA	NA	0.0171345	NA	0.0209345
chr1 : 19172864 | 19185286	chr1	19172864	19185286	+	NA	exonic	-	ENSG00000127481.15	UBR4	isExon-isExon	1.91729e+87	1.91731e+87	1771	hsa-UBR4_0039	NA	NA	NA	NA	NA	NA	NA	NA	NA	1	2	2		NA	NA	NA	NA	NA	NA	NA	NA	NA	182	74	133		NA	NA	NA	NA	NA	NA	NA	NA	NA
chr1 : 19176592 | 19187540	chr1	19176592	19187540	+	+	exonic	-	ENSG00000127481.15	UBR4	isExon-isExon	1.91766e+71	1.91767e+71	1379	hsa-UBR4_0014	2	3	3	2	2	NA	NA	5	NA	NA	2	2		177	173	237	139	168	NA	NA	161	NA	NA	57	132		0.0168419	0.0228552	0.0203545	0.0204764	0.0167581	NA	NA	0.0379888	NA
chr1 : 19183811 | 19185286	chr1	19183811	19185286	+	+	exonic	-	ENSG00000127481.15	UBR4	isExon-isExon	1.91838e+23	1.91839e+23	434	hsa-UBR4_0003	7	7	1	9	3	7	7	2	5	NA	5	3		111	126	167	109	132	112	115	115	144	NA	79	142		0.0589465	0.0533288	0.00678482	0.0921436	0.0251371	0.0623469	0.0599708	0.0151955	0.0348908
chr1 : 19183811 | 19187540	chr1	19183811	19187540	+	NA	exonic	-	ENSG00000127481.15	UBR4	isExon-isExon	1.91838e+47	1.91839e+47	790	hsa-UBR4_0016	NA	2	NA	NA	NA	NA	NA	NA	NA	NA	3	NA		NA	131	NA	NA	NA	NA	NA	NA	NA	NA	56	NA		NA	0.0152368	NA	NA	NA	NA	NA	NA	NA
chr1 : 19193433 | 19197265	chr1	19193433	19197265	+	+	exonic	-	ENSG00000127481.15	UBR4	isExon-isExon	1919343319197140	1919355719197260	250	hsa-UBR4_0011	7	1	2	4	3	4	NA	NA	1	NA	2	3		159	153	230	91	143	111	NA	NA	157	NA	60	119		0.0589465	0.00761839	0.0135696	0.0409527	0.0251371	0.0356268	NA	NA	0.00697817
chr1 : 19890385 | 19894480	chr1	19890385	19894480	+	+	exonic	+	ENSG00000169914.6	OTUD3	isExon-isExon	1989038519894360	1989053319894480	262	hsa-OTUD3_0008	2	2	NA	2	2	2	NA	2	NA	NA	2	NA		12	18	NA	16	13	11	NA	18	NA	NA	7	NA		0.0168419	0.0152368	NA	0.0204764	0.0167581	0.0178134	NA	0.0151955	NA
chr1 : 19904267 | 19904987	chr1	19904267	19904987	+	+	exonic	+	ENSG00000169914.6	OTUD3	isExon-isExon	1990426719904890	1990439819904980	229	hsa-OTUD3_0003	5	13	NA	8	9	6	7	8	7	NA	5	13		8	14	NA	16	12	6	9	17	12	NA	9	8		0.0421046	0.0990391	NA	0.0819055	0.0754113	0.0534402	0.0599708	0.0607821	0.0488472
chr1 : 20645560 | 20645980	chr1	20645560	20645980	+	NA	mix	+	ENSG00000158828.8	PINK1	isExon-intronic	2064556020645560	2064598020645720	585	hsa-PINK1_0002	NA	2	NA	3	1	1	2	NA	2	NA	NA	1		NA	123	NA	139	132	156	208	NA	212	NA	NA	225		NA	0.0152368	NA	0.0307145	0.00837903	0.0089067	0.0171345	NA	0.0139563
chr1 : 20741831 | 20780540	chr1	20741831	20780540	+	NA	exon	-	ENSG00000127483.19	HP1BP3	inExon-isExon	2.07418e+95	2.07451e+95	4728	hsa-HP1BP3_0071	NA	NA	NA	NA	NA	1	NA	3	NA	NA	4	NA		NA	NA	NA	NA	NA	80	NA	85	NA	NA	36	NA		NA	NA	NA	NA	NA	0.0089067	NA	0.0227933	NA
chr1 : 20744744 | 20745656	chr1	20744744	20745656	+	NA	exonic	-	ENSG00000127483.19	HP1BP3	isExon-isExon	2074474420745540	2074509120745650	462	NA	1	2	NA	1	NA	1	NA	NA	2	NA	NA	NA		231	278	NA	216	NA	245	NA	NA	306	NA	NA	NA		0.00842093	0.0152368	NA	0.0102382	NA	0.0089067	NA	NA	0.0139563
chr1 : 20744744 | 20749882	chr1	20744744	20749882	+	NA	exon	-	ENSG00000127483.19	HP1BP3	inExon-isExon	2.07447e+31	2.07451e+31	734	hsa-HP1BP3_0025	NA	NA	NA	4	NA	NA	NA	NA	3	NA	4	1		NA	NA	NA	253	NA	NA	NA	NA	305	NA	235	327		NA	NA	NA	0.0409527	NA	NA	NA	NA	0.0209345
chr1 : 20744744 | 20773610	chr1	20744744	20773610	+	+	exon	-	ENSG00000127483.19	HP1BP3	inExon-isExon	2.07447e+71	2.07451e+71	1365	hsa-HP1BP3_0022	4	3	3	3	4	2	7	5	3	3	11	8		251	253	327	239	260	271	195	265	249	405	326	351		0.0336837	0.0228552	0.0203545	0.0307145	0.0335161	0.0178134	0.0599708	0.0379888	0.0209345
chr1 : 20744744 | 20780540	chr1	20744744	20780540	+	+	exon	-	ENSG00000127483.19	HP1BP3	inExon-isExon	2.07447e+95	2.07451e+95	1815	hsa-HP1BP3_0017	7	17	16	4	7	9	17	20	8	NA	22	13		171	173	292	148	198	150	138	182	185	NA	79	227		0.0589465	0.129513	0.108557	0.0409527	0.0586532	0.0801603	0.145643	0.151955	0.0558253
chr1 : 20747544 | 20749882	chr1	20747544	20749882	+	+	exonic	-	ENSG00000127483.19	HP1BP3	isExon-isExon	2074754420749720	2074765520749880	272	hsa-HP1BP3_0027	2	1	2	NA	3	2	NA	NA	NA	1	5	2		338	342	492	NA	307	322	NA	NA	NA	484	339	414		0.0168419	0.00761839	0.0135696	NA	0.0251371	0.0178134	NA	NA	NA
chr1 : 20747544 | 20773610	chr1	20747544	20773610	+	NA	exonic	-	ENSG00000127483.19	HP1BP3	isExon-isExon	2.07475e+55	2.07477e+55	903	hsa-HP1BP3_0044	3	2	NA	NA	3	3	5	NA	2	NA	5	7		315	332	NA	NA	320	357	285	NA	393	NA	436	447		0.0252628	0.0152368	NA	NA	0.0251371	0.0267201	0.0428363	NA	0.0139563
chr1 : 20747544 | 20780540	chr1	20747544	20780540	+	NA	exonic	-	ENSG00000127483.19	HP1BP3	isExon-isExon	2.07475e+79	2.07477e+79	1353	hsa-HP1BP3_0041	NA	1	NA	1	NA	NA	2	NA	NA	NA	1	NA		NA	252	NA	219	NA	NA	228	NA	NA	NA	189	NA		NA	0.00761839	NA	0.0102382	NA	NA	0.0171345	NA	NA
chr1 : 20749723 | 20749882	chr1	20749723	20749882	+	+	exonic	-	ENSG00000127483.19	HP1BP3	isExon-isExon	2074972320749720	2074988220749880	320	hsa-HP1BP3_0026	NA	7	NA	7	1	14	10	8	5	NA	4	2		NA	302	NA	277	241	279	308	296	327	NA	278	371		NA	0.0533288	NA	0.0716673	0.00837903	0.124694	0.0856726	0.0607821	0.0348908
chr1 : 20749723 | 20749975	chr1	20749723	20749975	+	+	exon	-	ENSG00000127483.19	HP1BP3	isExon-inExon	2074972320749720	2074997520750250	782	hsa-HP1BP3_0023	4	5	2	7	3	2	3	5	9	4	5	2		133	166	210	121	120	147	142	136	165	171	122	213		0.0336837	0.038092	0.0135696	0.0716673	0.0251371	0.0178134	0.0257018	0.0379888	0.0628035
chr1 : 20749723 | 20773610	chr1	20749723	20773610	+	+	exonic	-	ENSG00000127483.19	HP1BP3	isExon-isExon	20749723,20757166,20765377,20770930,20773451;20749723,20757166,20765377,20767584,20770930,20773451	20749882,20757256,20765531,20771073,20773610;20749882,20757256,20765531,20767664,20771073,20773610	710;791	hsa-HP1BP3_0002	139	125	55	140	67	135	140	111	98	26	155	152		283	295	403	270	258	319	246	265	286	446	381	410		1.17051	0.952299	0.373165	1.43335	0.561395	1.2024	1.19942	0.843352	0.683861
chr1 : 20749723 | 20780540	chr1	20749723	20780540	+	NA	exonic	-	ENSG00000127483.19	HP1BP3	isExon-isExon	2.07497e+71	2.07499e+71	1241	hsa-HP1BP3_0038	1	NA	NA	NA	NA	3	NA	NA	NA	NA	2	2		203	NA	NA	NA	NA	199	NA	NA	NA	NA	134	286		0.00842093	NA	NA	NA	NA	0.0267201	NA	NA	NA
chr1 : 20757166 | 20767664	chr1	20757166	20767664	+	NA	exonic	-	ENSG00000127483.19	HP1BP3	isExon-isExon	2.07572e+23	2.07573e+23	327	hsa-HP1BP3_0029	NA	NA	2	NA	NA	NA	1	NA	1	NA	1	NA		NA	NA	435	NA	NA	NA	498	NA	534	NA	575	NA		NA	NA	0.0135696	NA	NA	NA	0.00856726	NA	0.00697817
chr1 : 20757166 | 20771073	chr1	20757166	20771073	+	+	exonic	-	ENSG00000127483.19	HP1BP3	isExon-isExon	20757166,20765377,20770930;20757166,20765377,20767584,20770930	20757256,20765531,20771073;20757256,20765531,20767664,20771073	390;471	hsa-HP1BP3_0006	4	1	2	4	6	NA	3	5	6	NA	4	3		787	799	598	879	640	NA	849	735	811	NA	969	915		0.0336837	0.00761839	0.0135696	0.0409527	0.0502742	NA	0.0257018	0.0379888	0.041869
chr1 : 20757166 | 20773610	chr1	20757166	20773610	+	+	exonic	-	ENSG00000127483.19	HP1BP3	isExon-isExon	20757166,20765377,20767584,20770930,20773451;20757166,20765377,20770930,20773451	20757256,20765531,20767664,20771073,20773610;20757256,20765531,20771073,20773610	631;550	hsa-HP1BP3_0004	267	327	107	465	236	539	290	262	294	89	503	402		345	335	429	333	293	354	318	350	356	487	452	455		2.24839	2.49121	0.725976	4.76075	1.97745	4.80071	2.4845	1.99061	2.05158
chr1 : 20757166 | 20776750	chr1	20757166	20776750	+	+	exonic	-	ENSG00000127483.19	HP1BP3	isExon-isExon	2.07572e+47	2.07573e+47	785	hsa-HP1BP3_0008	4	NA	3	2	NA	5	2	1	4	NA	2	5		381	NA	477	361	NA	370	342	373	405	NA	403	496		0.0336837	NA	0.0203545	0.0204764	NA	0.0445335	0.0171345	0.00759776	0.0279127
chr1 : 20757166 | 20779911	chr1	20757166	20779911	+	+	exonic	-	ENSG00000127483.19	HP1BP3	isExon-isExon	2.07572e+55	2.07573e+55	885	hsa-HP1BP3_0021	6	3	NA	8	2	5	10	10	7	9	17	9		347	329	NA	288	281	318	323	335	372	399	326	418		0.0505256	0.0228552	NA	0.0819055	0.0167581	0.0445335	0.0856726	0.0759776	0.0488472
chr1 : 20757166 | 20780540	chr1	20757166	20780540	+	+	exonic	-	ENSG00000127483.19	HP1BP3	isExon-isExon	2.07572e+63	2.07573e+63	1081	hsa-HP1BP3_0018	10	13	10	20	4	14	11	27	15	6	33	16		266	256	394	243	231	234	260	265	292	327	205	331		0.0842093	0.0990391	0.0678482	0.204764	0.0335161	0.124694	0.0942398	0.20514	0.104673
chr1 : 20757186 | 20773610	chr1	20757186	20773610	+	NA	exon	-	ENSG00000127483.19	HP1BP3	inExon-isExon	20757186,20765377,20770930,20773451;20757186,20765377,20767584,20770930,20773451	20757256,20765531,20771073,20773610;20757256,20765531,20767664,20771073,20773610	530;611	hsa-HP1BP3_0139	NA	NA	NA	NA	NA	1	NA	NA	1	NA	4	1		NA	NA	NA	NA	NA	668	NA	NA	652	NA	768	771		NA	NA	NA	NA	NA	0.0089067	NA	NA	0.00697817
chr1 : 20765377 | 20767664	chr1	20765377	20767664	+	NA	exonic	-	ENSG00000127483.19	HP1BP3	isExon-isExon	2076537720767580	2076553120767660	236	hsa-HP1BP3_0053	1	NA	NA	3	NA	2	NA	3	NA	NA	NA	1		624	NA	NA	721	NA	816	NA	551	NA	NA	NA	742		0.00842093	NA	NA	0.0307145	NA	0.0178134	NA	0.0227933	NA
chr1 : 20765377 | 20773610	chr1	20765377	20773610	+	+	exonic	-	ENSG00000127483.19	HP1BP3	isExon-isExon	20765377,20767584,20770930,20773451;20765377,20770930,20773451	20765531,20767664,20771073,20773610;20765531,20771073,20773610	540;459	hsa-HP1BP3_0003	55	58	17	61	29	64	38	43	47	9	78	43		472	488	458	487	407	566	374	432	479	519	612	600		0.463151	0.441867	0.115342	0.624529	0.242992	0.570029	0.325556	0.326704	0.327974
chr1 : 20765377 | 20776750	chr1	20765377	20776750	+	+	exonic	-	ENSG00000127483.19	HP1BP3	isExon-isExon	2.07654e+39	2.07655e+39	694	hsa-HP1BP3_0009	2	NA	1	3	4	1	3	4	3	NA	5	1		508	NA	506	515	473	581	398	456	528	NA	562	642		0.0168419	NA	0.00678482	0.0307145	0.0335161	0.0089067	0.0257018	0.0303911	0.0209345
chr1 : 20765377 | 20779911	chr1	20765377	20779911	+	NA	exonic	-	ENSG00000127483.19	HP1BP3	isExon-isExon	2.07654e+47	2.07655e+47	794	hsa-HP1BP3_0005	NA	NA	NA	NA	NA	2	1	NA	2	NA	2	NA		NA	NA	NA	NA	NA	529	379	NA	495	NA	486	NA		NA	NA	NA	NA	NA	0.0178134	0.00856726	NA	0.0139563
chr1 : 20765377 | 20780540	chr1	20765377	20780540	+	NA	exonic	-	ENSG00000127483.19	HP1BP3	isExon-isExon	2.07654e+55	2.07655e+55	990	hsa-HP1BP3_0012	NA	5	4	6	NA	5	5	NA	7	NA	20	7		NA	408	423	397	NA	445	317	NA	415	NA	365	477		NA	0.038092	0.0271393	0.0614291	NA	0.0445335	0.0428363	NA	0.0488472
chr1 : 20767584 | 20773610	chr1	20767584	20773610	+	NA	exonic	-	ENSG00000127483.19	HP1BP3	isExon-isExon	2.07676e+23	2.07677e+23	385	hsa-HP1BP3_0030	1	2	NA	NA	NA	NA	NA	2	1	NA	6	NA		574	564	NA	NA	NA	NA	NA	545	585	NA	825	NA		0.00842093	0.0152368	NA	NA	NA	NA	NA	0.0151955	0.00697817
chr1 : 20767584 | 20776750	chr1	20767584	20776750	+	NA	exonic	-	ENSG00000127483.19	HP1BP3	isExon-isExon	2.07676e+31	2.07677e+31	539	hsa-HP1BP3_0024	NA	NA	NA	3	NA	3	NA	NA	3	NA	3	3		NA	NA	NA	652	NA	710	NA	NA	634	NA	776	731		NA	NA	NA	0.0307145	NA	0.0267201	NA	NA	0.0209345
chr1 : 20767584 | 20780540	chr1	20767584	20780540	+	NA	exonic	-	ENSG00000127483.19	HP1BP3	isExon-isExon	2.07676e+47	2.07677e+47	835	hsa-HP1BP3_0031	NA	2	3	NA	NA	NA	NA	4	NA	NA	5	3		NA	486	467	NA	NA	NA	NA	461	NA	NA	578	567		NA	0.0152368	0.0203545	NA	NA	NA	NA	0.0303911	NA
chr1 : 20770917 | 20773610	chr1	20770917	20773610	+	NA	mix	-	ENSG00000127483.19	HP1BP3	intronic-isExon	20770917,20773451;20770917,20770917	20771073,20773610;20773610,20773610	317;5388	hsa-HP1BP3_0054	NA	4	1	NA	NA	1	NA	NA	NA	NA	6	NA		NA	168	222	NA	NA	200	NA	NA	NA	NA	281	NA		NA	0.0304736	0.00678482	NA	NA	0.0089067	NA	NA	NA
chr1 : 20770930 | 20773610	chr1	20770930	20773610	+	+	exonic	-	ENSG00000127483.19	HP1BP3	isExon-isExon	2077093020773450	2077107320773610	304	hsa-HP1BP3_0016	261	243	43	386	204	360	288	238	195	43	296	300		730	701	577	814	616	904	648	651	735	507	1006	888		2.19786	1.85127	0.291747	3.95194	1.70932	3.20641	2.46737	1.80827	1.36074
chr1 : 20770930 | 20776750	chr1	20770930	20776750	+	+	exonic	-	ENSG00000127483.19	HP1BP3	isExon-isExon	2.07709e+23	2.07711e+23	458	hsa-HP1BP3_0010	3	2	NA	6	4	4	6	4	3	NA	7	3		768	750	NA	847	690	923	674	680	789	NA	962	937		0.0252628	0.0152368	NA	0.0614291	0.0335161	0.0356268	0.0514035	0.0303911	0.0209345
chr1 : 20770930 | 20780540	chr1	20770930	20780540	+	+	exonic	-	ENSG00000127483.19	HP1BP3	isExon-isExon	2.07709e+39	2.07711e+39	754	hsa-HP1BP3_0011	1	2	2	6	4	3	2	NA	3	NA	5	NA		653	623	549	729	562	789	594	NA	677	NA	765	NA		0.00842093	0.0152368	0.0135696	0.0614291	0.0335161	0.0267201	0.0171345	NA	0.0209345
chr1 : 20773451 | 20776005	chr1	20773451	20776005	+	NA	mix	-	ENSG00000127483.19	HP1BP3	isExon-intronic	20773451,20773451;20773451,20773451;20773451,20773451	20776005,20773610;20776005,20775005;20776005,20776005	2715;4110;5110	NA	NA	NA	NA	NA	NA	NA	NA	NA	3	NA	5	NA		NA	NA	NA	NA	NA	NA	NA	NA	770	NA	997	NA		NA	NA	NA	NA	NA	NA	NA	NA	0.0209345
chr1 : 20773451 | 20780540	chr1	20773451	20780540	+	NA	exonic	-	ENSG00000127483.19	HP1BP3	isExon-isExon	2.07735e+31	2.07736e+31	610	NA	NA	3	NA	NA	NA	NA	NA	NA	1	NA	NA	1		NA	808	NA	NA	NA	NA	NA	NA	827	NA	NA	908		NA	0.0228552	NA	NA	NA	NA	NA	NA	0.00697817
chr1 : 20773723 | 20776005	chr1	20773723	20776005	+	NA	mix	-	ENSG00000127483.19	HP1BP3	intronic-isExon	2077372320773720	2077600520776000	4566	NA	NA	NA	NA	NA	NA	1	NA	2	4	NA	NA	NA		NA	NA	NA	NA	NA	61	NA	80	73	NA	NA	NA		NA	NA	NA	NA	NA	0.0089067	NA	0.0151955	0.0279127
chr1 : 20773742 | 20776005	chr1	20773742	20776005	+	NA	mix	-	ENSG00000127483.19	HP1BP3	intronic-isExon	2077374220773740	2077600520776000	4528	hsa-HP1BP3_0108	NA	2	NA	2	1	NA	4	4	NA	NA	3	5		NA	69	NA	42	55	NA	76	76	NA	NA	75	72		NA	0.0152368	NA	0.0204764	0.00837903	NA	0.034269	0.0303911	NA
chr1 : 20774586 | 20776005	chr1	20774586	20776005	+	NA	mix	-	ENSG00000127483.19	HP1BP3	intronic-isExon	2077458620774580	2077600520776000	2840	hsa-HP1BP3_0056	NA	1	NA	NA	1	NA	NA	1	NA	NA	1	3		NA	125	NA	NA	95	NA	NA	115	NA	NA	84	111		NA	0.00761839	NA	NA	0.00837903	NA	NA	0.00759776	NA
chr1 : 20774636 | 20776005	chr1	20774636	20776005	+	+	mix	-	ENSG00000127483.19	HP1BP3	intronic-isExon	2077463620774630	2077600520776000	2740	hsa-HP1BP3_0045	1	4	NA	8	2	7	NA	3	4	NA	NA	NA		94	122	NA	68	86	109	NA	129	130	NA	NA	NA		0.00842093	0.0304736	NA	0.0819055	0.0167581	0.0623469	NA	0.0227933	0.0279127
chr1 : 20775724 | 20776005	chr1	20775724	20776005	+	+	exon	-	ENSG00000127483.19	HP1BP3	inExon-isExon	2077572420775720	2077600520776000	564	hsa-HP1BP3_0019	164	317	57	225	297	420	321	479	269	27	281	382		104	169	125	103	100	166	155	188	177	34	213	165		1.38103	2.41503	0.386735	2.30359	2.48857	3.74081	2.75009	3.63933	1.87713
chr1 : 20810738 | 20813239	chr1	20810738	20813239	+	NA	exonic	-	ENSG00000075151.23	EIF4G3	isExon-isExon	2081073820813150	2081088420813230	229	hsa-EIF4G3_0014	2	NA	NA	NA	NA	NA	2	1	NA	NA	1	NA		39	NA	NA	NA	NA	NA	32	50	NA	NA	38	NA		0.0168419	NA	NA	NA	NA	NA	0.0171345	0.00759776	NA
chr1 : 20840856 | 20865262	chr1	20840856	20865262	+	NA	exonic	-	ENSG00000075151.23	EIF4G3	isExon-isExon	2.08409e+79	2.0841e+79	1439	hsa-EIF4G3_0082	3	NA	1	NA	NA	NA	NA	1	NA	NA	NA	NA		77	NA	130	NA	NA	NA	NA	80	NA	NA	NA	NA		0.0252628	NA	0.00678482	NA	NA	NA	NA	0.00759776	NA
chr1 : 20857403 | 20862332	chr1	20857403	20862332	+	NA	exonic	-	ENSG00000075151.23	EIF4G3	isExon-isExon	2.08574e+23	2.08575e+23	333	hsa-EIF4G3_0116	NA	NA	1	1	1	2	NA	NA	NA	NA	NA	2		NA	NA	137	65	82	63	NA	NA	NA	NA	NA	115		NA	NA	0.00678482	0.0102382	0.00837903	0.0178134	NA	NA	NA
chr1 : 20893517 | 20904971	chr1	20893517	20904971	+	NA	exonic	-	ENSG00000075151.23	EIF4G3	isExon-isExon	2.08935e+31	2.08936e+31	590	hsa-EIF4G3_0012	NA	NA	NA	NA	NA	2	NA	NA	1	3	3	1		NA	NA	NA	NA	NA	126	NA	NA	138	257	60	127		NA	NA	NA	NA	NA	0.0178134	NA	NA	0.00697817
chr1 : 20904883 | 20942330	chr1	20904883	20942330	+	+	exonic	-	ENSG00000075151.23	EIF4G3	isExon-isExon	2090488320941490	2090497120942330	929	hsa-EIF4G3_0079	4	9	11	9	11	8	7	6	12	19	5	10		81	82	141	74	111	83	60	90	93	163	58	114		0.0336837	0.0685655	0.074633	0.0921436	0.0921694	0.0712536	0.0599708	0.0455866	0.083738
chr1 : 20941259 | 20942330	chr1	20941259	20942330	+	+	exon	-	ENSG00000075151.23	EIF4G3	inExon-isExon	2094125920941490	2094139520942330	977	hsa-EIF4G3_0090	6	2	NA	3	1	8	2	3	2	NA	10	6		43	58	NA	31	53	43	35	49	45	NA	32	53		0.0505256	0.0152368	NA	0.0307145	0.00837903	0.0712536	0.0171345	0.0227933	0.0139563
chr1 : 20941259 | 21111383	chr1	20941259	21111383	+	NA	exon	-	ENSG00000075151.23	EIF4G3	inExon-isExon	2.09413e+95	2.09414e+95	1997	hsa-EIF4G3_0191	NA	NA	NA	1	NA	2	2	NA	NA	NA	NA	NA		NA	NA	NA	19	NA	30	30	NA	NA	NA	NA	NA		NA	NA	NA	0.0102382	NA	0.0178134	0.0171345	NA	NA
chr1 : 20941491 | 20942330	chr1	20941491	20942330	+	+	exonic	-	ENSG00000075151.23	EIF4G3	isExon-isExon	2094149120941490	2094233020942330	1680	hsa-EIF4G3_0057	10	6	12	10	10	19	13	6	11	21	17	18		108	111	141	85	126	104	66	114	115	190	68	127		0.0842093	0.0457104	0.0814178	0.102382	0.0837903	0.169227	0.111374	0.0455866	0.0767599
chr1 : 20941491 | 20950108	chr1	20941491	20950108	+	+	exonic	-	ENSG00000075151.23	EIF4G3	isExon-isExon	2094149120950000	2094233020950100	946	hsa-EIF4G3_0015	3	NA	1	3	2	4	1	2	NA	NA	3	4		109	NA	166	103	134	102	85	108	NA	NA	56	122		0.0252628	NA	0.00678482	0.0307145	0.0167581	0.0356268	0.00856726	0.0151955	NA
chr1 : 20941491 | 20950111	chr1	20941491	20950111	+	+	exonic	-	ENSG00000075151.23	EIF4G3	isExon-isExon	2094149120950000	2094233020950110	949	hsa-EIF4G3_0013	2	1	7	2	1	1	3	3	2	NA	10	4		106	104	160	98	132	101	85	107	130	NA	56	122		0.0168419	0.00761839	0.0474937	0.0204764	0.00837903	0.0089067	0.0257018	0.0227933	0.0139563
chr1 : 20941491 | 20981227	chr1	20941491	20981227	+	NA	exonic	-	ENSG00000075151.23	EIF4G3	isExon-isExon	20941491,20950003,20969474,20973002,20980334,20981048;20941491,20950003,20969474,20973002,20980334,20981048	20942330,20950111,20969596,20973099,20980448,20981227;20942330,20950108,20969596,20973099,20980448,20981227	1465;1462	hsa-EIF4G3_0032	NA	1	6	NA	1	NA	1	2	1	NA	NA	1		NA	116	154	NA	153	NA	84	112	113	NA	NA	130		NA	0.00761839	0.0407089	NA	0.00837903	NA	0.00856726	0.0151955	0.00697817
chr1 : 20941491 | 21002808	chr1	20941491	21002808	+	NA	exonic	-	ENSG00000075151.23	EIF4G3	isExon-isExon	20941491,20950003,20969474,20973002,20980334,20981048,20982388,21002713;20941491,20950003,20969474,20973002,20980334,20981048,20982388,20997601,21002713;20941491,20950003,20969474,20973002,20980334,20981048,20997601,21001199,21002713;20941491,20950003,20969474,20973002,20980334,20981048,20982388,21001199,21002713;20941491,20950003,20969474,20973002,20980334,20981048,21002713;20941491,20950003,209…	20942330,20950108,20969596,20973099,20980448,20981227,20982408,21002808;20942330,20950111,20969596,20973099,20980448,20981227,20982408,20997633,21002808;20942330,20950111,20969596,20973099,20980448,20981227,20997633,21001307,21002808;20942330,20950108,20969596,20973099,20980448,20981227,20982408,21001324,21002808;20942330,20950111,20969596,20973099,20980448,20981227,21002808;20942330,20950108,209…	1579;1615;1703;1705;1561;1558;1594	hsa-EIF4G3_0061	NA	NA	1	2	NA	2	NA	NA	3	NA	NA	NA		NA	NA	183	130	NA	154	NA	NA	157	NA	NA	NA		NA	NA	0.00678482	0.0204764	NA	0.0178134	NA	NA	0.0209345
chr1 : 20941491 | 21111383	chr1	20941491	21111383	+	NA	exonic	-	ENSG00000075151.23	EIF4G3	isExon-isExon	2.09415e+87	2.09423e+87	1860	hsa-EIF4G3_0086	5	2	4	NA	NA	NA	NA	NA	2	5	4	2		84	89	107	NA	NA	NA	NA	NA	95	130	47	94		0.0421046	0.0152368	0.0271393	NA	NA	NA	NA	NA	0.0139563
chr1 : 20969474 | 20981227	chr1	20969474	20981227	+	+	exonic	-	ENSG00000075151.23	EIF4G3	isExon-isExon	2.09695e+31	2.09696e+31	516	hsa-EIF4G3_0011	11	12	27	10	19	11	10	11	10	8	8	16		92	94	147	77	124	89	79	79	81	192	52	101		0.0926302	0.0914207	0.18319	0.102382	0.159202	0.0979737	0.0856726	0.0835754	0.0697817
chr1 : 20969474 | 21002808	chr1	20969474	21002808	+	+	exonic	-	ENSG00000075151.23	EIF4G3	isExon-isExon	20969474,20973002,20980334,20981048,20997601,21001199,21002713;20969474,20973002,20980334,20981048,20982388,21001199,21002713;20969474,20973002,20980334,20981048,20997601,21002713;20969474,20973002,20980334,20981048,20982388,20997601,21002713;20969474,20973002,20980334,20981048,21001199,21002713;20969474,20973002,20980334,20981048,21002713;20969474,20973002,20980334,20981048,20982388,21002713	20969596,20973099,20980448,20981227,20997633,21001307,21002808;20969596,20973099,20980448,20981227,20982408,21001324,21002808;20969596,20973099,20980448,20981227,20997633,21002808;20969596,20973099,20980448,20981227,20982408,20997633,21002808;20969596,20973099,20980448,20981227,21001312,21002808;20969596,20973099,20980448,20981227,21002808;20969596,20973099,20980448,20981227,20982408,21002808	754;759;645;666;726;612;633	hsa-EIF4G3_0002	2	2	4	1	3	5	3	3	5	4	6	5		112	114	175	112	138	136	104	125	124	230	106	139		0.0168419	0.0152368	0.0271393	0.0102382	0.0251371	0.0445335	0.0257018	0.0227933	0.0348908
chr1 : 20969474 | 21111383	chr1	20969474	21111383	+	+	exonic	-	ENSG00000075151.23	EIF4G3	isExon-isExon	2.09695e+71	2.09696e+71	911	hsa-EIF4G3_0087	NA	2	NA	1	NA	1	1	2	1	1	4	NA		NA	67	NA	55	NA	73	56	63	62	114	36	NA		NA	0.0152368	NA	0.0102382	NA	0.0089067	0.00856726	0.0151955	0.00697817
chr1 : 20980334 | 20981227	chr1	20980334	20981227	+	NA	exonic	-	ENSG00000075151.23	EIF4G3	isExon-isExon	2098033420981040	2098044820981220	295	hsa-EIF4G3_0021	NA	2	NA	2	NA	1	NA	NA	NA	NA	2	5		NA	100	NA	86	NA	77	NA	NA	NA	NA	67	96		NA	0.0152368	NA	0.0204764	NA	0.0089067	NA	NA	NA
chr1 : 20980334 | 21002808	chr1	20980334	21002808	+	NA	exonic	-	ENSG00000075151.23	EIF4G3	isExon-isExon	20980334,20981048,20997601,21002713;20980334,20981048,21001199,21002713;20980334,20981048,21002713;20980334,20981048,20982388,21002713;20980334,20981048,20982388,20997601,21002713;20980334,20981048,20982388,21001199,21002713;20980334,20981048,20997601,21001199,21002713	20980448,20981227,20997633,21002808;20980448,20981227,21001312,21002808;20980448,20981227,21002808;20980448,20981227,20982408,21002808;20980448,20981227,20982408,20997633,21002808;20980448,20981227,20982408,21001324,21002808;20980448,20981227,20997633,21001307,21002808	424;505;391;412;445;538;533	hsa-EIF4G3_0003	NA	2	1	NA	NA	NA	2	NA	NA	2	NA	NA		NA	121	189	NA	NA	NA	109	NA	NA	242	NA	NA		NA	0.0152368	0.00678482	NA	NA	NA	0.0171345	NA	NA
chr1 : 20980334 | 21050994	chr1	20980334	21050994	+	NA	exonic	-	ENSG00000075151.23	EIF4G3	isExon-isExon	20980334,20981048,20982388,20997601,21002713,21050866;20980334,20981048,20997601,21002713,21050866;20980334,20981048,20982388,21002713,21050866;20980334,20981048,21002713,21050866	20980448,20981227,20982408,20997633,21002808,21050994;20980448,20981227,20997633,21002808,21050994;20980448,20981227,20982408,21002808,21050994;20980448,20981227,21002808,21050994	574;553;541;520	hsa-EIF4G3_0059	1	NA	NA	2	NA	1	NA	1	NA	4	1	NA		138	NA	NA	171	NA	156	NA	171	NA	257	134	NA		0.00842093	NA	NA	0.0204764	NA	0.0089067	NA	0.00759776	NA
chr1 : 20980334 | 21111383	chr1	20980334	21111383	+	NA	exonic	-	ENSG00000075151.23	EIF4G3	isExon-isExon	2.09803e+55	2.09804e+55	690	hsa-EIF4G3_0088	4	NA	4	NA	3	NA	6	NA	2	NA	8	1		50	NA	113	NA	76	NA	61	NA	71	NA	51	62		0.0336837	NA	0.0271393	NA	0.0251371	NA	0.0514035	NA	0.0139563
chr1 : 20997601 | 21002808	chr1	20997601	21002808	+	NA	exonic	-	ENSG00000075151.23	EIF4G3	isExon-isExon	20997601,21001199,21002713;20997601,21002713	20997633,21001307,21002808;20997633,21002808	238;129	hsa-EIF4G3_0001	NA	NA	NA	1	2	NA	2	NA	2	NA	1	NA		NA	NA	NA	77	84	NA	76	NA	87	NA	79	NA		NA	NA	NA	0.0102382	0.0167581	NA	0.0171345	NA	0.0139563
chr1 : 20997601 | 21050994	chr1	20997601	21050994	+	+	exonic	-	ENSG00000075151.23	EIF4G3	isExon-isExon	2.09976e+23	2.09976e+23	258	hsa-EIF4G3_0023	NA	2	1	5	2	1	NA	1	NA	NA	4	NA		NA	102	154	123	108	123	NA	124	NA	NA	92	NA		NA	0.0152368	0.00678482	0.0511909	0.0167581	0.0089067	NA	0.00759776	NA
chr1 : 20997601 | 21111383	chr1	20997601	21111383	+	NA	exonic	-	ENSG00000075151.23	EIF4G3	isExon-isExon	2.09976e+39	2.09976e+39	395	hsa-EIF4G3_0096	NA	3	4	NA	NA	2	2	NA	2	NA	NA	2		NA	28	37	NA	NA	28	27	NA	25	NA	NA	34		NA	0.0228552	0.0271393	NA	NA	0.0178134	0.0171345	NA	0.0139563
chr1 : 21001199 | 21002808	chr1	21001199	21002808	+	+	exonic	-	ENSG00000075151.23	EIF4G3	isExon-isExon	21001199,21002713;21001199,21002713;21001199,21002713	21001324,21002808;21001307,21002808;21001312,21002808	222;205;210	hsa-EIF4G3_0031	8	5	3	7	NA	12	11	8	6	NA	13	7		95	84	118	80	NA	114	75	105	104	NA	86	104		0.0673674	0.038092	0.0203545	0.0716673	NA	0.10688	0.0942398	0.0607821	0.041869
chr1 : 21001199 | 21050994	chr1	21001199	21050994	+	+	mix	-	ENSG00000075151.23	EIF4G3	isExon-intronic	21001199,21002713,21050866;21001199,21002713;21001199,21002713,21050866;21001199,21050866	21001307,21002808,21050994;21001312,21050994;21001324,21002808,21050994;21002808,21050994	334;48396;351;1739	hsa-EIF4G3_0056	1	3	NA	5	6	8	NA	4	3	NA	2	2		119	111	NA	126	129	147	NA	131	107	NA	99	124		0.00842093	0.0228552	NA	0.0511909	0.0502742	0.0712536	NA	0.0303911	0.0209345
chr1 : 21001199 | 21111383	chr1	21001199	21111383	+	+	mix	-	ENSG00000075151.23	EIF4G3	isExon-intronic	21001199,21002713,21089138;21001199,21002713,21050866;21001199,21050866,21089138,21111323;21001199,21002713,21050866	21001312,21002808,21111383;21001324,21002808,21111383;21002808,21050994,21089213,21111383;21001307,21002808,21111383	22456;60740;1876;60723	hsa-EIF4G3_0083	4	3	NA	1	2	5	1	7	6	2	2	6		31	37	NA	23	50	52	27	43	43	60	16	30		0.0336837	0.0228552	NA	0.0102382	0.0167581	0.0445335	0.00856726	0.0531843	0.041869
chr1 : 21002713 | 21050994	chr1	21002713	21050994	+	+	exonic	-	ENSG00000075151.23	EIF4G3	isExon-isExon	2100271321050860	2100280821050990	225	hsa-EIF4G3_0112	NA	1	1	3	1	2	1	4	1	2	3	2		NA	145	196	149	161	162	145	154	120	227	114	154		NA	0.00761839	0.00678482	0.0307145	0.00837903	0.0178134	0.00856726	0.0303911	0.00697817
chr1 : 21002713 | 21089213	chr1	21002713	21089213	+	+	exonic	-	ENSG00000075151.23	EIF4G3	isExon-isExon	21002713,21089138;21002713,21050866,21089138	21002808,21089213;21002808,21050994,21089213	172;301	hsa-EIF4G3_0060	NA	NA	NA	1	NA	NA	3	1	NA	1	1	2		NA	NA	NA	125	NA	NA	156	145	NA	246	112	154		NA	NA	NA	0.0102382	NA	NA	0.0257018	0.00759776	NA
chr1 : 21002713 | 21111383	chr1	21002713	21111383	+	+	exonic	-	ENSG00000075151.23	EIF4G3	isExon-isExon	2.10027e+31	2.10028e+31	362	hsa-EIF4G3_0081	12	19	14	NA	18	37	16	23	25	20	27	15		64	75	80	NA	82	69	68	67	58	102	31	63		0.101051	0.144749	0.0949875	NA	0.150823	0.329548	0.137076	0.174749	0.174454
chr1 : 21050866 | 21059794	chr1	21050866	21059794	+	NA	mix	-	ENSG00000075151.23	EIF4G3	isExon-intronic	21050866,21050866;21050866,21050866	21059794,21050950;21059794,21050994	9014;9058	hsa-EIF4G3_0089	NA	NA	NA	2	2	2	NA	2	NA	NA	5	NA		NA	NA	NA	95	94	109	NA	88	NA	NA	90	NA		NA	NA	NA	0.0204764	0.0167581	0.0178134	NA	0.0151955	NA
chr1 : 21050866 | 21089213	chr1	21050866	21089213	+	NA	exonic	-	ENSG00000075151.23	EIF4G3	isExon-isExon	2105086621089130	2105099421089210	205	hsa-EIF4G3_0022	3	5	NA	3	NA	NA	7	NA	6	NA	2	3		163	171	NA	178	NA	NA	181	NA	171	NA	157	203		0.0252628	0.038092	NA	0.0307145	NA	NA	0.0599708	NA	0.041869
chr1 : 21050866 | 21111383	chr1	21050866	21111383	+	+	exonic	-	ENSG00000075151.23	EIF4G3	isExon-isExon	2.10509e+23	2.1051e+23	266	hsa-EIF4G3_0080	26	12	12	33	15	24	30	44	39	8	18	34		79	100	118	107	109	131	102	109	90	162	92	123		0.218944	0.0914207	0.0814178	0.33786	0.125686	0.213761	0.257018	0.334302	0.272149
chr1 : 21059725 | 21111383	chr1	21059725	21111383	+	NA	mix	-	ENSG00000075151.23	EIF4G3	intronic-isExon	2105972521111320	2108921321111380	29550	hsa-EIF4G3_0313	NA	2	NA	NA	NA	1	NA	NA	2	NA	NA	NA		NA	23	NA	NA	NA	29	NA	NA	20	NA	NA	NA		NA	0.0152368	NA	NA	NA	0.0089067	NA	NA	0.0139563
chr1 : 21072852 | 21111383	chr1	21072852	21111383	+	NA	mix	-	ENSG00000075151.23	EIF4G3	intronic-isExon	2107285221111320	2108921321111380	16423	hsa-EIF4G3_0125	2	NA	NA	NA	NA	NA	NA	2	NA	NA	3	NA		14	NA	NA	NA	NA	NA	NA	31	NA	NA	8	NA		0.0168419	NA	NA	NA	NA	NA	NA	0.0151955	NA
chr1 : 21089138 | 21111383	chr1	21089138	21111383	+	+	exonic	-	ENSG00000075151.23	EIF4G3	isExon-isExon	2108913821111320	2108921321111380	137	hsa-EIF4G3_0078	NA	6	1	8	7	12	9	9	10	NA	9	4		NA	115	135	135	118	165	111	145	112	NA	103	128		NA	0.0457104	0.00678482	0.0819055	0.0586532	0.10688	0.0771053	0.0683799	0.0697817
chr1 : 21221747 | 21228041	chr1	21221747	21228041	+	+	exonic	-	ENSG00000117298.16	ECE1	isExon-isExon	2.12217e+31	2.12218e+31	466	hsa-ECE1_0002	NA	3	11	3	2	5	3	2	8	14	4	2		NA	201	399	146	235	218	259	293	323	651	144	213		NA	0.0228552	0.074633	0.0307145	0.0167581	0.0445335	0.0257018	0.0151955	0.0558253
chr1 : 21236746 | 21238244	chr1	21236746	21238244	+	NA	exonic	-	ENSG00000117298.16	ECE1	isExon-isExon	2123674621238130	2123684421238240	210	hsa-ECE1_0011	2	5	2	NA	NA	3	4	NA	4	NA	5	5		285	257	471	NA	NA	295	336	NA	479	NA	186	277		0.0168419	0.038092	0.0135696	NA	NA	0.0267201	0.034269	NA	0.0279127
chr1 : 21244989 | 21247363	chr1	21244989	21247363	+	+	exonic	-	ENSG00000117298.16	ECE1	isExon-isExon	2124498921247220	2124510321247360	258	hsa-ECE1_0012	NA	1	1	1	1	1	NA	1	3	NA	1	NA		NA	178	375	141	211	230	NA	264	347	NA	110	NA		NA	0.00761839	0.00678482	0.0102382	0.00837903	0.0089067	NA	0.00759776	0.0209345
chr1 : 21247221 | 21258839	chr1	21247221	21258839	+	+	exonic	-	ENSG00000117298.16	ECE1	isExon-isExon	2.12472e+31	2.12474e+31	548	hsa-ECE1_0009	1	3	NA	2	2	2	4	2	5	NA	1	5		174	193	NA	145	225	219	236	257	309	NA	122	219		0.00842093	0.0228552	NA	0.0204764	0.0167581	0.0178134	0.034269	0.0151955	0.0348908
chr1 : 21272699 | 21290156	chr1	21272699	21290156	+	+	exonic	-	ENSG00000117298.16	ECE1	isExon-isExon	2.12727e+23	2.12729e+23	442	hsa-ECE1_0001	NA	2	1	4	1	2	NA	3	2	2	1	NA		NA	147	290	112	172	164	NA	208	262	467	117	NA		NA	0.0152368	0.00678482	0.0409527	0.00837903	0.0178134	NA	0.0227933	0.0139563
chr1 : 21617306 | 21620050	chr1	21617306	21620050	+	NA	exonic	-	ENSG00000076864.20	RAP1GAP	isExon-isExon	2.16173e+31	2.16175e+31	309	hsa-RAP1GAP_0001	1	1	1	NA	1	NA	NA	NA	NA	NA	NA	2		21	8	138	NA	25	NA	NA	NA	NA	NA	NA	157		0.00842093	0.00761839	0.00678482	NA	0.00837903	NA	NA	NA	NA
chr1 : 21680808 | 21695221	chr1	21680808	21695221	+	+	exonic	-	ENSG00000090686.16	USP48	isExon-isExon	2.16808e+31	2.16808e+31	358	hsa-USP48_0025	5	4	2	4	3	7	4	2	7	NA	NA	5		79	91	108	64	89	65	76	72	97	NA	NA	98		0.0421046	0.0304736	0.0135696	0.0409527	0.0251371	0.0623469	0.034269	0.0151955	0.0488472
chr1 : 21680808 | 21724095	chr1	21680808	21724095	+	NA	exonic	-	ENSG00000090686.16	USP48	isExon-isExon	21680808,21687191,21689974,21701498,21703512,21704262,21705727,21706126,21706467,21706744,21715389,21721036,21721650,21723898;21680808,21687191,21689974,21695066,21701498,21703512,21704262,21705727,21706126,21706467,21706744,21715389,21721036,21721650,21723898;21680808,21687191,21689974,21695066,21701498,21703512,21704262,21705727,21706126,21706467,21706744,21715389,21721036,21721650,21723898	21680834,21687239,21690099,21701602,21703618,21704392,21705837,21706187,21706589,21706868,21715457,21721166,21721764,21724095;21680834,21687239,21690099,21695221,21701602,21703618,21704392,21705837,21706187,21706589,21706868,21715457,21721166,21721764,21724095;21680834,21687239,21690099,21695221,21701602,21703618,21704392,21705837,21706187,21706589,21706907,21715457,21721166,21721764,21724095	1479;1635;1674	hsa-USP48_0011	NA	NA	NA	NA	NA	NA	2	3	1	NA	NA	NA		NA	NA	NA	NA	NA	NA	83	65	82	NA	NA	NA		NA	NA	NA	NA	NA	NA	0.0171345	0.0227933	0.00697817
chr1 : 21689974 | 21695221	chr1	21689974	21695221	+	NA	exonic	-	ENSG00000090686.16	USP48	isExon-isExon	2168997421695060	2169009921695220	282	hsa-USP48_0031	4	2	NA	1	NA	4	2	2	4	NA	NA	7		75	96	NA	58	NA	71	84	82	96	NA	NA	99		0.0336837	0.0152368	NA	0.0102382	NA	0.0356268	0.0171345	0.0151955	0.0279127
chr1 : 21695066 | 21724095	chr1	21695066	21724095	+	NA	exonic	-	ENSG00000090686.16	USP48	isExon-isExon	21695066,21701498,21703512,21704262,21705727,21706126,21706467,21706744,21715389,21721036,21721650,21723898;21695066,21701498,21703512,21704262,21705727,21706126,21706467,21706744,21715389,21721036,21721650,21723898	21695221,21701602,21703618,21704392,21705837,21706187,21706589,21706907,21715457,21721166,21721764,21724095;21695221,21701602,21703618,21704392,21705837,21706187,21706589,21706868,21715457,21721166,21721764,21724095	1472;1433	hsa-USP48_0015	NA	NA	2	1	NA	NA	2	1	NA	NA	NA	NA		NA	NA	106	73	NA	NA	92	63	NA	NA	NA	NA		NA	NA	0.0135696	0.0102382	NA	NA	0.0171345	0.00759776	NA
chr1 : 21701498 | 21703618	chr1	21701498	21703618	+	+	exonic	-	ENSG00000090686.16	USP48	isExon-isExon	2170149821703510	2170160221703610	212	hsa-USP48_0024	4	NA	3	5	6	11	9	3	8	NA	7	8		76	NA	137	78	106	97	77	75	118	NA	42	119		0.0336837	NA	0.0203545	0.0511909	0.0502742	0.0979737	0.0771053	0.0227933	0.0558253
chr1 : 21701498 | 21721166	chr1	21701498	21721166	+	NA	exonic	-	ENSG00000090686.16	USP48	isExon-isExon	21701498,21703512,21704262,21705727,21706126,21706467,21706744,21715389,21721036;21701498,21703512,21704262,21705727,21706126,21706467,21706744,21715389,21721036	21701602,21703618,21704392,21705837,21706187,21706589,21706868,21715457,21721166;21701602,21703618,21704392,21705837,21706187,21706589,21706907,21715457,21721166	964;1003	hsa-USP48_0073	NA	NA	1	1	NA	NA	NA	NA	1	3	NA	NA		NA	NA	117	134	NA	NA	NA	NA	155	103	NA	NA		NA	NA	0.00678482	0.0102382	NA	NA	NA	NA	0.00697817
chr1 : 21701498 | 21721764	chr1	21701498	21721764	+	NA	exonic	-	ENSG00000090686.16	USP48	isExon-isExon	21701498,21703512,21704262,21705727,21706126,21706467,21706744,21715389,21721036,21721650;21701498,21703512,21704262,21705727,21706126,21706467,21706744,21715389,21721036,21721650;21701498,21703512,21704262,21705727,21706126,21706467,21706744,21715389,21721036,21721650	21701602,21703618,21704392,21705837,21706187,21706589,21706868,21715457,21721166,21721764;21701602,21703618,21704392,21705837,21706187,21706589,21706868,21715457,21721163,21721764;21701602,21703618,21704392,21705837,21706187,21706589,21706907,21715457,21721166,21721764	1079;1076;1118	hsa-USP48_0040	NA	NA	NA	NA	NA	NA	1	NA	2	NA	2	NA		NA	NA	NA	NA	NA	NA	121	NA	164	NA	120	NA		NA	NA	NA	NA	NA	NA	0.00856726	NA	0.0139563
chr1 : 21701498 | 21724095	chr1	21701498	21724095	+	+	exonic	-	ENSG00000090686.16	USP48	isExon-isExon	21701498,21703512,21704262,21705727,21706126,21706467,21706744,21715389,21721036,21721650,21723898;21701498,21703512,21704262,21705727,21706126,21706467,21706744,21715389,21721036,21721650,21723898	21701602,21703618,21704392,21705837,21706187,21706589,21706907,21715457,21721166,21721764,21724095;21701602,21703618,21704392,21705837,21706187,21706589,21706868,21715457,21721166,21721764,21724095	1316;1277	hsa-USP48_0014	NA	2	1	2	1	2	1	1	1	NA	2	6		NA	103	117	83	105	75	96	69	107	NA	42	107		NA	0.0152368	0.00678482	0.0204764	0.00837903	0.0178134	0.00856726	0.00759776	0.00697817
chr1 : 21704262 | 21721764	chr1	21704262	21721764	+	NA	exonic	-	ENSG00000090686.16	USP48	isExon-isExon	21704262,21705727,21706126,21706467,21706744,21715389,21721036,21721650;21704262,21705727,21706126,21706467,21706744,21715389,21721036,21721650;21704262,21705727,21706126,21706467,21706744,21715389,21721036,21721650	21704392,21705837,21706187,21706589,21706907,21715457,21721166,21721764;21704392,21705837,21706187,21706589,21706868,21715457,21721163,21721764;21704392,21705837,21706187,21706589,21706868,21715457,21721166,21721764	906;864;867	hsa-USP48_0029	3	NA	1	NA	2	1	NA	NA	NA	NA	3	NA		169	NA	168	NA	159	136	NA	NA	NA	NA	136	NA		0.0252628	NA	0.00678482	NA	0.0167581	0.0089067	NA	NA	NA
chr1 : 21715389 | 21721166	chr1	21715389	21721166	+	NA	exonic	-	ENSG00000090686.16	USP48	isExon-isExon	2171538921721030	2171545721721160	200	hsa-USP48_0035	NA	1	NA	NA	NA	2	NA	3	2	NA	3	2		NA	141	NA	NA	NA	91	NA	135	142	NA	131	190		NA	0.00761839	NA	NA	NA	0.0178134	NA	0.0227933	0.0139563
chr1 : 21715389 | 21721764	chr1	21715389	21721764	+	+	exonic	-	ENSG00000090686.16	USP48	isExon-isExon	21715389,21721036,21721650;21715389,21721036,21721650	21715457,21721163,21721764;21715457,21721166,21721764	312;315	hsa-USP48_0005	25	49	NA	78	50	42	65	84	78	16	90	77		149	158	NA	137	138	105	133	123	152	111	129	181		0.210523	0.373301	NA	0.798578	0.418952	0.374081	0.556872	0.638212	0.544297
chr1 : 21715389 | 21724095	chr1	21715389	21724095	+	+	exonic	-	ENSG00000090686.16	USP48	isExon-isExon	2.17154e+31	2.17155e+31	513	hsa-USP48_0001	24	33	28	42	14	23	37	31	33	5	58	41		91	103	120	99	93	66	108	79	95	154	51	105		0.202102	0.251407	0.189975	0.430004	0.117306	0.204854	0.316989	0.235531	0.23028
chr1 : 21715389 | 21729832	chr1	21715389	21729832	+	+	exonic	-	ENSG00000090686.16	USP48	isExon-isExon	2.17154e+47	2.17155e+47	792	hsa-USP48_0072	1	3	1	2	1	NA	1	4	1	NA	4	2		94	124	151	118	126	NA	135	125	153	NA	75	160		0.00842093	0.0228552	0.00678482	0.0204764	0.00837903	NA	0.00856726	0.0303911	0.00697817
chr1 : 21721036 | 21721764	chr1	21721036	21721764	+	+	exonic	-	ENSG00000090686.16	USP48	isExon-isExon	21721036,21721650;21721036,21721650	21721166,21721764;21721163,21721764	246;243	hsa-USP48_0026	44	35	20	50	40	33	45	41	47	20	66	42		217	223	203	242	222	186	228	196	248	176	294	320		0.370521	0.266644	0.135696	0.511909	0.335161	0.293921	0.385527	0.311508	0.327974
chr1 : 21721036 | 21729832	chr1	21721036	21729832	+	+	exonic	-	ENSG00000090686.16	USP48	isExon-isExon	2.1721e+39	2.17212e+39	723	hsa-USP48_0028	2	NA	2	1	NA	2	2	2	7	NA	3	8		172	NA	226	233	NA	181	238	203	258	NA	251	309		0.0168419	NA	0.0135696	0.0102382	NA	0.0178134	0.0171345	0.0151955	0.0488472
chr1 : 21736430 | 21736625	chr1	21736430	21736625	+	NA	exonic	-	ENSG00000090686.16	USP48	isExon-isExon	2173643021736430	2173662521736620	392	NA	NA	NA	NA	1	2	NA	NA	1	1	NA	NA	NA		NA	NA	NA	42	56	NA	NA	62	88	NA	NA	NA		NA	NA	NA	0.0102382	0.0167581	NA	NA	0.00759776	0.00697817
chr1 : 21736446 | 21747149	chr1	21736446	21747149	+	NA	exonic	-	ENSG00000090686.16	USP48	isExon-isExon	2173644621747060	2173662521747140	263	hsa-USP48_0022	NA	NA	NA	NA	NA	NA	NA	1	NA	NA	5	NA		NA	NA	NA	NA	NA	NA	NA	93	NA	NA	63	NA		NA	NA	NA	NA	NA	NA	NA	0.00759776	NA
chr1 : 21747067 | 21757783	chr1	21747067	21757783	+	+	exonic	-	ENSG00000090686.16	USP48	isExon-isExon	2.17471e+55	2.17471e+55	857	hsa-USP48_0002	6	1	NA	3	2	6	8	4	3	2	5	7		97	93	NA	77	84	86	110	100	119	115	47	101		0.0505256	0.00761839	NA	0.0307145	0.0167581	0.0534402	0.0685381	0.0303911	0.0209345
chr1 : 21751507 | 21757783	chr1	21751507	21757783	+	NA	exonic	-	ENSG00000090686.16	USP48	isExon-isExon	2.17515e+39	2.17516e+39	640	hsa-USP48_0012	NA	NA	NA	3	NA	NA	1	1	5	NA	NA	1		NA	NA	NA	78	NA	NA	112	115	114	NA	NA	107		NA	NA	NA	0.0307145	NA	NA	0.00856726	0.00759776	0.0348908
chr1 : 22078429 | 22086866	chr1	22078429	22086866	+	+	exonic	+	ENSG00000070831.17	CDC42	isExon-isExon	22078429,22078706,22081722,22086439,22086669;22078429,22081722,22086439,22086669	22078583,22078881,22081794,22086548,22086866;22078583,22081794,22086548,22086866	712;536	hsa-CDC42_0001	19	10	2	14	9	11	12	21	15	7	10	15		131	105	146	110	102	112	123	116	173	188	76	143		0.159998	0.0761839	0.0135696	0.143335	0.0754113	0.0979737	0.102807	0.159553	0.104673
chr1 : 22078429 | 22091501	chr1	22078429	22091501	+	+	exon	+	ENSG00000070831.17	CDC42	isExon-inExon	2.20784e+39	2.20786e+39	610	hsa-CDC42_0002	5	2	2	6	1	8	6	6	5	NA	4	1		433	424	557	470	409	432	486	588	638	NA	392	514		0.0421046	0.0152368	0.0135696	0.0614291	0.00837903	0.0712536	0.0514035	0.0455866	0.0348908
chr1 : 22078429 | 22094136	chr1	22078429	22094136	+	NA	exon	+	ENSG00000070831.17	CDC42	isExon-inExon	2.20784e+39	2.20786e+39	3245	hsa-CDC42_0006	NA	2	NA	1	NA	NA	2	1	NA	NA	NA	NA		NA	123	NA	81	NA	NA	106	120	NA	NA	NA	NA		NA	0.0152368	NA	0.0102382	NA	NA	0.0171345	0.00759776	NA
chr1 : 22489880 | 22491533	chr1	22489880	22491533	+	NA	exonic	+	ENSG00000184677.18	ZBTB40	isExon-isExon	2248988022491400	2249064522491530	900	hsa-ZBTB40_0002	NA	1	5	NA	NA	2	NA	NA	1	NA	NA	NA		NA	71	80	NA	NA	62	NA	NA	47	NA	NA	NA		NA	0.00761839	0.0339241	NA	NA	0.0178134	NA	NA	0.00697817
chr1 : 23030469 | 23040434	chr1	23030469	23040434	+	+	mix	+	ENSG00000004487.17	KDM1A	isExon-intronic	2303046923030460	2304043423030630	10132	hsa-KDM1A_0035	5	12	2	13	NA	5	2	6	5	1	4	5		40	28	47	34	NA	26	21	26	29	71	24	33		0.0421046	0.0914207	0.0135696	0.133096	NA	0.0445335	0.0171345	0.0455866	0.0348908
chr1 : 23030469 | 23044486	chr1	23030469	23044486	+	+	exonic	+	ENSG00000004487.17	KDM1A	isExon-isExon	2303046923044420	2303063423044480	226	hsa-KDM1A_0014	20	16	4	34	6	23	NA	17	13	9	22	12		63	59	82	82	70	66	NA	53	72	103	70	62		0.168419	0.121894	0.0271393	0.348098	0.0502742	0.204854	NA	0.129162	0.0907162
chr1 : 23030469 | 23050520	chr1	23030469	23050520	+	+	exonic	+	ENSG00000004487.17	KDM1A	isExon-isExon	23030469,23044427,23050387;23030469,23050387	23030634,23044486,23050520;23030634,23050520	360;300	hsa-KDM1A_0031	48	56	23	99	34	63	71	48	58	3	70	54		65	57	92	70	50	51	53	53	61	120	46	67		0.404204	0.42663	0.156051	1.01358	0.284887	0.561122	0.608275	0.364693	0.404734
chr1 : 23030469 | 23059167	chr1	23030469	23059167	+	+	exonic	+	ENSG00000004487.17	KDM1A	isExon-isExon	23030469,23044427,23050387,23053761,23055069,23055932,23057484,23059073;23030469,23050387,23053761,23055069,23055932,23057484,23059073	23030634,23044486,23050520,23053839,23055161,23056038,23057565,23059167;23030634,23050520,23053839,23055161,23056038,23057565,23059167	816;756	hsa-KDM1A_0013	8	9	6	3	6	15	18	8	13	7	21	6		78	48	101	63	78	54	36	48	68	138	51	73		0.0673674	0.0685655	0.0407089	0.0307145	0.0502742	0.1336	0.154211	0.0607821	0.0907162
chr1 : 23050387 | 23059167	chr1	23050387	23059167	+	NA	exonic	+	ENSG00000004487.17	KDM1A	isExon-isExon	2.30504e+47	2.30505e+47	590	hsa-KDM1A_0001	NA	1	2	NA	NA	NA	2	NA	1	NA	NA	NA		NA	90	128	NA	NA	NA	90	NA	114	NA	NA	NA		NA	0.00761839	0.0135696	NA	NA	NA	0.0171345	NA	0.00697817
chr1 : 23053761 | 23057565	chr1	23053761	23057565	+	+	exonic	+	ENSG00000004487.17	KDM1A	isExon-isExon	2.30538e+31	2.30538e+31	361	hsa-KDM1A_0016	NA	NA	NA	NA	NA	NA	2	1	2	NA	4	1		NA	NA	NA	NA	NA	NA	65	76	91	NA	67	88		NA	NA	NA	NA	NA	NA	0.0171345	0.00759776	0.0139563
chr1 : 23055069 | 23057565	chr1	23055069	23057565	+	NA	exonic	+	ENSG00000004487.17	KDM1A	isExon-isExon	2.30551e+23	2.30552e+23	282	hsa-KDM1A_0015	NA	4	NA	4	1	NA	4	2	NA	NA	6	2		NA	82	NA	110	79	NA	73	69	NA	NA	66	76		NA	0.0304736	NA	0.0409527	0.00837903	NA	0.034269	0.0151955	NA
chr1 : 23055069 | 23069151	chr1	23055069	23069151	+	+	exonic	+	ENSG00000004487.17	KDM1A	isExon-isExon	23055069,23055932,23057484,23059073,23068539,23069061;23055069,23055932,23057484,23059073,23066060,23068539,23069061	23055161,23056038,23057565,23059167,23068681,23069151;23055161,23056038,23057565,23059167,23066071,23068681,23069151	611;623	hsa-KDM1A_0033	4	3	1	11	3	8	1	10	9	NA	3	9		53	71	106	79	66	58	66	49	77	NA	32	66		0.0336837	0.0228552	0.00678482	0.11262	0.0251371	0.0712536	0.00856726	0.0759776	0.0628035
chr1 : 23071225 | 23072197	chr1	23071225	23072197	+	+	exonic	+	ENSG00000004487.17	KDM1A	isExon-isExon	2307122523072120	2307135923072190	209	hsa-KDM1A_0032	135	101	37	169	112	173	124	162	202	19	164	154		65	56	60	66	74	52	40	46	66	66	18	67		1.13682	0.769458	0.251038	1.73025	0.938452	1.54086	1.06234	1.23084	1.40959
chr1 : 23333518 | 23341020	chr1	23333518	23341020	+	NA	exonic	-	ENSG00000125944.21	HNRNPR	isExon-isExon	2.33335e+31	2.33336e+31	510	hsa-HNRNPR_0001	2	NA	NA	NA	NA	2	NA	NA	2	NA	NA	NA		176	NA	NA	NA	NA	109	NA	NA	176	NA	NA	NA		0.0168419	NA	NA	NA	NA	0.0178134	NA	NA	0.0139563
chr1 : 23340852 | 23341017	chr1	23340852	23341017	+	NA	exonic	-	ENSG00000125944.21	HNRNPR	isExon-isExon	2334085223340850	2334101723341010	332	hsa-HNRNPR_0003	NA	2	NA	NA	NA	2	NA	NA	2	NA	6	NA		NA	51	NA	NA	NA	39	NA	NA	67	NA	37	NA		NA	0.0152368	NA	NA	NA	0.0178134	NA	NA	0.0139563
chr1 : 23340852 | 23341020	chr1	23340852	23341020	+	+	exonic	-	ENSG00000125944.21	HNRNPR	isExon-isExon	2334085223340850	2334102023341020	338	hsa-HNRNPR_0019	NA	1	1	4	NA	2	NA	1	1	4	4	3		NA	51	87	74	NA	39	NA	50	67	101	37	45		NA	0.00761839	0.00678482	0.0409527	NA	0.0178134	NA	0.00759776	0.00697817
chr1 : 23516335 | 23517804	chr1	23516335	23517804	+	+	mix	-	ENSG00000007968.7	E2F2	isExon-intronic	2351633523516330	2351780423516520	1663	NA	1	1	4	1	2	NA	4	NA	1	NA	3	5		58	85	117	39	44	NA	52	NA	79	NA	149	42		0.00842093	0.00761839	0.0271393	0.0102382	0.0167581	NA	0.034269	NA	0.00697817
chr1 : 23516335 | 23519081	chr1	23516335	23519081	+	NA	exon	-	ENSG00000007968.7	E2F2	isExon-inExon	2351633523519010	2351652723519080	259	NA	2	NA	NA	NA	NA	NA	1	NA	NA	NA	NA	2		219	NA	NA	NA	NA	NA	187	NA	NA	NA	NA	180		0.0168419	NA	NA	NA	NA	NA	0.00856726	NA	NA
chr1 : 23516335 | 23519108	chr1	23516335	23519108	+	NA	exon	-	ENSG00000007968.7	E2F2	isExon-inExon	2351633523519010	2351652723519100	286	hsa-E2F2_0001	NA	1	NA	1	NA	NA	NA	1	NA	NA	4	NA		NA	223	NA	118	NA	NA	NA	188	NA	NA	436	NA		NA	0.00761839	NA	0.0102382	NA	NA	NA	0.00759776	NA
chr1 : 23785675 | 23786423	chr1	23785675	23786423	+	+	exonic	+	ENSG00000057757.10	PITHD1	isExon-isExon	2378567523786310	2378577923786420	214	hsa-PITHD1_0001	13	29	NA	18	16	33	20	21	16	2	29	31		835	508	NA	489	782	1215	1039	1166	1134	235	2508	681		0.109472	0.220933	NA	0.184287	0.134065	0.293921	0.171345	0.159553	0.111651
chr1 : 23785675 | 23787346	chr1	23785675	23787346	+	NA	exon	+	ENSG00000057757.10	PITHD1	isExon-inExon	2.37857e+23	2.37858e+23	286	NA	NA	NA	NA	4	NA	1	2	NA	NA	NA	2	4		NA	NA	NA	484	NA	1367	1184	NA	NA	NA	2789	786		NA	NA	NA	0.0409527	NA	0.0089067	0.0171345	NA	NA
chr1 : 23785675 | 23787557	chr1	23785675	23787557	+	NA	exon	+	ENSG00000057757.10	PITHD1	isExon-inExon	2.37857e+23	2.37858e+23	497	hsa-PITHD1_0002	NA	2	NA	1	NA	NA	NA	1	NA	NA	NA	1		NA	500	NA	469	NA	NA	NA	1127	NA	NA	NA	644		NA	0.0152368	NA	0.0102382	NA	NA	NA	0.00759776	NA
chr1 : 23814190 | 23820593	chr1	23814190	23820593	+	+	exonic	-	ENSG00000117305.15	HMGCL	isExon-isExon	2.38142e+31	2.38143e+31	437	hsa-HMGCL_0002	2	4	1	5	NA	3	4	4	6	NA	2	3		24	26	25	30	NA	16	25	33	30	NA	18	25		0.0168419	0.0304736	0.00678482	0.0511909	NA	0.0267201	0.034269	0.0303911	0.041869
chr1 : 23816675 | 23820593	chr1	23816675	23820593	+	NA	exonic	-	ENSG00000117305.15	HMGCL	isExon-isExon	2.38167e+23	2.38168e+23	288	hsa-HMGCL_0003	1	NA	NA	2	NA	1	1	NA	NA	NA	NA	NA		25	NA	NA	40	NA	30	32	NA	NA	NA	NA	NA		0.00842093	NA	NA	0.0204764	NA	0.0089067	0.00856726	NA	NA
chr1 : 23971338 | 23972012	chr1	23971338	23972012	+	NA	exon	-	ENSG00000188529.15	SRSF10	inExon-isExon	23971338,23971573,23971850;23971338,23971573,23971850	23971439,23971626,23972012;23971439,23971623,23972012	319;316	hsa-SRSF10_0006	NA	1	1	NA	NA	1	NA	NA	2	NA	NA	NA		NA	118	128	NA	NA	91	NA	NA	83	NA	NA	NA		NA	0.00761839	0.00678482	NA	NA	0.0089067	NA	NA	0.0139563
chr1 : 23971573 | 23972012	chr1	23971573	23972012	+	+	exonic	-	ENSG00000188529.15	SRSF10	isExon-isExon	23971573,23971850;23971573,23971850	23971623,23972012;23971626,23972012	214;217	hsa-SRSF10_0003	7	5	5	13	9	6	16	23	11	NA	38	8		73	81	99	95	73	60	63	59	64	NA	39	65		0.0589465	0.038092	0.0339241	0.133096	0.0754113	0.0534402	0.137076	0.174749	0.0767599
chr1 : 23971850 | 23978273	chr1	23971850	23978273	+	NA	exonic	-	ENSG00000188529.15	SRSF10	isExon-isExon	2.39719e+23	2.3972e+23	604	hsa-SRSF10_0004	NA	1	NA	NA	1	4	1	NA	2	NA	2	2		NA	76	NA	NA	80	71	60	NA	79	NA	32	76		NA	0.00761839	NA	NA	0.00837903	0.0356268	0.00856726	NA	0.0139563
chr1 : 24360851 | 24369839	chr1	24360851	24369839	+	NA	exonic	-	ENSG00000001460.18	STPG1	isExon-isExon	2436085124369670	2436104124369830	357	hsa-STPG1_0003	4	1	1	2	NA	NA	NA	NA	1	NA	2	1		3	3	4	4	NA	NA	NA	NA	3	NA	2	2		0.0336837	0.00761839	0.00678482	0.0204764	NA	NA	NA	NA	0.00697817
chr1 : 24369674 | 24373810	chr1	24369674	24373810	+	+	exonic	-	ENSG00000001460.18	STPG1	isExon-isExon	2436967424373700	2436983924373810	275	hsa-STPG1_0007	1	2	NA	1	NA	2	1	2	NA	3	1	2		8	2	NA	2	NA	4	6	5	NA	4	5	4		0.00842093	0.0152368	NA	0.0102382	NA	0.0178134	0.00856726	0.0151955	NA
chr1 : 24440172 | 24445244	chr1	24440172	24445244	+	+	exonic	+	ENSG00000001461.17	NIPAL3	isExon-isExon	2.44402e+23	2.44402e+23	301	hsa-NIPAL3_0001	NA	3	NA	3	NA	5	5	4	5	NA	4	4		NA	57	NA	30	NA	43	35	42	60	NA	12	38		NA	0.0228552	NA	0.0307145	NA	0.0445335	0.0428363	0.0303911	0.0348908
chr1 : 24514314 | 24514567	chr1	24514314	24514567	+	+	exonic	+	ENSG00000117602.13	RCAN3	isExon-isExon	2451431424514310	2451456724514560	508	hsa-RCAN3_0002	48	42	42	56	48	40	39	47	73	26	17	39		132	120	239	103	112	75	70	98	120	167	37	96		0.404204	0.319973	0.284962	0.573338	0.402194	0.356268	0.334123	0.357095	0.509406
chr1 : 24531218 | 24533254	chr1	24531218	24533254	+	NA	exonic	+	ENSG00000117602.13	RCAN3	isExon-isExon	24531218,24533083;24531218,24533113	24531391,24533254;24531391,24533254	346;316	hsa-RCAN3_0001	NA	NA	5	6	NA	2	4	2	1	NA	NA	NA		NA	NA	251	125	NA	67	78	87	141	NA	NA	NA		NA	NA	0.0339241	0.0614291	NA	0.0178134	0.034269	0.0151955	0.00697817
chr1 : 24646667 | 24649029	chr1	24646667	24649029	+	+	exonic	+	ENSG00000133226.17	SRRM1	isExon-isExon	24646667,24647079,24648859;24646667,24648859;24646667,24646667	24646789,24647208,24649029;24646789,24649029;24649029,24649029	424;294;4726	hsa-SRRM1_0005	5	4	1	2	4	8	4	4	8	1	13	4		55	55	74	54	58	47	59	40	68	87	25	52		0.0421046	0.0304736	0.00678482	0.0204764	0.0335161	0.0712536	0.034269	0.0303911	0.0558253
chr1 : 24649971 | 24651612	chr1	24649971	24651612	+	+	exonic	+	ENSG00000133226.17	SRRM1	isExon-isExon	24649971,24651499;24649971,24651409	24650086,24651612;24650086,24651612	230;320	hsa-SRRM1_0013	NA	6	NA	6	1	NA	6	4	2	5	11	3		NA	60	NA	64	79	NA	66	58	74	84	32	54		NA	0.0457104	NA	0.0614291	0.00837903	NA	0.0514035	0.0303911	0.0139563
chr1 : 24660719 | 24661396	chr1	24660719	24661396	+	NA	exonic	+	ENSG00000133226.17	SRRM1	isExon-isExon	24660719,24661313;24660719,24661310	24660799,24661396;24660799,24661396	165;168	hsa-SRRM1_0004	2	2	1	1	NA	NA	NA	2	NA	NA	4	NA		95	101	109	98	NA	NA	NA	67	NA	NA	37	NA		0.0168419	0.0152368	0.00678482	0.0102382	NA	NA	NA	0.0151955	NA
chr1 : 24660719 | 24663224	chr1	24660719	24663224	+	NA	exonic	+	ENSG00000133226.17	SRRM1	isExon-isExon	24660719,24661310,24662660,24663183;24660719,24661313,24662660,24663183	24660799,24661396,24662804,24663224;24660799,24661396,24662804,24663224	355;352	hsa-SRRM1_0006	NA	NA	NA	NA	NA	3	NA	NA	2	NA	NA	NA		NA	NA	NA	NA	NA	85	NA	NA	89	NA	NA	NA		NA	NA	NA	NA	NA	0.0267201	NA	NA	0.0139563
chr1 : 24660719 | 24670315	chr1	24660719	24670315	+	NA	exonic	+	ENSG00000133226.17	SRRM1	isExon-isExon	24660719,24661310,24662660,24666815,24669123,24670120;24660719,24661310,24662660,24666815,24669123,24670120,24670276;24660719,24661310,24662660,24663183,24666815,24669123,24670120	24660799,24661396,24662804,24666925,24669587,24670315;24660799,24661396,24662804,24666925,24669587,24670273,24670315;24660799,24661396,24662804,24663224,24666925,24669587,24670315	1085;1083;1127	hsa-SRRM1_0020	2	3	NA	NA	2	3	2	3	NA	NA	2	NA		109	117	NA	NA	115	77	80	79	NA	NA	70	NA		0.0168419	0.0228552	NA	NA	0.0167581	0.0267201	0.0171345	0.0227933	NA
chr1 : 24662660 | 24670315	chr1	24662660	24670315	+	+	exonic	+	ENSG00000133226.17	SRRM1	isExon-isExon	24662660,24666815,24669123,24670120;24662660,24663183,24666815,24669123,24670120;24662660,24666815,24669123,24670120,24670276	24662804,24666925,24669587,24670315;24662804,24663224,24666925,24669587,24670315;24662804,24666925,24669587,24670273,24670315	917;959;915	hsa-SRRM1_0022	4	2	2	2	2	2	6	2	5	11	9	3		42	35	52	34	43	25	36	30	45	41	38	39		0.0336837	0.0152368	0.0135696	0.0204764	0.0167581	0.0178134	0.0514035	0.0151955	0.0348908
chr1 : 25225002 | 25228235	chr1	25225002	25228235	+	NA	exonic	-	ENSG00000117614.10	SYF2	isExon-isExon	2.5225e+23	2.52251e+23	308	hsa-SYF2_0002	NA	3	NA	10	4	4	NA	3	5	NA	3	2		NA	210	NA	191	266	218	NA	197	262	NA	149	197		NA	0.0228552	NA	0.102382	0.0335161	0.0356268	NA	0.0227933	0.0348908
chr1 : 25227442 | 25228235	chr1	25227442	25228235	+	+	exonic	-	ENSG00000117614.10	SYF2	isExon-isExon	2522744225228110	2522753225228230	209	hsa-SYF2_0001	12	12	NA	26	15	15	30	15	19	2	9	16		123	146	NA	166	180	147	142	149	169	234	105	184		0.101051	0.0914207	NA	0.266193	0.125686	0.1336	0.257018	0.113966	0.132585
chr1 : 25227442 | 25228253	chr1	25227442	25228253	+	NA	mix	-	ENSG00000117614.10	SYF2	isExon-intronic	2522744225228110	2522753225228250	227	hsa-SYF2_0005	1	NA	NA	1	NA	1	NA	2	2	NA	NA	NA		107	NA	NA	138	NA	123	NA	124	138	NA	NA	NA		0.00842093	NA	NA	0.0102382	NA	0.0089067	NA	0.0151955	0.0139563
chr1 : 25227442 | 25229123	chr1	25227442	25229123	+	NA	exonic	-	ENSG00000117614.10	SYF2	isExon-isExon	2.52274e+23	2.52275e+23	335	hsa-SYF2_0013	3	NA	NA	7	NA	NA	NA	1	NA	NA	1	1		173	NA	NA	235	NA	NA	NA	229	NA	NA	148	228		0.0252628	NA	NA	0.0716673	NA	NA	NA	0.00759776	NA
chr1 : 25242374 | 25243633	chr1	25242374	25243633	+	+	exon	-	ENSG00000117616.18	RSRP1	inExon-isExon	25242374,25243550;25242374,25242539,25243550;25242374,25242539,25243550	25242705,25243633;25242413,25242705,25243633;25242426,25242705,25243633	416;291;304	hsa-RSRP1_0004	15	19	3	25	22	18	24	36	3	NA	2	12		337	481	395	367	471	403	393	528	513	NA	150	436		0.126314	0.144749	0.0203545	0.255955	0.184339	0.160321	0.205614	0.273519	0.0209345
chr1 : 25242374 | 25244498	chr1	25242374	25244498	+	NA	exon	-	ENSG00000117616.18	RSRP1	inExon-isExon	25242374,25242539,25243550,25244454;25242374,25243550,25244454;25242374,25243550,25244454	25242413,25242705,25243633,25244498;25242705,25243633,25244498;25242705,25244224,25244498	336;461;1052	hsa-RSRP1_0005	3	NA	NA	8	NA	4	6	NA	2	NA	1	NA		206	NA	NA	205	NA	224	252	NA	313	NA	69	NA		0.0252628	NA	NA	0.0819055	NA	0.0356268	0.0514035	NA	0.0139563
chr1 : 25242539 | 25243633	chr1	25242539	25243633	+	NA	exonic	-	ENSG00000117616.18	RSRP1	isExon-isExon	2524253925243550	2524270525243630	251	hsa-RSRP1_0001	NA	NA	NA	1	1	NA	5	2	NA	NA	NA	1		NA	NA	NA	428	523	NA	520	703	NA	NA	NA	515		NA	NA	NA	0.0102382	0.00837903	NA	0.0428363	0.0151955	NA
chr1 : 25300946 | 25301686	chr1	25300946	25301686	+	+	exonic	+	ENSG00000187010.21	RHD	isExon-isExon	2530094625301520	2530109325301680	315	hsa-RHD_0001	2	7	NA	14	3	5	12	7	NA	NA	NA	NA		16	30	NA	17	19	22	34	42	NA	NA	NA	NA		0.0168419	0.0533288	NA	0.143335	0.0251371	0.0445335	0.102807	0.0531843	NA
chr1 : 25321889 | 25329215	chr1	25321889	25329215	+	NA	exon	+	ENSG00000187010.21	RHD	isExon-inExon	2532188925328890	2532196225329210	392	hsa-RHD_0002	1	4	NA	NA	NA	3	NA	NA	NA	NA	NA	NA		16	60	NA	NA	NA	21	NA	NA	NA	NA	NA	NA		0.00842093	0.0304736	NA	NA	NA	0.0267201	NA	NA	NA
chr1 : 25321889 | 25356853	chr1	25321889	25356853	+	NA	mix;mix;mix;mix;mix;mix;mix	+	ENSG00000183726.11;ENSG00000187010.21;ENSG00000183726.11;ENSG00000183726.11;ENSG00000183726.11;ENSG00000187010.21;ENSG00000183726.11	TMEM50A;RHD;TMEM50A;TMEM50A;TMEM50A;RHD;TMEM50A	intergenic-isExon;isExon-intergenic;intergenic-isExon;intergenic-isExon;intergenic-isExon;isExon-intergenic;intergenic-isExon	25321889,25351626,25352882,25356793;25321889,25321889;25321889,25340474,25342961,25351626,25352882,25356793;25321889,25340474,25342961,25351626,25352882,25356793;25321889,25340474,25351626,25352882,25356793;25321889,25328898;25321889,25340474,25342961,25351626,25356793	25338456,25351693,25352974,25356853;25356853,25321900;25338456,25340579,25343073,25351693,25352974,25356853;25338817,25340579,25343073,25351693,25352974,25356853;25338456,25340579,25351693,25352974,25356853;25321962,25356853;25338456,25340579,25343073,25351693,25356853	16790;34977;17009;17370;16896;28030;16916	NA	NA	NA	NA	3	2	NA	2	NA	NA	NA	NA	NA		NA	NA	NA	256	291	NA	305	NA	NA	NA	NA	NA		NA	NA	NA	0.0307145	0.0167581	NA	0.0171345	NA	NA
chr1 : 25340474 | 25343073	chr1	25340474	25343073	+	+	exonic	+	ENSG00000183726.11	TMEM50A	isExon-isExon	2534047425342960	2534057925343070	219	hsa-TMEM50A_0003	6	6	NA	5	8	9	3	7	4	NA	3	3		328	399	NA	470	489	439	493	483	420	NA	206	388		0.0505256	0.0457104	NA	0.0511909	0.0670323	0.0801603	0.0257018	0.0531843	0.0279127
chr1 : 25340474 | 25351693	chr1	25340474	25351693	+	+	exonic	+	ENSG00000183726.11	TMEM50A	isExon-isExon	25340474,25342961,25351626;25340474,25351626	25340579,25343073,25351693;25340579,25351693	287;174	hsa-TMEM50A_0007	14	16	6	22	14	17	29	23	18	NA	24	12		326	347	413	419	480	436	451	487	388	NA	188	350		0.117893	0.121894	0.0407089	0.22524	0.117306	0.151414	0.24845	0.174749	0.125607
chr1 : 25340474 | 25352974	chr1	25340474	25352974	+	NA	exonic	+	ENSG00000183726.11	TMEM50A	isExon-isExon	25340474,25351626,25352882;25340474,25342961,25351626,25352882	25340579,25351693,25352974;25340579,25343073,25351693,25352974	267;380	hsa-TMEM50A_0001	2	NA	NA	NA	2	NA	4	NA	1	NA	6	2		289	NA	NA	NA	515	NA	498	NA	426	NA	186	388		0.0168419	NA	NA	NA	0.0167581	NA	0.034269	NA	0.00697817
chr1 : 25340474 | 25356853	chr1	25340474	25356853	+	+	exonic	+	ENSG00000183726.11	TMEM50A	isExon-isExon	25340474,25342961,25351626,25356793;25340474,25342961,25351626,25352882,25356793;25340474,25351626,25352882,25356793	25340579,25343073,25351693,25356853;25340579,25343073,25351693,25352974,25356853;25340579,25351693,25352974,25356853	348;441;328	hsa-TMEM50A_0002	19	46	NA	61	64	31	73	42	NA	12	2	32		311	390	NA	438	487	408	471	530	NA	380	183	396		0.159998	0.350446	NA	0.624529	0.536258	0.276108	0.62541	0.319106	NA
chr1 : 25340474 | 25360743	chr1	25340474	25360743	+	+	exon	+	ENSG00000183726.11	TMEM50A	isExon-inExon	25340474,25342961,25351626,25352882,25356793,25360660;25340474,25342961,25351626,25356793,25360660;25340474,25351626,25352882,25356793,25360660	25340579,25343073,25351693,25352974,25356853,25360743;25340579,25343073,25351693,25356853,25360743;25340579,25351693,25352974,25356853,25360743	525;432;412	hsa-TMEM50A_0009	14	17	NA	32	21	10	40	15	NA	11	NA	8		415	463	NA	510	579	522	572	701	NA	608	NA	487		0.117893	0.129513	NA	0.327622	0.17596	0.089067	0.34269	0.113966	NA
chr1 : 25342961 | 25351693	chr1	25342961	25351693	+	NA	exonic	+	ENSG00000183726.11	TMEM50A	isExon-isExon	2534296125351620	2534307325351690	181	hsa-TMEM50A_0006	NA	1	NA	NA	NA	1	NA	NA	NA	NA	3	NA		NA	376	NA	NA	NA	422	NA	NA	NA	NA	189	NA		NA	0.00761839	NA	NA	NA	0.0089067	NA	NA	NA
chr1 : 25351626 | 25352974	chr1	25351626	25352974	+	+	exonic	+	ENSG00000183726.11	TMEM50A	isExon-isExon	2535162625352880	2535169325352970	161	hsa-TMEM50A_0005	4	5	NA	8	3	6	7	4	4	NA	8	9		345	517	NA	588	613	538	630	616	515	NA	235	481		0.0336837	0.038092	NA	0.0819055	0.0251371	0.0534402	0.0599708	0.0303911	0.0279127
chr1 : 25351626 | 25356853	chr1	25351626	25356853	+	+	exonic	+	ENSG00000183726.11	TMEM50A	isExon-isExon	25351626,25356793;25351626,25352882,25356793	25351693,25356853;25351693,25352974,25356853	129;222	hsa-TMEM50A_0004	2	11	1	18	15	7	18	18	8	NA	12	7		379	500	477	558	596	531	619	601	514	NA	240	506		0.0168419	0.0838023	0.00678482	0.184287	0.125686	0.0623469	0.154211	0.13676	0.0558253
chr1 : 25446762 | 25454382	chr1	25446762	25454382	+	+	exonic	+	ENSG00000204178.11	MACO1	isExon-isExon	2.54468e+23	2.54469e+23	393	hsa-TMEM57_0004	3	4	2	6	7	5	4	2	2	NA	3	4		50	76	84	83	68	90	71	78	73	NA	79	77		0.0252628	0.0304736	0.0135696	0.0614291	0.0586532	0.0445335	0.034269	0.0151955	0.0139563
chr1 : 25446762 | 25456831	chr1	25446762	25456831	+	+	exonic	+	ENSG00000204178.11	MACO1	isExon-isExon	2.54468e+31	2.54469e+31	572	hsa-TMEM57_0006	5	6	NA	7	5	5	4	1	NA	2	6	8		56	62	NA	63	62	88	65	74	NA	134	63	85		0.0421046	0.0457104	NA	0.0716673	0.0418952	0.0445335	0.034269	0.00759776	NA
chr1 : 25446762 | 25458892	chr1	25446762	25458892	+	+	exonic	+	ENSG00000204178.11	MACO1	isExon-isExon	2.54468e+39	2.54469e+39	1074	hsa-TMEM57_0001	4	7	6	9	4	9	6	5	12	12	20	10		36	60	78	51	53	67	51	68	67	135	54	59		0.0336837	0.0533288	0.0407089	0.0921436	0.0335161	0.0801603	0.0514035	0.0379888	0.083738
chr1 : 25448808 | 25456831	chr1	25448808	25456831	+	+	exonic	+	ENSG00000204178.11	MACO1	isExon-isExon	2.54488e+23	2.54489e+23	430	hsa-TMEM57_0009	10	5	8	16	8	13	6	10	8	NA	5	10		91	88	111	89	80	102	84	88	102	NA	102	117		0.0842093	0.038092	0.0542786	0.163811	0.0670323	0.115787	0.0514035	0.0759776	0.0558253
chr1 : 25448808 | 25458892	chr1	25448808	25458892	+	+	exonic	+	ENSG00000204178.11	MACO1	isExon-isExon	2.54488e+31	2.54489e+31	932	hsa-TMEM57_0002	5	4	7	14	1	8	12	5	3	9	16	11		71	86	99	77	71	81	70	82	95	122	93	90		0.0421046	0.0304736	0.0474937	0.143335	0.00837903	0.0712536	0.102807	0.0379888	0.0209345
chr1 : 25454259 | 25456831	chr1	25454259	25456831	+	NA	exonic	+	ENSG00000204178.11	MACO1	isExon-isExon	2545425925456650	2545438225456830	303	hsa-TMEM57_0019	2	NA	NA	6	NA	2	NA	NA	NA	NA	1	4		84	NA	NA	113	NA	115	NA	NA	NA	NA	119	134		0.0168419	NA	NA	0.0614291	NA	0.0178134	NA	NA	NA
chr1 : 25454259 | 25458892	chr1	25454259	25458892	+	+	exonic	+	ENSG00000204178.11	MACO1	isExon-isExon	2.54543e+23	2.54544e+23	805	hsa-TMEM57_0008	5	4	NA	8	4	9	8	6	4	1	11	7		64	79	NA	101	93	94	93	99	98	124	110	108		0.0421046	0.0304736	NA	0.0819055	0.0335161	0.0801603	0.0685381	0.0455866	0.0279127
chr1 : 25458391 | 25458892	chr1	25458391	25458892	+	+	exonic	+	ENSG00000204178.11	MACO1	isExon-isExon	2545839125458390	2545889225458890	1004	hsa-TMEM57_0011	7	7	2	NA	4	5	7	10	NA	NA	9	4		70	75	111	NA	76	98	91	99	NA	NA	92	97		0.0589465	0.0533288	0.0135696	NA	0.0335161	0.0445335	0.0599708	0.0759776	NA
chr1 : 25458391 | 25460850	chr1	25458391	25460850	+	NA	mix	+	ENSG00000204178.11	MACO1	isExon-intronic	25458391,25458391;25458391,25458391	25460850,25458892;25460850,25458783	2962;2853	hsa-TMEM57_0032	1	NA	NA	NA	2	NA	NA	2	NA	NA	NA	NA		52	NA	NA	NA	49	NA	NA	65	NA	NA	NA	NA		0.00842093	NA	NA	NA	0.0167581	NA	NA	0.0151955	NA
chr1 : 25458391 | 25473894	chr1	25458391	25473894	+	NA	mix	+	ENSG00000204178.11	MACO1	isExon-intronic	25458391,25458391;25458391,25458391	25473894,25458783;25473894,25458892	15897;16006	hsa-TMEM57_0020	3	NA	NA	NA	1	1	NA	NA	NA	NA	2	NA		47	NA	NA	NA	47	70	NA	NA	NA	NA	58	NA		0.0252628	NA	NA	NA	0.00837903	0.0089067	NA	NA	NA
chr1 : 25458391 | 25484274	chr1	25458391	25484274	+	NA	exonic	+	ENSG00000204178.11	MACO1	isExon-isExon	25458391,25484116;25458391,25484127	25458892,25484274;25458892,25484274	661;650	hsa-TMEM57_0017	NA	1	NA	3	NA	NA	2	NA	NA	NA	5	2		NA	86	NA	95	NA	NA	99	NA	NA	NA	95	98		NA	0.00761839	NA	0.0307145	NA	NA	0.0171345	NA	NA
chr1 : 25458391 | 25491584	chr1	25458391	25491584	+	NA	exonic	+	ENSG00000204178.11	MACO1	isExon-isExon	25458391,25484116,25485613,25489173,25491410;25458391,25484127,25485613,25489173,25491410	25458892,25484274,25485795,25489293,25491584;25458892,25484274,25485795,25489293,25491584	1140;1129	hsa-TMEM57_0018	NA	NA	NA	1	NA	NA	NA	3	NA	NA	2	NA		NA	NA	NA	90	NA	NA	NA	101	NA	NA	91	NA		NA	NA	NA	0.0102382	NA	NA	NA	0.0227933	NA
chr1 : 25835022 | 25837554	chr1	25835022	25837554	+	NA	exonic	-	ENSG00000127423.11	AUNIP	isExon-isExon	2583502225837410	2583584625837550	967	hsa-AUNIP_0001	1	NA	NA	NA	1	NA	1	1	NA	NA	1	1		3	NA	NA	NA	4	NA	2	4	NA	NA	0	1		0.00842093	NA	NA	NA	0.00837903	NA	0.00856726	0.00759776	NA
chr1 : 26257597 | 26259802	chr1	26257597	26259802	+	+	exonic	+	ENSG00000130695.16	CEP85	isExon-isExon	2.62576e+23	2.62577e+23	438	hsa-CEP85_0006	11	12	5	15	6	19	13	16	12	6	28	13		16	19	28	17	14	21	12	16	31	20	9	32		0.0926302	0.0914207	0.0339241	0.153573	0.0502742	0.169227	0.111374	0.121564	0.083738
chr1 : 26268483 | 26269614	chr1	26268483	26269614	+	+	exonic	+	ENSG00000130695.16	CEP85	isExon-isExon	2626848326269460	2626863526269610	308	hsa-CEP85_0003	54	62	27	83	38	76	48	46	56	18	93	58		29	29	26	33	31	54	30	20	32	47	22	39		0.45473	0.47234	0.18319	0.849769	0.318403	0.676909	0.411228	0.349497	0.390777
chr1 : 26268483 | 26272071	chr1	26268483	26272071	+	NA	exonic	+	ENSG00000130695.16	CEP85	isExon-isExon	2.62685e+31	2.62686e+31	453	hsa-CEP85_0001	NA	1	NA	NA	NA	NA	NA	NA	NA	NA	1	3		NA	22	NA	NA	NA	NA	NA	NA	NA	NA	14	41		NA	0.00761839	NA	NA	NA	NA	NA	NA	NA
chr1 : 26444811 | 26463433	chr1	26444811	26463433	+	NA	mix	-	ENSG00000225891.2	DHDDS-AS1	intergenic-isExon	2644481126463370	2646287026463430	18118	hsa-DHDDS_0011	NA	2	NA	NA	4	2	2	4	3	NA	NA	NA		NA	9	NA	NA	11	3	13	9	14	NA	NA	NA		NA	0.0152368	NA	NA	0.0335161	0.0178134	0.0171345	0.0303911	0.0209345
chr1 : 26446316 | 26447660	chr1	26446316	26447660	+	+	exonic	+	ENSG00000117682.17	DHDDS	isExon-isExon	2644631626447550	2644643226447660	219	hsa-DHDDS_0004	10	8	6	20	5	11	9	14	5	4	11	10		24	27	49	21	29	28	32	31	37	48	15	35		0.0842093	0.0609472	0.0407089	0.204764	0.0418952	0.0979737	0.0771053	0.106369	0.0348908
chr1 : 26453609 | 26463433	chr1	26453609	26463433	+	+	mix	-	ENSG00000225891.2	DHDDS-AS1	intergenic-isExon	2645360926463370	2646287026463430	9320	hsa-DHDDS_0010	4	2	1	2	NA	3	2	3	NA	NA	1	NA		19	16	13	13	NA	5	15	14	NA	NA	5	NA		0.0336837	0.0152368	0.00678482	0.0204764	NA	0.0267201	0.0171345	0.0227933	NA
chr1 : 26454947 | 26463433	chr1	26454947	26463433	+	NA	mix	-	ENSG00000225891.2	DHDDS-AS1	intergenic-isExon	2645494726463370	2646287026463430	7982	hsa-DHDDS_0013	NA	NA	NA	NA	1	NA	NA	3	NA	NA	1	4		NA	NA	NA	NA	14	NA	NA	14	NA	NA	7	10		NA	NA	NA	NA	0.00837903	NA	NA	0.0227933	NA
chr1 : 26457167 | 26463433	chr1	26457167	26463433	+	NA	mix	-	ENSG00000225891.2	DHDDS-AS1	intergenic-isExon	2645716726463370	2646287026463430	5762	hsa-DHDDS_0009	NA	2	NA	4	1	4	1	1	NA	NA	2	NA		NA	15	NA	15	16	8	12	20	NA	NA	6	NA		NA	0.0152368	NA	0.0409527	0.00837903	0.0356268	0.00856726	0.00759776	NA
chr1 : 26457791 | 26460144	chr1	26457791	26460144	+	+	exonic	+	ENSG00000117682.17	DHDDS	isExon-isExon	2645779126460030	2645790526460140	223	hsa-DHDDS_0006	NA	NA	NA	NA	NA	1	3	2	3	NA	2	3		NA	NA	NA	NA	NA	27	34	39	60	NA	13	40		NA	NA	NA	NA	NA	0.0089067	0.0257018	0.0151955	0.0209345
chr1 : 26460028 | 26463433	chr1	26460028	26463433	+	NA	mix	-	ENSG00000225891.2	DHDDS-AS1	intergenic-isExon	2646002826463370	2646287026463430	2901	hsa-DHDDS_0018	NA	NA	NA	NA	NA	3	1	NA	3	NA	NA	1		NA	NA	NA	NA	NA	17	33	NA	29	NA	NA	30		NA	NA	NA	NA	NA	0.0267201	0.00856726	NA	0.0209345
chr1 : 26462669 | 26463433	chr1	26462669	26463433	+	NA	mix	-	ENSG00000225891.2	DHDDS-AS1	intergenic-isExon	2646266926463370	2646287026463430	260	hsa-DHDDS_0015	NA	1	1	NA	2	NA	1	NA	NA	NA	NA	1		NA	19	16	NA	15	NA	20	NA	NA	NA	NA	15		NA	0.00761839	0.00678482	NA	0.0167581	NA	0.00856726	NA	NA
chr1 : 26554214 | 26561134	chr1	26554214	26561134	+	NA	exonic	+	ENSG00000117676.14	RPS6KA1	isExon-isExon	26554214,26554596,26555151,26555537,26556654,26556998,26558807,26560726,26561045;26554214,26554596,26555184,26555537,26556654,26556998,26558807,26560726,26561045	26554251,26554738,26555221,26555625,26556718,26557100,26558937,26560851,26561134;26554251,26554738,26555221,26555625,26556718,26557100,26558937,26560851,26561134	856;823	NA	NA	NA	NA	NA	NA	NA	2	3	NA	NA	NA	NA		NA	NA	NA	NA	NA	NA	331	266	NA	NA	NA	NA		NA	NA	NA	NA	NA	NA	0.0171345	0.0227933	NA
chr1 : 26729651 | 26732792	chr1	26729651	26732792	+	+	exonic	+	ENSG00000117713.20	ARID1A	isExon-isExon	2.67297e+23	2.67299e+23	783	hsa-ARID1A_0001	40	42	95	59	46	51	67	50	NA	120	60	63		170	164	288	155	207	122	149	171	NA	316	89	191		0.336837	0.319973	0.644558	0.604053	0.385436	0.454242	0.574006	0.379888	NA
chr1 : 26729651 | 26734273	chr1	26729651	26734273	+	NA	mix	+	ENSG00000117713.20	ARID1A	isExon-intronic	26729651,26731152,26732676;26729651,26731152	26729863,26731604,26734273;26729863,26734273	2264;3335	hsa-ARID1A_0007	1	NA	1	NA	2	NA	1	NA	2	NA	1	1		101	NA	163	NA	113	NA	88	NA	120	NA	46	116		0.00842093	NA	0.00678482	NA	0.0167581	NA	0.00856726	NA	0.0139563
chr1 : 26729651 | 26763285	chr1	26729651	26763285	+	NA	exonic	+	ENSG00000117713.20	ARID1A	isExon-isExon	2.67297e+55	2.67299e+55	1595	hsa-ARID1A_0022	NA	NA	NA	1	NA	NA	NA	NA	NA	NA	2	2		NA	NA	NA	181	NA	NA	NA	NA	NA	NA	113	252		NA	NA	NA	0.0102382	NA	NA	NA	NA	NA
chr1 : 26760856 | 26763285	chr1	26760856	26763285	+	NA	exonic	+	ENSG00000117713.20	ARID1A	isExon-isExon	26760856,26761384,26762152,26762973,26763178,26763209;26760856,26761384,26762152,26762973	26761096,26761473,26762319,26763175,26763207,26763285;26761096,26761473,26762319,26763285	809;812	hsa-ARID1A_0002	NA	1	2	1	NA	NA	NA	NA	1	NA	NA	NA		NA	191	347	156	NA	NA	NA	NA	241	NA	NA	NA		NA	0.00761839	0.0135696	0.0102382	NA	NA	NA	NA	0.00697817
chr1 : 26941457 | 26941818	chr1	26941457	26941818	+	+	exonic	+	ENSG00000090273.14	NUDC	isExon-isExon	2694145726941750	2694166026941810	270	hsa-NUDC_0005	3	4	2	12	NA	8	9	9	6	NA	23	2		47	37	80	66	NA	46	44	55	40	NA	43	44		0.0252628	0.0304736	0.0135696	0.122858	NA	0.0712536	0.0771053	0.0683799	0.041869
chr1 : 26942660 | 26943065	chr1	26942660	26943065	+	NA	exonic	+	ENSG00000090273.14	NUDC	isExon-isExon	2694266026942870	2694277626943060	312	hsa-NUDC_0004	NA	2	NA	NA	NA	NA	3	NA	NA	NA	7	5		NA	35	NA	NA	NA	NA	34	NA	NA	NA	37	51		NA	0.0152368	NA	NA	NA	NA	0.0257018	NA	NA
chr1 : 27105885 | 27109777	chr1	27105885	27109777	+	+	exonic	-	ENSG00000090020.11	SLC9A1	isExon-isExon	2.71059e+23	2.71061e+23	672	hsa-SLC9A1_0002	1	4	2	7	1	9	5	5	7	14	3	2		57	56	93	48	63	41	41	59	68	146	36	81		0.00842093	0.0304736	0.0135696	0.0716673	0.00837903	0.0801603	0.0428363	0.0379888	0.0488472
chr1 : 27412572 | 27428933	chr1	27412572	27428933	+	NA	exonic	-	ENSG00000158195.11	WASF2	isExon-isExon	2.74126e+47	2.74127e+47	867	hsa-WASF2_0014	3	NA	NA	NA	NA	NA	NA	1	NA	NA	2	NA		209	NA	NA	NA	NA	NA	NA	187	NA	NA	296	NA		0.0252628	NA	NA	NA	NA	NA	NA	0.00759776	NA
chr1 : 27414829 | 27428933	chr1	27414829	27428933	+	NA	mix	-	ENSG00000158195.11	WASF2	intronic-isExon	2.74148e+39	2.7415e+39	715	NA	NA	NA	NA	NA	1	1	1	NA	NA	NA	2	NA		NA	NA	NA	NA	143	168	227	NA	NA	NA	393	NA		NA	NA	NA	NA	0.00837903	0.0089067	0.00856726	NA	NA
chr1 : 27414833 | 27428933	chr1	27414833	27428933	+	+	exonic	-	ENSG00000158195.11	WASF2	isExon-isExon	2.74148e+39	2.7415e+39	711	hsa-WASF2_0003	4	13	2	10	1	4	12	14	8	NA	22	4		238	214	368	228	157	178	245	233	283	NA	410	204		0.0336837	0.0990391	0.0135696	0.102382	0.00837903	0.0356268	0.102807	0.106369	0.0558253
chr1 : 27415985 | 27428933	chr1	27415985	27428933	+	NA	exonic	-	ENSG00000158195.11	WASF2	isExon-isExon	2.7416e+31	2.74161e+31	580	hsa-WASF2_0005	NA	NA	NA	1	NA	NA	NA	NA	NA	6	1	NA		NA	NA	NA	186	NA	NA	NA	NA	NA	233	303	NA		NA	NA	NA	0.0102382	NA	NA	NA	NA	NA
chr1 : 27418269 | 27428933	chr1	27418269	27428933	+	+	exonic	-	ENSG00000158195.11	WASF2	isExon-isExon	2.74183e+23	2.74184e+23	462	hsa-WASF2_0001	1	4	5	8	3	6	4	4	2	NA	7	3		193	172	288	176	109	131	196	175	227	NA	265	158		0.00842093	0.0304736	0.0339241	0.0819055	0.0251371	0.0534402	0.034269	0.0303911	0.0139563
chr1 : 27444646 | 27448024	chr1	27444646	27448024	+	NA	intronic	-	ENSG00000158195.11	WASF2	intronic	27444646	27448024	3379	NA	1	NA	NA	2	NA	1	NA	2	NA	NA	NA	1		32	NA	NA	14	NA	27	NA	34	NA	NA	NA	28		0.00842093	NA	NA	0.0204764	NA	0.0089067	NA	0.0151955	NA
chr1 : 27621559 | 27623929	chr1	27621559	27623929	+	NA	exonic	-	ENSG00000000938.13	FGR	isExon-isExon	2.76216e+23	2.76217e+23	441	NA	NA	NA	2	NA	2	1	NA	NA	NA	NA	NA	NA		NA	NA	1098	NA	783	782	NA	NA	NA	NA	NA	NA		NA	NA	0.0135696	NA	0.0167581	0.0089067	NA	NA	NA
chr1 : 27744654 | 27755330	chr1	27744654	27755330	+	NA	exonic	+	ENSG00000009780.16	FAM76A	isExon-isExon	27744654,27749068,27755195;27744654,27755195	27744811,27749154,27755330;27744811,27755330	381;294	hsa-FAM76A_0002	NA	3	NA	NA	NA	NA	NA	NA	2	NA	NA	NA		NA	28	NA	NA	NA	NA	NA	NA	25	NA	NA	NA		NA	0.0228552	NA	NA	NA	NA	NA	NA	0.0139563
chr1 : 27749068 | 27755330	chr1	27749068	27755330	+	+	exonic	+	ENSG00000009780.16	FAM76A	isExon-isExon	2774906827755190	2774915427755330	223	hsa-FAM76A_0004	1	NA	NA	NA	3	6	2	4	2	NA	5	4		28	NA	NA	NA	37	31	23	33	30	NA	21	48		0.00842093	NA	NA	NA	0.0251371	0.0534402	0.0171345	0.0303911	0.0139563
chr1 : 27755195 | 27759627	chr1	27755195	27759627	+	NA	exonic	+	ENSG00000009780.16	FAM76A	isExon-isExon	2775519527759520	2775533027759620	238	hsa-FAM76A_0008	NA	NA	1	1	NA	1	NA	NA	2	NA	NA	NA		NA	NA	31	39	NA	32	NA	NA	23	NA	NA	NA		NA	NA	0.00678482	0.0102382	NA	0.0089067	NA	NA	0.0139563
chr1 : 27789562 | 27793632	chr1	27789562	27793632	+	+	exonic	+	ENSG00000117758.14	STX12	isExon-isExon	2778956227793530	2778963127793630	170	hsa-STX12_0001	9	20	NA	20	15	28	17	19	12	NA	17	10		90	63	NA	86	95	101	56	65	78	NA	40	58		0.0757883	0.152368	NA	0.204764	0.125686	0.249388	0.145643	0.144357	0.083738
chr1 : 27789562 | 27812268	chr1	27789562	27812268	+	NA	exonic	+	ENSG00000117758.14	STX12	isExon-isExon	27789562,27793533,27801678,27810246,27811992,27812163;27789562,27793533,27801678,27810246,27812163	27789631,27793632,27801815,27810289,27812060,27812268;27789631,27793632,27801815,27810289,27812268	527;458	hsa-STX12_0002	NA	1	NA	1	1	NA	NA	NA	1	NA	1	NA		NA	45	NA	57	70	NA	NA	NA	58	NA	30	NA		NA	0.00761839	NA	0.0102382	0.00837903	NA	NA	NA	0.00697817
chr1 : 27810246 | 27812268	chr1	27810246	27812268	+	NA	exonic	+	ENSG00000117758.14	STX12	isExon-isExon	27810246,27811992,27812163;27810246,27812163	27810289,27812060,27812268;27810289,27812268	219;150	hsa-STX12_0008	2	2	NA	NA	1	2	NA	NA	NA	NA	4	NA		69	49	NA	NA	60	48	NA	NA	NA	NA	41	NA		0.0168419	0.0152368	NA	NA	0.00837903	0.0178134	NA	NA	NA
chr1 : 27838699 | 27843330	chr1	27838699	27843330	+	+	exonic	+	ENSG00000117751.18	PPP1R8	isExon-isExon	27838699,27843186;27838699,27841014,27843186	27838852,27843330;27838852,27841234,27843330	299;520	hsa-PPP1R8_0001	4	4	1	4	2	3	NA	3	4	NA	1	3		24	25	33	29	40	14	NA	11	32	NA	19	23		0.0336837	0.0304736	0.00678482	0.0409527	0.0167581	0.0267201	NA	0.0227933	0.0279127
chr1 : 27841014 | 27843330	chr1	27841014	27843330	+	NA	exonic	+	ENSG00000117751.18	PPP1R8	isExon-isExon	2784101427843180	2784123427843330	366	hsa-PPP1R8_0004	1	NA	NA	1	NA	NA	2	1	NA	NA	1	NA		30	NA	NA	19	NA	NA	15	24	NA	NA	23	NA		0.00842093	NA	NA	0.0102382	NA	NA	0.0171345	0.00759776	NA
chr1 : 27874146 | 27874663	chr1	27874146	27874663	+	NA	intronic	+	ENSG00000130775.16	THEMIS2	intronic	27874146	27874663	518	hsa-THEMIS2_0001	3	6	NA	2	NA	2	NA	NA	NA	6	NA	NA		49	63	NA	15	NA	48	NA	NA	NA	43	NA	NA		0.0252628	0.0457104	NA	0.0204764	NA	0.0178134	NA	NA	NA
chr1 : 27876588 | 27880054	chr1	27876588	27880054	+	NA	exonic	+	ENSG00000130775.16	THEMIS2	isExon-isExon	2787658827879640	2787672827880050	552	NA	NA	NA	NA	NA	NA	1	1	1	NA	2	NA	1		NA	NA	NA	NA	NA	396	395	435	NA	936	NA	362		NA	NA	NA	NA	NA	0.0089067	0.00856726	0.00759776	NA
chr1 : 27988535 | 28017239	chr1	27988535	28017239	+	NA	exonic	-	ENSG00000158161.16	EYA3	isExon-isExon	27988535,27989697,27993400,27997320,27999960,28004336,28010947,28013111,28017154;27988535,27989697,27993400,27997320,27999960,28004336,28010947,28013111,28017154	27988656,27989811,27993560,27997378,28000049,28004419,28011086,28013294,28017239;27988656,27989811,27993560,27997378,28000049,28004419,28011083,28013294,28017239	1041;1038	hsa-EYA3_0008	NA	NA	NA	1	1	NA	1	NA	NA	NA	2	NA		NA	NA	NA	31	54	NA	35	NA	NA	NA	20	NA		NA	NA	NA	0.0102382	0.00837903	NA	0.00856726	NA	NA
chr1 : 28010947 | 28017239	chr1	28010947	28017239	+	+	exonic	-	ENSG00000158161.16	EYA3	isExon-isExon	28010947,28013111,28017154;28010947,28013111,28017154	28011086,28013294,28017239;28011083,28013294,28017239	410;407	hsa-EYA3_0003	7	8	NA	9	7	11	5	7	7	6	12	6		59	70	NA	47	56	45	47	66	79	77	26	79		0.0589465	0.0609472	NA	0.0921436	0.0586532	0.0979737	0.0428363	0.0531843	0.0488472
chr1 : 28011306 | 28011711	chr1	28011306	28011711	+	NA	intronic	-	ENSG00000158161.16	EYA3	intronic	28011306	28011711	406	hsa-EYA3_0028	NA	2	1	NA	1	1	1	NA	1	NA	1	1		NA	8	7	NA	4	5	3	NA	4	NA	4	2		NA	0.0152368	0.00678482	NA	0.00837903	0.0089067	0.00856726	NA	0.00697817
chr1 : 28011306 | 28012150	chr1	28011306	28012150	+	NA	intronic	-	ENSG00000158161.16	EYA3	intronic	28011306	28012150	845	hsa-EYA3_0042	NA	NA	NA	1	NA	1	2	1	NA	NA	1	1		NA	NA	NA	1	NA	2	1	10	NA	NA	3	1		NA	NA	NA	0.0102382	NA	0.0089067	0.0171345	0.00759776	NA
chr1 : 28027789 | 28032478	chr1	28027789	28032478	+	NA	mix	-	ENSG00000158161.16	EYA3	isExon-intronic	2802778928027780	2803247828027920	4828	NA	NA	NA	NA	NA	NA	2	2	NA	2	NA	NA	NA		NA	NA	NA	NA	NA	14	24	NA	26	NA	NA	NA		NA	NA	NA	NA	NA	0.0178134	0.0171345	NA	0.0139563
chr1 : 28027789 | 28035680	chr1	28027789	28035680	+	NA	exonic	-	ENSG00000158161.16	EYA3	isExon-isExon	2802778928035540	2802792628035680	275	hsa-EYA3_0023	1	1	NA	4	NA	1	NA	NA	2	NA	4	2		159	146	NA	168	NA	174	NA	NA	154	NA	151	170		0.00842093	0.00761839	NA	0.0409527	NA	0.0089067	NA	NA	0.0139563
chr1 : 28027789 | 28038905	chr1	28027789	28038905	+	NA	exonic	-	ENSG00000158161.16	EYA3	isExon-isExon	2.80278e+23	2.80279e+23	342	hsa-EYA3_0018	8	NA	1	2	NA	NA	NA	NA	NA	NA	1	NA		178	NA	149	203	NA	NA	NA	NA	NA	NA	183	NA		0.0673674	NA	0.00678482	0.0204764	NA	NA	NA	NA	NA
chr1 : 28027789 | 28042650	chr1	28027789	28042650	+	+	exonic	-	ENSG00000158161.16	EYA3	isExon-isExon	2.80278e+31	2.80279e+31	422	hsa-EYA3_0014	8	4	6	16	12	9	13	9	7	10	15	12		131	125	100	115	104	141	105	120	121	118	110	111		0.0673674	0.0304736	0.0407089	0.163811	0.100548	0.0801603	0.111374	0.0683799	0.0488472
chr1 : 28027789 | 28048426	chr1	28027789	28048426	+	+	exonic	-	ENSG00000158161.16	EYA3	isExon-isExon	28027789,28035544,28038839,28048383;28027789,28035544,28038839,28042571,28048383	28027926,28035680,28038905,28048426;28027926,28035680,28038905,28042650,28048426	386;466	hsa-EYA3_0002	7	5	6	3	7	7	8	9	10	18	11	9		84	77	83	78	89	98	96	86	129	65	67	82		0.0589465	0.038092	0.0407089	0.0307145	0.0586532	0.0623469	0.0685381	0.0683799	0.0697817
chr1 : 28027789 | 28058094	chr1	28027789	28058094	+	+	exonic	-	ENSG00000158161.16	EYA3	isExon-isExon	28027789,28035544,28038839,28042571,28048383,28057994;28027789,28035544,28038839,28048383,28057994	28027926,28035680,28038905,28042650,28048426,28058094;28027926,28035680,28038905,28048426,28058094	567;487	hsa-EYA3_0004	2	2	NA	2	1	1	3	1	2	3	7	2		54	50	NA	37	45	36	43	54	48	55	19	50		0.0168419	0.0152368	NA	0.0204764	0.00837903	0.0089067	0.0257018	0.00759776	0.0139563
chr1 : 28032349 | 28035680	chr1	28032349	28035680	+	NA	mix	-	ENSG00000158161.16	EYA3	intronic-isExon	2803234928032340	2803568028035680	6664	hsa-EYA3_0038	2	2	NA	3	NA	2	NA	1	2	NA	1	2		150	136	NA	163	NA	169	NA	127	141	NA	156	162		0.0168419	0.0152368	NA	0.0307145	NA	0.0178134	NA	0.00759776	0.0139563
chr1 : 28035544 | 28038905	chr1	28035544	28038905	+	NA	exonic	-	ENSG00000158161.16	EYA3	isExon-isExon	2803554428038830	2803568028038900	204	hsa-EYA3_0032	3	3	1	NA	NA	3	4	NA	3	NA	NA	NA		197	211	169	NA	NA	229	190	NA	242	NA	NA	NA		0.0252628	0.0228552	0.00678482	NA	NA	0.0267201	0.034269	NA	0.0209345
chr1 : 28035544 | 28042650	chr1	28035544	28042650	+	+	exonic	-	ENSG00000158161.16	EYA3	isExon-isExon	2.80355e+23	2.80357e+23	284	hsa-EYA3_0009	9	11	8	11	12	16	18	9	11	7	24	12		155	158	120	135	129	182	129	142	170	143	140	151		0.0757883	0.0838023	0.0542786	0.11262	0.100548	0.142507	0.154211	0.0683799	0.0767599
chr1 : 28035544 | 28048426	chr1	28035544	28048426	+	+	exonic	-	ENSG00000158161.16	EYA3	isExon-isExon	28035544,28038839,28048383;28035544,28038839,28042571,28048383	28035680,28038905,28048426;28035680,28038905,28042650,28048426	248;328	hsa-EYA3_0001	36	27	22	42	28	68	38	17	42	19	50	40		107	114	104	98	112	136	121	111	176	92	98	121		0.303153	0.205697	0.149266	0.430004	0.234613	0.605655	0.325556	0.129162	0.293083
chr1 : 28035544 | 28058094	chr1	28035544	28058094	+	+	exonic	-	ENSG00000158161.16	EYA3	isExon-isExon	28035544,28038839,28048383,28057994;28035544,28038839,28042571,28048383,28057994	28035680,28038905,28048426,28058094;28035680,28038905,28042650,28048426,28058094	349;429	hsa-EYA3_0027	51	54	24	58	44	63	58	52	56	15	57	62		78	89	75	58	70	79	69	79	98	82	53	92		0.429467	0.411393	0.162836	0.593815	0.368678	0.561122	0.496901	0.395084	0.390777
chr1 : 28038839 | 28042650	chr1	28038839	28042650	+	+	exonic	-	ENSG00000158161.16	EYA3	isExon-isExon	2803883928042570	2803890528042650	147	hsa-EYA3_0013	10	12	5	10	8	18	10	20	9	NA	18	14		249	200	153	253	190	257	195	206	216	NA	242	212		0.0842093	0.0914207	0.0339241	0.102382	0.0670323	0.160321	0.0856726	0.151955	0.0628035
chr1 : 28038839 | 28048426	chr1	28038839	28048426	+	+	exonic	-	ENSG00000158161.16	EYA3	isExon-isExon	28038839,28042571,28048383;28038839,28048383	28038905,28042650,28048426;28038905,28048426	191;111	hsa-EYA3_0007	5	3	NA	NA	NA	2	3	3	7	NA	4	5		209	162	NA	NA	NA	225	192	177	232	NA	215	192		0.0421046	0.0228552	NA	NA	NA	0.0178134	0.0257018	0.0227933	0.0488472
chr1 : 28038839 | 28058094	chr1	28038839	28058094	+	NA	exonic	-	ENSG00000158161.16	EYA3	isExon-isExon	28038839,28042571,28048383,28057994;28038839,28048383,28057994	28038905,28042650,28048426,28058094;28038905,28048426,28058094	292;212	hsa-EYA3_0005	4	6	NA	NA	2	3	1	NA	1	NA	2	1		189	141	NA	NA	145	169	146	NA	162	NA	168	164		0.0336837	0.0457104	NA	NA	0.0167581	0.0267201	0.00856726	NA	0.00697817
chr1 : 28048383 | 28058094	chr1	28048383	28058094	+	+	exonic	-	ENSG00000158161.16	EYA3	isExon-isExon	2804838328057990	2804842628058090	145	hsa-EYA3_0030	NA	3	2	4	3	2	NA	5	4	NA	3	5		NA	112	87	110	111	134	NA	120	114	NA	107	116		NA	0.0228552	0.0135696	0.0409527	0.0251371	0.0178134	NA	0.0379888	0.0279127
chr1 : 28048383 | 28062564	chr1	28048383	28062564	+	NA	mix	-	ENSG00000158161.16	EYA3	isExon-intronic	2804838328057990	2804842628062560	4615	hsa-EYA3_0071	1	NA	NA	2	NA	2	NA	NA	2	NA	NA	NA		95	NA	NA	90	NA	105	NA	NA	87	NA	NA	NA		0.00842093	NA	NA	0.0204764	NA	0.0178134	NA	NA	0.0139563
chr1 : 28407410 | 28409039	chr1	28407410	28409039	+	NA	mix	+	ENSG00000204138.13	PHACTR4	isExon-intronic	2840741028407410	2840903928407460	1684	hsa-PHACTR4_0043	NA	3	NA	1	NA	2	1	NA	NA	NA	NA	NA		NA	23	NA	12	NA	16	12	NA	NA	NA	NA	NA		NA	0.0228552	NA	0.0102382	NA	0.0178134	0.00856726	NA	NA
chr1 : 28459085 | 28460292	chr1	28459085	28460292	+	NA	exonic	+	ENSG00000204138.13	PHACTR4	isExon-isExon	2845908528460210	2845925828460290	255	hsa-PHACTR4_0006	NA	NA	NA	NA	NA	NA	NA	NA	NA	NA	2	3		NA	NA	NA	NA	NA	NA	NA	NA	NA	NA	23	55		NA	NA	NA	NA	NA	NA	NA	NA	NA
chr1 : 28459085 | 28466535	chr1	28459085	28466535	+	+	exon	+	ENSG00000204138.13	PHACTR4	isExon-inExon	2.84591e+31	2.84593e+31	574	hsa-PHACTR4_0008	1	NA	1	6	1	4	NA	NA	NA	NA	NA	NA		44	NA	67	32	42	35	NA	NA	NA	NA	NA	NA		0.00842093	NA	0.00678482	0.0614291	0.00837903	0.0356268	NA	NA	NA
chr1 : 28459085 | 28466768	chr1	28459085	28466768	+	NA	exonic	+	ENSG00000204138.13	PHACTR4	isExon-isExon	2.84591e+31	2.84593e+31	807	hsa-PHACTR4_0012	2	NA	NA	10	4	NA	1	NA	NA	NA	2	3		28	NA	NA	23	35	NA	28	NA	NA	NA	8	34		0.0168419	NA	NA	0.102382	0.0335161	NA	0.00856726	NA	NA
chr1 : 28473554 | 28474151	chr1	28473554	28474151	+	+	exonic	+	ENSG00000204138.13	PHACTR4	isExon-isExon	2847355428473550	2847415128474150	1196	hsa-PHACTR4_0010	NA	25	30	26	29	30	11	23	17	53	34	25		NA	68	86	47	73	46	47	55	47	128	41	88		NA	0.19046	0.203545	0.266193	0.242992	0.267201	0.0942398	0.174749	0.118629
chr1 : 28473554 | 28476291	chr1	28473554	28476291	+	+	exonic	+	ENSG00000204138.13	PHACTR4	isExon-isExon	2847355428476100	2847415128476290	783	hsa-PHACTR4_0009	15	17	12	12	26	27	13	24	10	25	32	30		58	54	78	52	68	54	41	56	55	129	44	70		0.126314	0.129513	0.0814178	0.122858	0.217855	0.240481	0.111374	0.182346	0.0697817
chr1 : 28473554 | 28480604	chr1	28473554	28480604	+	+	exonic	+	ENSG00000204138.13	PHACTR4	isExon-isExon	2.84736e+23	2.84742e+23	937	hsa-PHACTR4_0002	11	3	9	11	9	7	7	7	12	20	14	11		50	39	72	33	63	32	25	46	32	110	32	46		0.0926302	0.0228552	0.0610634	0.11262	0.0754113	0.0623469	0.0599708	0.0531843	0.083738
chr1 : 28473554 | 28489225	chr1	28473554	28489225	+	NA	exonic	+	ENSG00000204138.13	PHACTR4	isExon-isExon	2.84736e+31	2.84742e+31	993	hsa-PHACTR4_0017	NA	1	1	NA	1	NA	NA	1	2	3	2	NA		NA	45	69	NA	67	NA	NA	54	31	121	25	NA		NA	0.00761839	0.00678482	NA	0.00837903	NA	NA	0.00759776	0.0139563
chr1 : 28474077 | 28480604	chr1	28474077	28480604	+	NA	exon	+	ENSG00000204138.13	PHACTR4	inExon-isExon	2.84741e+23	2.84742e+23	414	hsa-PHACTR4_0083	NA	1	NA	2	NA	NA	NA	NA	NA	NA	2	NA		NA	92	NA	69	NA	NA	NA	NA	NA	NA	79	NA		NA	0.00761839	NA	0.0204764	NA	NA	NA	NA	NA
chr1 : 28476107 | 28480604	chr1	28476107	28480604	+	+	exonic	+	ENSG00000204138.13	PHACTR4	isExon-isExon	2847610728480450	2847629128480600	339	hsa-PHACTR4_0003	4	4	5	5	8	3	5	2	NA	NA	4	1		46	59	97	56	99	63	54	58	NA	NA	68	84		0.0336837	0.0304736	0.0339241	0.0511909	0.0670323	0.0267201	0.0428363	0.0151955	NA
chr1 : 28476107 | 28491012	chr1	28476107	28491012	+	NA	exonic	+	ENSG00000204138.13	PHACTR4	isExon-isExon	28476107,28480451,28489170,28490951;28476107,28480451,28489170,28489774,28490951	28476291,28480604,28489225,28491012;28476291,28480604,28489225,28489894,28491012	457;578	hsa-PHACTR4_0011	NA	NA	2	1	NA	2	1	1	NA	NA	2	1		NA	NA	97	58	NA	66	61	66	NA	NA	63	87		NA	NA	0.0135696	0.0102382	NA	0.0178134	0.00856726	0.00759776	NA
chr1 : 28489170 | 28493091	chr1	28489170	28493091	+	+	exonic	+	ENSG00000204138.13	PHACTR4	isExon-isExon	28489170,28489774,28490951,28491650,28493015;28489170,28490951,28491650,28493015	28489225,28489894,28491012,28491787,28493091;28489225,28491012,28491787,28493091	454;333	hsa-PHACTR4_0013	4	NA	1	1	1	2	2	1	3	NA	NA	1		45	NA	73	37	62	45	26	39	40	NA	NA	56		0.0336837	NA	0.00678482	0.0102382	0.00837903	0.0178134	0.0171345	0.00759776	0.0209345
chr1 : 28490951 | 28493091	chr1	28490951	28493091	+	+	exonic	+	ENSG00000204138.13	PHACTR4	isExon-isExon	2.8491e+23	2.8491e+23	277	hsa-PHACTR4_0035	4	9	2	7	7	7	NA	5	9	NA	9	5		47	50	71	46	67	40	NA	52	32	NA	29	52		0.0336837	0.0685655	0.0135696	0.0716673	0.0586532	0.0623469	NA	0.0379888	0.0628035
chr1 : 28491650 | 28493091	chr1	28491650	28493091	+	NA	exonic	+	ENSG00000204138.13	PHACTR4	isExon-isExon	2849165028493010	2849178728493090	215	hsa-PHACTR4_0041	3	NA	NA	4	NA	NA	2	1	1	NA	NA	NA		47	NA	NA	45	NA	NA	34	45	45	NA	NA	NA		0.0252628	NA	NA	0.0409527	NA	NA	0.0171345	0.00759776	0.00697817
chr1 : 28560633 | 28561398	chr1	28560633	28561398	+	NA	exonic	+	ENSG00000180098.9	TRNAU1AP	isExon-isExon	28560633,28561346;28560633,28560633;28560633,28561113,28561346	28560732,28561398;28561398,28561398;28560732,28561260,28561398	153;1532;301	hsa-TRNAU1AP_0001	NA	1	1	4	NA	2	3	NA	NA	NA	NA	NA		NA	39	42	38	NA	42	25	NA	NA	NA	NA	NA		NA	0.00761839	0.00678482	0.0409527	NA	0.0178134	0.0257018	NA	NA
chr1 : 28567294 | 28571900	chr1	28567294	28571900	+	NA	exonic	+	ENSG00000180098.9	TRNAU1AP	isExon-isExon	2.85673e+23	2.85674e+23	317	hsa-TRNAU1AP_0006	1	NA	NA	NA	2	NA	NA	2	2	NA	2	2		33	NA	NA	NA	41	NA	NA	37	41	NA	16	43		0.00842093	NA	NA	NA	0.0167581	NA	NA	0.0151955	0.0139563
chr1 : 28571176 | 28571900	chr1	28571176	28571900	+	+	exonic	+	ENSG00000180098.9	TRNAU1AP	isExon-isExon	2857117628571860	2857133828571900	197	hsa-TRNAU1AP_0004	7	13	4	8	13	19	12	20	13	NA	24	5		34	41	40	41	27	27	43	34	48	NA	16	48		0.0589465	0.0990391	0.0271393	0.0819055	0.108927	0.169227	0.102807	0.151955	0.0907162
chr1 : 28580560 | 28581229	chr1	28580560	28581229	+	+	exonic	-	ENSG00000197989.14	SNHG12	isExon-isExon	28580560,28580560;28580560,28581111;28580560,28581094	28581229,28581229;28580646,28581229;28580646,28581229	1340;206;223	hsa-SNHG12_0001	35	23	18	63	27	48	34	61	40	18	76	40		97	66	104	63	67	66	58	68	78	114	33	56		0.294732	0.175223	0.122127	0.645005	0.226234	0.427521	0.291287	0.463464	0.279127
chr1 : 28603528 | 28622165	chr1	28603528	28622165	+	+	exon	-	ENSG00000120656.13	TAF12	inExon-isExon	2.86035e+39	2.86036e+39	581	hsa-TAF12_0007	7	4	3	2	2	3	5	4	2	3	4	3		92	93	129	87	104	97	110	100	105	157	64	98		0.0589465	0.0304736	0.0203545	0.0204764	0.0167581	0.0267201	0.0428363	0.0303911	0.0139563
chr1 : 28605372 | 28622165	chr1	28605372	28622165	+	+	exonic	-	ENSG00000120656.13	TAF12	isExon-isExon	2.86054e+31	2.86055e+31	534	hsa-TAF12_0002	9	6	6	5	4	11	8	8	10	2	14	13		84	64	111	73	76	83	103	71	99	181	58	70		0.0757883	0.0457104	0.0407089	0.0511909	0.0335161	0.0979737	0.0685381	0.0607821	0.0697817
chr1 : 28613247 | 28622165	chr1	28613247	28622165	+	+	exonic	-	ENSG00000120656.13	TAF12	isExon-isExon	2.86132e+23	2.86134e+23	445	hsa-TAF12_0003	1	4	1	8	4	1	2	2	5	6	3	3		77	53	95	63	84	64	84	67	98	111	59	62		0.00842093	0.0304736	0.00678482	0.0819055	0.0335161	0.0089067	0.0171345	0.0151955	0.0348908
chr1 : 28617953 | 28622165	chr1	28617953	28622165	+	NA	exonic	-	ENSG00000120656.13	TAF12	isExon-isExon	2861795328621910	2861803028622160	330	hsa-TAF12_0001	NA	7	NA	2	1	3	NA	1	NA	NA	NA	4		NA	59	NA	71	85	79	NA	72	NA	NA	NA	88		NA	0.0533288	NA	0.0204764	0.00837903	0.0267201	NA	0.00759776	NA
chr1 : 28683583 | 28690186	chr1	28683583	28690186	+	+	exonic	+	ENSG00000162419.13	GMEB1	isExon-isExon	28683583,28690104;28683583,28690074	28683740,28690186;28683740,28690186	241;271	hsa-GMEB1_0013	NA	5	NA	4	NA	1	3	2	1	NA	2	3		NA	53	NA	61	NA	41	59	36	55	NA	31	54		NA	0.038092	NA	0.0409527	NA	0.0089067	0.0257018	0.0151955	0.00697817
chr1 : 28683583 | 28691709	chr1	28683583	28691709	+	NA	exonic	+	ENSG00000162419.13	GMEB1	isExon-isExon	28683583,28690074,28691585;28683583,28690104,28691585	28683740,28690186,28691709;28683740,28690186,28691709	396;366	hsa-GMEB1_0012	2	2	NA	4	NA	NA	NA	NA	1	NA	NA	2		33	37	NA	28	NA	NA	NA	NA	38	NA	NA	35		0.0168419	0.0152368	NA	0.0409527	NA	NA	NA	NA	0.00697817
chr1 : 28683583 | 28697084	chr1	28683583	28697084	+	+	exonic	+	ENSG00000162419.13	GMEB1	isExon-isExon	28683583,28690074,28691585,28692942,28696927;28683583,28690104,28691585,28692942,28696927	28683740,28690186,28691709,28693045,28697084;28683740,28690186,28691709,28693045,28697084	658;628	hsa-GMEB1_0002	5	3	NA	4	1	NA	5	1	4	3	5	2		30	23	NA	20	40	NA	23	29	37	55	20	41		0.0421046	0.0228552	NA	0.0409527	0.00837903	NA	0.0428363	0.00759776	0.0279127
chr1 : 28683583 | 28704329	chr1	28683583	28704329	+	NA	exonic	+	ENSG00000162419.13	GMEB1	isExon-isExon	28683583,28690104,28691585,28692942,28696927,28702438,28704192;28683583,28690074,28691585,28692942,28696927,28702438,28704192	28683740,28690186,28691709,28693045,28697084,28702569,28704329;28683740,28690186,28691709,28693045,28697084,28702569,28704329	898;928	hsa-GMEB1_0003	NA	NA	NA	4	NA	NA	NA	NA	1	NA	NA	NA		NA	NA	NA	25	NA	NA	NA	NA	26	NA	NA	NA		NA	NA	NA	0.0409527	NA	NA	NA	NA	0.00697817
chr1 : 28683583 | 28710642	chr1	28683583	28710642	+	NA	exonic	+	ENSG00000162419.13	GMEB1	isExon-isExon	28683583,28690074,28691585,28692942,28696927,28702438,28704192,28710520;28683583,28690104,28691585,28692942,28696927,28702438,28704192,28710520	28683740,28690186,28691709,28693045,28697084,28702569,28704329,28710642;28683740,28690186,28691709,28693045,28697084,28702569,28704329,28710642	1051;1021	hsa-GMEB1_0014	NA	1	1	NA	NA	NA	1	3	NA	NA	1	NA		NA	33	47	NA	NA	NA	37	34	NA	NA	26	NA		NA	0.00761839	0.00678482	NA	NA	NA	0.00856726	0.0227933	NA
chr1 : 28742403 | 28743986	chr1	28742403	28743986	+	+	exonic	+	ENSG00000198492.16	YTHDF2	isExon-isExon	2874240328742400	2874398628743980	3168	hsa-YTHDF2_0001	4	2	NA	1	1	5	2	NA	2	NA	10	NA		70	74	NA	79	76	64	73	NA	83	NA	32	NA		0.0336837	0.0152368	NA	0.0102382	0.00837903	0.0445335	0.0171345	NA	0.0139563
chr1 : 28982946 | 28997319	chr1	28982946	28997319	+	NA	mix	+	ENSG00000159023.22	EPB41	intronic-isExon	28982946,28993330,28997215;28982946,28989356,28993330,28997215;28982946,28997215	28987905,28993542,28997319;28987905,28989435,28993542,28997319;28987905,28997319	5278;5358;5065	NA	NA	NA	2	NA	NA	NA	1	4	5	NA	NA	NA		NA	NA	2406	NA	NA	NA	1919	1802	2041	NA	NA	NA		NA	NA	0.0135696	NA	NA	NA	0.00856726	0.0303911	0.0348908
chr1 : 28987431 | 28987905	chr1	28987431	28987905	+	+	exonic	+	ENSG00000159023.22	EPB41	isExon-isExon	2898743128987430	2898790528987900	950	hsa-EPB41_0001	202	207	115	269	168	279	199	236	197	117	451	241		3167	3181	4332	3165	2943	3119	3616	3317	3749	2045	7253	3341		1.70103	1.57701	0.780254	2.75407	1.40768	2.48497	1.70488	1.79307	1.3747
chr1 : 28987431 | 28988829	chr1	28987431	28988829	+	NA	mix	+	ENSG00000159023.22	EPB41	isExon-intronic	2898743128987430	2898882928987900	1874	hsa-EPB41_0075	NA	2	1	4	5	NA	NA	6	NA	NA	3	4		NA	232	362	201	201	NA	NA	196	NA	NA	324	179		NA	0.0152368	0.00678482	0.0409527	0.0418952	NA	NA	0.0455866	NA
chr1 : 28987431 | 28989435	chr1	28987431	28989435	+	+	exonic	+	ENSG00000159023.22	EPB41	isExon-isExon	2898743128989350	2898790528989430	555	hsa-EPB41_0074	8	6	3	6	7	6	4	7	9	2	6	3		241	283	358	221	229	192	253	240	212	295	356	223		0.0673674	0.0457104	0.0203545	0.0614291	0.0586532	0.0534402	0.034269	0.0531843	0.0628035
chr1 : 28987431 | 28993542	chr1	28987431	28993542	+	+	exonic	+	ENSG00000159023.22	EPB41	isExon-isExon	28987431,28989356,28993330;28987431,28993330	28987905,28989435,28993542;28987905,28993542	768;688	hsa-EPB41_0024	4	18	2	8	5	6	9	7	6	2	24	6		2996	3546	4415	2951	3091	3352	3840	3625	3930	1202	6487	3671		0.0336837	0.137131	0.0135696	0.0819055	0.0418952	0.0534402	0.0771053	0.0531843	0.041869
chr1 : 28987431 | 28997319	chr1	28987431	28997319	+	+	exonic	+	ENSG00000159023.22	EPB41	isExon-isExon	28987431,28993330,28997215;28987431,28989356,28993330,28997215;28987431,28997215	28987905,28993542,28997319;28987905,28989435,28993542,28997319;28987905,28997319	793;873;580	hsa-EPB41_0022	34	25	24	53	31	43	39	36	25	20	85	42		1817	1878	2726	1482	1649	1810	2112	1989	2212	855	3637	1973		0.286311	0.19046	0.162836	0.542624	0.25975	0.382988	0.334123	0.273519	0.174454
chr1 : 28987431 | 29011907	chr1	28987431	29011907	+	NA	exonic	+	ENSG00000159023.22	EPB41	isExon-isExon	28987431,28993330,28997215,29011865;28987431,28993330,29011865;28987431,28989356,28993330,28997215,29011865;28987431,28997215,29011865;28987431,29011865	28987905,28993542,28997319,29011907;28987905,28993542,29011907;28987905,28989435,28993542,28997319,29011907;28987905,28997319,29011907;28987905,29011907	836;731;916;623;518	hsa-EPB41_0010	NA	2	1	5	NA	3	NA	2	NA	NA	NA	1		NA	2649	3739	2072	NA	2170	NA	2759	NA	NA	NA	2588		NA	0.0152368	0.00678482	0.0511909	NA	0.0267201	NA	0.0151955	NA
chr1 : 28987431 | 29018442	chr1	28987431	29018442	+	+	exonic	+	ENSG00000159023.22	EPB41	isExon-isExon	28987431,29011865,29015692,29018224;28987431,28993330,29011865,29015692,29018224;28987431,28993330,28997215,29011865,29015692,29018224;28987431,28997215,29011865,29015692,29018224;28987431,28989356,28993330,28997215,29011865,29015692,29018224	28987905,29011907,29015767,29018442;28987905,28993542,29011907,29015767,29018442;28987905,28993542,28997319,29011907,29015767,29018442;28987905,28997319,29011907,29015767,29018442;28987905,28989435,28993542,28997319,29011907,29015767,29018442	813;1026;1131;918;1211	hsa-EPB41_0013	6	1	NA	4	2	3	4	1	6	NA	7	2		1786	1867	NA	1602	1607	1829	2251	1960	2241	NA	3995	1919		0.0505256	0.00761839	NA	0.0409527	0.0167581	0.0267201	0.034269	0.00759776	0.041869
chr1 : 28987431 | 29039426	chr1	28987431	29039426	+	+	exonic	+	ENSG00000159023.22	EPB41	isExon-isExon	28987431,29011865,29015692,29018224,29030400,29033093,29035826,29039254;28987431,28993330,28997215,29011865,29015692,29018224,29030400,29033093,29035006,29035826,29039254;28987431,28993330,28997215,29011865,29015692,29018224,29030400,29033093,29035826,29039254;28987431,28989356,28993330,28997215,29011865,29015692,29018224,29030400,29033093,29035826,29039254;28987431,28993330,29011865,29015692,290…	28987905,29011907,29015767,29018442,29030487,29033245,29035923,29039426;28987905,28993542,28997319,29011907,29015767,29018442,29030487,29033245,29035283,29035923,29039426;28987905,28993542,28997319,29011907,29015767,29018442,29030487,29033245,29035923,29039426;28987905,28989435,28993542,28997319,29011907,29015767,29018442,29030487,29033245,29035923,29039426;28987905,28993542,29011907,29015767,290…	1325;1921;1643;1723;1538;1430	hsa-EPB41_0042	2	1	1	4	NA	2	5	2	2	NA	5	3		1530	1550	2622	1195	NA	1483	1889	1705	2057	NA	3151	1658		0.0168419	0.00761839	0.00678482	0.0409527	NA	0.0178134	0.0428363	0.0151955	0.0139563
chr1 : 28987431 | 29053312	chr1	28987431	29053312	+	NA	exonic	+	ENSG00000159023.22	EPB41	isExon-isExon	28987431,29011865,29015692,29018224,29030400,29033093,29035826,29039254,29053104;28987431,28993330,28997215,29011865,29015692,29018224,29030400,29033093,29035826,29039254,29053104;28987431,28993330,29011865,29015692,29018224,29030400,29033093,29035826,29039254,29053107;28987431,28993330,29011865,29015692,29018224,29030400,29033093,29035826,29039254,29053104;28987431,28989356,28993330,28997215,290…	28987905,29011907,29015767,29018442,29030487,29033245,29035923,29039426,29053312;28987905,28993542,28997319,29011907,29015767,29018442,29030487,29033245,29035923,29039426,29053312;28987905,28993542,29011907,29015767,29018442,29030487,29033245,29035923,29039426,29053312;28987905,28993542,29011907,29015767,29018442,29030487,29033245,29035923,29039426,29053312;28987905,28989435,28993542,28997319,290…	1534;1852;1744;1747;1932;1639;2130	hsa-EPB41_0026	NA	NA	2	NA	NA	NA	NA	2	1	NA	3	NA		NA	NA	3812	NA	NA	NA	NA	2549	2904	NA	6349	NA		NA	NA	0.0135696	NA	NA	NA	NA	0.0151955	0.00697817
chr1 : 28987431 | 29065158	chr1	28987431	29065158	+	+	exonic	+	ENSG00000159023.22	EPB41	isExon-isExon	28987431,28997215,29011865,29015692,29018224,29030400,29033093,29035826,29039254,29053104,29058589,29058811,29060422,29064982;28987431,28993330,28997215,29011865,29015692,29018224,29030400,29033093,29035826,29039254,29053104,29058589,29058811,29060422,29064982;28987431,28993330,28997215,29011865,29015692,29018224,29030400,29033093,29035826,29039254,29053104,29058589,29058811,29064982;28987431,289…	28987905,28997319,29011907,29015767,29018442,29030487,29033245,29035923,29039426,29053312,29058645,29058852,29060484,29065158;28987905,28993542,28997319,29011907,29015767,29018442,29030487,29033245,29035923,29039426,29053312,29058645,29058852,29060484,29065158;28987905,28993542,28997319,29011907,29015767,29018442,29030487,29033245,29035923,29039426,29053312,29058645,29058852,29065158;28987905,289…	1978;2191;2128;2086;1924;2229;1921	hsa-EPB41_0014	3	2	5	1	2	NA	5	NA	2	NA	NA	NA		2173	2386	3703	2020	1961	NA	2880	NA	2822	NA	NA	NA		0.0252628	0.0152368	0.0339241	0.0102382	0.0167581	NA	0.0428363	NA	0.0139563
chr1 : 28987431 | 29097935	chr1	28987431	29097935	+	NA	exonic	+	ENSG00000159023.22	EPB41	isExon-isExon	28987431,28993330,29011865,29015692,29018224,29030400,29033093,29035826,29039254,29053107,29064982,29097807;28987431,28993330,28997215,29011865,29015692,29018224,29030400,29033093,29035826,29039254,29053104,29058589,29058811,29060422,29064982,29097807;28987431,28993330,29011865,29015692,29018224,29030400,29033093,29035826,29039254,29053104,29064982,29097807;28987431,28989356,28993330,28997215,290…	28987905,28993542,29011907,29015767,29018442,29030487,29033245,29035923,29039426,29053312,29065158,29097935;28987905,28993542,28997319,29011907,29015767,29018442,29030487,29033245,29035923,29039426,29053312,29058645,29058852,29060484,29065158,29097935;28987905,28993542,29011907,29015767,29018442,29030487,29033245,29035923,29039426,29053312,29065158,29097935;28987905,28989435,28993542,28997319,290…	2050;2320;2053;2358;2251	hsa-EPB41_0019	NA	3	NA	NA	3	NA	1	NA	NA	NA	NA	3		NA	2382	NA	NA	2044	NA	2787	NA	NA	NA	NA	2654		NA	0.0228552	NA	NA	0.0251371	NA	0.00856726	NA	NA
chr1 : 28987448 | 28987905	chr1	28987448	28987905	+	+	exonic	+	ENSG00000159023.22	EPB41	isExon-isExon	2898744828987440	2898790528987900	916	hsa-EPB41_0091	4	2	6	5	4	7	4	5	3	3	13	2		4792	4693	6891	5132	4459	4838	5555	5035	5784	3314	12334	5138		0.0336837	0.0152368	0.0407089	0.0511909	0.0335161	0.0623469	0.034269	0.0379888	0.0209345
chr1 : 28987448 | 28993542	chr1	28987448	28993542	+	NA	exonic	+	ENSG00000159023.22	EPB41	isExon-isExon	28987448,28989356,28993330;28987448,28993330	28987905,28989435,28993542;28987905,28993542	751;671	hsa-EPB41_0121	NA	1	NA	NA	4	NA	NA	NA	NA	NA	6	1		NA	5062	NA	NA	4612	NA	NA	NA	NA	NA	11579	5467		NA	0.00761839	NA	NA	0.0335161	NA	NA	NA	NA
chr1 : 28987448 | 28997319	chr1	28987448	28997319	+	+	exonic	+	ENSG00000159023.22	EPB41	isExon-isExon	28987448,28993330,28997215;28987448,28989356,28993330,28997215	28987905,28993542,28997319;28987905,28989435,28993542,28997319	776;856	hsa-EPB41_0038	17	12	6	22	12	8	13	16	8	NA	40	21		3442	3394	5289	3457	3170	3537	4058	3708	4255	NA	8729	3769		0.143156	0.0914207	0.0407089	0.22524	0.100548	0.0712536	0.111374	0.121564	0.0558253
chr1 : 28987448 | 29011907	chr1	28987448	29011907	+	NA	exonic	+	ENSG00000159023.22	EPB41	isExon-isExon	28987448,28989356,28993330,28997215,29011865;28987448,28993330,28997215,29011865	28987905,28989435,28993542,28997319,29011907;28987905,28993542,28997319,29011907	899;819	hsa-EPB41_0071	4	3	3	NA	NA	3	3	1	NA	NA	2	4		3910	4165	6303	NA	NA	3899	4783	4478	NA	NA	9791	4386		0.0336837	0.0228552	0.0203545	NA	NA	0.0267201	0.0257018	0.00759776	NA
chr1 : 28987448 | 29018442	chr1	28987448	29018442	+	+	exonic	+	ENSG00000159023.22	EPB41	isExon-isExon	28987448,28993330,28997215,29011865,29015692,29018224;28987448,28989356,28993330,28997215,29011865,29015692,29018224	28987905,28993542,28997319,29011907,29015767,29018442;28987905,28989435,28993542,28997319,29011907,29015767,29018442	1114;1194	hsa-EPB41_0048	1	3	3	6	5	6	5	7	1	10	11	4		3412	3383	5501	3577	3128	3559	4197	3678	4284	2519	9088	3717		0.00842093	0.0228552	0.0203545	0.0614291	0.0418952	0.0534402	0.0428363	0.0531843	0.00697817
chr1 : 28987448 | 29035923	chr1	28987448	29035923	+	NA	exonic	+	ENSG00000159023.22	EPB41	isExon-isExon	28987448,28989356,28993330,28997215,29011865,29015692,29018224,29030400,29033093,29035826;28987448,28993330,28997215,29011865,29015692,29018224,29030400,29033093,29035826	28987905,28989435,28993542,28997319,29011907,29015767,29018442,29030487,29033245,29035923;28987905,28993542,28997319,29011907,29015767,29018442,29030487,29033245,29035923	1533;1453	chr1:28987448|29035923	NA	NA	1	NA	NA	NA	NA	NA	1	NA	6	NA		NA	NA	5178	NA	NA	NA	NA	NA	4225	NA	8700	NA		NA	NA	0.00678482	NA	NA	NA	NA	NA	0.00697817
chr1 : 28987448 | 29039426	chr1	28987448	29039426	+	+	exonic	+	ENSG00000159023.22	EPB41	isExon-isExon	28987448,28993330,28997215,29011865,29015692,29018224,29030400,29033093,29035826,29039254;28987448,28989356,28993330,28997215,29011865,29015692,29018224,29030400,29033093,29035826,29039254	28987905,28993542,28997319,29011907,29015767,29018442,29030487,29033245,29035923,29039426;28987905,28989435,28993542,28997319,29011907,29015767,29018442,29030487,29033245,29035923,29039426	1626;1706	hsa-EPB41_0078	2	2	3	2	NA	5	3	4	1	9	2	3		3156	3066	5186	3170	NA	3213	3835	3424	4100	2364	8244	3456		0.0168419	0.0152368	0.0203545	0.0204764	NA	0.0445335	0.0257018	0.0303911	0.00697817
chr1 : 28987448 | 29065158	chr1	28987448	29065158	+	NA	exonic	+	ENSG00000159023.22	EPB41	isExon-isExon	28987448,28993330,28997215,29011865,29015692,29018224,29030400,29033093,29035826,29039254,29053107,29058589,29064982;28987448,28993330,28997215,29011865,29015692,29018224,29030400,29033093,29035826,29039254,29053104,29064982;28987448,28993330,28997215,29011865,29015692,29018224,29030400,29033093,29035826,29039254,29053104,29058589,29064982;28987448,28993330,28997215,29011865,29015692,29018224,290…	28987905,28993542,28997319,29011907,29015767,29018442,29030487,29033245,29035923,29039426,29053312,29058645,29065158;28987905,28993542,28997319,29011907,29015767,29018442,29030487,29033245,29035923,29039426,29053312,29065158;28987905,28993542,28997319,29011907,29015767,29018442,29030487,29033245,29035923,29039426,29053312,29058645,29065158;28987905,28993542,28997319,29011907,29015767,29018442,290…	2066;2012;2069;2009;2155;2174	hsa-EPB41_0090	3	NA	NA	NA	NA	1	NA	NA	3	NA	NA	NA		3799	NA	NA	NA	NA	4120	NA	NA	4865	NA	NA	NA		0.0252628	NA	NA	NA	NA	0.0089067	NA	NA	0.0209345
chr1 : 28987704 | 28997319	chr1	28987704	28997319	+	NA	exon	+	ENSG00000159023.22	EPB41	inExon-isExon	28987704,28993330,28997215;28987704,28997215;28987704,28989356,28993330,28997215	28987905,28993542,28997319;28987905,28997319;28987905,28989435,28993542,28997319	520;307;600	NA	NA	2	2	NA	1	NA	NA	2	NA	NA	NA	1		NA	6038	7904	NA	5177	NA	NA	6047	NA	NA	NA	6294		NA	0.0152368	0.0135696	NA	0.00837903	NA	NA	0.0151955	NA
chr1 : 28989018 | 28993542	chr1	28989018	28993542	+	NA	mix	+	ENSG00000159023.22	EPB41	intronic-isExon	28989018,28993330;28989018,28989018	28989435,28993542;28993542,28993542	631;9050	NA	4	3	NA	3	NA	4	NA	4	2	NA	3	5		2807	3360	NA	2783	NA	3206	NA	3454	3764	NA	6216	3520		0.0336837	0.0228552	NA	0.0307145	NA	0.0356268	NA	0.0303911	0.0139563
chr1 : 28989356 | 28993542	chr1	28989356	28993542	+	+	exonic	+	ENSG00000159023.22	EPB41	isExon-isExon	2898935628993330	2898943528993540	293	NA	1	NA	NA	2	4	NA	6	5	2	NA	4	3		2821	NA	NA	2795	2936	NA	3680	3470	3787	NA	6226	3535		0.00842093	NA	NA	0.0204764	0.0335161	NA	0.0514035	0.0379888	0.0139563
chr1 : 28989356 | 28997319	chr1	28989356	28997319	+	NA	exonic	+	ENSG00000159023.22	EPB41	isExon-isExon	2.89894e+23	2.89894e+23	398	NA	2	NA	NA	NA	1	NA	NA	NA	3	NA	3	NA		1642	NA	NA	NA	1493	NA	NA	NA	2070	NA	3383	NA		0.0168419	NA	NA	NA	0.00837903	NA	NA	NA	0.0209345
chr1 : 28993330 | 28993542	chr1	28993330	28993542	+	+	exonic	+	ENSG00000159023.22	EPB41	isExon-isExon	2899333028993330	2899354228993540	426	hsa-EPB41_0079	54	26	7	45	34	58	45	36	24	16	41	29		5712	6182	8074	5888	5580	6153	6999	6534	7158	2622	13298	6656		0.45473	0.198078	0.0474937	0.460718	0.284887	0.516588	0.385527	0.273519	0.167476
chr1 : 28993330 | 28997319	chr1	28993330	28997319	+	+	exonic	+	ENSG00000159023.22	EPB41	isExon-isExon	2899333028997210	2899354228997310	318	hsa-EPB41_0011	115	98	45	183	100	104	79	96	110	28	186	114		4755	4818	6669	4595	4374	4824	5576	5183	5747	2431	10898	5252		0.968406	0.746603	0.305317	1.87359	0.837903	0.926297	0.676813	0.729385	0.767599
chr1 : 28993330 | 28997574	chr1	28993330	28997574	+	NA	mix	+	ENSG00000159023.22	EPB41	isExon-intronic	28993330,28993330;28993330,28997215	28997574,28993542;28993542,28997574	4458;573	hsa-EPB41_0087	2	NA	NA	NA	NA	1	NA	1	NA	NA	4	1		3158	NA	NA	NA	NA	3197	NA	3399	NA	NA	7582	3467		0.0168419	NA	NA	NA	NA	0.0089067	NA	0.00759776	NA
chr1 : 28993330 | 29011907	chr1	28993330	29011907	+	+	exonic	+	ENSG00000159023.22	EPB41	isExon-isExon	28993330,28997215,29011865;28993330,29011865	28993542,28997319,29011907;28993542,29011907	361;256	hsa-EPB41_0006	9	6	4	13	9	9	12	12	8	NA	24	12		5226	5588	7692	5181	4783	5188	6305	5945	6472	NA	11953	5862		0.0757883	0.0457104	0.0271393	0.133096	0.0754113	0.0801603	0.102807	0.0911732	0.0558253
chr1 : 28993330 | 29015767	chr1	28993330	29015767	+	+	exonic	+	ENSG00000159023.22	EPB41	isExon-isExon	28993330,28997215,29011865,29015692;28993330,29011865,29015692	28993542,28997319,29011907,29015767;28993542,29011907,29015767	437;332	hsa-EPB41_0073	8	3	NA	15	4	7	3	7	3	NA	11	9		5033	5639	NA	4921	4835	5167	6193	6011	6524	NA	11477	5859		0.0673674	0.0228552	NA	0.153573	0.0335161	0.0623469	0.0257018	0.0531843	0.0209345
chr1 : 28993330 | 29018442	chr1	28993330	29018442	+	+	exonic	+	ENSG00000159023.22	EPB41	isExon-isExon	28993330,28997215,29011865,29015692,29018224;28993330,29011865,29015692,29018224	28993542,28997319,29011907,29015767,29018442;28993542,29011907,29015767,29018442	656;551	hsa-EPB41_0002	9	26	12	38	18	31	19	21	28	26	70	30		4740	4819	6910	4724	4348	4859	5730	5162	5802	2835	11278	5212		0.0757883	0.198078	0.0814178	0.389051	0.150823	0.276108	0.162778	0.159553	0.195389
chr1 : 28993330 | 29035923	chr1	28993330	29035923	+	NA	exonic	+	ENSG00000159023.22	EPB41	isExon-isExon	28993330,28997215,29011865,29015692,29018224,29030400,29033093,29035826;28993330,28997215,29011865,29015692,29018224,29030400,29031788,29033093,29035826;28993330,29011865,29015692,29018224,29030400,29033093,29035826;28993330,28997215,29011865,29015692,29018224,29030400,29033093,29035006,29035826	28993542,28997319,29011907,29015767,29018442,29030487,29033245,29035923;28993542,28997319,29011907,29015767,29018442,29030487,29031913,29033245,29035923;28993542,29011907,29015767,29018442,29030487,29033245,29035923;28993542,28997319,29011907,29015767,29018442,29030487,29033245,29035283,29035923	995;1121;890;1273	hsa-EPB41_0037	2	NA	NA	6	4	NA	1	NA	3	NA	NA	3		4676	NA	NA	4684	4196	NA	5589	NA	5743	NA	NA	5266		0.0168419	NA	NA	0.0614291	0.0335161	NA	0.00856726	NA	0.0209345
chr1 : 28993330 | 29039426	chr1	28993330	29039426	+	+	exonic	+	ENSG00000159023.22	EPB41	isExon-isExon	28993330,28997215,29011865,29015692,29018224,29030400,29033093,29035826,29039254;28993330,28997215,29011865,29015692,29018224,29030400,29031788,29033093,29035826,29039254;28993330,28997215,29011865,29015692,29018224,29030400,29033093,29035006,29035826,29039254;28993330,29011865,29015692,29018224,29030400,29033093,29035826,29039254	28993542,28997319,29011907,29015767,29018442,29030487,29033245,29035923,29039426;28993542,28997319,29011907,29015767,29018442,29030487,29031913,29033245,29035923,29039426;28993542,28997319,29011907,29015767,29018442,29030487,29033245,29035283,29035923,29039426;28993542,29011907,29015767,29018442,29030487,29033245,29035923,29039426	1168;1294;1446;1063	hsa-EPB41_0036	8	7	4	7	3	6	6	NA	4	2	7	7		4483	4502	6595	4317	4074	4513	5368	NA	5618	2680	10435	4951		0.0673674	0.0533288	0.0271393	0.0716673	0.0251371	0.0534402	0.0514035	NA	0.0279127
chr1 : 28993330 | 29065158	chr1	28993330	29065158	+	NA	exonic	+	ENSG00000159023.22	EPB41	isExon-isExon	28993330,28997215,29011865,29015692,29018224,29030400,29033093,29035826,29039254,29053104,29058589,29060422,29064982;28993330,28997215,29011865,29015692,29018224,29030400,29033093,29035826,29039254,29053107,29058589,29064982;28993330,28997215,29011865,29015692,29018224,29030400,29033093,29035826,29039254,29053104,29058589,29058811,29060422,29064982;28993330,28997215,29011865,29015692,29018224,290…	28993542,28997319,29011907,29015767,29018442,29030487,29033245,29035923,29039426,29053312,29058645,29060484,29065158;28993542,28997319,29011907,29015767,29018442,29030487,29033245,29035923,29039426,29053312,29058645,29065158;28993542,28997319,29011907,29015767,29018442,29030487,29033245,29035923,29039426,29053312,29058645,29058852,29060484,29065158;28993542,28997319,29011907,29015767,29018442,290…	1674;1608;1716;1653;1449;1611;1554;1617;1551;1446;1611	hsa-EPB41_0027	1	NA	NA	NA	3	NA	2	NA	NA	NA	2	NA		5127	NA	NA	NA	4702	NA	6359	NA	NA	NA	12706	NA		0.00842093	NA	NA	NA	0.0251371	NA	0.0171345	NA	NA
chr1 : 28993330 | 29097935	chr1	28993330	29097935	+	NA	exonic	+	ENSG00000159023.22	EPB41	isExon-isExon	28993330,28997215,29011865,29015692,29018224,29030400,29033093,29035826,29039254,29053104,29058589,29058811,29060422,29064982,29097807;28993330,28997215,29011865,29015692,29018224,29030400,29033093,29035826,29039254,29053104,29064982,29097807;28993330,28997215,29011865,29015692,29018224,29030400,29033093,29035826,29039254,29053104,29058589,29060422,29064982,29097807;28993330,29011865,29015692,290…	28993542,28997319,29011907,29015767,29018442,29030487,29033245,29035923,29039426,29053312,29058645,29058852,29060484,29065158,29097935;28993542,28997319,29011907,29015767,29018442,29030487,29033245,29035923,29039426,29053312,29065158,29097935;28993542,28997319,29011907,29015767,29018442,29030487,29033245,29035923,29039426,29053312,29058645,29060484,29065158,29097935;28993542,29011907,29015767,290…	1845;1683;1803;1578;1506;1746;1776;1575	NA	1	NA	NA	2	NA	NA	NA	NA	NA	NA	2	1		5008	NA	NA	4866	NA	NA	NA	NA	NA	NA	12343	5947		0.00842093	NA	NA	0.0204764	NA	NA	NA	NA	NA
chr1 : 28997215 | 29039426	chr1	28997215	29039426	+	NA	exonic	+	ENSG00000159023.22	EPB41	isExon-isExon	28997215,29011865,29015692,29018224,29030400,29033093,29035006,29035826,29039254;28997215,29011865,29015692,29018224,29030400,29031788,29033093,29035826,29039254;28997215,29011865,29015692,29018224,29030400,29033093,29035826,29039254	28997319,29011907,29015767,29018442,29030487,29033245,29035283,29035923,29039426;28997319,29011907,29015767,29018442,29030487,29031913,29033245,29035923,29039426;28997319,29011907,29015767,29018442,29030487,29033245,29035923,29039426	1233;1081;955	NA	NA	NA	NA	3	1	1	NA	NA	NA	NA	NA	NA		NA	NA	NA	2731	3105	3447	NA	NA	NA	NA	NA	NA		NA	NA	NA	0.0307145	0.00837903	0.0089067	NA	NA	NA
chr1 : 29011865 | 29018442	chr1	29011865	29018442	+	NA	exonic	+	ENSG00000159023.22	EPB41	isExon-isExon	2.90119e+23	2.90119e+23	338	hsa-EPB41_0005	NA	2	1	1	1	NA	NA	1	NA	NA	NA	NA		NA	3382	5036	2874	2897	NA	NA	3586	NA	NA	NA	NA		NA	0.0152368	0.00678482	0.0102382	0.00837903	NA	NA	0.00759776	NA
chr1 : 29011865 | 29039426	chr1	29011865	29039426	+	NA	exonic	+	ENSG00000159023.22	EPB41	isExon-isExon	29011865,29015692,29018224,29030400,29033093,29035006,29035826,29039254;29011865,29015692,29018224,29030400,29033093,29035826,29039254;29011865,29015692,29018224,29030400,29031788,29033093,29035826,29039254	29011907,29015767,29018442,29030487,29033245,29035283,29035923,29039426;29011907,29015767,29018442,29030487,29033245,29035923,29039426;29011907,29015767,29018442,29030487,29031913,29033245,29035923,29039426	1128;850;976	hsa-EPB41_0028	2	2	NA	NA	NA	NA	NA	2	2	NA	NA	NA		2912	3090	NA	NA	NA	NA	NA	3345	3935	NA	NA	NA		0.0168419	0.0152368	NA	NA	NA	NA	NA	0.0151955	0.0139563
chr1 : 29030400 | 29039426	chr1	29030400	29039426	+	NA	exonic	+	ENSG00000159023.22	EPB41	isExon-isExon	29030400,29031788,29033093,29035826,29039254;29030400,29033093,29035826,29039254;29030400,29033093,29035006,29035826,29039254	29030487,29031913,29033245,29035923,29039426;29030487,29033245,29035923,29039426;29030487,29033245,29035283,29035923,29039426	638;512;790	hsa-EPB41_0007	1	NA	NA	NA	NA	1	1	1	NA	1	NA	1		2999	NA	NA	NA	NA	3118	3898	3392	NA	1796	NA	3356		0.00842093	NA	NA	NA	NA	0.0089067	0.00856726	0.00759776	NA
chr1 : 29030400 | 29065158	chr1	29030400	29065158	+	NA	exonic	+	ENSG00000159023.22	EPB41	isExon-isExon	29030400,29033093,29035826,29039254,29053104,29064982;29030400,29033093,29035826,29039254,29053104,29060422,29064982;29030400,29033093,29035826,29039254,29053104,29058589,29060422,29064982;29030400,29033093,29035826,29039254,29053104,29058589,29064982;29030400,29033093,29035826,29039254,29053107,29058589,29064982;29030400,29033093,29035826,29039254,29053104,29058589,29058811,29060422,29064982;290…	29030487,29033245,29035923,29039426,29053312,29065158;29030487,29033245,29035923,29039426,29053312,29060484,29065158;29030487,29033245,29035923,29039426,29053312,29058645,29060484,29065158;29030487,29033245,29035923,29039426,29053312,29058645,29065158;29030487,29033245,29035923,29039426,29053312,29058645,29065158;29030487,29033245,29035923,29039426,29053312,29058645,29058852,29060484,29065158;290…	898;961;1018;955;952;1060;997;895	hsa-EPB41_0057	1	NA	NA	1	NA	NA	NA	2	NA	NA	2	1		3642	NA	NA	3331	NA	NA	NA	4098	NA	NA	8982	4434		0.00842093	NA	NA	0.0102382	NA	NA	NA	0.0151955	NA
chr1 : 29033093 | 29039426	chr1	29033093	29039426	+	+	exonic	+	ENSG00000159023.22	EPB41	isExon-isExon	29033093,29035826,29039254;29033093,29035006,29035826,29039254	29033245,29035923,29039426;29033245,29035283,29035923,29039426	424;702	hsa-EPB41_0025	4	6	NA	7	3	3	3	4	10	NA	6	4		2555	2614	NA	1965	2142	2631	3191	2843	3425	NA	5387	2841		0.0336837	0.0457104	NA	0.0716673	0.0251371	0.0267201	0.0257018	0.0303911	0.0697817
chr1 : 29033093 | 29065158	chr1	29033093	29065158	+	NA	exonic	+	ENSG00000159023.22	EPB41	isExon-isExon	29033093,29035826,29039254,29053107,29064982;29033093,29035826,29039254,29053104,29058589,29058811,29064982;29033093,29035826,29039254,29053104,29058589,29060422,29064982;29033093,29035826,29039254,29053104,29058589,29064982;29033093,29035826,29039254,29053107,29058589,29064982;29033093,29035826,29039254,29053104,29060422,29064982;29033093,29035826,29039254,29053104,29064982;29033093,29035826,290…	29033245,29035923,29039426,29053312,29065158;29033245,29035923,29039426,29053312,29058645,29058852,29065158;29033245,29035923,29039426,29053312,29058645,29060484,29065158;29033245,29035923,29039426,29053312,29058645,29065158;29033245,29035923,29039426,29053312,29058645,29065158;29033245,29035923,29039426,29053312,29060484,29065158;29033245,29035923,29039426,29053312,29065158;29033245,29035923,290…	807;909;930;867;864;873;810;972	hsa-EPB41_0051	NA	NA	1	3	NA	NA	NA	NA	1	NA	2	3		NA	NA	5263	2793	NA	NA	NA	NA	4197	NA	7670	3923		NA	NA	0.00678482	0.0307145	NA	NA	NA	NA	0.00697817
chr1 : 29033093 | 29097935	chr1	29033093	29097935	+	NA	exonic	+	ENSG00000159023.22	EPB41	isExon-isExon	29033093,29035826,29039254,29053104,29058589,29064982,29068733,29097807;29033093,29035826,29039254,29053104,29058589,29058811,29060422,29064982,29097807;29033093,29035826,29039254,29053104,29060422,29064982,29097807;29033093,29035826,29039254,29053104,29058589,29060422,29064982,29097807;29033093,29035826,29039254,29053104,29097807;29033093,29035826,29039254,29053104,29064982,29097807;29033093,290…	29033245,29035923,29039426,29053312,29058645,29065158,29068768,29097935;29033245,29035923,29039426,29053312,29058645,29058852,29060484,29065158,29097935;29033245,29035923,29039426,29053312,29060484,29065158,29097935;29033245,29035923,29039426,29053312,29058645,29060484,29065158,29097935;29033245,29035923,29039426,29053312,29097935;29033245,29035923,29039426,29053312,29065158,29097935;29033245,290…	1032;1101;1002;1059;762;939;936	hsa-EPB41_0069	1	NA	NA	2	NA	NA	NA	2	4	NA	3	2		3081	NA	NA	2517	NA	NA	NA	3445	4146	NA	7307	3843		0.00842093	NA	NA	0.0204764	NA	NA	NA	0.0151955	0.0279127
chr1 : 29035826 | 29039426	chr1	29035826	29039426	+	+	exonic	+	ENSG00000159023.22	EPB41	isExon-isExon	2903582629039250	2903592329039420	271	hsa-EPB41_0021	425	273	85	537	231	370	303	280	324	50	563	422		3199	3485	5659	2599	2806	3500	4247	3820	4569	1609	7034	3786		3.57889	2.07982	0.57671	5.4979	1.93556	3.29548	2.59588	2.12737	2.26093
chr1 : 29035826 | 29044248	chr1	29035826	29044248	+	NA	mix	+	ENSG00000159023.22	EPB41	isExon-intronic	2903582629039250	2903592329044240	5093	NA	2	2	1	2	NA	NA	NA	NA	NA	NA	1	NA		1913	2202	3428	1615	NA	NA	NA	NA	NA	NA	4258	NA		0.0168419	0.0152368	0.00678482	0.0204764	NA	NA	NA	NA	NA
chr1 : 29035826 | 29053312	chr1	29035826	29053312	+	+	exonic	+	ENSG00000159023.22	EPB41	isExon-isExon	29035826,29039254,29053104;29035826,29039254,29053107	29035923,29039426,29053312;29035923,29039426,29053312	480;477	hsa-EPB41_0072	45	26	7	43	22	15	35	44	44	3	47	30		3949	4425	6904	3608	3660	4482	5387	4708	5465	2203	10308	4968		0.378942	0.198078	0.0474937	0.440242	0.184339	0.1336	0.299854	0.334302	0.307039
chr1 : 29035826 | 29058645	chr1	29035826	29058645	+	NA	exonic	+	ENSG00000159023.22	EPB41	isExon-isExon	29035826,29039254,29053107,29058589;29035826,29039254,29053104,29058589	29035923,29039426,29053312,29058645;29035923,29039426,29053312,29058645	534;537	NA	NA	2	NA	NA	1	1	NA	NA	2	NA	1	NA		NA	2373	NA	NA	1823	2398	NA	NA	2925	NA	4601	NA		NA	0.0152368	NA	NA	0.00837903	0.0089067	NA	NA	0.0139563
chr1 : 29035826 | 29065158	chr1	29035826	29065158	+	+	exonic	+	ENSG00000159023.22	EPB41	isExon-isExon	29035826,29039254,29053104,29058589,29058811,29064982;29035826,29039254,29053104,29060422,29064982;29035826,29039254,29053107,29064982;29035826,29039254,29053104,29058589,29060422,29064982;29035826,29039254,29053104,29058589,29064982;29035826,29039254,29053104,29064982;29035826,29039254,29053104,29058589,29058811,29060422,29064982;29035826,29039254,29053107,29058589,29064982	29035923,29039426,29053312,29058645,29058852,29065158;29035923,29039426,29053312,29060484,29065158;29035923,29039426,29053312,29065158;29035923,29039426,29053312,29058645,29060484,29065158;29035923,29039426,29053312,29058645,29065158;29035923,29039426,29053312,29065158;29035923,29039426,29053312,29058645,29058852,29060484,29065158;29035923,29039426,29053312,29058645,29065158	756;720;654;777;714;657;819;711	hsa-EPB41_0035	54	NA	18	99	28	37	46	47	65	6	75	64		3875	NA	6798	3445	3471	4441	5285	4573	5388	2008	9384	4906		0.45473	NA	0.122127	1.01358	0.234613	0.329548	0.394094	0.357095	0.453581
chr1 : 29035826 | 29072791	chr1	29035826	29072791	+	+	exon	+	ENSG00000159023.22	EPB41	isExon-inExon	29035826,29039254,29053107,29064982,29068733,29070391;29035826,29039254,29053104,29058589,29058811,29060422,29064982,29065684,29068733,29069166;29035826,29039254,29053107,29058589,29064982,29068733,29069166	29035923,29039426,29053312,29065158,29068768,29072791;29035923,29039426,29053312,29058645,29058852,29060484,29065158,29065825,29068768,29072791;29035923,29039426,29053312,29058645,29065158,29068783,29072791	3091;4623;4388	hsa-EPB41_0088	NA	NA	2	3	NA	NA	2	3	2	2	3	2		NA	NA	3440	1615	NA	NA	2620	2375	2764	838	4261	2358		NA	NA	0.0135696	0.0307145	NA	NA	0.0171345	0.0227933	0.0139563
chr1 : 29035826 | 29097935	chr1	29035826	29097935	+	+	exonic	+	ENSG00000159023.22	EPB41	isExon-isExon	29035826,29039254,29053104,29058589,29058811,29060422,29064982,29097807;29035826,29039254,29053104,29058589,29060422,29064982,29097807;29035826,29039254,29053104,29097807;29035826,29039254,29053104,29058589,29064982,29068733,29097807;29035826,29039254,29053104,29060422,29064982,29097807;29035826,29039254,29053104,29064982,29097807;29035826,29039254,29053107,29064982,29097807	29035923,29039426,29053312,29058645,29058852,29060484,29065158,29097935;29035923,29039426,29053312,29058645,29060484,29065158,29097935;29035923,29039426,29053312,29097935;29035923,29039426,29053312,29058645,29065158,29068768,29097935;29035923,29039426,29053312,29060484,29065158,29097935;29035923,29039426,29053312,29065158,29097935;29035923,29039426,29053312,29065158,29097935	948;906;609;879;849;786;783	hsa-EPB41_0080	14	5	4	19	9	4	11	4	17	NA	15	11		3756	4357	6475	3169	3553	4457	5192	4465	5337	NA	9021	4826		0.117893	0.038092	0.0271393	0.194525	0.0754113	0.0356268	0.0942398	0.0303911	0.118629
chr1 : 29035826 | 29109437	chr1	29035826	29109437	+	+	exonic	+	ENSG00000159023.22	EPB41	isExon-isExon	29035826,29039254,29053107,29064982,29097807,29109336;29035826,29039254,29053104,29064982,29097807,29109336;29035826,29039254,29053104,29058589,29058811,29060422,29064982,29097807,29109336;29035826,29039254,29053104,29058589,29064982,29068733,29097807,29109336;29035826,29039254,29053104,29058589,29060422,29064982,29097807,29109336;29035826,29039254,29053104,29097807,29109336	29035923,29039426,29053312,29065158,29097935,29109437;29035923,29039426,29053312,29065158,29097935,29109437;29035923,29039426,29053312,29058645,29058852,29060484,29065158,29097935,29109437;29035923,29039426,29053312,29058645,29065158,29068768,29097935,29109437;29035923,29039426,29053312,29058645,29060484,29065158,29097935,29109437;29035923,29039426,29053312,29097935,29109437	885;888;1050;981;1008;711	hsa-EPB41_0082	NA	3	5	10	2	3	5	1	1	NA	9	3		NA	4221	6451	3217	3346	4250	5180	4376	5101	NA	9236	4712		NA	0.0228552	0.0339241	0.102382	0.0167581	0.0267201	0.0428363	0.00759776	0.00697817
chr1 : 29035826 | 29112448	chr1	29035826	29112448	+	NA	exonic	+	ENSG00000159023.22	EPB41	isExon-isExon	29035826,29039254,29053104,29064982,29097807,29109336,29112368;29035826,29039254,29053104,29058589,29060422,29064982,29097807,29109336,29112368;29035826,29039254,29053104,29097807,29109336,29112368;29035826,29039254,29053104,29058589,29058811,29060422,29064982,29097807,29109336,29112368;29035826,29039254,29053104,29058589,29064982,29068733,29097807,29109336,29112368;29035826,29039254,29053104,290…	29035923,29039426,29053312,29065158,29097935,29109437,29112448;29035923,29039426,29053312,29058645,29060484,29065158,29097935,29109437,29112448;29035923,29039426,29053312,29097935,29109437,29112448;29035923,29039426,29053312,29058645,29058852,29060484,29065158,29097935,29109437,29112448;29035923,29039426,29053312,29058645,29065158,29068768,29097935,29109437,29112448;29035923,29039426,29053312,290…	969;1089;792;1131;1062;930	hsa-EPB41_0114	NA	NA	NA	4	NA	NA	1	1	NA	NA	NA	1		NA	NA	NA	3338	NA	NA	5680	4789	NA	NA	NA	4992		NA	NA	NA	0.0409527	NA	NA	0.00856726	0.00759776	NA
chr1 : 29039254 | 29039426	chr1	29039254	29039426	+	+	exonic	+	ENSG00000159023.22	EPB41	isExon-isExon	2903925429039250	2903942629039420	346	hsa-EPB41_0065	4	4	4	8	NA	7	1	4	NA	1	11	4		2933	3072	4788	2586	NA	3033	3871	3368	NA	1362	6530	3399		0.0336837	0.0304736	0.0271393	0.0819055	NA	0.0623469	0.00856726	0.0303911	NA
chr1 : 29053104 | 29065158	chr1	29053104	29065158	+	+	exonic	+	ENSG00000159023.22	EPB41	isExon-isExon	29053104,29058589,29058811,29060422,29064982;29053104,29064982;29053104,29058589,29064982;29053104,29058589,29060422,29064982;29053104,29058589,29058811,29064982;29053104,29060422,29064982	29053312,29058645,29058852,29060484,29065158;29053312,29065158;29053312,29058645,29065158;29053312,29058645,29060484,29065158;29053312,29058645,29058852,29065158;29053312,29060484,29065158	548;386;443;506;485;449	hsa-EPB41_0003	1	8	1	8	3	NA	1	6	4	NA	5	5		3610	3780	6066	3045	3143	NA	4744	4001	4832	NA	8561	4367		0.00842093	0.0609472	0.00678482	0.0819055	0.0251371	NA	0.00856726	0.0455866	0.0279127
chr1 : 29053104 | 29097935	chr1	29053104	29097935	+	+	exonic	+	ENSG00000159023.22	EPB41	isExon-isExon	29053104,29058589,29060422,29064982,29097807;29053104,29058589,29064982,29068733,29097807;29053104,29058589,29058811,29060422,29064982,29097807;29053104,29097807;29053104,29060422,29064982,29097807;29053104,29064982,29097807	29053312,29058645,29060484,29065158,29097935;29053312,29058645,29065158,29068768,29097935;29053312,29058645,29058852,29060484,29065158,29097935;29053312,29097935;29053312,29060484,29065158,29097935;29053312,29065158,29097935	635;608;677;338;578;515	hsa-EPB41_0040	4	2	2	NA	4	2	2	8	6	NA	6	3		3491	3777	5757	NA	3231	3859	4656	3901	4789	NA	8203	4299		0.0336837	0.0152368	0.0135696	NA	0.0335161	0.0178134	0.0171345	0.0607821	0.041869
chr1 : 29053107 | 29065158	chr1	29053107	29065158	+	NA	exonic	+	ENSG00000159023.22	EPB41	isExon-isExon	29053107,29058589,29064982;29053107,29064982;29053107,29058589,29058811,29060422,29064982	29053312,29058645,29065158;29053312,29065158;29053312,29058645,29058852,29060484,29065158	440;383;545	hsa-EPB41_0030	1	NA	NA	2	NA	NA	NA	NA	NA	NA	3	NA		3615	NA	NA	3050	NA	NA	NA	NA	NA	NA	8590	NA		0.00842093	NA	NA	0.0204764	NA	NA	NA	NA	NA
chr1 : 29058589 | 29058852	chr1	29058589	29058852	+	NA	exonic	+	ENSG00000159023.22	EPB41	isExon-isExon	2905858929058810	2905864529058850	99	hsa-EPB41_0156	3	NA	NA	5	NA	NA	3	1	1	NA	2	NA		166	NA	NA	160	NA	NA	214	233	183	NA	400	NA		0.0252628	NA	NA	0.0511909	NA	NA	0.0257018	0.00759776	0.00697817
chr1 : 29058589 | 29060484	chr1	29058589	29060484	+	NA	exonic	+	ENSG00000159023.22	EPB41	isExon-isExon	29058589,29058811,29060422;29058589,29060422	29058645,29058852,29060484;29058645,29060484	162;120	hsa-EPB41_0016	NA	1	NA	3	NA	2	3	NA	2	NA	4	3		NA	2229	NA	1771	NA	2221	2469	NA	2495	NA	5353	2412		NA	0.00761839	NA	0.0307145	NA	0.0178134	0.0257018	NA	0.0139563
chr1 : 29058589 | 29065158	chr1	29058589	29065158	+	+	exonic	+	ENSG00000159023.22	EPB41	isExon-isExon	29058589,29058811,29060422,29064982;29058589,29064982;29058589,29058811,29064982;29058589,29060422,29064982	29058645,29058852,29060484,29065158;29058645,29065158;29058645,29058852,29065158;29058645,29060484,29065158	339;234;276;297	hsa-EPB41_0045	9	9	2	15	8	16	7	8	13	3	13	8		2116	2350	3592	1981	1885	2394	2866	2422	2802	1232	5505	2730		0.0757883	0.0685655	0.0135696	0.153573	0.0670323	0.142507	0.0599708	0.0607821	0.0907162
chr1 : 29058589 | 29097935	chr1	29058589	29097935	+	+	exonic	+	ENSG00000159023.22	EPB41	isExon-isExon	29058589,29060422,29064982,29097807;29058589,29064982,29068733,29097807;29058589,29058811,29060422,29064982,29097807	29058645,29060484,29065158,29097935;29058645,29065158,29068768,29097935;29058645,29058852,29060484,29065158,29097935	426;399;468	hsa-EPB41_0077	10	13	5	13	7	12	8	17	9	NA	14	21		1997	2351	3271	1705	1970	2411	2778	2320	2756	NA	5144	2652		0.0842093	0.0990391	0.0339241	0.133096	0.0586532	0.10688	0.0685381	0.129162	0.0628035
chr1 : 29058811 | 29065158	chr1	29058811	29065158	+	+	exonic	+	ENSG00000159023.22	EPB41	isExon-isExon	29058811,29064982;29058811,29060422,29064982	29058852,29065158;29058852,29060484,29065158	219;282	NA	1	5	1	2	2	3	NA	NA	2	NA	4	1		1999	2212	3401	1856	1793	2258	NA	NA	2671	NA	5167	2591		0.00842093	0.038092	0.00678482	0.0204764	0.0167581	0.0267201	NA	NA	0.0139563
chr1 : 29058811 | 29097935	chr1	29058811	29097935	+	NA	exonic	+	ENSG00000159023.22	EPB41	isExon-isExon	2.90588e+31	2.90589e+31	411	NA	NA	NA	NA	3	1	NA	2	NA	1	NA	2	NA		NA	NA	NA	1580	1876	NA	2619	NA	2621	NA	4804	NA		NA	NA	NA	0.0307145	0.00837903	NA	0.0171345	NA	0.00697817
chr1 : 29060422 | 29065158	chr1	29060422	29065158	+	+	exonic	+	ENSG00000159023.22	EPB41	isExon-isExon	2906042229064980	2906048429065150	240	hsa-EPB41_0044	29	22	NA	14	24	18	20	32	22	NA	27	16		3803	4194	NA	3581	3402	4257	5117	4265	5037	NA	10668	4938		0.244207	0.167605	NA	0.143335	0.201097	0.160321	0.171345	0.243128	0.15352
chr1 : 29060422 | 29097935	chr1	29060422	29097935	+	+	exonic	+	ENSG00000159023.22	EPB41	isExon-isExon	2.90604e+23	2.90605e+23	369	hsa-EPB41_0023	179	214	107	223	187	273	165	190	152	132	282	209		3724	4245	6149	3356	3529	4333	5107	4231	5063	2196	10426	4931		1.50735	1.63034	0.725976	2.28311	1.56688	2.43153	1.4136	1.44357	1.06068
chr1 : 29060422 | 29109437	chr1	29060422	29109437	+	+	exonic	+	ENSG00000159023.22	EPB41	isExon-isExon	2.90604e+31	2.90605e+31	471	NA	NA	4	2	6	1	5	3	NA	5	1	8	2		NA	4131	6133	3408	3325	4132	5101	NA	4849	2130	10653	4829		NA	0.0304736	0.0135696	0.0614291	0.00837903	0.0445335	0.0257018	NA	0.0348908
chr1 : 29060422 | 29115803	chr1	29060422	29115803	+	NA	exonic	+	ENSG00000159023.22	EPB41	isExon-isExon	29060422,29064982,29097807,29109336,29112368,29115699;29060422,29064982,29097807,29112368,29115699	29060484,29065158,29097935,29109437,29112448,29115803;29060484,29065158,29097935,29112448,29115803	657;555	NA	NA	2	NA	2	NA	1	2	NA	NA	NA	8	NA		NA	4247	NA	3540	NA	4406	5443	NA	NA	NA	10985	NA		NA	0.0152368	NA	0.0204764	NA	0.0089067	0.0171345	NA	NA
chr1 : 29060422 | 29117989	chr1	29060422	29117989	+	NA	exon	+	ENSG00000159023.22	EPB41	isExon-inExon	2.90604e+55	2.90605e+55	1828	NA	NA	1	1	NA	1	NA	NA	NA	1	NA	NA	2		NA	3179	4851	NA	2497	NA	NA	NA	3968	NA	NA	3680		NA	0.00761839	0.00678482	NA	0.00837903	NA	NA	NA	0.00697817
chr1 : 29062152 | 29065158	chr1	29062152	29065158	+	NA	mix	+	ENSG00000159023.22	EPB41	intronic-isExon	2906215229062150	2906515829065150	6014	hsa-EPB41_0143	1	NA	NA	1	NA	NA	NA	NA	3	NA	2	NA		1989	NA	NA	1846	NA	NA	NA	NA	2662	NA	5136	NA		0.00842093	NA	NA	0.0102382	NA	NA	NA	NA	0.0209345
chr1 : 29064982 | 29097935	chr1	29064982	29097935	+	+	exonic	+	ENSG00000159023.22	EPB41	isExon-isExon	29064982,29097807;29064982,29068733,29097807	29065158,29097935;29065158,29068768,29097935	306;342	hsa-EPB41_0020	1	NA	NA	3	NA	1	2	1	2	NA	8	2		4184	NA	NA	3771	NA	4870	5595	4746	5603	NA	11032	5360		0.00842093	NA	NA	0.0307145	NA	0.0089067	0.0171345	0.00759776	0.0139563
chr1 : 29064982 | 29112448	chr1	29064982	29112448	+	NA	exonic	+	ENSG00000159023.22	EPB41	isExon-isExon	29064982,29097807,29109336,29112368;29064982,29097807,29112368;29064982,29068733,29097807,29109336,29112368	29065158,29097935,29109437,29112448;29065158,29097935,29112448;29065158,29068768,29097935,29109437,29112448	489;387;525	NA	NA	2	NA	1	NA	NA	1	NA	NA	NA	4	3		NA	4871	NA	3960	NA	NA	6131	NA	NA	NA	11704	5578		NA	0.0152368	NA	0.0102382	NA	NA	0.00856726	NA	NA
chr1 : 29064982 | 29115803	chr1	29064982	29115803	+	NA	exonic	+	ENSG00000159023.22	EPB41	isExon-isExon	29064982,29068733,29097807,29109336,29112368,29115699;29064982,29097807,29109336,29112368,29115699;29064982,29097807,29112368,29115699	29065158,29068768,29097935,29109437,29112448,29115803;29065158,29097935,29109437,29112448,29115803;29065158,29097935,29112448,29115803	630;594;492	hsa-EPB41_0018	3	3	NA	3	NA	NA	NA	2	1	NA	7	5		4365	4711	NA	3978	NA	NA	NA	4982	5835	NA	11663	5388		0.0252628	0.0228552	NA	0.0307145	NA	NA	NA	0.0151955	0.00697817
chr1 : 29072587 | 29097935	chr1	29072587	29097935	+	NA	mix	+	ENSG00000159023.22	EPB41	intronic-isExon	29072587,29072587;29072587,29083995,29097807;29072587,29097807	29097935,29097935;29082757,29084122,29097935;29084122,29097935	50698;10428;11665	hsa-EPB41_0056	1	3	NA	NA	NA	NA	2	5	3	NA	NA	NA		1879	2189	NA	NA	NA	NA	2607	2129	2607	NA	NA	NA		0.00842093	0.0228552	NA	NA	NA	NA	0.0171345	0.0379888	0.0209345
chr1 : 29095083 | 29097935	chr1	29095083	29097935	+	+	mix	+	ENSG00000159023.22	EPB41	intronic-isExon	2909508329095080	2909793529097930	5706	hsa-EPB41_0066	NA	2	NA	1	1	1	3	1	1	NA	1	1		NA	2181	NA	1568	1862	2259	2597	2123	2602	NA	4768	2495		NA	0.0152368	NA	0.0102382	0.00837903	0.0089067	0.0257018	0.00759776	0.00697817
chr1 : 29096155 | 29097935	chr1	29096155	29097935	+	+	mix	+	ENSG00000159023.22	EPB41	intronic-isExon	29096155,29096155;29096155,29097807	29097935,29097935;29096604,29097935	3562;579	hsa-EPB41_0012	5	2	NA	4	2	4	4	5	NA	NA	5	NA		1868	2180	NA	1569	1864	2258	2598	2130	NA	NA	4776	NA		0.0421046	0.0152368	NA	0.0409527	0.0167581	0.0356268	0.034269	0.0379888	NA
chr1 : 29097286 | 29097935	chr1	29097286	29097935	+	+	exon	+	ENSG00000159023.22	EPB41	inExon-isExon	2909728629097280	2909793529097930	1300	NA	2	1	1	2	NA	1	3	NA	1	NA	3	NA		1870	2184	3070	1566	NA	2262	2604	NA	2601	NA	4769	NA		0.0168419	0.00761839	0.00678482	0.0204764	NA	0.0089067	0.0257018	NA	0.00697817
chr1 : 29097807 | 29109437	chr1	29097807	29109437	+	+	exonic	+	ENSG00000159023.22	EPB41	isExon-isExon	2909780729109330	2909793529109430	231	hsa-EPB41_0034	2	1	NA	NA	2	2	1	1	3	4	6	3		3642	4035	NA	NA	3329	4135	5123	3976	4792	2448	9949	4704		0.0168419	0.00761839	NA	NA	0.0167581	0.0178134	0.00856726	0.00759776	0.0209345
chr1 : 29097807 | 29112448	chr1	29097807	29112448	+	NA	exonic	+	ENSG00000159023.22	EPB41	isExon-isExon	29097807,29109336,29112368;29097807,29112368	29097935,29109437,29112448;29097935,29112448	312;210	hsa-EPB41_0017	NA	NA	NA	NA	NA	2	NA	2	1	NA	NA	NA		NA	NA	NA	NA	NA	4552	NA	4487	5411	NA	NA	NA		NA	NA	NA	NA	NA	0.0178134	NA	0.0151955	0.00697817
chr1 : 29109336 | 29112448	chr1	29109336	29112448	+	+	exonic	+	ENSG00000159023.22	EPB41	isExon-isExon	2910933629112360	2910943729112440	183	hsa-EPB41_0058	2	5	1	3	NA	2	8	1	NA	NA	NA	1		3588	3840	6141	2896	NA	3952	5027	3966	NA	NA	NA	4474		0.0168419	0.038092	0.00678482	0.0307145	NA	0.0178134	0.0685381	0.00759776	NA
chr1 : 29109336 | 29115803	chr1	29109336	29115803	+	NA	exonic	+	ENSG00000159023.22	EPB41	isExon-isExon	2.91093e+23	2.91094e+23	288	hsa-EPB41_0052	NA	3	NA	NA	2	NA	3	NA	NA	NA	3	2		NA	3787	NA	NA	3092	NA	5029	NA	NA	NA	9339	4452		NA	0.0228552	NA	NA	0.0167581	NA	0.0257018	NA	NA
chr1 : 29112368 | 29115803	chr1	29112368	29115803	+	NA	exonic	+	ENSG00000159023.22	EPB41	isExon-isExon	2911236829115690	2911244829115800	186	hsa-EPB41_0047	NA	NA	NA	NA	1	NA	1	NA	2	NA	2	NA		NA	NA	NA	NA	3497	NA	5727	NA	5252	NA	10898	NA		NA	NA	NA	NA	0.00837903	NA	0.00856726	NA	0.0139563
chr1 : 29115699 | 29117989	chr1	29115699	29117989	+	NA	exon	+	ENSG00000159023.22	EPB41	isExon-inExon	2911569929116810	2911580329117980	1276	hsa-EPB41_0039	NA	NA	NA	NA	NA	NA	NA	NA	NA	5	NA	1		NA	NA	NA	NA	NA	NA	NA	NA	NA	1619	NA	3514		NA	NA	NA	NA	NA	NA	NA	NA	NA
chr1 : 29148080 | 29149226	chr1	29148080	29149226	+	+	exon	-	ENSG00000116350.17	SRSF4	inExon-isExon	2914808029148080	2914922629149220	2294	hsa-SRSF4_0014	3	1	1	NA	2	2	1	2	NA	NA	3	4		151	110	228	NA	180	140	146	153	NA	NA	109	196		0.0252628	0.00761839	0.00678482	NA	0.0167581	0.0178134	0.00856726	0.0151955	NA
chr1 : 29148080 | 29150192	chr1	29148080	29150192	+	NA	exon	-	ENSG00000116350.17	SRSF4	inExon-isExon	2914808029150100	2914922629150190	1237	hsa-SRSF4_0015	NA	1	NA	2	NA	NA	1	NA	1	NA	2	NA		NA	166	NA	202	NA	NA	195	NA	250	NA	141	NA		NA	0.00761839	NA	0.0204764	NA	NA	0.00856726	NA	0.00697817
chr1 : 29148080 | 29154910	chr1	29148080	29154910	+	+	exon	-	ENSG00000116350.17	SRSF4	inExon-isExon	2.91481e+23	2.91492e+23	1452	hsa-SRSF4_0013	10	3	6	5	3	NA	13	6	4	15	16	10		250	205	347	250	260	NA	213	273	278	577	167	277		0.0842093	0.0228552	0.0407089	0.0511909	0.0251371	NA	0.111374	0.0455866	0.0279127
chr1 : 29150103 | 29154910	chr1	29150103	29154910	+	NA	exonic	-	ENSG00000116350.17	SRSF4	isExon-isExon	2915010329154690	2915019229154910	305	hsa-SRSF4_0008	NA	NA	NA	1	NA	3	NA	NA	NA	NA	NA	3		NA	NA	NA	164	NA	138	NA	NA	NA	NA	NA	161		NA	NA	NA	0.0102382	NA	0.0267201	NA	NA	NA
chr1 : 29154696 | 29154910	chr1	29154696	29154910	+	+	exonic	-	ENSG00000116350.17	SRSF4	isExon-isExon	2915469629154690	2915491029154910	430	hsa-SRSF4_0002	155	114	42	215	99	161	103	128	118	74	243	158		224	204	300	217	235	188	186	216	229	513	160	232		1.30524	0.868497	0.284962	2.20121	0.829524	1.43398	0.882428	0.972514	0.823424
chr1 : 30737604 | 30741716	chr1	30737604	30741716	+	NA	exonic	-	ENSG00000162511.8	LAPTM5	isExon-isExon	3.07376e+31	3.07377e+31	425	hsa-LAPTM5_0001	4	1	NA	NA	2	1	1	NA	NA	NA	1	NA		1822	1499	NA	NA	2345	1820	1945	NA	NA	NA	1028	NA		0.0336837	0.00761839	NA	NA	0.0167581	0.0089067	0.00856726	NA	NA
chr1 : 30941151 | 30942123	chr1	30941151	30942123	+	NA	exonic	-	ENSG00000134644.16	PUM1	isExon-isExon	30941151,30941998;30941151,30941922	30941272,30942123;30941272,30942123	248;324	hsa-PUM1_0046	NA	NA	NA	3	1	NA	2	NA	2	NA	1	NA		NA	NA	NA	110	100	NA	94	NA	119	NA	49	NA		NA	NA	NA	0.0307145	0.00837903	NA	0.0171345	NA	0.0139563
chr1 : 30964674 | 30964910	chr1	30964674	30964910	+	+	exonic	-	ENSG00000134644.16	PUM1	isExon-isExon	3096467430964670	3096491030964910	474	hsa-PUM1_0083	7	4	4	5	10	NA	1	3	2	9	7	4		95	94	140	76	103	NA	85	85	123	204	51	92		0.0589465	0.0304736	0.0271393	0.0511909	0.0837903	NA	0.00856726	0.0227933	0.0139563
chr1 : 30964674 | 30968492	chr1	30964674	30968492	+	NA	exonic	-	ENSG00000134644.16	PUM1	isExon-isExon	30964674,30965982,30967167,30968354;30964674,30965982,30967167,30968354	30964910,30966197,30967310,30968492;30964910,30966278,30967310,30968492	736;817	hsa-PUM1_0009	1	1	NA	NA	NA	1	1	1	NA	NA	NA	NA		77	68	NA	NA	NA	59	61	75	NA	NA	NA	NA		0.00842093	0.00761839	NA	NA	NA	0.0089067	0.00856726	0.00759776	NA
chr1 : 30964674 | 30981405	chr1	30964674	30981405	+	+	exonic	-	ENSG00000134644.16	PUM1	isExon-isExon	30964674,30965982,30967167,30968354,30974651,30980062,30981312;30964674,30965982,30967167,30968354,30974651,30980062,30981312;30964674,30965982,30967167,30968354,30974651,30980062,30981312;30964674,30965982,30967167,30968354,30974651,30980062,30981312	30964910,30966278,30967310,30968492,30974802,30980166,30981405;30964910,30966197,30967310,30968492,30974802,30980166,30981405;30964910,30966278,30967310,30968492,30974802,30980178,30981405;30964910,30966278,30967310,30968492,30974802,30980163,30981405	1168;1087;1180;1165	hsa-PUM1_0016	2	4	6	NA	NA	4	1	5	6	11	4	8		84	89	108	NA	NA	55	58	75	89	138	29	75		0.0168419	0.0304736	0.0407089	NA	NA	0.0356268	0.00856726	0.0379888	0.041869
chr1 : 30964674 | 30982640	chr1	30964674	30982640	+	NA	mix	-	ENSG00000134644.16	PUM1	isExon-intronic	30964674,30964674;30964674,30965982,30967167,30968354,30974651,30980062,30981312;30964674,30965982,30967167,30968354,30974651,30980062,30981312;30964674,30965982,30967167,30968354,30974651,30980062,30981312;30964674,30965982,30967167,30968354,30974651,30980062,30981312	30982640,30964872;30964910,30966278,30967310,30968492,30974802,30980166,30982640;30964910,30966197,30967310,30968492,30974802,30980166,30982640;30964910,30966278,30967310,30968492,30974802,30980178,30982640;30964910,30966278,30967310,30968492,30974802,30980163,30982640	18166;2403;2322;2415;2400	hsa-PUM1_0027	NA	NA	1	1	NA	1	1	1	NA	NA	NA	NA		NA	NA	60	38	NA	35	34	44	NA	NA	NA	NA		NA	NA	0.00678482	0.0102382	NA	0.0089067	0.00856726	0.00759776	NA
chr1 : 30974651 | 30981405	chr1	30974651	30981405	+	NA	exonic	-	ENSG00000134644.16	PUM1	isExon-isExon	30974651,30980062,30981312;30974651,30981312;30974651,30980062,30981312;30974651,30980062,30981312	30974802,30980166,30981405;30974802,30981405;30974802,30980178,30981405;30974802,30980163,30981405	351;246;363;348	hsa-PUM1_0057	NA	2	NA	NA	NA	1	1	NA	NA	NA	1	NA		NA	80	NA	NA	NA	66	52	NA	NA	NA	26	NA		NA	0.0152368	NA	NA	NA	0.0089067	0.00856726	NA	NA
chr1 : 30980062 | 30982640	chr1	30980062	30982640	+	NA	mix	-	ENSG00000134644.16	PUM1	isExon-intronic	30980062,30980062;30980062,30981312;30980062,30981312;30980062,30981312,30981917;30980062,30981312	30982640,30980133;30980163,30982640;30980166,30982640;30980163,30981405,30982640;30980178,30982640	2651;1431;1434;920;1446	hsa-PUM1_0045	3	1	NA	4	NA	3	2	4	4	NA	NA	4		64	53	NA	52	NA	38	45	49	70	NA	NA	55		0.0252628	0.00761839	NA	0.0409527	NA	0.0267201	0.0171345	0.0303911	0.0279127
chr1 : 30992390 | 30995220	chr1	30992390	30995220	+	+	exonic	-	ENSG00000134644.16	PUM1	isExon-isExon	3099239030995050	3099266030995220	438	hsa-PUM1_0014	22	21	15	31	13	21	18	20	17	37	33	22		183	181	250	165	193	149	128	148	203	339	80	146		0.18526	0.159986	0.101772	0.317384	0.108927	0.187041	0.154211	0.151955	0.118629
chr1 : 30992390 | 31007102	chr1	30992390	31007102	+	+	exonic	-	ENSG00000134644.16	PUM1	isExon-isExon	3.09924e+31	3.09927e+31	726	hsa-PUM1_0022	5	4	6	7	NA	5	1	1	4	NA	6	NA		149	147	183	121	NA	103	97	129	168	NA	68	NA		0.0421046	0.0304736	0.0407089	0.0716673	NA	0.0445335	0.00856726	0.00759776	0.0279127
chr1 : 30995054 | 30995220	chr1	30995054	30995220	+	+	exonic	-	ENSG00000134644.16	PUM1	isExon-isExon	3099505430995050	3099522030995220	334	NA	NA	1	1	1	1	2	3	NA	1	NA	NA	NA		NA	167	262	193	202	177	153	NA	196	NA	NA	NA		NA	0.00761839	0.00678482	0.0102382	0.00837903	0.0178134	0.0257018	NA	0.00697817
chr1 : 31005853 | 31007102	chr1	31005853	31007102	+	+	exonic	-	ENSG00000134644.16	PUM1	isExon-isExon	3100585331006990	3100603131007100	288	hsa-PUM1_0023	3	NA	1	1	4	5	NA	2	5	NA	1	2		179	NA	230	149	190	122	NA	146	177	NA	95	149		0.0252628	NA	0.00678482	0.0102382	0.0335161	0.0445335	NA	0.0151955	0.0348908
chr1 : 31055313 | 31059577	chr1	31055313	31059577	+	NA	exonic	-	ENSG00000134644.16	PUM1	isExon-isExon	3105531331059200	3105538031059570	442	hsa-PUM1_0015	NA	NA	1	5	NA	NA	NA	NA	NA	3	NA	NA		NA	NA	130	77	NA	NA	NA	NA	NA	158	NA	NA		NA	NA	0.00678482	0.0511909	NA	NA	NA	NA	NA
chr1 : 31059204 | 31059577	chr1	31059204	31059577	+	+	exonic	-	ENSG00000134644.16	PUM1	isExon-isExon	3105920431059200	3105957731059570	748	hsa-PUM1_0073	3	3	3	3	3	NA	1	2	3	4	5	NA		139	133	259	137	146	NA	117	142	165	266	70	NA		0.0252628	0.0228552	0.0203545	0.0307145	0.0251371	NA	0.00856726	0.0151955	0.0209345
chr1 : 31310044 | 31339048	chr1	31310044	31339048	+	NA	exonic	+	ENSG00000121766.16	ZCCHC17	isExon-isExon	31310044,31318167,31319109,31337175,31338957;31310044,31319109,31338957;31310044,31319109,31337175,31338957	31310164,31318236,31319166,31337275,31339048;31310164,31319166,31339048;31310164,31319166,31337275,31339048	442;271;372	hsa-ZCCHC17_0004	NA	NA	1	6	2	1	1	5	NA	NA	1	1		NA	NA	62	95	64	58	59	76	NA	NA	51	62		NA	NA	0.00678482	0.0614291	0.0167581	0.0089067	0.00856726	0.0379888	NA
chr1 : 31318167 | 31339048	chr1	31318167	31339048	+	NA	exonic	+	ENSG00000121766.16	ZCCHC17	isExon-isExon	3.13182e+31	3.13182e+31	321	hsa-ZCCHC17_0014	NA	1	1	1	NA	NA	NA	2	3	NA	2	1		NA	43	39	71	NA	NA	NA	51	76	NA	41	49		NA	0.00761839	0.00678482	0.0102382	NA	NA	NA	0.0151955	0.0209345
chr1 : 31337175 | 31339048	chr1	31337175	31339048	+	+	exonic	+	ENSG00000121766.16	ZCCHC17	isExon-isExon	3133717531338950	3133727531339040	193	hsa-ZCCHC17_0008	87	41	14	140	55	89	78	74	87	7	72	75		66	53	70	95	66	53	60	70	112	106	54	69		0.732621	0.312354	0.0949875	1.43335	0.460847	0.792696	0.668246	0.562234	0.607101
chr1 : 31337175 | 31348974	chr1	31337175	31348974	+	+	exonic	+	ENSG00000121766.16	ZCCHC17	isExon-isExon	31337175,31338957,31346640,31348829;31337175,31338957,31346640,31348829	31337275,31339048,31346818,31348974;31337275,31339048,31346740,31348974	518;440	hsa-ZCCHC17_0001	7	3	2	9	3	2	4	4	6	NA	6	5		32	27	50	43	35	35	27	39	63	NA	33	37		0.0589465	0.0228552	0.0135696	0.0921436	0.0251371	0.0178134	0.034269	0.0303911	0.041869
chr1 : 31346640 | 31348974	chr1	31346640	31348974	+	+	exonic	+	ENSG00000121766.16	ZCCHC17	isExon-isExon	31346640,31348829;31346640,31348829	31346740,31348974;31346818,31348974	247;325	hsa-ZCCHC17_0002	3	4	NA	7	1	5	2	1	5	NA	3	2		39	34	NA	57	44	45	31	53	76	NA	36	46		0.0252628	0.0304736	NA	0.0716673	0.00837903	0.0445335	0.0171345	0.00759776	0.0348908
chr1 : 31907661 | 31919658	chr1	31907661	31919658	+	NA	exon	-	ENSG00000184007.22	PTP4A2	inExon-isExon	3.19077e+39	3.1909e+39	2288	hsa-PTP4A2_0008	NA	4	NA	NA	NA	NA	1	1	NA	NA	4	NA		NA	225	NA	NA	NA	NA	207	216	NA	NA	114	NA		NA	0.0304736	NA	NA	NA	NA	0.00856726	0.00759776	NA
chr1 : 31910038 | 31913023	chr1	31910038	31913023	+	NA	exonic	-	ENSG00000184007.22	PTP4A2	isExon-isExon	3.191e+23	3.19101e+23	249	hsa-PTP4A2_0011	NA	2	NA	4	1	3	5	4	NA	NA	4	2		NA	34	NA	30	29	27	25	27	NA	NA	18	28		NA	0.0152368	NA	0.0409527	0.00837903	0.0267201	0.0428363	0.0303911	NA
chr1 : 31911696 | 31915987	chr1	31911696	31915987	+	+	exonic	-	ENSG00000184007.22	PTP4A2	isExon-isExon	31911696,31912981,31913787,31915895;31911696,31915895;31911696,31912981,31915895	31911826,31913023,31913843,31915987;31911826,31915987;31911826,31913023,31915987	324;224;267	hsa-PTP4A2_0003	NA	2	NA	4	NA	3	7	3	2	1	4	2		NA	56	NA	57	NA	63	69	55	70	74	48	71		NA	0.0152368	NA	0.0409527	NA	0.0267201	0.0599708	0.0227933	0.0139563
chr1 : 31911696 | 31919658	chr1	31911696	31919658	+	NA	exonic	-	ENSG00000184007.22	PTP4A2	isExon-isExon	3.19117e+23	3.19118e+23	913	hsa-PTP4A2_0007	2	NA	NA	2	1	NA	NA	1	3	NA	5	NA		89	NA	NA	97	110	NA	NA	90	132	NA	72	NA		0.0168419	NA	NA	0.0204764	0.00837903	NA	NA	0.00759776	0.0209345
chr1 : 31915891 | 31919658	chr1	31915891	31919658	+	NA	mix	-	ENSG00000184007.22	PTP4A2	intronic-isExon	31915891,31918970;31915891,31915891	31915987,31919658;31919658,31919658	786;7536	hsa-PTP4A2_0006	NA	NA	1	2	3	NA	NA	NA	2	NA	1	NA		NA	NA	93	68	71	NA	NA	NA	100	NA	41	NA		NA	NA	0.00678482	0.0204764	0.0251371	NA	NA	NA	0.0139563
chr1 : 31915895 | 31919658	chr1	31915895	31919658	+	+	exonic	-	ENSG00000184007.22	PTP4A2	isExon-isExon	3191589531918970	3191598731919650	782	hsa-PTP4A2_0001	34	17	6	22	23	27	11	19	47	2	25	24		78	103	105	73	83	90	71	75	111	102	52	72		0.286311	0.129513	0.0407089	0.22524	0.192718	0.240481	0.0942398	0.144357	0.327974
chr1 : 31918970 | 31919658	chr1	31918970	31919658	+	NA	exonic	-	ENSG00000184007.22	PTP4A2	isExon-isExon	3191897031918970	3191965831919650	1378	hsa-PTP4A2_0002	NA	1	NA	2	NA	NA	NA	NA	NA	NA	NA	2		NA	102	NA	84	NA	NA	NA	NA	NA	NA	NA	85		NA	0.00761839	NA	0.0204764	NA	NA	NA	NA	NA
chr1 : 32030298 | 32031640	chr1	32030298	32031640	+	+	exonic	+	ENSG00000121774.18	KHDRBS1	isExon-isExon	3203029832031520	3203042232031640	242	hsa-KHDRBS1_0001	NA	3	1	5	1	5	1	3	6	5	4	6		NA	232	476	307	320	254	208	212	275	635	145	244		NA	0.0228552	0.00678482	0.0511909	0.00837903	0.0445335	0.00856726	0.0227933	0.041869
chr1 : 32030298 | 32033334	chr1	32030298	32033334	+	+	exonic	+	ENSG00000121774.18	KHDRBS1	isExon-isExon	32030298,32033188;32030298,32031524,32033188	32030422,32033334;32030422,32031640,32033334	272;389	hsa-KHDRBS1_0002	11	5	2	3	4	7	8	11	10	4	9	5		286	208	437	265	282	237	177	167	228	554	125	215		0.0926302	0.038092	0.0135696	0.0307145	0.0335161	0.0623469	0.0685381	0.0835754	0.0697817
chr1 : 32030298 | 32034173	chr1	32030298	32034173	+	NA	mix	+	ENSG00000121774.18	KHDRBS1	isExon-intronic	32030298,32033188;32030298,32031524,32033188	32030422,32034173;32030422,32031640,32034173	1111;1228	hsa-KHDRBS1_0021	NA	NA	NA	NA	NA	1	1	2	NA	NA	2	NA		NA	NA	NA	NA	NA	122	97	97	NA	NA	62	NA		NA	NA	NA	NA	NA	0.0089067	0.00856726	0.0151955	NA
chr1 : 32030298 | 32038619	chr1	32030298	32038619	+	NA	exonic	+	ENSG00000121774.18	KHDRBS1	isExon-isExon	32030298,32031524,32033188,32036910,32037835,32038552;32030298,32031524,32033188,32036910,32037835,32038552;32030298,32033188,32036910,32037835,32038552	32030422,32031640,32033334,32037043,32038119,32038619;32030422,32031640,32033334,32037043,32038036,32038619;32030422,32033334,32037043,32038036,32038619	876;793;676	hsa-KHDRBS1_0005	NA	NA	1	NA	2	NA	1	NA	NA	NA	3	NA		NA	NA	452	NA	298	NA	211	NA	NA	NA	131	NA		NA	NA	0.00678482	NA	0.0167581	NA	0.00856726	NA	NA
chr1 : 32036910 | 32038619	chr1	32036910	32038619	+	NA	exonic	+	ENSG00000121774.18	KHDRBS1	isExon-isExon	32036910,32037835,32038552;32036910,32037835,32038552	32037043,32038119,32038619;32037043,32038036,32038619	487;404	hsa-KHDRBS1_0007	NA	NA	NA	1	NA	4	NA	1	1	NA	NA	3		NA	NA	NA	297	NA	225	NA	222	287	NA	NA	249		NA	NA	NA	0.0102382	NA	0.0356268	NA	0.00759776	0.00697817
chr1 : 32076763 | 32077318	chr1	32076763	32077318	+	NA	exonic	+	ENSG00000121775.18	TMEM39B	isExon-isExon	3207676332077160	3207684632077310	239	hsa-TMEM39B_0006	NA	NA	NA	2	2	NA	NA	1	2	1	NA	NA		NA	NA	NA	25	15	NA	NA	16	17	18	NA	NA		NA	NA	NA	0.0204764	0.0167581	NA	NA	0.00759776	0.0139563
chr1 : 32139179 | 32139864	chr1	32139179	32139864	+	NA	intronic	+	ENSG00000025800.14	KPNA6	intronic	32139179	32139864	686	hsa-KPNA6_0014	6	NA	NA	NA	3	2	3	NA	2	NA	2	3		13	NA	NA	NA	10	4	10	NA	18	NA	5	9		0.0505256	NA	NA	NA	0.0251371	0.0178134	0.0257018	NA	0.0139563
chr1 : 32154588 | 32159531	chr1	32154588	32159531	+	NA	exonic	+	ENSG00000025800.14	KPNA6	isExon-isExon	32154588,32156853,32157346,32158267,32159400;32154588,32156853,32157346,32158267,32159400	32154721,32156927,32157445,32158361,32159531;32154721,32156945,32157445,32158361,32159531	536;554	hsa-KPNA6_0006	5	2	NA	NA	1	NA	2	NA	NA	NA	NA	NA		100	96	NA	NA	96	NA	100	NA	NA	NA	NA	NA		0.0421046	0.0152368	NA	NA	0.00837903	NA	0.0171345	NA	NA
chr1 : 32163235 | 32167296	chr1	32163235	32167296	+	+	exonic	+	ENSG00000025800.14	KPNA6	isExon-isExon	3.21632e+23	3.21633e+23	333	hsa-KPNA6_0011	6	5	1	1	2	5	3	4	5	NA	3	4		94	77	137	77	71	83	75	71	77	NA	63	92		0.0505256	0.038092	0.00678482	0.0102382	0.0167581	0.0445335	0.0257018	0.0303911	0.0348908
chr1 : 32192311 | 32193300	chr1	32192311	32193300	+	NA	exonic	+	ENSG00000084652.16	TXLNA	isExon-isExon	3.21923e+23	3.21924e+23	288	hsa-TXLNA_0004	2	NA	NA	1	NA	NA	1	NA	NA	NA	1	1		53	NA	NA	82	NA	NA	42	NA	NA	NA	28	47		0.0168419	NA	NA	0.0102382	NA	NA	0.00856726	NA	NA
chr1 : 32226171 | 32226530	chr1	32226171	32226530	+	NA	exonic	+	ENSG00000084623.12	EIF3I	isExon-isExon	32226171,32226403;32226171,32226403;32226171,32226171	32226283,32226530;32226320,32226530;32226530,32226530	241;278;720	hsa-EIF3I_0001	NA	2	NA	2	NA	3	1	NA	3	NA	1	NA		NA	94	NA	131	NA	86	100	NA	131	NA	64	NA		NA	0.0152368	NA	0.0204764	NA	0.0267201	0.00856726	NA	0.0209345
chr1 : 32228499 | 32229208	chr1	32228499	32229208	+	NA	exonic	+	ENSG00000084623.12	EIF3I	isExon-isExon	32228499,32228727,32229135;32228499,32228727;32228499,32228727,32229135	32228609,32228816,32229208;32228609,32229208;32228609,32229024,32229208	275;593;483	hsa-EIF3I_0003	NA	1	NA	NA	NA	NA	NA	1	4	NA	NA	NA		NA	69	NA	NA	NA	NA	NA	55	94	NA	NA	NA		NA	0.00761839	NA	NA	NA	NA	NA	0.00759776	0.0279127
chr1 : 32279671 | 32280210	chr1	32279671	32280210	+	+	exonic	+	ENSG00000182866.17	LCK	isExon-isExon	32279671,32279841,32280079;32279671,32280079	32279747,32279994,32280210;32279994,32280210	363;456	hsa-LCK_0001	11	NA	1	6	2	3	6	8	7	NA	NA	1		265	NA	404	240	222	197	157	159	237	NA	NA	220		0.0926302	NA	0.00678482	0.0614291	0.0167581	0.0267201	0.0514035	0.0607821	0.0488472
chr1 : 32326939 | 32327677	chr1	32326939	32327677	+	NA	exonic	+	ENSG00000116478.12	HDAC1	isExon-isExon	3232693932327530	3232707732327670	281	hsa-HDAC1_0001	NA	NA	NA	2	NA	NA	2	NA	2	NA	NA	NA		NA	NA	NA	126	NA	NA	89	NA	94	NA	NA	NA		NA	NA	NA	0.0204764	NA	NA	0.0171345	NA	0.0139563
chr1 : 32368447 | 32394140	chr1	32368447	32394140	+	NA	exonic	-	ENSG00000160058.19	BSDC1	isExon-isExon	32368447,32376262,32377970,32378215,32378724,32381214,32383830,32386779,32394080;32368447,32369230,32376262,32377970,32378215,32378724,32381214,32383830,32386779,32394080;32368447,32376262,32377970,32378215,32378724,32381214,32383830,32386779,32394080;32368447,32376262,32377970,32378215,32378724,32381214,32394080;32368447,32376262,32377970,32378215,32378724,32381214,32386779,32394080	32368550,32376741,32378048,32378283,32378839,32381268,32383997,32386895,32394140;32368550,32369338,32376741,32378048,32378283,32378839,32381268,32383997,32386895,32394140;32368550,32376741,32378048,32378283,32378839,32381268,32384048,32386895,32394140;32368550,32376741,32378048,32378283,32378839,32381268,32394140;32368550,32376741,32378048,32378283,32378839,32381268,32386895,32394140	1249;1358;1300;964;1081	hsa-BSDC1_0005	NA	NA	2	NA	NA	1	1	NA	NA	2	NA	NA		NA	NA	154	NA	NA	92	75	NA	NA	174	NA	NA		NA	NA	0.0135696	NA	NA	0.0089067	0.00856726	NA	NA
chr1 : 32378215 | 32378839	chr1	32378215	32378839	+	+	exonic	-	ENSG00000160058.19	BSDC1	isExon-isExon	3237821532378720	3237828332378830	185	hsa-BSDC1_0002	2	NA	NA	1	NA	1	2	2	3	NA	2	1		99	NA	NA	91	NA	89	105	149	142	NA	70	154		0.0168419	NA	NA	0.0102382	NA	0.0089067	0.0171345	0.0151955	0.0209345
chr1 : 32383830 | 32386895	chr1	32383830	32386895	+	NA	exonic	-	ENSG00000160058.19	BSDC1	isExon-isExon	32383830,32386779;32383830,32386779;32383830,32386779;32383830,32386779	32383906,32386895;32383939,32386895;32383997,32386895;32384048,32386895	194;227;285;336	hsa-BSDC1_0001	1	1	NA	NA	NA	NA	NA	NA	NA	NA	3	1		115	123	NA	NA	NA	NA	NA	NA	NA	NA	96	146		0.00842093	0.00761839	NA	NA	NA	NA	NA	NA	NA
chr1 : 32619560 | 32634792	chr1	32619560	32634792	+	NA	mix	-	ENSG00000176261.16	ZBTB8OS	intronic-isExon	32619560,32627508,32631827,32633645,32633951,32634768;32619560,32619560;32619560,32627508,32631827,32633645,32633951,32634702;32619560,32627508,32634768;32619560,32627508,32633645,32633951,32634768;32619560,32631827,32633645,32633951,32634768;32619560,32627508,32633262,32633645,32633951,32634768;32619560,32627508,32631827,32633645,32633951,32634768	32621948,32627544,32631879,32633727,32634110,32634792;32634792,32634792;32621948,32627544,32631879,32633727,32634072,32634792;32621948,32627544,32634792;32621948,32627544,32633727,32634072,32634792;32627865,32631879,32633727,32634072,32634792;32621948,32627544,32633354,32633727,32634110,32634792;32621948,32627544,32631879,32633727,32634072,32634792	2747;30466;2775;2451;2656;8589;2787;2709	hsa-ZBTB8OS_0004	NA	4	NA	NA	1	2	NA	2	2	NA	NA	3		NA	27	NA	NA	21	20	NA	22	29	NA	NA	12		NA	0.0304736	NA	NA	0.00837903	0.0178134	NA	0.0151955	0.0139563
chr1 : 32627508 | 32634072	chr1	32627508	32634072	+	NA	exonic	-	ENSG00000176261.16	ZBTB8OS	isExon-isExon	32627508,32633645,32633951;32627508,32631827,32633645,32633951	32627544,32633727,32634072;32627544,32631879,32633727,32634072	242;295	hsa-ZBTB8OS_0006	NA	NA	NA	2	NA	1	2	NA	NA	NA	NA	NA		NA	NA	NA	43	NA	29	34	NA	NA	NA	NA	NA		NA	NA	NA	0.0204764	NA	0.0089067	0.0171345	NA	NA
chr1 : 32627508 | 32634792	chr1	32627508	32634792	+	NA	exonic	-	ENSG00000176261.16	ZBTB8OS	isExon-isExon	32627508,32631827,32633645,32633951,32634702;32627508,32633645,32633951,32634768;32627508,32634768;32627508,32633262,32633645,32633951,32634768;32627508,32631827,32633645,32633951,32634768;32627508,32631827,32633645,32633951,32634768	32627544,32631879,32633727,32634072,32634792;32627544,32633727,32634072,32634792;32627544,32634792;32627544,32633354,32633727,32634110,32634792;32627544,32631879,32633727,32634072,32634792;32627544,32631879,32633727,32634110,32634792	386;267;62;398;320;358	NA	NA	NA	NA	NA	NA	10	NA	NA	NA	NA	3	NA		NA	NA	NA	NA	NA	16	NA	NA	NA	NA	12	NA		NA	NA	NA	NA	NA	0.089067	NA	NA	NA
chr1 : 32631827 | 32634072	chr1	32631827	32634072	+	NA	exonic	-	ENSG00000176261.16	ZBTB8OS	isExon-isExon	3.26318e+23	3.26319e+23	258	hsa-ZBTB8OS_0002	2	NA	NA	NA	NA	NA	3	2	1	NA	1	NA		37	NA	NA	NA	NA	NA	33	51	34	NA	31	NA		0.0168419	NA	NA	NA	NA	NA	0.0257018	0.0151955	0.00697817
chr1 : 32631827 | 32634110	chr1	32631827	32634110	+	+	exonic	-	ENSG00000176261.16	ZBTB8OS	isExon-isExon	3.26318e+23	3.26319e+23	296	hsa-ZBTB8OS_0013	3	NA	NA	NA	NA	4	1	3	3	NA	1	2		20	NA	NA	NA	NA	27	20	37	25	NA	19	28		0.0252628	NA	NA	NA	NA	0.0356268	0.00856726	0.0227933	0.0209345
chr1 : 32631827 | 32634792	chr1	32631827	32634792	+	+	exonic	-	ENSG00000176261.16	ZBTB8OS	isExon-isExon	32631827,32633645,32633951,32634768;32631827,32633645,32633951,32634768;32631827,32633645,32633951,32634702	32631879,32633727,32634072,32634792;32631879,32633727,32634110,32634792;32631879,32633727,32634072,32634792	283;321;349	hsa-ZBTB8OS_0003	15	9	4	15	14	20	12	13	17	NA	11	13		26	39	17	28	29	19	12	32	34	NA	9	15		0.126314	0.0685655	0.0271393	0.153573	0.117306	0.178134	0.102807	0.0987709	0.118629
chr1 : 32944019 | 32945628	chr1	32944019	32945628	+	NA	exonic	-	ENSG00000116514.17	RNF19B	isExon-isExon	3294401932945510	3294415932945620	256	hsa-RNF19B_0004	1	NA	NA	1	3	1	NA	3	2	NA	2	NA		322	NA	NA	247	444	395	NA	415	493	NA	196	NA		0.00842093	NA	NA	0.0102382	0.0251371	0.0089067	NA	0.0227933	0.0139563
chr1 : 32948222 | 32949774	chr1	32948222	32949774	+	+	exonic	-	ENSG00000116514.17	RNF19B	isExon-isExon	32948222,32949569;32948222,32949569	32948363,32949774;32948366,32949774	348;351	hsa-RNF19B_0001	15	21	9	16	13	14	25	24	27	3	20	16		294	233	473	200	300	301	304	362	421	491	177	294		0.126314	0.159986	0.0610634	0.163811	0.108927	0.124694	0.214181	0.182346	0.188411
chr1 : 33013207 | 33014594	chr1	33013207	33014594	+	+	exonic	-	ENSG00000004455.17	AK2	isExon-isExon	3301320733014520	3301340233014590	269	hsa-AK2_0001	10	11	11	8	8	12	7	6	7	NA	10	15		34	34	41	35	28	29	25	39	45	NA	19	49		0.0842093	0.0838023	0.074633	0.0819055	0.0670323	0.10688	0.0599708	0.0455866	0.0488472
chr1 : 33276100 | 33281811	chr1	33276100	33281811	+	NA	exonic	+	ENSG00000160094.15	ZNF362	isExon-isExon	3.32761e+31	3.32762e+31	870	hsa-ZNF362_0001	NA	NA	2	2	NA	NA	NA	NA	2	1	1	1		NA	NA	58	39	NA	NA	NA	NA	31	62	14	39		NA	NA	0.0135696	0.0204764	NA	NA	NA	NA	0.0139563
chr1 : 33280124 | 33281811	chr1	33280124	33281811	+	NA	exonic	+	ENSG00000160094.15	ZNF362	isExon-isExon	3328012433281580	3328045733281810	559	hsa-ZNF362_0008	2	2	1	NA	NA	2	NA	NA	NA	NA	1	1		19	25	48	NA	NA	18	NA	NA	NA	NA	11	32		0.0168419	0.0152368	0.00678482	NA	NA	0.0178134	NA	NA	NA
chr1 : 33294937 | 33295305	chr1	33294937	33295305	+	+	exonic	+	ENSG00000160094.15	ZNF362	isExon-isExon	3329493733295140	3329501533295300	238	hsa-ZNF362_0006	3	3	NA	10	10	7	9	5	8	7	9	10		26	28	NA	31	43	16	31	31	32	82	23	41		0.0252628	0.0228552	NA	0.102382	0.0837903	0.0623469	0.0771053	0.0379888	0.0558253
chr1 : 34992234 | 34992387	chr1	34992234	34992387	+	+	exonic;exonic	-	ENSG00000163867.17;ENSG00000271741.1	ZMYM6;RP11-244H3.4	isExon-isExon;isExon-isExon	34992234,34992234;34992234,34992234	34992387,34992387;34992387,34992387	308;308	hsa-ZMYM6_0007	4	6	NA	16	8	10	7	4	6	4	10	9		59	58	NA	58	47	52	50	57	50	48	30	53		0.0336837	0.0457104	NA	0.163811	0.0670323	0.089067	0.0599708	0.0303911	0.041869
chr1 : 34992234 | 35015162	chr1	34992234	35015162	+	+	exonic;exonic	-	ENSG00000271741.1;ENSG00000163867.17	RP11-244H3.4;ZMYM6	isExon-isExon;isExon-isExon	34992234,35003968,35005132,35006951,35008752,35010447,35010758,35011890,35012431,35014697,35014988;34992234,35003968,35005132,35006951,35008752,35010447,35010758,35011890,35012431,35014697,35014988	34992387,35004005,35005272,35007098,35008924,35010597,35011036,35012005,35012581,35014888,35015162;34992387,35004005,35005272,35007098,35008924,35010597,35011036,35012005,35012581,35014888,35015162	1718;1718	hsa-ZMYM6_0001	NA	2	6	NA	NA	2	NA	2	1	3	2	4		NA	73	70	NA	NA	50	NA	54	43	50	39	59		NA	0.0152368	0.0407089	NA	NA	0.0178134	NA	0.0151955	0.00697817
chr1 : 34992234 | 35030713	chr1	34992234	35030713	+	NA	exonic;exonic	-	ENSG00000271741.1;ENSG00000163867.17	RP11-244H3.4;ZMYM6	isExon-isExon;isExon-isExon	34992234,35003968,35005132,35006951,35008752,35010447,35010758,35011890,35012431,35014697,35014988,35019353,35020383,35030547;34992234,35003968,35005132,35006951,35008752,35010447,35010758,35011890,35012431,35014697,35014988,35019353,35020383,35030547	34992387,35004005,35005272,35007098,35008924,35010597,35011036,35012005,35012581,35014888,35015162,35019602,35020467,35030713;34992387,35004005,35005272,35007098,35008924,35010597,35011036,35012005,35012581,35014888,35015162,35019602,35020467,35030713	2220;2220	hsa-ZMYM6_0034	NA	2	NA	NA	1	NA	2	NA	NA	NA	2	2		NA	91	NA	NA	68	NA	57	NA	NA	NA	30	73		NA	0.0152368	NA	NA	0.00837903	NA	0.0171345	NA	NA
chr1 : 35003968 | 35015162	chr1	35003968	35015162	+	NA	exonic;exonic	-	ENSG00000271741.1;ENSG00000163867.17	RP11-244H3.4;ZMYM6	isExon-isExon;isExon-isExon	35003968,35005132,35006951,35008752,35010447,35010758,35011890,35012431,35014697,35014988;35003968,35005132,35006951,35008752,35010447,35010758,35011890,35012431,35014697,35014988	35004005,35005272,35007098,35008924,35010597,35011036,35012005,35012581,35014888,35015162;35004005,35005272,35007098,35008924,35010597,35011036,35012005,35012581,35014888,35015162	1564;1564	hsa-ZMYM6_0011	2	NA	2	NA	NA	2	NA	NA	NA	NA	2	NA		57	NA	72	NA	NA	51	NA	NA	NA	NA	51	NA		0.0168419	NA	0.0135696	NA	NA	0.0178134	NA	NA	NA
chr1 : 35003968 | 35030713	chr1	35003968	35030713	+	NA	exonic;exonic	-	ENSG00000271741.1;ENSG00000163867.17	RP11-244H3.4;ZMYM6	isExon-isExon;isExon-isExon	35003968,35005132,35006951,35008752,35010447,35010758,35011890,35012431,35014697,35014988,35019353,35020383,35030547;35003968,35005132,35006951,35008752,35010447,35010758,35011890,35012431,35014697,35014988,35019353,35020383,35030547	35004005,35005272,35007098,35008924,35010597,35011036,35012005,35012581,35014888,35015162,35019602,35020467,35030713;35004005,35005272,35007098,35008924,35010597,35011036,35012005,35012581,35014888,35015162,35019602,35020467,35030713	2066;2066	hsa-ZMYM6_0025	NA	3	2	2	NA	4	1	1	1	NA	NA	NA		NA	107	91	65	NA	64	73	77	77	NA	NA	NA		NA	0.0228552	0.0135696	0.0204764	NA	0.0356268	0.00856726	0.00759776	0.00697817
chr1 : 35003968 | 35031337	chr1	35003968	35031337	+	NA	mix;mix;mix;mix	-	ENSG00000163867.17;ENSG00000163867.17;ENSG00000271741.1;ENSG00000163867.17	ZMYM6;ZMYM6;RP11-244H3.4;ZMYM6	isExon-intronic;isExon-intronic;isExon-intronic;intronic-isExon	35003968,35005132,35006951,35008752,35010447,35010758,35011890,35012431,35014697,35014988,35019353,35020383,35030547;35003968,35005132,35006951,35008752,35010447,35010758,35011890,35012431,35014697,35014988,35020383,35030547;35003968,35005132,35006951,35008752,35010447,35010758,35011890,35012431,35014697,35014988,35019353,35020383,35030547;35003968,35020383,35030547,35031267	35004005,35005272,35007098,35008924,35010597,35011036,35012005,35012581,35014888,35015162,35019602,35020467,35031337;35004005,35005272,35007098,35008924,35010597,35011036,35012005,35012581,35014888,35015162,35020467,35031337;35004005,35005272,35007098,35008924,35010597,35011036,35012005,35012581,35014888,35015162,35019602,35020467,35031337;35019602,35020467,35030713,35031337	2690;2440;2690;15958	NA	NA	3	3	1	NA	NA	NA	NA	NA	3	2	NA		NA	72	68	48	NA	NA	NA	NA	NA	47	26	NA		NA	0.0228552	0.0203545	0.0102382	NA	NA	NA	NA	NA
chr1 : 35005132 | 35008924	chr1	35005132	35008924	+	NA	exonic;exonic	-	ENSG00000271741.1;ENSG00000163867.17	RP11-244H3.4;ZMYM6	isExon-isExon;isExon-isExon	35005132,35006951,35008752;35005132,35006951,35008752	35005272,35007098,35008924;35005272,35007098,35008924	462;462	hsa-ZMYM6_0010	2	NA	NA	2	1	NA	2	2	NA	NA	NA	2		87	NA	NA	80	85	NA	87	126	NA	NA	NA	104		0.0168419	NA	NA	0.0204764	0.00837903	NA	0.0171345	0.0151955	NA
chr1 : 35010447 | 35015162	chr1	35010447	35015162	+	NA	exonic;exonic	-	ENSG00000163867.17;ENSG00000271741.1	ZMYM6;RP11-244H3.4	isExon-isExon;isExon-isExon	35010447,35010758,35011890,35012431,35014697,35014988;35010447,35010758,35011890,35012431,35014697,35014988	35010597,35011036,35012005,35012581,35014888,35015162;35010597,35011036,35012005,35012581,35014888,35015162	1064;1064	hsa-ZMYM6_0002	NA	1	NA	NA	1	1	2	1	NA	NA	NA	NA		NA	86	NA	NA	49	54	45	69	NA	NA	NA	NA		NA	0.00761839	NA	NA	0.00837903	0.0089067	0.0171345	0.00759776	NA
chr1 : 35014697 | 35015162	chr1	35014697	35015162	+	+	exonic;exonic	-	ENSG00000271741.1;ENSG00000163867.17	RP11-244H3.4;ZMYM6	isExon-isExon;isExon-isExon	35014697,35014988;35014697,35014988	35014888,35015162;35014888,35015162	367;367	hsa-ZMYM6_0009	2	3	NA	3	2	3	2	2	2	NA	NA	2		51	92	NA	53	57	54	55	65	73	NA	NA	84		0.0168419	0.0228552	NA	0.0307145	0.0167581	0.0267201	0.0171345	0.0151955	0.0139563
chr1 : 35014697 | 35019602	chr1	35014697	35019602	+	+	exonic;exonic	-	ENSG00000163867.17;ENSG00000271741.1	ZMYM6;RP11-244H3.4	isExon-isExon;isExon-isExon	35014697,35014988,35019353;35014697,35014988,35019353	35014888,35015162,35019602;35014888,35015162,35019602	617;617	hsa-ZMYM6_0012	3	3	2	5	3	3	2	7	2	3	5	10		86	88	90	51	80	67	74	79	103	86	61	93		0.0252628	0.0228552	0.0135696	0.0511909	0.0251371	0.0267201	0.0171345	0.0531843	0.0139563
chr1 : 35014697 | 35020467	chr1	35014697	35020467	+	NA	exonic;exonic;exonic	-	ENSG00000271741.1;ENSG00000163867.17;ENSG00000163867.17	RP11-244H3.4;ZMYM6;ZMYM6	isExon-isExon;isExon-isExon;isExon-isExon	35014697,35014988,35019353,35020383;35014697,35014988,35019353,35020383;35014697,35014988,35020383	35014888,35015162,35019602,35020467;35014888,35015162,35019602,35020467;35014888,35015162,35020467	702;702;452	hsa-ZMYM6_0003	1	NA	NA	2	2	NA	3	NA	NA	2	3	1		62	NA	NA	51	62	NA	55	NA	NA	99	42	74		0.00842093	NA	NA	0.0204764	0.0167581	NA	0.0257018	NA	NA
chr1 : 35014697 | 35030713	chr1	35014697	35030713	+	NA	exonic;exonic	-	ENSG00000271741.1;ENSG00000163867.17	RP11-244H3.4;ZMYM6	isExon-isExon;isExon-isExon	35014697,35014988,35019353,35020383,35030547;35014697,35014988,35019353,35020383,35030547	35014888,35015162,35019602,35020467,35030713;35014888,35015162,35019602,35020467,35030713	869;869	hsa-ZMYM6_0004	1	1	NA	NA	1	1	NA	NA	NA	NA	5	3		90	110	NA	NA	81	67	NA	NA	NA	NA	48	98		0.00842093	0.00761839	NA	NA	0.00837903	0.0089067	NA	NA	NA
chr1 : 35019353 | 35020467	chr1	35019353	35020467	+	+	exonic;exonic	-	ENSG00000163867.17;ENSG00000271741.1	ZMYM6;RP11-244H3.4	isExon-isExon;isExon-isExon	35019353,35020383;35019353,35020383	35019602,35020467;35019602,35020467	335;335	hsa-ZMYM6_0008	6	10	4	3	8	10	6	5	5	7	9	6		47	84	66	71	63	64	42	57	70	74	44	62		0.0505256	0.0761839	0.0271393	0.0307145	0.0670323	0.089067	0.0514035	0.0379888	0.0348908
chr1 : 35104295 | 35104769	chr1	35104295	35104769	+	+	exonic	+	ENSG00000197056.11	ZMYM1	isExon-isExon	3510429535104550	3510446935104760	388	hsa-ZMYM1_0004	2	1	NA	NA	1	2	2	5	8	NA	1	3		19	25	NA	NA	25	10	20	21	19	NA	14	23		0.0168419	0.00761839	NA	NA	0.00837903	0.0178134	0.0171345	0.0379888	0.0558253
chr1 : 35177989 | 35188090	chr1	35177989	35188090	+	NA	exonic	-	ENSG00000116560.11	SFPQ	isExon-isExon	3.5178e+31	3.5178e+31	337	hsa-SFPQ_0006	1	NA	1	2	NA	NA	2	NA	NA	NA	2	NA		222	NA	239	272	NA	NA	177	NA	NA	NA	125	NA		0.00842093	NA	0.00678482	0.0204764	NA	NA	0.0171345	NA	NA
chr1 : 35187918 | 35188107	chr1	35187918	35188107	+	NA	intergenic	+	ENSG00000116560.11	SFPQ	antisense	35187918	35188107	190	NA	NA	NA	2	NA	2	NA	NA	NA	NA	NA	NA	1		NA	NA	30	NA	20	NA	NA	NA	NA	NA	NA	21		NA	NA	0.0135696	NA	0.0167581	NA	NA	NA	NA
chr1 : 35284673 | 35295988	chr1	35284673	35295988	+	NA	mix	+	ENSG00000146463.12	ZMYM4	intronic-isExon	3528467335284670	3529598835295980	22632	hsa-ZMYM4_0102	NA	NA	3	NA	2	NA	NA	2	NA	NA	2	NA		NA	NA	23	NA	20	NA	NA	16	NA	NA	10	NA		NA	NA	0.0203545	NA	0.0167581	NA	NA	0.0151955	NA
chr1 : 35325360 | 35361789	chr1	35325360	35361789	+	NA	exonic	+	ENSG00000146463.12	ZMYM4	isExon-isExon	3.53254e+31	3.53254e+31	801	hsa-ZMYM4_0013	NA	1	NA	1	NA	NA	NA	1	3	NA	NA	1		NA	51	NA	62	NA	NA	NA	50	68	NA	NA	46		NA	0.00761839	NA	0.0102382	NA	NA	NA	0.00759776	0.0209345
chr1 : 35358925 | 35361789	chr1	35358925	35361789	+	+	exonic	+	ENSG00000146463.12	ZMYM4	isExon-isExon	3.53589e+23	3.53594e+23	755	hsa-ZMYM4_0001	35	40	25	82	31	40	43	49	51	11	46	41		61	69	75	71	50	64	52	48	68	116	29	48		0.294732	0.304736	0.16962	0.839531	0.25975	0.356268	0.368392	0.37229	0.355887
chr1 : 35381259 | 35381758	chr1	35381259	35381758	+	+	exonic	+	ENSG00000146463.12	ZMYM4	isExon-isExon	3538125935381540	3538143335381750	388	hsa-ZMYM4_0003	2	NA	1	1	5	3	4	2	3	NA	6	2		45	NA	77	54	60	54	51	48	52	NA	37	53		0.0168419	NA	0.00678482	0.0102382	0.0418952	0.0267201	0.034269	0.0151955	0.0209345
chr1 : 35381259 | 35389082	chr1	35381259	35389082	+	+	exonic	+	ENSG00000146463.12	ZMYM4	isExon-isExon	35381259,35381546,35387003,35387454,35388910;35381259,35381546,35385442,35386074,35387003,35387454,35388910	35381433,35381758,35387278,35387604,35389082;35381433,35381758,35385592,35386189,35387278,35387604,35389082	988;1255	hsa-ZMYM4_0002	5	6	2	1	3	3	3	7	1	NA	7	4		41	41	73	58	56	34	34	47	53	NA	28	43		0.0421046	0.0457104	0.0135696	0.0102382	0.0251371	0.0267201	0.0257018	0.0531843	0.00697817
chr1 : 35381259 | 35390098	chr1	35381259	35390098	+	+	exonic	+	ENSG00000146463.12	ZMYM4	isExon-isExon	35381259,35381546,35387003,35387454,35388910,35389948;35381259,35381546,35385442,35386074,35387003,35387454,35388910,35389948	35381433,35381758,35387278,35387604,35389082,35390098;35381433,35381758,35385592,35386189,35387278,35387604,35389082,35390098	1139;1406	hsa-ZMYM4_0020	1	7	4	2	1	NA	1	1	4	NA	NA	3		42	39	62	40	37	NA	35	35	46	NA	NA	39		0.00842093	0.0533288	0.0271393	0.0204764	0.00837903	NA	0.00856726	0.00759776	0.0279127
chr1 : 35388910 | 35390098	chr1	35388910	35390098	+	NA	exonic	+	ENSG00000146463.12	ZMYM4	isExon-isExon	3538891035389940	3538908235390090	324	hsa-ZMYM4_0096	NA	NA	NA	NA	NA	1	1	1	2	NA	NA	NA		NA	NA	NA	NA	NA	32	28	29	47	NA	NA	NA		NA	NA	NA	NA	NA	0.0089067	0.00856726	0.00759776	0.0139563
chr1 : 35392212 | 35399576	chr1	35392212	35399576	+	+	exonic	+	ENSG00000146463.12	ZMYM4	isExon-isExon	35392212,35392647,35393595,35396555,35397377,35398413,35398864,35399482;35392212,35392647,35393595,35396552,35397377,35398413,35398864,35399482	35392352,35392684,35393739,35396670,35397545,35398466,35399043,35399576;35392352,35392684,35393739,35396670,35397545,35398466,35399043,35399576	938;941	hsa-ZMYM4_0061	3	5	NA	NA	2	3	2	5	3	4	4	4		53	47	NA	NA	51	51	38	37	55	80	24	60		0.0252628	0.038092	NA	NA	0.0167581	0.0267201	0.0171345	0.0379888	0.0209345
chr1 : 35393595 | 35393739	chr1	35393595	35393739	+	NA	exonic	+	ENSG00000146463.12	ZMYM4	isExon-isExon	3539359535393590	3539373935393730	290	hsa-ZMYM4_0098	2	NA	NA	NA	2	2	3	NA	NA	NA	NA	1		38	NA	NA	NA	44	39	41	NA	NA	NA	NA	58		0.0168419	NA	NA	NA	0.0167581	0.0178134	0.0257018	NA	NA
chr1 : 35413972 | 35415714	chr1	35413972	35415714	+	+	exonic	+	ENSG00000146463.12	ZMYM4	isExon-isExon	3541397235415460	3541408335415710	361	hsa-ZMYM4_0012	14	14	6	18	14	25	18	19	23	7	11	21		28	38	52	47	46	31	27	33	41	98	12	47		0.117893	0.106658	0.0407089	0.184287	0.117306	0.222667	0.154211	0.144357	0.160498
chr1 : 35415466 | 35415714	chr1	35415466	35415714	+	+	exonic	+	ENSG00000146463.12	ZMYM4	isExon-isExon	3541546635415460	3541571435415710	498	hsa-ZMYM4_0063	NA	5	1	3	2	3	NA	NA	2	NA	8	NA		NA	31	56	66	63	47	NA	NA	59	NA	38	NA		NA	0.038092	0.00678482	0.0307145	0.0167581	0.0267201	NA	NA	0.0139563
chr1 : 35460305 | 35466695	chr1	35460305	35466695	+	+	exonic	-	ENSG00000142687.18	KIAA0319L	isExon-isExon	3.54603e+23	3.54604e+23	314	hsa-KIAA0319L_0024	1	1	NA	2	2	2	NA	2	1	NA	NA	4		62	83	NA	57	94	54	NA	74	78	NA	NA	79		0.00842093	0.00761839	NA	0.0204764	0.0167581	0.0178134	NA	0.0151955	0.00697817
chr1 : 35460305 | 35470960	chr1	35460305	35470960	+	NA	exonic	-	ENSG00000142687.18	KIAA0319L	isExon-isExon	3.54603e+31	3.54604e+31	412	hsa-KIAA0319L_0005	NA	1	NA	NA	NA	1	NA	3	1	NA	NA	1		NA	107	NA	NA	NA	88	NA	101	86	NA	NA	98		NA	0.00761839	NA	NA	NA	0.0089067	NA	0.0227933	0.00697817
chr1 : 35470863 | 35479212	chr1	35470863	35479212	+	+	exonic	-	ENSG00000142687.18	KIAA0319L	isExon-isExon	35470863,35478966;35470863,35474805,35478966	35470960,35479212;35470960,35474906,35479212	345;447	hsa-KIAA0319L_0002	9	14	9	7	6	12	8	13	14	NA	17	12		81	65	103	58	95	61	84	79	100	NA	51	102		0.0757883	0.106658	0.0610634	0.0716673	0.0502742	0.10688	0.0685381	0.0987709	0.0976944
chr1 : 35474805 | 35479212	chr1	35474805	35479212	+	+	exonic	-	ENSG00000142687.18	KIAA0319L	isExon-isExon	3547480535478960	3547490635479210	349	hsa-KIAA0319L_0003	3	7	4	13	8	10	18	4	6	10	11	13		102	89	111	91	126	93	95	101	100	167	51	91		0.0252628	0.0533288	0.0271393	0.133096	0.0670323	0.089067	0.154211	0.0303911	0.041869
chr1 : 35478966 | 35479212	chr1	35478966	35479212	+	+	exonic	-	ENSG00000142687.18	KIAA0319L	isExon-isExon	3547896635478960	3547921235479210	494	hsa-KIAA0319L_0007	1	3	NA	3	2	3	2	6	2	NA	3	NA		77	74	NA	74	77	62	69	77	80	NA	46	NA		0.00842093	0.0228552	NA	0.0307145	0.0167581	0.0267201	0.0171345	0.0455866	0.0139563
chr1 : 35737339 | 35738097	chr1	35737339	35738097	+	NA	exonic	-	ENSG00000092853.14	CLSPN	isExon-isExon	3573733935737990	3573742135738090	189	hsa-CLSPN_0018	4	2	NA	NA	NA	NA	NA	1	1	NA	2	NA		1	5	NA	NA	NA	NA	NA	6	5	NA	10	NA		0.0336837	0.0152368	NA	NA	NA	NA	NA	0.00759776	0.00697817
chr1 : 35739136 | 35746992	chr1	35739136	35746992	+	+	exonic	-	ENSG00000092853.14	CLSPN	isExon-isExon	3.57391e+47	3.57393e+47	803	hsa-CLSPN_0003	4	7	5	13	6	15	15	7	11	8	19	16		2	4	4	9	5	5	7	4	2	3	5	8		0.0336837	0.0533288	0.0339241	0.133096	0.0502742	0.1336	0.128509	0.0531843	0.0767599
chr1 : 35743141 | 35743530	chr1	35743141	35743530	+	NA	exonic	-	ENSG00000092853.14	CLSPN	isExon-isExon	3574314135743450	3574324135743530	177	hsa-CLSPN_0009	2	NA	NA	NA	NA	NA	NA	3	2	NA	NA	1		7	NA	NA	NA	NA	NA	NA	30	15	NA	NA	35		0.0168419	NA	NA	NA	NA	NA	NA	0.0227933	0.0139563
chr1 : 35743141 | 35746992	chr1	35743141	35746992	+	+	exonic	-	ENSG00000092853.14	CLSPN	isExon-isExon	3.57431e+31	3.57432e+31	516	hsa-CLSPN_0005	3	NA	1	7	3	3	8	5	7	NA	9	6		6	NA	14	19	13	13	29	18	12	NA	39	29		0.0252628	NA	0.00678482	0.0716673	0.0251371	0.0267201	0.0685381	0.0379888	0.0488472
chr1 : 35745451 | 35746992	chr1	35745451	35746992	+	+	exonic	-	ENSG00000092853.14	CLSPN	isExon-isExon	3574545135746760	3574556235746990	339	hsa-CLSPN_0002	3	3	NA	3	4	1	3	4	1	NA	6	6		4	11	NA	21	8	14	19	18	5	NA	15	16		0.0252628	0.0228552	NA	0.0307145	0.0335161	0.0089067	0.0257018	0.0303911	0.00697817
chr1 : 35747907 | 35749811	chr1	35747907	35749811	+	NA	exonic	-	ENSG00000092853.14	CLSPN	isExon-isExon	3.57479e+31	3.57481e+31	599	hsa-CLSPN_0008	NA	2	NA	NA	NA	NA	NA	NA	1	NA	NA	2		NA	7	NA	NA	NA	NA	NA	NA	1	NA	NA	7		NA	0.0152368	NA	NA	NA	NA	NA	NA	0.00697817
chr1 : 35747907 | 35753936	chr1	35747907	35753936	+	NA	exonic	-	ENSG00000092853.14	CLSPN	isExon-isExon	35747907,35748405,35749467,35749633,35751250,35753745;35747907,35748405,35749467,35749633,35751250,35753745	35748061,35748604,35749531,35749652,35751506,35753936;35748061,35748604,35749531,35749811,35751506,35753936	889;1048	hsa-CLSPN_0001	NA	NA	2	NA	NA	NA	7	2	NA	NA	3	1		NA	NA	2	NA	NA	NA	4	3	NA	NA	3	8		NA	NA	0.0135696	NA	NA	NA	0.0599708	0.0151955	NA
chr1 : 35751250 | 35753936	chr1	35751250	35753936	+	NA	exonic	-	ENSG00000092853.14	CLSPN	isExon-isExon	3575125035753740	3575150635753930	449	chr1:35751250|35753936	NA	NA	NA	2	2	NA	NA	4	NA	5	2	NA		NA	NA	NA	3	0	NA	NA	5	NA	11	3	NA		NA	NA	NA	0.0204764	0.0167581	NA	NA	0.0303911	NA
chr1 : 35764266 | 35765326	chr1	35764266	35765326	+	NA	exonic	-	ENSG00000092853.14	CLSPN	isExon-isExon	3576426635765210	3576471435765320	558	hsa-CLSPN_0020	NA	1	NA	NA	1	NA	1	1	NA	3	1	NA		NA	0	NA	NA	4	NA	8	4	NA	0	0	NA		NA	0.00761839	NA	NA	0.00837903	NA	0.00856726	0.00759776	NA
chr1 : 35831427 | 35835993	chr1	35831427	35835993	+	NA	exonic	+	ENSG00000134698.11	AGO4	isExon-isExon	3.58314e+47	3.58316e+47	876	hsa-AGO4_0004	NA	NA	NA	2	3	1	1	2	NA	NA	NA	NA		NA	NA	NA	239	357	301	369	346	NA	NA	NA	NA		NA	NA	NA	0.0204764	0.0251371	0.0089067	0.00856726	0.0151955	NA
chr1 : 35833990 | 35835993	chr1	35833990	35835993	+	NA	exonic	+	ENSG00000134698.11	AGO4	isExon-isExon	3583399035835830	3583417435835990	345	hsa-AGO4_0018	NA	2	NA	NA	NA	1	2	NA	1	NA	1	NA		NA	263	NA	NA	NA	242	302	NA	292	NA	128	NA		NA	0.0152368	NA	NA	NA	0.0089067	0.0171345	NA	0.00697817
chr1 : 35841165 | 35851053	chr1	35841165	35851053	+	NA	exonic	+	ENSG00000134698.11	AGO4	isExon-isExon	3.58412e+31	3.58415e+31	753	hsa-AGO4_0028	NA	NA	NA	1	NA	1	NA	NA	1	6	NA	1		NA	NA	NA	139	NA	196	NA	NA	271	282	NA	209		NA	NA	NA	0.0102382	NA	0.0089067	NA	NA	0.00697817
chr1 : 35850157 | 35851053	chr1	35850157	35851053	+	NA	exonic	+	ENSG00000134698.11	AGO4	isExon-isExon	3585015735850850	3585025835851050	302	hsa-AGO4_0003	2	NA	1	NA	NA	3	1	NA	NA	NA	NA	NA		234	NA	374	NA	NA	227	297	NA	NA	NA	NA	NA		0.0168419	NA	0.00678482	NA	NA	0.0267201	0.00856726	NA	NA
chr1 : 35966955 | 35973511	chr1	35966955	35973511	+	NA	exonic	+	ENSG00000126070.20	AGO3	isExon-isExon	3.5967e+23	3.59671e+23	467	hsa-AGO3_0002	2	NA	2	NA	NA	1	NA	3	2	NA	NA	2		90	NA	124	NA	NA	72	NA	94	90	NA	NA	77		0.0168419	NA	0.0135696	NA	NA	0.0089067	NA	0.0227933	0.0139563
chr1 : 36004341 | 36027298	chr1	36004341	36027298	+	NA	exonic	+	ENSG00000126070.20	AGO3	isExon-isExon	36004341,36008690,36008897,36009475,36013630,36013915,36027114;36004341,36005719,36008690,36008897,36009475,36013630,36013915,36027114	36004475,36008777,36009044,36009594,36013752,36014048,36027298;36004475,36005858,36008777,36009044,36009594,36013752,36014048,36027298	933;1073	hsa-AGO3_0001	NA	1	1	NA	NA	NA	2	2	NA	4	1	NA		NA	41	68	NA	NA	NA	41	47	NA	77	18	NA		NA	0.00761839	0.00678482	NA	NA	NA	0.0171345	0.0151955	NA
chr1 : 36039790 | 36040441	chr1	36039790	36040441	+	NA	exonic	+	ENSG00000126070.20	AGO3	isExon-isExon	3603979036040300	3603998436040440	330	hsa-AGO3_0013	NA	6	NA	2	3	NA	2	NA	1	NA	NA	1		NA	66	NA	65	64	NA	51	NA	71	NA	NA	55		NA	0.0457104	NA	0.0204764	0.0251371	NA	0.0171345	NA	0.00697817
chr1 : 36170971 | 36173478	chr1	36170971	36173478	+	NA	exonic	+	ENSG00000116871.16	MAP7D1	isExon-isExon	3.6171e+31	3.61713e+31	693	hsa-MAP7D1_0001	NA	NA	NA	1	NA	NA	NA	NA	1	3	NA	1		NA	NA	NA	89	NA	NA	NA	NA	143	199	NA	83		NA	NA	NA	0.0102382	NA	NA	NA	NA	0.00697817
chr1 : 36254265 | 36259484	chr1	36254265	36259484	+	NA	mix	+	ENSG00000054118.15	THRAP3	intronic-isExon	3625426536254260	3625948436259480	10440	hsa-THRAP3_0031	3	NA	NA	1	NA	NA	NA	NA	2	NA	2	NA		40	NA	NA	45	NA	NA	NA	NA	62	NA	31	NA		0.0252628	NA	NA	0.0102382	NA	NA	NA	NA	0.0139563
chr1 : 36291374 | 36296770	chr1	36291374	36296770	+	NA	exonic	+	ENSG00000054118.15	THRAP3	isExon-isExon	3.62914e+31	3.62915e+31	558	hsa-THRAP3_0005	NA	NA	NA	NA	NA	2	NA	1	1	NA	1	NA		NA	NA	NA	NA	NA	245	NA	248	302	NA	208	NA		NA	NA	NA	NA	NA	0.0178134	NA	0.00759776	0.00697817
chr1 : 36348770 | 36358271	chr1	36348770	36358271	+	NA	exonic	-	ENSG00000196182.11	STK40	inExon-inExon	3.63488e+31	3.63488e+31	360	hsa-STK40_0009	NA	5	NA	NA	NA	NA	5	4	NA	NA	1	3		NA	316	NA	NA	NA	NA	371	367	NA	NA	202	300		NA	0.038092	NA	NA	NA	NA	0.0428363	0.0303911	NA
chr1 : 36358239 | 36361340	chr1	36358239	36361340	+	NA	exonic	-	ENSG00000196182.11	STK40	isExon-isExon	36358239,36358737,36361221;36358239,36358737,36361221	36358382,36358822,36361340;36358382,36358837,36361340	350;365	hsa-STK40_0001	NA	NA	NA	1	NA	NA	2	NA	1	1	NA	NA		NA	NA	NA	197	NA	NA	309	NA	354	437	NA	NA		NA	NA	NA	0.0102382	NA	NA	0.0171345	NA	0.00697817
chr1 : 36358239 | 36362656	chr1	36358239	36362656	+	NA	exonic	-	ENSG00000196182.11	STK40	isExon-isExon	3.63582e+31	3.63584e+31	448	hsa-STK40_0007	1	NA	NA	1	1	1	1	2	1	NA	NA	1		167	NA	NA	91	159	131	194	200	203	NA	NA	121		0.00842093	NA	NA	0.0102382	0.00837903	0.0089067	0.00856726	0.0151955	0.00697817
chr1 : 36361221 | 36362656	chr1	36361221	36362656	+	+	exonic	-	ENSG00000196182.11	STK40	isExon-isExon	3636122136362550	3636134036362650	218	hsa-STK40_0006	35	32	34	37	31	33	44	27	25	19	41	37		150	153	335	113	181	179	189	189	212	293	118	139		0.294732	0.243789	0.230684	0.378813	0.25975	0.293921	0.376959	0.20514	0.174454
chr1 : 36407380 | 36410593	chr1	36407380	36410593	+	NA	intergenic	.	.	.	intergenic	36407380	36410593	3214	hsa-intergenic_000114	3	3	NA	NA	NA	1	2	4	4	NA	NA	NA		4	5	NA	NA	NA	4	3	4	2	NA	NA	NA		0.0252628	0.0228552	NA	NA	NA	0.0089067	0.0171345	0.0303911	0.0279127
chr1 : 37509278 | 37509542	chr1	37509278	37509542	+	NA	exonic	-	ENSG00000163875.16	MEAF6	isExon-isExon	3750927837509450	3750932337509540	134	hsa-MEAF6_0002	NA	NA	NA	3	NA	3	NA	NA	1	NA	NA	1		NA	NA	NA	48	NA	36	NA	NA	55	NA	NA	40		NA	NA	NA	0.0307145	NA	0.0267201	NA	NA	0.00697817
chr1 : 37582223 | 37583933	chr1	37582223	37583933	+	NA	exonic	-	ENSG00000134697.13	GNL2	isExon-isExon	3.75822e+23	3.75823e+23	340	hsa-GNL2_0004	NA	NA	NA	4	NA	1	NA	NA	1	NA	NA	NA		NA	NA	NA	31	NA	41	NA	NA	38	NA	NA	NA		NA	NA	NA	0.0409527	NA	0.0089067	NA	NA	0.00697817
chr1 : 37582223 | 37587495	chr1	37582223	37587495	+	NA	exonic	-	ENSG00000134697.13	GNL2	isExon-isExon	3.75822e+31	3.75823e+31	525	hsa-GNL2_0005	NA	NA	2	1	NA	2	2	3	NA	NA	3	5		NA	NA	48	28	NA	31	20	32	NA	NA	17	34		NA	NA	0.0135696	0.0102382	NA	0.0178134	0.0171345	0.0227933	NA
chr1 : 37587311 | 37589082	chr1	37587311	37589082	+	+	mix	-	ENSG00000134697.13	GNL2	isExon-intronic	3758731137587310	3758908237587490	1957	hsa-GNL2_0014	3	4	1	NA	2	6	NA	3	4	NA	3	4		24	30	38	NA	27	16	NA	17	22	NA	21	17		0.0252628	0.0304736	0.00678482	NA	0.0167581	0.0534402	NA	0.0227933	0.0279127
chr1 : 37695910 | 37701818	chr1	37695910	37701818	+	NA	exonic	+	ENSG00000134690.11	CDCA8	isExon-isExon	3.76959e+31	3.7696e+31	265	hsa-CDCA8_0003	NA	NA	NA	4	1	2	3	1	NA	NA	2	2		NA	NA	NA	18	5	1	11	4	NA	NA	8	9		NA	NA	NA	0.0409527	0.00837903	0.0178134	0.0257018	0.00759776	NA
chr1 : 37695910 | 37703347	chr1	37695910	37703347	+	NA	exonic	+	ENSG00000134690.11	CDCA8	isExon-isExon	3.76959e+39	3.7696e+39	361	hsa-CDCA8_0002	NA	1	NA	1	NA	NA	NA	1	NA	NA	2	NA		NA	0	NA	8	NA	NA	NA	1	NA	NA	3	NA		NA	0.00761839	NA	0.0102382	NA	NA	NA	0.00759776	NA
chr1 : 37700436 | 37703347	chr1	37700436	37703347	+	+	exonic	+	ENSG00000134690.11	CDCA8	isExon-isExon	3.77004e+23	3.77005e+23	247	hsa-CDCA8_0001	10	12	NA	23	6	13	7	13	4	2	19	8		6	4	NA	10	9	2	12	4	5	11	5	8		0.0842093	0.0914207	NA	0.235478	0.0502742	0.115787	0.0599708	0.0987709	0.0279127
chr1 : 37703252 | 37705567	chr1	37703252	37705567	+	NA	exonic	+	ENSG00000134690.11	CDCA8	isExon-isExon	3770325237705440	3770334737705560	223	NA	NA	2	NA	NA	NA	1	1	NA	3	NA	NA	3		NA	8	NA	NA	NA	2	6	NA	9	NA	NA	11		NA	0.0152368	NA	NA	NA	0.0089067	0.00856726	NA	0.0209345
chr1 : 37822121 | 37823812	chr1	37822121	37823812	+	NA	exonic	-	ENSG00000188786.10	MTF1	isExon-isExon	3782212137823710	3782271637823810	699	hsa-MTF1_0005	NA	NA	2	NA	NA	NA	NA	NA	NA	NA	2	1		NA	NA	90	NA	NA	NA	NA	NA	NA	NA	42	71		NA	NA	0.0135696	NA	NA	NA	NA	NA	NA
chr1 : 37843937 | 37847378	chr1	37843937	37847378	+	NA	intronic	-	ENSG00000188786.10	MTF1	intronic	37843937	37847378	3442	hsa-MTF1_0017	NA	NA	NA	1	NA	NA	NA	4	NA	NA	NA	NA		NA	NA	NA	5	NA	NA	NA	14	NA	NA	NA	NA		NA	NA	NA	0.0102382	NA	NA	NA	0.0303911	NA
chr1 : 37865761 | 37868614	chr1	37865761	37868614	+	NA	exonic	-	ENSG00000204084.13	INPP5B	isExon-isExon	3.78658e+23	3.78659e+23	327	hsa-INPP5B_0008	NA	1	NA	NA	NA	1	NA	NA	3	NA	NA	3		NA	75	NA	NA	NA	50	NA	NA	92	NA	NA	123		NA	0.00761839	NA	NA	NA	0.0089067	NA	NA	0.0209345
chr1 : 37866459 | 37874088	chr1	37866459	37874088	+	+	exon	-	ENSG00000204084.13	INPP5B	isExon-inExon	3.78665e+31	3.78665e+31	531	hsa-INPP5B_0007	3	4	3	5	1	4	7	3	2	NA	2	NA		52	62	74	58	58	37	47	95	72	NA	26	NA		0.0252628	0.0304736	0.0203545	0.0511909	0.00837903	0.0356268	0.0599708	0.0227933	0.0139563
chr1 : 37886888 | 37891454	chr1	37886888	37891454	+	NA	exonic	-	ENSG00000204084.13	INPP5B	isExon-isExon	3.78869e+39	3.7887e+39	599	hsa-INPP5B_0002	1	NA	2	NA	NA	NA	NA	NA	1	NA	NA	1		65	NA	54	NA	NA	NA	NA	NA	58	NA	NA	72		0.00842093	NA	0.0135696	NA	NA	NA	NA	NA	0.00697817
chr1 : 37889557 | 37891454	chr1	37889557	37891454	+	+	exonic	-	ENSG00000204084.13	INPP5B	isExon-isExon	3788955737891350	3788972437891450	265	hsa-INPP5B_0020	1	1	NA	3	1	2	NA	2	NA	NA	NA	NA		73	65	NA	37	53	49	NA	76	NA	NA	NA	NA		0.00842093	0.00761839	NA	0.0307145	0.00837903	0.0178134	NA	0.0151955	NA
chr1 : 37980540 | 37981811	chr1	37980540	37981811	+	NA	mix	-	ENSG00000183431.12	SF3A3	intronic-isExon	3798054037981720	3798072437981810	268	hsa-SF3A3_0005	NA	NA	NA	2	NA	NA	NA	2	NA	NA	NA	1		NA	NA	NA	1	NA	NA	NA	2	NA	NA	NA	5		NA	NA	NA	0.0204764	NA	NA	NA	0.0151955	NA
chr1 : 37980586 | 37981811	chr1	37980586	37981811	+	NA	exonic	-	ENSG00000183431.12	SF3A3	isExon-isExon	3798058637981720	3798072437981810	222	hsa-SF3A3_0001	NA	NA	NA	1	NA	2	2	NA	1	NA	NA	NA		NA	NA	NA	7	NA	10	14	NA	16	NA	NA	NA		NA	NA	NA	0.0102382	NA	0.0178134	0.0171345	NA	0.00697817
chr1 : 37980586 | 37984779	chr1	37980586	37984779	+	NA	exonic	-	ENSG00000183431.12	SF3A3	isExon-isExon	3.79806e+31	3.79807e+31	387	hsa-SF3A3_0002	1	NA	NA	NA	NA	1	NA	3	4	NA	NA	1		30	NA	NA	NA	NA	29	NA	27	47	NA	NA	48		0.00842093	NA	NA	NA	NA	0.0089067	NA	0.0227933	0.0279127
chr1 : 37984169 | 37984779	chr1	37984169	37984779	+	NA	exonic	-	ENSG00000183431.12	SF3A3	isExon-isExon	3798416937984700	3798426037984770	165	hsa-SF3A3_0003	NA	NA	NA	NA	1	NA	NA	NA	2	5	2	NA		NA	NA	NA	NA	37	NA	NA	NA	38	53	11	NA		NA	NA	NA	NA	0.00837903	NA	NA	NA	0.0139563
chr1 : 37987573 | 37987836	chr1	37987573	37987836	+	+	exonic	-	ENSG00000183431.12	SF3A3	isExon-isExon	3798757337987780	3798767837987830	159	hsa-SF3A3_0004	NA	NA	3	NA	NA	5	2	5	2	NA	9	5		NA	NA	17	NA	NA	25	19	6	17	NA	8	18		NA	NA	0.0203545	NA	NA	0.0445335	0.0171345	0.0379888	0.0139563
chr1 : 38441190 | 38442939	chr1	38441190	38442939	+	NA	intergenic	.	.	.	intergenic	38441190	38442939	1750	hsa-intergenic_010747	NA	NA	NA	NA	1	5	NA	NA	NA	NA	5	NA		NA	NA	NA	NA	1	3	NA	NA	NA	NA	1	NA		NA	NA	NA	NA	0.00837903	0.0445335	NA	NA	NA
chr1 : 38441203 | 38442939	chr1	38441203	38442939	+	+	intergenic	.	.	.	intergenic	38441203	38442939	1737	hsa-intergenic_000183	10	7	7	6	5	10	8	10	15	NA	6	3		1	2	0	4	2	5	2	3	5	NA	2	3		0.0842093	0.0533288	0.0474937	0.0614291	0.0418952	0.089067	0.0685381	0.0759776	0.104673
chr1 : 38866880 | 38867610	chr1	38866880	38867610	+	NA	exonic;exonic;exonic	-	ENSG00000214114.9;ENSG00000274944.4;ENSG00000273637.1	MYCBP;RP5-864K19.6;RP5-864K19.7	isExon-isExon;isExon-isExon;isExon-isExon	38866880,38867562;38866880,38867562;38866880,38867562	38867009,38867610;38867009,38867610;38867009,38867610	179;179;179	hsa-MYCBP_0002	3	3	NA	NA	NA	NA	NA	4	1	NA	1	NA		33	38	NA	NA	NA	NA	NA	36	35	NA	13	NA		0.0252628	0.0228552	NA	NA	NA	NA	NA	0.0303911	0.00697817
chr1 : 38998171 | 39001106	chr1	38998171	39001106	+	NA	exonic	+	ENSG00000174574.16	AKIRIN1	isExon-isExon	3899817139000970	3899831139001100	276	hsa-AKIRIN1_0001	NA	NA	NA	5	NA	NA	3	NA	NA	NA	NA	NA		NA	NA	NA	73	NA	NA	85	NA	NA	NA	NA	NA		NA	NA	NA	0.0511909	NA	NA	0.0257018	NA	NA
chr1 : 39370030 | 39372596	chr1	39370030	39372596	+	NA	exonic	+	ENSG00000127603.31	MACF1	isExon-isExon	3937003039372470	3937018639372590	275	hsa-MACF1_0049	2	NA	NA	NA	NA	NA	2	NA	2	NA	NA	NA		167	NA	NA	NA	NA	NA	146	NA	238	NA	NA	NA		0.0168419	NA	NA	NA	NA	NA	0.0171345	NA	0.0139563
chr1 : 39434414 | 39439500	chr1	39434414	39439500	+	NA	exonic	+	ENSG00000127603.31	MACF1	isExon-isExon	39434414,39435558,39436482,39437777,39439274;39434414,39435558,39437777,39439274	39434632,39435761,39436490,39438008,39439500;39434632,39435761,39438008,39439500	891;882	hsa-MACF1_0013	NA	1	NA	2	2	NA	1	2	NA	2	1	NA		NA	187	NA	188	167	NA	176	160	NA	443	104	NA		NA	0.00761839	NA	0.0204764	0.0167581	NA	0.00856726	0.0151955	NA
chr1 : 39439274 | 39439500	chr1	39439274	39439500	+	NA	exonic	+	ENSG00000127603.31	MACF1	isExon-isExon	3943927439439270	3943950039439500	454	hsa-MACF1_0051	5	4	NA	4	NA	6	3	NA	3	NA	2	NA		180	180	NA	168	NA	160	140	NA	223	NA	83	NA		0.0421046	0.0304736	NA	0.0409527	NA	0.0534402	0.0257018	NA	0.0209345
chr1 : 39853970 | 39857417	chr1	39853970	39857417	+	+	exonic	-	ENSG00000043514.17	TRIT1	isExon-isExon	3985397039857270	3985406839857410	240	hsa-TRIT1_0005	2	4	NA	12	3	8	6	12	4	NA	7	4		24	17	NA	20	17	22	17	18	23	NA	13	13		0.0168419	0.0304736	NA	0.122858	0.0251371	0.0712536	0.0514035	0.0911732	0.0279127
chr1 : 40064227 | 40064559	chr1	40064227	40064559	+	+	exonic	+	ENSG00000131236.18	CAP1	isExon-isExon	4006422740064470	4006437040064550	230	hsa-CAP1_0001	8	12	4	12	8	10	13	12	5	NA	12	5		291	265	527	352	356	312	438	405	397	NA	243	398		0.0673674	0.0914207	0.0271393	0.122858	0.0670323	0.089067	0.111374	0.0911732	0.0348908
chr1 : 40189055 | 40195764	chr1	40189055	40195764	+	NA	exonic	+	ENSG00000117000.9	RLF	isExon-isExon	4.01891e+23	4.01892e+23	370	hsa-RLF_0004	2	NA	NA	NA	2	1	NA	NA	2	NA	2	NA		80	NA	NA	NA	89	95	NA	NA	123	NA	38	NA		0.0168419	NA	NA	NA	0.0167581	0.0089067	NA	NA	0.0139563
chr1 : 40189055 | 40202614	chr1	40189055	40202614	+	+	exonic	+	ENSG00000117000.9	RLF	isExon-isExon	4.01891e+31	4.01892e+31	573	hsa-RLF_0002	8	12	6	NA	8	21	15	17	16	NA	15	22		42	34	64	NA	46	52	50	42	73	NA	22	36		0.0673674	0.0914207	0.0407089	NA	0.0670323	0.187041	0.128509	0.129162	0.111651
chr1 : 40190772 | 40202614	chr1	40190772	40202614	+	+	exonic	+	ENSG00000117000.9	RLF	isExon-isExon	4.01908e+23	4.01909e+23	418	hsa-RLF_0010	4	NA	NA	NA	8	7	4	8	7	NA	8	6		38	NA	NA	NA	46	55	51	42	62	NA	37	32		0.0336837	NA	NA	NA	0.0670323	0.0623469	0.034269	0.0607821	0.0488472
chr1 : 40201928 | 40202614	chr1	40201928	40202614	+	NA	mix	+	ENSG00000117000.9	RLF	intronic-isExon	4020192840201920	4020261440202610	1374	hsa-RLF_0016	NA	NA	NA	2	NA	NA	NA	5	4	NA	1	1		NA	NA	NA	23	NA	NA	NA	24	44	NA	20	16		NA	NA	NA	0.0204764	NA	NA	NA	0.0379888	0.0279127
chr1 : 40260839 | 40262983	chr1	40260839	40262983	+	NA	exonic	+	ENSG00000084073.10	ZMPSTE24	isExon-isExon	4026083940262830	4026098540262980	297	hsa-ZMPSTE24_0018	NA	NA	NA	1	1	NA	1	2	NA	NA	NA	NA		NA	NA	NA	63	63	NA	62	61	NA	NA	NA	NA		NA	NA	NA	0.0102382	0.00837903	NA	0.00856726	0.0151955	NA
chr1 : 40267786 | 40272035	chr1	40267786	40272035	+	+	exonic	+	ENSG00000084073.10	ZMPSTE24	isExon-isExon	4.02678e+31	4.02679e+31	499	hsa-ZMPSTE24_0001	NA	6	NA	6	6	9	6	NA	8	2	2	9		NA	60	NA	70	73	76	71	NA	86	82	43	68		NA	0.0457104	NA	0.0614291	0.0502742	0.0801603	0.0514035	NA	0.0558253
chr1 : 40281343 | 40286029	chr1	40281343	40286029	+	NA	exonic	+	ENSG00000084073.10	ZMPSTE24	isExon-isExon	4028134340285920	4028152740286020	290	hsa-ZMPSTE24_0009	NA	1	NA	NA	1	NA	2	1	1	NA	NA	3		NA	71	NA	NA	106	NA	82	94	93	NA	NA	92		NA	0.00761839	NA	NA	0.00837903	NA	0.0171345	0.00759776	0.00697817
chr1 : 40403684 | 40406869	chr1	40403684	40406869	+	NA	mix	+	ENSG00000084070.12	SMAP2	intronic-isExon	4040368440403680	4040686940406860	6372	hsa-SMAP2_0011	1	NA	NA	2	NA	2	1	NA	NA	NA	NA	NA		586	NA	NA	595	NA	850	1231	NA	NA	NA	NA	NA		0.00842093	NA	NA	0.0204764	NA	0.0178134	0.00856726	NA	NA
chr1 : 40403684 | 40409835	chr1	40403684	40409835	+	NA	mix	+	ENSG00000084070.12	SMAP2	intronic-isExon	4.04037e+23	4.04069e+23	3351	hsa-SMAP2_0010	NA	NA	2	NA	1	4	1	NA	NA	NA	2	NA		NA	NA	1436	NA	994	993	1358	NA	NA	NA	501	NA		NA	NA	0.0135696	NA	0.00837903	0.0356268	0.00856726	NA	NA
chr1 : 40406736 | 40409835	chr1	40406736	40409835	+	NA	exonic	+	ENSG00000084070.12	SMAP2	isExon-isExon	4.04067e+23	4.04069e+23	299	hsa-SMAP2_0001	4	NA	NA	3	NA	NA	2	NA	6	NA	1	2		970	NA	NA	1006	NA	NA	1937	NA	1243	NA	751	1068		0.0336837	NA	NA	0.0307145	NA	NA	0.0171345	NA	0.041869
chr1 : 40514515 | 40515918	chr1	40514515	40515918	+	NA	exon	+	ENSG00000164002.12	EXO5	isExon-inExon	40514515,40514515;40514515,40514515;40514515,40514515	40515918,40516036;40515918,40516038;40515918,40516037	2926;2928;2927	hsa-EXO5_0001	1	NA	1	2	NA	1	NA	NA	3	NA	3	NA		16	NA	19	10	NA	11	NA	NA	10	NA	5	NA		0.00842093	NA	0.00678482	0.0204764	NA	0.0089067	NA	NA	0.0209345
chr1 : 40540586 | 40541710	chr1	40540586	40541710	+	NA	exonic	+	ENSG00000117010.17	ZNF684	isExon-isExon	4054058640541610	4054071240541710	223	hsa-ZNF684_0001	2	NA	NA	1	NA	1	NA	1	NA	NA	NA	NA		10	NA	NA	2	NA	14	NA	15	NA	NA	NA	NA		0.0168419	NA	NA	0.0102382	NA	0.0089067	NA	0.00759776	NA
chr1 : 40715729 | 40738948	chr1	40715729	40738948	+	NA	mix	+	ENSG00000066136.20	NFYC	intronic-isExon	40715729,40735601,40738836;40715729,40723208,40723689,40738836;40715729,40738836;40715729,40738836;40715729,40735601,40738836;40715729,40715729	40735033,40735750,40738948;40721704,40723274,40723792,40738948;40723792,40738948;40735750,40738948;40723274,40735750,40738948;40738948,40738948	19568;6260;8177;20135;7809;46440	NA	NA	NA	NA	NA	NA	1	NA	NA	NA	5	NA	NA		NA	NA	NA	NA	NA	57	NA	NA	NA	84	NA	NA		NA	NA	NA	NA	NA	0.0089067	NA	NA	NA
chr1 : 40747534 | 40753246	chr1	40747534	40753246	+	NA	exonic	+	ENSG00000066136.20	NFYC	isExon-isExon	40747534,40749573,40753151;40747534,40753151	40747605,40749686,40753246;40747605,40753246	282;168	hsa-NFYC_0002	NA	NA	NA	NA	1	1	1	NA	1	1	NA	1		NA	NA	NA	NA	119	111	103	NA	103	175	NA	98		NA	NA	NA	NA	0.00837903	0.0089067	0.00856726	NA	0.00697817
chr1 : 40749573 | 40758294	chr1	40749573	40758294	+	NA	exonic	+	ENSG00000066136.20	NFYC	isExon-isExon	40749573,40758121;40749573,40753151,40758121	40749686,40758294;40749686,40753246,40758294	288;384	hsa-NFYC_0008	NA	NA	NA	NA	NA	2	NA	2	1	NA	NA	NA		NA	NA	NA	NA	NA	65	NA	60	83	NA	NA	NA		NA	NA	NA	NA	NA	0.0178134	NA	0.0151955	0.00697817
chr1 : 41008794 | 41009589	chr1	41008794	41009589	+	+	exonic	+	ENSG00000171793.16	CTPS1	isExon-isExon	4100879441009440	4100889041009580	242	hsa-CTPS1_0002	4	4	1	5	4	3	3	2	NA	NA	5	2		28	24	38	21	25	17	21	23	NA	NA	15	11		0.0336837	0.0304736	0.00678482	0.0511909	0.0335161	0.0267201	0.0257018	0.0151955	NA
chr1 : 41008794 | 41010254	chr1	41008794	41010254	+	NA	exonic	+	ENSG00000171793.16	CTPS1	isExon-isExon	4.10088e+23	4.10089e+23	336	hsa-CTPS1_0010	1	NA	NA	5	NA	5	2	1	5	NA	4	NA		19	NA	NA	15	NA	11	19	16	27	NA	12	NA		0.00842093	NA	NA	0.0511909	NA	0.0445335	0.0171345	0.00759776	0.0348908
chr1 : 41046407 | 41075451	chr1	41046407	41075451	+	+	exonic	-	ENSG00000010803.16	SCMH1	isExon-isExon	4.10464e+31	4.10466e+31	753	hsa-SCMH1_0002	NA	NA	2	NA	NA	NA	3	1	1	1	NA	4		NA	NA	20	NA	NA	NA	13	22	11	14	NA	18		NA	NA	0.0135696	NA	NA	NA	0.0257018	0.00759776	0.00697817
chr1 : 41070595 | 41075451	chr1	41070595	41075451	+	+	exonic	-	ENSG00000010803.16	SCMH1	isExon-isExon	4107059541075210	4107072141075450	360	hsa-SCMH1_0001	69	88	73	118	68	71	75	65	58	102	96	120		21	14	21	12	12	11	9	19	19	15	7	18		0.581044	0.670419	0.495292	1.20811	0.569774	0.632376	0.642544	0.493855	0.404734
chr1 : 41142878 | 41151684	chr1	41142878	41151684	+	NA	exonic	-	ENSG00000010803.16	SCMH1	isExon-isExon	4114287841151610	4114311241151680	306	hsa-SCMH1_0023	1	NA	NA	NA	1	NA	1	NA	NA	NA	1	3		17	NA	NA	NA	12	NA	18	NA	NA	NA	8	16		0.00842093	NA	NA	NA	0.00837903	NA	0.00856726	NA	NA
chr1 : 41142878 | 41152741	chr1	41142878	41152741	+	NA	exonic	-	ENSG00000010803.16	SCMH1	isExon-isExon	4.11429e+23	4.11431e+23	449	hsa-SCMH1_0021	NA	1	NA	1	1	NA	NA	1	1	NA	NA	NA		NA	19	NA	17	12	NA	NA	18	21	NA	NA	NA		NA	0.00761839	NA	0.0102382	0.00837903	NA	NA	0.00759776	0.00697817
chr1 : 41575544 | 41585318	chr1	41575544	41585318	+	NA	exonic	-	ENSG00000127124.16	HIVEP3	isExon-isExon	4157554441579730	4157568941585310	5728	hsa-HIVEP3_0001	NA	NA	NA	NA	NA	NA	1	2	NA	NA	2	3		NA	NA	NA	NA	NA	NA	10	24	NA	NA	16	18		NA	NA	NA	NA	NA	NA	0.00856726	0.0151955	NA
chr1 : 41579737 | 41585318	chr1	41579737	41585318	+	NA	exonic	-	ENSG00000127124.16	HIVEP3	isExon-isExon	4157973741579730	4158531841585310	11164	hsa-HIVEP3_0003	NA	NA	1	NA	NA	NA	NA	NA	NA	4	NA	NA		NA	NA	27	NA	NA	NA	NA	NA	NA	55	NA	NA		NA	NA	0.00678482	NA	NA	NA	NA	NA	NA
chr1 : 42181917 | 42278672	chr1	42181917	42278672	+	NA	exonic	-	ENSG00000198815.9	FOXJ3	isExon-isExon	42181917,42188737,42189303,42191303,42194890,42199102,42227883,42265115,42278348;42181917,42188737,42189303,42191303,42194890,42199102,42205762,42227883,42265115,42278348	42182024,42188928,42189404,42191719,42195064,42199230,42227966,42265189,42278672;42182024,42188928,42189404,42191719,42195064,42199230,42205863,42227966,42265189,42278672	1607;1709	NA	NA	NA	4	NA	NA	1	NA	NA	NA	NA	NA	NA		NA	NA	142	NA	NA	121	NA	NA	NA	NA	NA	NA		NA	NA	0.0271393	NA	NA	0.0089067	NA	NA	NA
chr1 : 42188737 | 42205863	chr1	42188737	42205863	+	NA	exonic	-	ENSG00000198815.9	FOXJ3	isExon-isExon	4.21887e+47	4.21889e+47	1117	hsa-FOXJ3_0009	NA	NA	NA	NA	1	NA	NA	NA	1	NA	2	1		NA	NA	NA	NA	71	NA	NA	NA	77	NA	48	85		NA	NA	NA	NA	0.00837903	NA	NA	NA	0.00697817
chr1 : 42194890 | 42199230	chr1	42194890	42199230	+	NA	exonic	-	ENSG00000198815.9	FOXJ3	isExon-isExon	4219489042199100	4219506442199230	304	hsa-FOXJ3_0027	1	NA	NA	1	NA	NA	NA	1	1	NA	NA	3		98	NA	NA	114	NA	NA	NA	113	132	NA	NA	117		0.00842093	NA	NA	0.0102382	NA	NA	NA	0.00759776	0.00697817
chr1 : 42194890 | 42205863	chr1	42194890	42205863	+	NA	exonic	-	ENSG00000198815.9	FOXJ3	isExon-isExon	4.21949e+23	4.21951e+23	406	hsa-FOXJ3_0010	NA	NA	NA	NA	NA	NA	NA	NA	2	NA	2	2		NA	NA	NA	NA	NA	NA	NA	NA	72	NA	34	86		NA	NA	NA	NA	NA	NA	NA	NA	0.0139563
chr1 : 42194890 | 42227966	chr1	42194890	42227966	+	NA	exonic	-	ENSG00000198815.9	FOXJ3	isExon-isExon	42194890,42199102,42205762,42227883;42194890,42199102,42227883	42195064,42199230,42205863,42227966;42195064,42199230,42227966	490;388	hsa-FOXJ3_0038	NA	NA	NA	NA	1	2	NA	1	NA	NA	NA	2		NA	NA	NA	NA	112	97	NA	116	NA	NA	NA	120		NA	NA	NA	NA	0.00837903	0.0178134	NA	0.00759776	NA
chr1 : 42227883 | 42278672	chr1	42227883	42278672	+	+	exonic	-	ENSG00000198815.9	FOXJ3	isExon-isExon	4.22279e+23	4.2228e+23	484	hsa-FOXJ3_0004	3	2	NA	5	4	4	3	3	7	NA	7	1		136	144	NA	125	123	140	131	113	175	NA	85	149		0.0252628	0.0152368	NA	0.0511909	0.0335161	0.0356268	0.0257018	0.0227933	0.0488472
chr1 : 42265115 | 42278672	chr1	42265115	42278672	+	+	exonic	-	ENSG00000198815.9	FOXJ3	isExon-isExon	4226511542278340	4226518942278670	400	hsa-FOXJ3_0001	34	34	10	35	18	55	43	33	46	7	34	38		148	157	169	138	134	144	129	135	189	200	87	161		0.286311	0.259025	0.0678482	0.358336	0.150823	0.489868	0.368392	0.250726	0.320996
chr1 : 42265115 | 42278784	chr1	42265115	42278784	+	+	mix	-	ENSG00000198815.9	FOXJ3	isExon-intronic	4226511542278340	4226518942278780	512	hsa-FOXJ3_0021	28	20	12	23	17	30	24	24	34	NA	28	29		74	84	108	73	75	68	59	80	74	NA	30	73		0.235786	0.152368	0.0814178	0.235478	0.142444	0.267201	0.205614	0.182346	0.237258
chr1 : 42265115 | 42311110	chr1	42265115	42311110	+	+	exonic	-	ENSG00000198815.9	FOXJ3	isExon-isExon	4.22651e+23	4.22652e+23	461	hsa-FOXJ3_0002	6	NA	3	7	2	9	NA	3	13	NA	8	8		94	NA	143	93	95	87	NA	95	103	NA	38	83		0.0505256	NA	0.0203545	0.0716673	0.0167581	0.0801603	NA	0.0227933	0.0907162
chr1 : 42278348 | 42278672	chr1	42278348	42278672	+	+	exonic	-	ENSG00000198815.9	FOXJ3	isExon-isExon	4227834842278340	4227867242278670	650	hsa-FOXJ3_0006	12	8	NA	13	4	18	5	12	17	4	8	4		135	157	NA	136	129	154	145	152	228	133	115	172		0.101051	0.0609472	NA	0.133096	0.0335161	0.160321	0.0428363	0.0911732	0.118629
chr1 : 42278348 | 42278784	chr1	42278348	42278784	+	+	mix	-	ENSG00000198815.9	FOXJ3	isExon-intronic	42278348,42278348;42278348,42278348	42278784,42278587;42278784,42278672	677;762	hsa-FOXJ3_0029	1	2	NA	2	5	4	8	4	5	NA	4	3		62	83	NA	72	68	82	78	100	118	NA	60	86		0.00842093	0.0152368	NA	0.0204764	0.0418952	0.0356268	0.0685381	0.0303911	0.0348908
chr1 : 42278348 | 42311110	chr1	42278348	42311110	+	NA	exonic	-	ENSG00000198815.9	FOXJ3	isExon-isExon	4227834842311050	4227867242311110	386	hsa-FOXJ3_0005	3	NA	NA	NA	NA	2	NA	2	NA	NA	1	NA		82	NA	NA	NA	NA	100	NA	114	NA	NA	68	NA		0.0252628	NA	NA	NA	NA	0.0178134	NA	0.0151955	NA
chr1 : 42482663 | 42498916	chr1	42482663	42498916	+	NA	exonic	+	ENSG00000186409.18	CCDC30	isExon-isExon	4.24827e+31	4.24828e+31	441	hsa-CCDC30_0004	NA	NA	1	NA	3	6	1	2	3	NA	NA	NA		NA	NA	20	NA	15	14	17	22	9	NA	NA	NA		NA	NA	0.00678482	NA	0.0251371	0.0534402	0.00856726	0.0151955	0.0209345
chr1 : 42667351 | 42668151	chr1	42667351	42668151	+	NA	exonic	+	ENSG00000171960.12	PPIH	isExon-isExon	4266735142668040	4266744042668150	195	hsa-PPIH_0003	NA	NA	NA	NA	NA	2	NA	2	NA	NA	NA	3		NA	NA	NA	NA	NA	16	NA	15	NA	NA	NA	20		NA	NA	NA	NA	NA	0.0178134	NA	0.0151955	NA
chr1 : 42757783 | 42762475	chr1	42757783	42762475	+	NA	exonic	-	ENSG00000117385.16	P3H1	isExon-isExon	4.27578e+31	4.27579e+31	615	hsa-P3H1_0001	1	NA	1	2	NA	NA	NA	2	1	NA	NA	NA		32	NA	61	35	NA	NA	NA	28	40	NA	NA	NA		0.00842093	NA	0.00678482	0.0204764	NA	NA	NA	0.0151955	0.00697817
chr1 : 42773563 | 42775479	chr1	42773563	42775479	+	+	exon	+	ENSG00000164008.16	C1orf50	isExon-inExon	4.27736e+23	4.27736e+23	490	hsa-C1orf50_0001	9	12	4	13	4	10	8	4	14	NA	12	8		52	39	49	36	42	30	40	47	47	NA	25	43		0.0757883	0.0914207	0.0271393	0.133096	0.0335161	0.089067	0.0685381	0.0303911	0.0976944
chr1 : 42773563 | 42775522	chr1	42773563	42775522	+	NA	exon;exon	+	ENSG00000283580.3;ENSG00000164008.16	RP5-994D16.12;C1orf50	inExon-isExon;isExon-inExon	42773563,42774737,42775209;42773563,42774737,42775209	42773649,42774868,42775522;42773649,42774868,42775522	533;533	hsa-C1orf50_0002	NA	1	NA	5	2	2	NA	3	NA	NA	3	1		NA	26	NA	36	28	25	NA	34	NA	NA	13	30		NA	0.00761839	NA	0.0511909	0.0167581	0.0178134	NA	0.0227933	NA
chr1 : 42825623 | 42840296	chr1	42825623	42840296	+	+	exonic	+	ENSG00000164010.15	ERMAP	isExon-isExon	42825623,42835038,42835732,42837158,42838901,42840033,42840152,42840270;42825623,42835038,42835732,42837158,42838901,42840033,42840152,42840270;42825623,42830444,42830768,42835038,42835732,42837158,42838901,42840033,42840152,42840270	42825738,42835154,42835760,42837190,42838921,42840053,42840178,42840296;42825738,42835165,42835760,42837190,42838921,42840053,42840178,42840296;42825738,42830533,42831115,42835154,42835764,42837190,42838921,42840053,42840178,42840296	391;402;833	hsa-ERMAP_0003	4	2	NA	1	2	2	4	1	1	NA	1	1		73	49	NA	47	73	55	65	64	53	NA	57	48		0.0336837	0.0152368	NA	0.0102382	0.0167581	0.0178134	0.034269	0.00759776	0.00697817
chr1 : 42828109 | 42830298	chr1	42828109	42830298	+	NA	mix	+	ENSG00000164010.15	ERMAP	intronic-inExon	4282810942828100	4283029842831110	5197	NA	NA	NA	NA	NA	NA	1	NA	1	2	NA	3	NA		NA	NA	NA	NA	NA	12	NA	12	9	NA	4	NA		NA	NA	NA	NA	NA	0.0089067	NA	0.00759776	0.0139563
chr1 : 42828289 | 42830298	chr1	42828289	42830298	+	+	mix	+	ENSG00000164010.15	ERMAP	intronic-inExon	4282828942828280	4283029842831110	4837	hsa-ERMAP_0005	3	3	NA	2	2	1	NA	5	NA	NA	7	5		9	9	NA	4	7	15	NA	17	NA	NA	7	6		0.0252628	0.0228552	NA	0.0204764	0.0167581	0.0089067	NA	0.0379888	NA
chr1 : 42835038 | 42837190	chr1	42835038	42837190	+	NA	exonic	+	ENSG00000164010.15	ERMAP	isExon-isExon	42835038,42835732,42837158;42835038,42835732,42837158;42835038,42835732,42837158	42835154,42835760,42837190;42835165,42835760,42837190;42835154,42835764,42837190	179;190;183	hsa-ERMAP_0004	NA	2	NA	2	NA	7	NA	4	NA	NA	NA	2		NA	59	NA	46	NA	83	NA	95	NA	NA	NA	65		NA	0.0152368	NA	0.0204764	NA	0.0623469	NA	0.0303911	NA
chr1 : 42835038 | 42838921	chr1	42835038	42838921	+	+	exonic	+	ENSG00000164010.15	ERMAP	isExon-isExon	42835038,42835732,42837158,42838901;42835038,42835732,42837158,42838901;42835038,42835732,42837158,42838901	42835154,42835764,42837190,42838921;42835165,42835760,42837190,42838921;42835154,42835760,42837190,42838921	204;211;200	hsa-ERMAP_0001	31	18	5	45	26	69	55	34	14	9	56	34		87	58	67	36	56	76	56	85	51	44	69	60		0.261049	0.137131	0.0339241	0.460718	0.217855	0.614562	0.471199	0.258324	0.0976944
chr1 : 42835038 | 42840296	chr1	42835038	42840296	+	+	exonic	+	ENSG00000164010.15	ERMAP	isExon-isExon	42835038,42835732,42837158,42838901,42840033,42840152,42840270;42835038,42835732,42837158,42838901,42840033,42840152,42840270;42835038,42835732,42837158,42838901,42840033,42840152,42840270	42835154,42835760,42837190,42838921,42840053,42840178,42840296;42835154,42835764,42837190,42838921,42840053,42840178,42840296;42835165,42835760,42837190,42838921,42840053,42840178,42840296	275;279;286	hsa-ERMAP_0002	7	1	NA	8	4	13	17	7	4	NA	7	5		85	56	NA	50	74	60	56	69	54	NA	63	53		0.0589465	0.00761839	NA	0.0819055	0.0335161	0.115787	0.145643	0.0531843	0.0279127
chr1 : 42929210 | 42931206	chr1	42929210	42931206	+	+	exonic	-	ENSG00000117394.24	SLC2A1	isExon-isExon	42929210,42929873,42930626,42931046;42929210,42929593,42930626,42931046;42929210,42929593,42929873,42930626,42931046	42929780,42930035,42930866,42931206;42929314,42929780,42930866,42931206;42929314,42929780,42930035,42930866,42931206	1136;695;858	hsa-SLC2A1_0003	NA	1	NA	NA	1	NA	4	1	1	NA	2	1		NA	98	NA	NA	83	NA	205	137	232	NA	303	135		NA	0.00761839	NA	NA	0.00837903	NA	0.034269	0.00759776	0.00697817
chr1 : 43365186 | 43365376	chr1	43365186	43365376	+	NA	exonic	-	ENSG00000066322.15	ELOVL1	isExon-isExon	4336518643365180	4336537643365370	382	hsa-ELOVL1_0010	NA	NA	NA	2	2	NA	NA	NA	NA	2	2	1		NA	NA	NA	122	129	NA	NA	NA	NA	237	65	93		NA	NA	NA	0.0204764	0.0167581	NA	NA	NA	NA
chr1 : 43898235 | 43899727	chr1	43898235	43899727	+	NA	exonic;exonic;exonic;exonic;exonic	+	ENSG00000126091.21;ENSG00000126091.21;ENSG00000126091.21;ENSG00000284989.1;ENSG00000126091.21	ST3GAL3;ST3GAL3;ST3GAL3;RP11-7O11.7;ST3GAL3	isExon-isExon;isExon-isExon;isExon-isExon;isExon-isExon;isExon-isExon	43898235,43899168,43899541;43898235,43899067,43899541;43898235,43899168,43899509;43898235,43899168,43899541;43898235,43899168,43899541	43898298,43899289,43899727;43898298,43899263,43899727;43898298,43899263,43899727;43898298,43899263,43899727;43898298,43899263,43899727	373;448;379;347;347	hsa-ST3GAL3_0005	NA	NA	NA	NA	1	NA	1	NA	2	NA	2	NA		NA	NA	NA	NA	19	NA	12	NA	17	NA	19	NA		NA	NA	NA	NA	0.00837903	NA	0.00856726	NA	0.0139563
chr1 : 43920404 | 43920928	chr1	43920404	43920928	+	NA	exonic;exonic;exonic	+	ENSG00000126091.21;ENSG00000284989.1;ENSG00000126091.21	ST3GAL3;RP11-7O11.7;ST3GAL3	isExon-isExon;isExon-isExon;isExon-isExon	43920404,43920802;43920404,43920782;43920404,43920782	43920550,43920928;43920550,43920928;43920550,43920928	274;294;294	hsa-ST3GAL3_0004	4	NA	NA	NA	NA	4	NA	NA	NA	NA	1	NA		7	NA	NA	NA	NA	14	NA	NA	NA	NA	7	NA		0.0336837	NA	NA	NA	NA	0.0356268	NA	NA	NA
chr1 : 44002313 | 44002985	chr1	44002313	44002985	+	+	exonic	-	ENSG00000196517.13	SLC6A9	isExon-isExon	4.40023e+23	4.40024e+23	372	hsa-SLC6A9_0001	NA	3	1	3	NA	NA	1	1	5	NA	5	2		NA	19	50	25	NA	NA	37	58	45	NA	156	40		NA	0.0228552	0.00678482	0.0307145	NA	NA	0.00856726	0.00759776	0.0348908
chr1 : 44008353 | 44008623	chr1	44008353	44008623	+	+	exonic	-	ENSG00000196517.13	SLC6A9	isExon-isExon	4400835344008350	4400862344008620	542	hsa-SLC6A9_0002	8	6	6	4	4	2	8	6	NA	5	21	6		36	20	48	24	32	29	33	45	NA	23	138	39		0.0673674	0.0457104	0.0407089	0.0409527	0.0335161	0.0178134	0.0685381	0.0455866	NA
chr1 : 44284835 | 44319744	chr1	44284835	44319744	+	NA	exonic	-	ENSG00000117419.16	ERI3	isExon-isExon	4.42848e+31	4.42849e+31	342	hsa-ERI3_0007	1	NA	1	2	NA	2	NA	NA	1	NA	2	1		43	NA	59	41	NA	36	NA	NA	40	NA	24	35		0.00842093	NA	0.00678482	0.0204764	NA	0.0178134	NA	NA	0.00697817
chr1 : 44308310 | 44319744	chr1	44308310	44319744	+	+	exonic	-	ENSG00000117419.16	ERI3	isExon-isExon	4.43083e+23	4.43084e+23	269	hsa-ERI3_0003	2	3	NA	6	1	3	4	4	3	NA	7	2		43	37	NA	37	39	47	40	47	48	NA	17	41		0.0168419	0.0228552	NA	0.0614291	0.00837903	0.0267201	0.034269	0.0303911	0.0209345
chr1 : 44308310 | 44339322	chr1	44308310	44339322	+	+	exonic	-	ENSG00000117419.16	ERI3	isExon-isExon	4.43083e+31	4.43084e+31	547	hsa-ERI3_0010	2	4	1	9	3	4	2	1	5	NA	3	3		32	25	41	18	22	26	28	26	29	NA	6	23		0.0168419	0.0304736	0.00678482	0.0921436	0.0251371	0.0356268	0.0171345	0.00759776	0.0348908
chr1 : 44319628 | 44339322	chr1	44319628	44339322	+	NA	exonic	-	ENSG00000117419.16	ERI3	isExon-isExon	4431962844339040	4431974444339320	395	hsa-ERI3_0025	NA	NA	NA	1	1	1	NA	NA	NA	NA	NA	2		NA	NA	NA	38	26	34	NA	NA	NA	NA	NA	28		NA	NA	NA	0.0102382	0.00837903	0.0089067	NA	NA	NA
chr1 : 44411981 | 44412722	chr1	44411981	44412722	+	NA	exonic	+	ENSG00000187147.18	RNF220	isExon-isExon	4441198144411980	4441272244412720	1484	hsa-RNF220_0002	4	NA	2	2	NA	NA	1	2	NA	NA	2	NA		0	NA	1	1	NA	NA	0	0	NA	NA	2	NA		0.0336837	NA	0.0135696	0.0204764	NA	NA	0.00856726	0.0151955	NA
chr1 : 44874678 | 44875695	chr1	44874678	44875695	+	NA	exonic	-	ENSG00000070785.17	EIF2B3	isExon-isExon	4487467844875610	4487482644875690	227	hsa-EIF2B3_0017	NA	1	NA	NA	NA	1	NA	NA	2	NA	2	NA		NA	15	NA	NA	NA	19	NA	NA	17	NA	7	NA		NA	0.00761839	NA	NA	NA	0.0089067	NA	NA	0.0139563
chr1 : 44978315 | 44978460	chr1	44978315	44978460	+	+	exonic	-	ENSG00000070785.17	EIF2B3	isExon-isExon	4497831544978310	4497846044978460	292	hsa-EIF2B3_0016	NA	3	1	2	1	3	1	2	NA	NA	2	2		NA	19	30	28	25	27	9	22	NA	NA	7	23		NA	0.0228552	0.00678482	0.0204764	0.00837903	0.0267201	0.00856726	0.0151955	NA
chr1 : 45087881 | 45088237	chr1	45087881	45088237	+	NA	exonic	-	ENSG00000162415.7	ZSWIM5	isExon-isExon	4508788145087880	4508823745088230	714	hsa-ZSWIM5_0002	NA	NA	1	NA	1	NA	NA	1	1	NA	2	NA		NA	NA	1	NA	4	NA	NA	1	3	NA	3	NA		NA	NA	0.00678482	NA	0.00837903	NA	NA	0.00759776	0.00697817
chr1 : 45334391 | 45334967	chr1	45334391	45334967	+	NA	mix;mix;mix	-;-;-	ENSG00000132781.20;ENSG00000288208.1;ENSG00000132781.20	MUTYH;RP4-534D1.6;MUTYH	isExon-intronic;isExon-intronic;isExon-intronic	45334391,45334391;45334391,45334391;45334391,45334391	45334967,45334511;45334967,45334511;45334967,45334477	698;698;664	hsa-MUTYH_0003	NA	NA	NA	4	1	1	1	NA	1	NA	4	NA		NA	NA	NA	11	12	10	8	NA	16	NA	3	NA		NA	NA	NA	0.0409527	0.00837903	0.0089067	0.00856726	NA	0.00697817
chr1 : 45421725 | 45457871	chr1	45421725	45457871	+	+	exonic;exonic	-	ENSG00000070759.17;ENSG00000288208.1	TESK2;RP4-534D1.6	isExon-isExon;isExon-isExon	45421725,45457564;45421725,45457564	45421846,45457871;45421846,45457871	430;430	hsa-TESK2_0004	4	NA	NA	3	2	4	1	3	1	NA	5	3		28	NA	NA	30	60	46	35	41	47	NA	44	79		0.0336837	NA	NA	0.0307145	0.0167581	0.0356268	0.00856726	0.0227933	0.00697817
chr1 : 45421725 | 45475148	chr1	45421725	45475148	+	NA	mix;mix	-	ENSG00000070759.17;ENSG00000288208.1	TESK2;RP4-534D1.6	isExon-intronic;isExon-intronic	45421725,45457564;45421725,45457564	45421846,45475148;45421846,45475148	17707;17707	hsa-TESK2_0005	NA	1	2	1	NA	1	3	NA	3	NA	2	1		NA	24	37	11	NA	31	16	NA	21	NA	23	33		NA	0.00761839	0.0135696	0.0102382	NA	0.0089067	0.0257018	NA	0.0209345
chr1 : 45421725 | 45488604	chr1	45421725	45488604	+	NA	mix;mix	-;-	ENSG00000288208.1;ENSG00000070759.17	RP4-534D1.6;TESK2	isExon-intronic;isExon-intronic	45421725,45457564;45421725,45457564	45421846,45488604;45421846,45488604	31163;31163	hsa-TESK2_0010	1	4	NA	NA	1	2	NA	2	1	NA	2	NA		19	25	NA	NA	38	29	NA	32	23	NA	25	NA		0.00842093	0.0304736	NA	NA	0.00837903	0.0178134	NA	0.0151955	0.00697817
chr1 : 45457564 | 45457871	chr1	45457564	45457871	+	+	exonic;exonic	-	ENSG00000288208.1;ENSG00000070759.17	RP4-534D1.6;TESK2	isExon-isExon;isExon-isExon	45457564,45457564;45457564,45457564	45457871,45457871;45457871,45457871	616;616	hsa-TESK2_0002	7	11	5	15	5	7	15	5	11	NA	14	12		33	49	71	35	57	40	50	50	50	NA	44	78		0.0589465	0.0838023	0.0339241	0.153573	0.0418952	0.0623469	0.128509	0.0379888	0.0767599
chr1 : 45457564 | 45475148	chr1	45457564	45475148	+	+	mix;mix;mix;mix	-	ENSG00000070759.17;ENSG00000288208.1;ENSG00000070759.17;ENSG00000070759.17	TESK2;RP4-534D1.6;TESK2;TESK2	isExon-intronic;isExon-intronic;isExon-intronic;isExon-intronic	45457564,45457564;45457564,45457564;45457564,45457564;45457564,45457564	45475148,45457871;45475148,45457871;45475148,45457799;45475148,45457621	17893;17893;17821;17643	hsa-TESK2_0011	8	8	2	6	5	5	9	9	10	NA	9	10		20	23	42	16	31	26	32	37	24	NA	25	32		0.0673674	0.0609472	0.0135696	0.0614291	0.0418952	0.0445335	0.0771053	0.0683799	0.0697817
chr1 : 45457564 | 45488604	chr1	45457564	45488604	+	NA	mix;mix;mix;mix	-;-;-;-	ENSG00000070759.17;ENSG00000070759.17;ENSG00000070759.17;ENSG00000288208.1	TESK2;TESK2;TESK2;RP4-534D1.6	isExon-intronic;isExon-intronic;isExon-intronic;isExon-intronic	45457564,45457564;45457564,45457564;45457564,45457564;45457564,45457564	45488604,45457799;45488604,45457871;45488604,45457621;45488604,45457871	31277;31349;31099;31349	hsa-TESK2_0034	NA	3	NA	3	NA	1	2	NA	NA	NA	3	NA		NA	24	NA	14	NA	24	27	NA	NA	NA	27	NA		NA	0.0228552	NA	0.0307145	NA	0.0089067	0.0171345	NA	NA
chr1 : 45495052 | 45495545	chr1	45495052	45495545	+	NA	exon	-	ENSG00000280670.3	CCDC163	inExon-isExon	4549505245495410	4549516645495540	243	hsa-CCDC163P_0001	NA	NA	NA	2	NA	1	1	3	NA	NA	NA	NA		NA	NA	NA	17	NA	5	3	2	NA	NA	NA	NA		NA	NA	NA	0.0204764	NA	0.0089067	0.00856726	0.0227933	NA
chr1 : 45566569 | 45567020	chr1	45566569	45567020	+	NA	exonic	+	ENSG00000117448.14	AKR1A1	isExon-isExon	4556656945566860	4556668845567020	272	hsa-AKR1A1_0002	NA	NA	1	NA	NA	3	NA	1	NA	NA	2	NA		NA	NA	80	NA	NA	66	NA	62	NA	NA	46	NA		NA	NA	0.00678482	NA	NA	0.0267201	NA	0.00759776	NA
chr1 : 45594694 | 45602365	chr1	45594694	45602365	+	NA	exonic	+	ENSG00000132780.17	NASP	isExon-isExon	45594694,45602255;45594694,45600385,45602255	45594773,45602365;45594773,45600457,45602365	191;264	hsa-NASP_0017	NA	2	NA	2	1	NA	NA	NA	NA	NA	NA	1		NA	67	NA	69	49	NA	NA	NA	NA	NA	NA	57		NA	0.0152368	NA	0.0204764	0.00837903	NA	NA	NA	NA
chr1 : 45600385 | 45602365	chr1	45600385	45602365	+	+	exonic	+	ENSG00000132780.17	NASP	isExon-isExon	4560038545602250	4560045745602360	184	hsa-NASP_0007	NA	7	NA	7	8	7	12	6	NA	7	5	5		NA	64	NA	66	46	51	50	58	NA	135	37	54		NA	0.0533288	NA	0.0716673	0.0670323	0.0623469	0.102807	0.0455866	NA
chr1 : 45600385 | 45605016	chr1	45600385	45605016	+	NA	exonic	+	ENSG00000132780.17	NASP	isExon-isExon	45600385,45602255,45604917;45600385,45602255,45604936	45600457,45602365,45605016;45600457,45602365,45605016	284;265	hsa-NASP_0020	NA	NA	NA	NA	NA	1	NA	3	3	NA	NA	1		NA	NA	NA	NA	NA	56	NA	45	47	NA	NA	56		NA	NA	NA	NA	NA	0.0089067	NA	0.0227933	0.0209345
chr1 : 45602255 | 45605016	chr1	45602255	45605016	+	+	exonic	+	ENSG00000132780.17	NASP	isExon-isExon	45602255,45604917;45602255,45604936	45602365,45605016;45602365,45605016	211;192	hsa-NASP_0011	11	11	3	21	8	5	5	8	6	7	10	10		75	89	109	104	101	90	64	78	84	215	74	101		0.0926302	0.0838023	0.0203545	0.215002	0.0670323	0.0445335	0.0428363	0.0607821	0.041869
chr1 : 45602255 | 45606591	chr1	45602255	45606591	+	+	exonic	+	ENSG00000132780.17	NASP	isExon-isExon	45602255,45604936,45606517;45602255,45606482;45602255,45604917,45606482;45602255,45604936,45606482	45602365,45604965,45606591;45602365,45606591;45602365,45605016,45606591;45602365,45605016,45606591	216;221;321;302	hsa-NASP_0015	1	2	1	3	NA	9	5	NA	3	NA	6	5		56	73	67	110	NA	77	50	NA	76	NA	51	82		0.00842093	0.0152368	0.00678482	0.0307145	NA	0.0801603	0.0428363	NA	0.0209345
chr1 : 45604936 | 45606591	chr1	45604936	45606591	+	NA	exonic	+	ENSG00000132780.17	NASP	isExon-isExon	45604936,45606517;45604936,45606482	45604965,45606591;45605016,45606591	105;191	NA	NA	NA	NA	1	NA	3	1	NA	NA	NA	1	1		NA	NA	NA	123	NA	86	61	NA	NA	NA	66	75		NA	NA	NA	0.0102382	NA	0.0267201	0.00856726	NA	NA
chr1 : 45616626 | 45617591	chr1	45616626	45617591	+	+	exonic	+	ENSG00000132780.17	NASP	isExon-isExon	4561662645617460	4561670345617590	207	hsa-NASP_0013	2	NA	2	1	NA	NA	3	1	1	1	2	NA		21	NA	23	11	NA	NA	12	18	17	17	7	NA		0.0168419	NA	0.0135696	0.0102382	NA	NA	0.0257018	0.00759776	0.00697817
chr1 : 45628260 | 45640403	chr1	45628260	45640403	+	NA	exon	-	ENSG00000159592.11	GPBP1L1	inExon-isExon	4.56283e+47	4.56284e+47	871	hsa-GPBP1L1_0015	1	NA	NA	4	NA	2	1	5	2	NA	1	NA		594	NA	NA	705	NA	635	584	554	626	NA	690	NA		0.00842093	NA	NA	0.0409527	NA	0.0178134	0.00856726	0.0379888	0.0139563
chr1 : 45628260 | 45660377	chr1	45628260	45660377	+	NA	exonic	-	ENSG00000159592.11	GPBP1L1	inExon-inExon	4.56283e+87	4.56284e+87	1670	hsa-GPBP1L1_0036	NA	NA	NA	NA	NA	2	NA	2	2	4	NA	NA		NA	NA	NA	NA	NA	330	NA	345	340	519	NA	NA		NA	NA	NA	NA	NA	0.0178134	NA	0.0151955	0.0139563
chr1 : 45630482 | 45640403	chr1	45630482	45640403	+	+	exonic	-	ENSG00000159592.11	GPBP1L1	isExon-isExon	4.56305e+31	4.56306e+31	619	hsa-GPBP1L1_0016	NA	NA	3	1	1	NA	1	2	1	NA	3	1		NA	NA	520	666	490	NA	540	548	564	NA	680	661		NA	NA	0.0203545	0.0102382	0.00837903	NA	0.00856726	0.0151955	0.00697817
chr1 : 45633489 | 45642499	chr1	45633489	45642499	+	+	exonic	-	ENSG00000159592.11	GPBP1L1	isExon-isExon	4.56335e+31	4.56336e+31	567	hsa-GPBP1L1_0010	5	4	1	8	3	6	6	3	2	4	7	5		270	269	429	296	312	278	266	302	300	454	312	306		0.0421046	0.0304736	0.00678482	0.0819055	0.0251371	0.0534402	0.0514035	0.0227933	0.0139563
chr1 : 45633489 | 45660377	chr1	45633489	45660377	+	NA	exon	-	ENSG00000159592.11	GPBP1L1	isExon-inExon	4.56335e+63	4.56336e+63	1293	hsa-GPBP1L1_0032	NA	1	NA	1	NA	NA	1	NA	1	NA	1	NA		NA	296	NA	311	NA	NA	253	NA	313	NA	301	NA		NA	0.00761839	NA	0.0102382	NA	NA	0.00856726	NA	0.00697817
chr1 : 45634096 | 45660377	chr1	45634096	45660377	+	+	exon	-	ENSG00000159592.11	GPBP1L1	isExon-inExon	4.56341e+55	4.56342e+55	1134	hsa-GPBP1L1_0011	4	NA	5	3	NA	2	2	1	1	1	3	7		223	NA	320	233	NA	278	230	268	269	394	245	285		0.0336837	NA	0.0339241	0.0307145	NA	0.0178134	0.0171345	0.00759776	0.00697817
chr1 : 45640210 | 45642499	chr1	45640210	45642499	+	+	exonic	-	ENSG00000159592.11	GPBP1L1	isExon-isExon	4564021045642420	4564040345642490	267	hsa-GPBP1L1_0001	492	540	236	665	382	529	452	378	416	254	673	570		237	243	357	249	281	251	244	277	262	356	264	257		4.1431	4.11393	1.60122	6.80839	3.20079	4.71164	3.8724	2.87195	2.90292
chr1 : 45640210 | 45655319	chr1	45640210	45655319	+	NA	exonic	-	ENSG00000159592.11	GPBP1L1	isExon-isExon	4.56402e+31	4.56404e+31	684	hsa-GPBP1L1_0014	NA	NA	1	NA	NA	2	1	2	3	NA	NA	3		NA	NA	410	NA	NA	269	266	275	322	NA	NA	318		NA	NA	0.00678482	NA	NA	0.0178134	0.00856726	0.0151955	0.0209345
chr1 : 45659028 | 45661225	chr1	45659028	45661225	+	+	exonic	-	ENSG00000159592.11	GPBP1L1	isExon-isExon	4565902845660180	4565914245661220	1157	hsa-GPBP1L1_0002	8	10	7	8	9	9	13	11	6	13	20	17		314	342	475	385	379	381	301	377	395	461	394	396		0.0673674	0.0761839	0.0474937	0.0819055	0.0754113	0.0801603	0.111374	0.0835754	0.041869
chr1 : 45660184 | 45661225	chr1	45660184	45661225	+	NA	exonic	-	ENSG00000159592.11	GPBP1L1	isExon-isExon	4566018445660180	4566122545661220	2084	hsa-GPBP1L1_0005	NA	NA	NA	1	NA	NA	NA	NA	2	NA	3	1		NA	NA	NA	361	NA	NA	NA	NA	361	NA	369	335		NA	NA	NA	0.0102382	NA	NA	NA	NA	0.0139563
chr1 : 45716895 | 45719340	chr1	45716895	45719340	+	NA	exonic	-	ENSG00000197429.11	IPP	isExon-isExon	4571689545719200	4571701745719340	261	hsa-IPP_0002	1	NA	NA	NA	NA	1	4	NA	NA	2	2	3		25	NA	NA	NA	NA	19	22	NA	NA	36	6	25		0.00842093	NA	NA	NA	NA	0.0089067	0.034269	NA	NA
chr1 : 45911040 | 45959477	chr1	45911040	45959477	+	NA	mix	+	ENSG00000086015.22	MAST2	intronic-isExon	45911040,45917339,45959386;45911040,45959386;45911040,45911040	45913714,45917533,45959477;45913879,45959477;45959477,45959477	2962;2932;96876	hsa-MAST2_0028	NA	NA	NA	4	NA	2	NA	NA	NA	2	1	NA		NA	NA	NA	11	NA	4	NA	NA	NA	8	1	NA		NA	NA	NA	0.0409527	NA	0.0178134	NA	NA	NA
chr1 : 46010730 | 46010939	chr1	46010730	46010939	+	NA	exonic	+	ENSG00000086015.22	MAST2	isExon-isExon	4601073046010730	4601093946010930	420	hsa-MAST2_0029	NA	NA	NA	1	NA	NA	2	2	NA	NA	NA	NA		NA	NA	NA	13	NA	NA	16	16	NA	NA	NA	NA		NA	NA	NA	0.0102382	NA	NA	0.0171345	0.0151955	NA
chr1 : 46055795 | 46066179	chr1	46055795	46066179	+	NA	exonic;exonic	-	ENSG00000278139.1;ENSG00000117461.15	P3R3URF-PIK3R3;PIK3R3	isExon-isExon;isExon-isExon	46055795,46061929,46066054;46055795,46061929,46066054	46055971,46062071,46066179;46055971,46062071,46066179	446;446	hsa-PIK3R3_0018	NA	NA	1	NA	NA	NA	1	2	NA	NA	1	5		NA	NA	11	NA	NA	NA	9	7	NA	NA	11	23		NA	NA	0.00678482	NA	NA	NA	0.00856726	0.0151955	NA
chr1 : 46055795 | 46080750	chr1	46055795	46080750	+	+	exonic;exonic	-	ENSG00000117461.15;ENSG00000278139.1	PIK3R3;P3R3URF-PIK3R3	isExon-isExon;isExon-isExon	46055795,46061929,46066054,46066911,46077515,46080642;46055795,46061929,46066054,46066911,46077515,46080642	46055971,46062071,46066179,46067091,46077613,46080750;46055971,46062071,46066179,46067091,46077613,46080750	835;835	hsa-PIK3R3_0003	6	3	4	3	3	5	8	4	3	NA	7	4		4	3	5	3	6	4	2	6	8	NA	9	13		0.0505256	0.0228552	0.0271393	0.0307145	0.0251371	0.0445335	0.0685381	0.0303911	0.0209345
chr1 : 46061929 | 46131956	chr1	46061929	46131956	+	NA	exonic	-	ENSG00000117461.15	PIK3R3	isExon-isExon	4.60619e+47	4.60621e+47	768	hsa-PIK3R3_0010	2	NA	NA	NA	NA	1	NA	2	NA	NA	NA	1		6	NA	NA	NA	NA	11	NA	6	NA	NA	NA	12		0.0168419	NA	NA	NA	NA	0.0089067	NA	0.0151955	NA
chr1 : 46077515 | 46080750	chr1	46077515	46080750	+	NA	exonic;exonic	-	ENSG00000278139.1;ENSG00000117461.15	P3R3URF-PIK3R3;PIK3R3	isExon-isExon;isExon-isExon	46077515,46080642;46077515,46080642	46077613,46080750;46077613,46080750	208;208	hsa-PIK3R3_0004	1	2	NA	4	NA	2	1	NA	NA	NA	3	2		12	10	NA	11	NA	7	10	NA	NA	NA	22	22		0.00842093	0.0152368	NA	0.0409527	NA	0.0178134	0.00856726	NA	NA
chr1 : 46565041 | 46568498	chr1	46565041	46568498	+	NA	exonic	-	ENSG00000079277.22	MKNK1	isExon-isExon	4656504146568440	4656513646568490	152	hsa-MKNK1_0013	1	NA	NA	NA	2	NA	NA	2	NA	NA	2	2		104	NA	NA	NA	87	NA	NA	101	NA	NA	55	137		0.00842093	NA	NA	NA	0.0167581	NA	NA	0.0151955	NA
chr1 : 46565041 | 46572167	chr1	46565041	46572167	+	+	exonic	-	ENSG00000079277.22	MKNK1	isExon-isExon	46565041,46568443,46572063;46565041,46568443,46571417,46572063	46565136,46568498,46572167;46565136,46568498,46571539,46572167	257;380	hsa-MKNK1_0001	4	NA	NA	NA	2	5	4	6	4	4	4	2		106	NA	NA	NA	84	123	163	108	123	221	56	117		0.0336837	NA	NA	NA	0.0167581	0.0445335	0.034269	0.0455866	0.0279127
chr1 : 46572063 | 46576654	chr1	46572063	46576654	+	NA	exonic	-	ENSG00000079277.22	MKNK1	isExon-isExon	46572063,46576575;46572063,46574947,46576575	46572167,46576654;46572167,46575020,46576654	185;259	hsa-MKNK1_0004	2	NA	NA	NA	NA	NA	2	NA	1	NA	1	2		130	NA	NA	NA	NA	NA	185	NA	166	NA	75	156		0.0168419	NA	NA	NA	NA	NA	0.0171345	NA	0.00697817
chr1 : 46574947 | 46576654	chr1	46574947	46576654	+	+	exonic	-	ENSG00000079277.22	MKNK1	isExon-isExon	4657494746576570	4657502046576650	154	hsa-MKNK1_0026	NA	NA	NA	2	4	4	3	2	2	NA	2	2		NA	NA	NA	98	121	139	185	116	136	NA	61	133		NA	NA	NA	0.0204764	0.0335161	0.0356268	0.0257018	0.0151955	0.0139563
chr1 : 46580530 | 46594280	chr1	46580530	46594280	+	NA	exonic	-	ENSG00000079277.22	MKNK1	isExon-isExon	46580530,46583228,46594113;46580530,46582814,46583228,46594113	46580627,46583329,46594280;46580627,46582923,46583329,46594280	368;478	hsa-MKNK1_0005	NA	3	NA	2	NA	NA	NA	NA	2	3	NA	NA		NA	102	NA	65	NA	NA	NA	NA	133	254	NA	NA		NA	0.0228552	NA	0.0204764	NA	NA	NA	NA	0.0139563
chr1 : 46652581 | 46658737	chr1	46652581	46658737	+	+	exonic	-	ENSG00000123472.12	ATPAF1	isExon-isExon	4.66526e+31	4.66526e+31	213	hsa-ATPAF1_0001	3	NA	NA	11	11	9	13	18	6	4	7	9		32	NA	NA	29	37	37	31	35	38	43	17	31		0.0252628	NA	NA	0.11262	0.0921694	0.0801603	0.111374	0.13676	0.041869
chr1 : 46652581 | 46691937	chr1	46652581	46691937	+	NA	mix;mix;mix;mix;mix;mix;mix;mix;mix;mix;mix;mix;mix	-	ENSG00000159658.15;ENSG00000159658.15;ENSG00000123472.12;ENSG00000123472.12;ENSG00000159658.15;ENSG00000123472.12;ENSG00000159658.15;ENSG00000159658.15;ENSG00000159658.15;ENSG00000159658.15;ENSG00000123472.12;ENSG00000159658.15;ENSG00000123472.12	EFCAB14;EFCAB14;ATPAF1;ATPAF1;EFCAB14;ATPAF1;EFCAB14;EFCAB14;EFCAB14;EFCAB14;ATPAF1;EFCAB14;ATPAF1	intergenic-isExon;intergenic-isExon;isExon-intergenic;isExon-intergenic;intergenic-isExon;isExon-intergenic;intergenic-isExon;intergenic-isExon;intergenic-isExon;intergenic-isExon;isExon-intergenic;intergenic-isExon;isExon-intergenic	46652581,46683300,46684491,46686784,46689587,46691827;46652581,46683300,46684491,46686784,46691827;46652581,46653817,46658127,46658687,46665256,46665647;46652581,46653817,46658127,46658687,46665256;46652581,46686784,46688353,46689587,46691827;46652581,46658127,46658687;46652581,46683300,46684491,46686784,46688353,46689587,46691827;46652581,46684491,46688353,46689587,46691827;46652581,46683300,466…	46678636,46683425,46684602,46686870,46689691,46691937;46678636,46683425,46684602,46689691,46691937;46652628,46653867,46658189,46658737,46665364,46691937;46652628,46653867,46658189,46658737,46691937;46684602,46686870,46688544,46689691,46691937;46652628,46658189,46691937;46678636,46683425,46684602,46686870,46688544,46689691,46691937;46683425,46686870,46688544,46689691,46691937;46678636,46683425,466…	26597;29313;26613;26895;32517;33362;26789;33633;28970;31452;26704;26868;24203	hsa-EFCAB14_0006	1	NA	1	NA	NA	NA	3	NA	1	NA	1	NA		107	NA	226	NA	NA	NA	122	NA	156	NA	52	NA		0.00842093	NA	0.00678482	NA	NA	NA	0.0257018	NA	0.00697817
chr1 : 46665256 | 46691937	chr1	46665256	46691937	+	NA	mix;mix;mix;mix;mix;mix;mix;mix;mix;mix;mix;mix	-	ENSG00000159658.15;ENSG00000159658.15;ENSG00000159658.15;ENSG00000159658.15;ENSG00000123472.12;ENSG00000123472.12;ENSG00000123472.12;ENSG00000159658.15;ENSG00000159658.15;ENSG00000123472.12;ENSG00000159658.15;ENSG00000159658.15	EFCAB14;EFCAB14;EFCAB14;EFCAB14;ATPAF1;ATPAF1;ATPAF1;EFCAB14;EFCAB14;ATPAF1;EFCAB14;EFCAB14	intergenic-isExon;intergenic-isExon;intergenic-isExon;intergenic-isExon;isExon-intergenic;isExon-intergenic;isExon-intergenic;intergenic-isExon;intergenic-isExon;isExon-intergenic;intergenic-isExon;intergenic-isExon	46665256,46680060,46683300,46684491,46686784,46688353,46689587,46691827;46665256,46683300,46684491,46686784,46691827;46665256,46683300,46684491,46686784,46688353,46689587,46691827;46665256,46683300,46684491,46686784,46689587,46691827;46665256,46668057;46665256,46665647;46665256,46665256;46665256,46683300,46684491,46688353,46689587,46691827;46665256,46684491,46688353,46689587,46691827;46665256,466…	46678636,46680138,46683425,46684602,46686870,46688544,46689691,46691937;46678636,46683425,46684602,46689691,46691937;46678636,46683425,46684602,46686870,46688544,46689691,46691937;46678636,46683425,46684602,46686870,46689691,46691937;46665364,46691937;46665364,46691937;46691937,46665372;46678636,46683425,46686870,46688544,46689691,46691937;46683425,46686870,46688544,46689691,46691937;46665364,466…	14193;16638;14114;13922;23990;26400;26799;16295;20958;18493;19842;18777	hsa-EFCAB14_0005	4	NA	NA	4	NA	NA	NA	NA	NA	NA	NA	NA		105	NA	NA	126	NA	NA	NA	NA	NA	NA	NA	NA		0.0336837	NA	NA	0.0409527	NA	NA	NA	NA	NA
chr1 : 46678469 | 46691937	chr1	46678469	46691937	+	NA	exon	-	ENSG00000159658.15	EFCAB14	inExon-isExon	46678469,46683300,46684491,46686784,46688353,46689587,46691827;46678469,46680060,46683300,46684491,46686784,46688353,46689587,46691827;46678469,46683300,46684491,46686784,46691827;46678469,46683300,46684491,46688353,46689587,46691827;46678469,46683300,46684491,46686784,46689587,46691827	46678636,46683425,46684602,46686870,46688544,46689691,46691937;46678636,46680138,46683425,46684602,46686870,46688544,46689691,46691937;46678636,46683425,46684602,46689691,46691937;46678636,46683425,46686870,46688544,46689691,46691937;46678636,46683425,46684602,46686870,46689691,46691937	901;980;3425;3082;709	hsa-EFCAB14_0004	1	3	NA	3	NA	1	NA	5	2	NA	2	2		173	190	NA	192	NA	153	NA	196	244	NA	80	241		0.00842093	0.0228552	NA	0.0307145	NA	0.0089067	NA	0.0379888	0.0139563
chr1 : 46678469 | 46696649	chr1	46678469	46696649	+	NA	exon	-	ENSG00000159658.15	EFCAB14	inExon-isExon	46678469,46683300,46684491,46686784,46688353,46689587,46691827,46696551;46678469,46680060,46683300,46684491,46686784,46688353,46689587,46691827,46696551;46678469,46683300,46684491,46686784,46689587,46691827,46696551;46678469,46683300,46684491,46686784,46691827,46696551;46678469,46683300,46684491,46688353,46689587,46691827,46696551	46678636,46683425,46684602,46686870,46688544,46689691,46691937,46696649;46678636,46680138,46683425,46684602,46686870,46688544,46689691,46691937,46696649;46678636,46683425,46684602,46686870,46689691,46691937,46696649;46678636,46683425,46684602,46689691,46691937,46696649;46678636,46683425,46686870,46688544,46689691,46691937,46696649	1000;1079;808;3524;3181	NA	2	NA	NA	NA	NA	2	1	NA	NA	NA	NA	1		178	NA	NA	NA	NA	178	213	NA	NA	NA	NA	265		0.0168419	NA	NA	NA	NA	0.0178134	0.00856726	NA	NA
chr1 : 46683300 | 46691937	chr1	46683300	46691937	+	+	exonic	-	ENSG00000159658.15	EFCAB14	isExon-isExon	46683300,46684491,46686784,46691827;46683300,46684491,46686784,46688353,46689587,46691827;46683300,46684491,46688353,46689587,46691827;46683300,46684491,46686784,46689587,46691827	46683425,46684602,46689691,46691937;46683425,46684602,46686870,46688544,46689691,46691937;46683425,46686870,46688544,46689691,46691937;46683425,46684602,46686870,46689691,46691937	3257;733;2914;541	hsa-EFCAB14_0003	5	11	NA	8	4	5	9	9	4	7	15	10		169	167	NA	197	208	146	164	213	240	446	82	201		0.0421046	0.0838023	NA	0.0819055	0.0335161	0.0445335	0.0771053	0.0683799	0.0279127
chr1 : 46683300 | 46696649	chr1	46683300	46696649	+	NA	exonic	-	ENSG00000159658.15	EFCAB14	isExon-isExon	46683300,46684491,46686784,46691827,46696551;46683300,46684491,46686784,46689587,46691827,46696551;46683300,46684491,46688353,46689587,46691827,46696551;46683300,46684491,46686784,46688353,46689587,46691827,46696551	46683425,46684602,46689691,46691937,46696649;46683425,46684602,46686870,46689691,46691937,46696649;46683425,46686870,46688544,46689691,46691937,46696649;46683425,46684602,46686870,46688544,46689691,46691937,46696649	3356;640;3013;832	hsa-EFCAB14_0019	NA	NA	NA	NA	NA	NA	1	1	1	NA	2	NA		NA	NA	NA	NA	NA	NA	179	242	250	NA	110	NA		NA	NA	NA	NA	NA	NA	0.00856726	0.00759776	0.00697817
chr1 : 46688353 | 46688544	chr1	46688353	46688544	+	+	exonic	-	ENSG00000159658.15	EFCAB14	isExon-isExon	4668835346688350	4668854446688540	384	hsa-EFCAB14_0009	24	36	4	35	21	20	20	21	15	NA	48	20		98	93	128	96	86	68	73	92	102	NA	88	88		0.202102	0.274262	0.0271393	0.358336	0.17596	0.178134	0.171345	0.159553	0.104673
chr1 : 47172849 | 47174624	chr1	47172849	47174624	+	NA	intronic	-	ENSG00000225506.2	CYP4A22-AS1	intronic	47172849	47174624	1776	hsa-CYP4A22-AS1_0005	NA	NA	1	2	NA	NA	NA	NA	NA	NA	8	NA		NA	NA	16	27	NA	NA	NA	NA	NA	NA	46	NA		NA	NA	0.00678482	0.0204764	NA	NA	NA	NA	NA
chr1 : 47172849 | 47178449	chr1	47172849	47178449	+	+	mix	-	ENSG00000225506.2	CYP4A22-AS1	intronic-isExon	4717284947178170	4717706947178440	4500	hsa-CYP4A22-AS1_0002	5	11	3	16	7	11	12	9	8	3	24	16		4	6	6	7	4	5	11	5	11	10	21	10		0.0421046	0.0838023	0.0203545	0.163811	0.0586532	0.0979737	0.102807	0.0683799	0.0558253
chr1 : 47219506 | 47229351	chr1	47219506	47229351	+	NA	exon	-	ENSG00000162367.11	TAL1	inExon-isExon	4.72195e+31	4.72202e+31	1367	hsa-TAL1_0001	NA	NA	NA	NA	1	1	NA	2	NA	1	NA	1		NA	NA	NA	NA	137	182	NA	271	NA	170	NA	181		NA	NA	NA	NA	0.00837903	0.0089067	NA	0.0151955	NA
chr1 : 47260289 | 47260539	chr1	47260289	47260539	+	+	exonic	-	ENSG00000123473.17	STIL	isExon-isExon	4726028947260280	4726053947260530	502	hsa-STIL_0039	7	14	2	16	NA	19	12	14	14	NA	28	10		23	27	11	46	NA	18	20	24	25	NA	58	25		0.0589465	0.106658	0.0135696	0.163811	NA	0.169227	0.102807	0.106369	0.0976944
chr1 : 47260289 | 47263062	chr1	47260289	47263062	+	+	exonic	-	ENSG00000123473.17	STIL	isExon-isExon	4726028947262900	4726053947263060	411	hsa-STIL_0084	1	NA	NA	NA	NA	3	2	3	2	1	5	2		36	NA	NA	NA	NA	35	24	32	36	22	48	37		0.00842093	NA	NA	NA	NA	0.0267201	0.0171345	0.0227933	0.0139563
chr1 : 47260289 | 47263113	chr1	47260289	47263113	+	+	exonic	-	ENSG00000123473.17	STIL	isExon-isExon	4726028947262900	4726053947263110	462	hsa-STIL_0010	6	8	1	16	3	16	9	11	12	4	22	13		6	10	10	17	14	12	8	12	10	9	15	15		0.0505256	0.0609472	0.00678482	0.163811	0.0251371	0.142507	0.0771053	0.0835754	0.083738
chr1 : 47260289 | 47263116	chr1	47260289	47263116	+	+	exonic	-	ENSG00000123473.17	STIL	isExon-isExon	4726028947262900	4726053947263110	465	hsa-STIL_0020	4	6	NA	14	4	13	4	2	3	10	15	6		6	9	NA	17	13	11	7	12	10	9	15	14		0.0336837	0.0457104	NA	0.143335	0.0335161	0.115787	0.034269	0.0151955	0.0209345
chr1 : 47260289 | 47269866	chr1	47260289	47269866	+	+	exonic	-	ENSG00000123473.17	STIL	isExon-isExon	47260289,47262903,47269635;47260289,47262903,47269635;47260289,47262903,47269635	47260539,47263116,47269866;47260539,47263113,47269866;47260539,47263062,47269866	697;694;643	hsa-STIL_0026	4	2	NA	8	1	4	2	7	5	NA	10	2		7	19	NA	13	4	17	8	6	9	NA	19	6		0.0336837	0.0152368	NA	0.0819055	0.00837903	0.0356268	0.0171345	0.0531843	0.0348908
chr1 : 47260289 | 47272241	chr1	47260289	47272241	+	+	exonic	-	ENSG00000123473.17	STIL	isExon-isExon	47260289,47262903,47269635,47272076;47260289,47262903,47269635,47272076;47260289,47262903,47269635,47272076	47260539,47263113,47269866,47272241;47260539,47263062,47269866,47272241;47260539,47263116,47269866,47272241	860;809;863	hsa-STIL_0003	1	3	2	NA	1	2	1	6	4	NA	4	3		13	19	16	NA	9	14	19	11	8	NA	53	26		0.00842093	0.0228552	0.0135696	NA	0.00837903	0.0178134	0.00856726	0.0455866	0.0279127
chr1 : 47260289 | 47282459	chr1	47260289	47282459	+	NA	exonic	-	ENSG00000123473.17	STIL	isExon-isExon	47260289,47262903,47269635,47272076,47280241,47282345;47260289,47262903,47269635,47272076,47280241,47282345;47260289,47262903,47269635,47272076,47280241,47282345	47260539,47263113,47269866,47272241,47281209,47282459;47260539,47263116,47269866,47272241,47281209,47282459;47260539,47263062,47269866,47272241,47281209,47282459	1944;1947;1893	hsa-STIL_0082	NA	NA	1	NA	1	NA	NA	NA	1	3	2	NA		NA	NA	27	NA	13	NA	NA	NA	25	17	39	NA		NA	NA	0.00678482	NA	0.00837903	NA	NA	NA	0.00697817
chr1 : 47260289 | 47295848	chr1	47260289	47295848	+	NA	exonic	-	ENSG00000123473.17	STIL	isExon-isExon	47260289,47262903,47269635,47272076,47280241,47282345,47287551,47289435,47293458,47295765;47260289,47262903,47269635,47272076,47280241,47282345,47287551,47289435,47293458,47295765;47260289,47262903,47269635,47272076,47280241,47282345,47287551,47289435,47293458,47295765	47260539,47263113,47269866,47272241,47281209,47282459,47287660,47289585,47293544,47295848;47260539,47263062,47269866,47272241,47281209,47282459,47287660,47289585,47293544,47295848;47260539,47263116,47269866,47272241,47281209,47282459,47287660,47289585,47293544,47295848	2376;2325;2379	hsa-STIL_0071	NA	NA	1	NA	2	1	NA	NA	1	NA	NA	NA		NA	NA	24	NA	32	48	NA	NA	48	NA	NA	NA		NA	NA	0.00678482	NA	0.0167581	0.0089067	NA	NA	0.00697817
chr1 : 47260289 | 47300072	chr1	47260289	47300072	+	NA	exon	-	ENSG00000123473.17	STIL	isExon-inExon	47260289,47262903,47269635,47272076,47280241,47282345,47287551,47289435,47293458,47295765,47299905;47260289,47262903,47269635,47272076,47280241,47282345,47287551,47289435,47293458,47295765,47299905;47260289,47262903,47269635,47272076,47280241,47282345,47287551,47289435,47293458,47295765,47299905	47260539,47263113,47269866,47272241,47281209,47282459,47287660,47289585,47293544,47295848,47300072;47260539,47263116,47269866,47272241,47281209,47282459,47287660,47289585,47293544,47295848,47300072;47260539,47263062,47269866,47272241,47281209,47282459,47287660,47289585,47293544,47295848,47300072	2544;2547;2493	NA	NA	NA	NA	NA	NA	1	NA	NA	NA	6	NA	NA		NA	NA	NA	NA	NA	23	NA	NA	NA	7	NA	NA		NA	NA	NA	NA	NA	0.0089067	NA	NA	NA
chr1 : 47262903 | 47300152	chr1	47262903	47300152	+	NA	exonic	-	ENSG00000123473.17	STIL	isExon-isExon	47262903,47269635,47272076,47280241,47282345,47287551,47289435,47293458,47295765,47299905;47262903,47269635,47272076,47280241,47282345,47287551,47289435,47293458,47295765,47299905,47300110;47262903,47269635,47272076,47280241,47282345,47287551,47289435,47293458,47295765,47299905,47300110;47262903,47269635,47272076,47280241,47282345,47287551,47289435,47293458,47295765,47299905;47262903,47269635,472…	47263113,47269866,47272241,47281209,47282459,47287660,47289585,47293544,47295848,47300152;47263116,47269866,47272241,47281209,47282459,47287660,47289585,47293544,47295848,47299968,47300152;47263062,47269866,47272241,47281209,47282459,47287660,47289585,47293544,47295848,47299968,47300152;47263062,47269866,47272241,47281209,47282459,47287660,47289585,47293544,47295848,47300152;47263116,47269866,472…	2373;2235;2181;2322;2376	hsa-STIL_0025	NA	1	NA	NA	NA	2	3	2	NA	NA	2	NA		NA	36	NA	NA	NA	35	29	33	NA	NA	51	NA		NA	0.00761839	NA	NA	NA	0.0178134	0.0257018	0.0151955	NA
chr1 : 47272076 | 47282459	chr1	47272076	47282459	+	+	exonic	-	ENSG00000123473.17	STIL	isExon-isExon	47272076,47280241,47282345;47272076,47280241,47280946,47282345	47272241,47281209,47282459;47272241,47280363,47281209,47282459	1250;668	hsa-STIL_0004	22	25	18	NA	26	28	NA	20	20	NA	65	46		14	27	30	NA	16	17	NA	30	30	NA	47	32		0.18526	0.19046	0.122127	NA	0.217855	0.249388	NA	0.151955	0.139563
chr1 : 47272076 | 47295848	chr1	47272076	47295848	+	NA	exonic	-	ENSG00000123473.17	STIL	isExon-isExon	47272076,47280241,47280946,47282345,47287551,47289435,47293458,47295765;47272076,47280241,47282345,47287551,47289435,47293458,47295765	47272241,47280363,47281209,47282459,47287660,47289585,47293544,47295848;47272241,47281209,47282459,47287660,47289585,47293544,47295848	1100;1682	hsa-STIL_0050	3	NA	1	NA	2	NA	2	3	5	NA	NA	NA		48	NA	27	NA	35	NA	45	65	53	NA	NA	NA		0.0252628	NA	0.00678482	NA	0.0167581	NA	0.0171345	0.0227933	0.0348908
chr1 : 47272076 | 47299968	chr1	47272076	47299968	+	NA	exonic	-	ENSG00000123473.17	STIL	isExon-isExon	4.72721e+63	4.72722e+63	1746	NA	1	NA	1	NA	NA	NA	NA	NA	1	NA	2	2		41	NA	29	NA	NA	NA	NA	NA	53	NA	80	65		0.00842093	NA	0.00678482	NA	NA	NA	NA	NA	0.00697817
chr1 : 47272076 | 47300152	chr1	47272076	47300152	+	+	exonic	-	ENSG00000123473.17	STIL	isExon-isExon	47272076,47280241,47282345,47287551,47289435,47293458,47295765,47299905;47272076,47280241,47282345,47287551,47289435,47293458,47295765,47299905,47300110;47272076,47280241,47280946,47282345,47287551,47289435,47293458,47295765,47299905	47272241,47281209,47282459,47287660,47289585,47293544,47295848,47300152;47272241,47281209,47282459,47287660,47289585,47293544,47295848,47299968,47300152;47272241,47280363,47281209,47282459,47287660,47289585,47293544,47295848,47300152	1930;1789;1348	hsa-STIL_0009	NA	1	NA	3	2	3	4	1	2	NA	3	3		NA	22	NA	16	7	24	16	16	23	NA	23	13		NA	0.00761839	NA	0.0307145	0.0167581	0.0267201	0.034269	0.00759776	0.0139563
chr1 : 47272076 | 47301748	chr1	47272076	47301748	+	NA	exonic	-	ENSG00000123473.17	STIL	isExon-isExon	47272076,47280241,47282345,47287551,47289435,47293458,47295765,47299905,47301561;47272076,47280241,47280946,47282345,47287551,47289435,47293458,47295765,47299905,47301561;47272076,47280241,47282345,47287551,47289435,47293458,47295765,47299905,47300110,47301561	47272241,47281209,47282459,47287660,47289585,47293544,47295848,47300152,47301748;47272241,47280363,47281209,47282459,47287660,47289585,47293544,47295848,47300152,47301748;47272241,47281209,47282459,47287660,47289585,47293544,47295848,47299968,47300152,47301748	2118;1536;1977	hsa-STIL_0037	1	NA	NA	NA	2	NA	NA	3	NA	NA	NA	1		11	NA	NA	NA	5	NA	NA	16	NA	NA	NA	15		0.00842093	NA	NA	NA	0.0167581	NA	NA	0.0227933	NA
chr1 : 47272076 | 47304996	chr1	47272076	47304996	+	NA	exonic	-	ENSG00000123473.17	STIL	isExon-isExon	47272076,47280241,47282345,47287551,47289435,47293458,47295765,47299905,47301561,47302234,47304889;47272076,47280241,47280946,47282345,47287551,47289435,47293458,47295765,47299905,47301561,47302234,47304889;47272076,47280241,47282345,47287551,47289435,47293458,47295765,47299905,47300110,47301561,47302234,47304889	47272241,47281209,47282459,47287660,47289585,47293544,47295848,47300152,47301748,47302346,47304996;47272241,47280363,47281209,47282459,47287660,47289585,47293544,47295848,47300152,47301748,47302346,47304996;47272241,47281209,47282459,47287660,47289585,47293544,47295848,47299968,47300152,47301748,47302346,47304996	2339;1757;2198	hsa-STIL_0041	NA	1	NA	NA	NA	NA	2	1	2	NA	NA	1		NA	17	NA	NA	NA	NA	24	15	16	NA	NA	10		NA	0.00761839	NA	NA	NA	NA	0.0171345	0.00759776	0.0139563
chr1 : 47280241 | 47282459	chr1	47280241	47282459	+	+	exonic	-	ENSG00000123473.17	STIL	isExon-isExon	47280241,47280946,47282345;47280241,47282345	47280363,47281209,47282459;47281209,47282459	502;1084	hsa-STIL_0005	180	236	179	300	141	216	264	166	182	143	392	257		28	54	56	56	35	36	56	54	52	64	102	75		1.51577	1.79794	1.21448	3.07145	1.18144	1.92385	2.26176	1.26123	1.27003
chr1 : 47280241 | 47295848	chr1	47280241	47295848	+	NA	exonic	-	ENSG00000123473.17	STIL	isExon-isExon	47280241,47282345,47287551,47289435,47293458,47295765;47280241,47280946,47282345,47287551,47289435,47293458,47295765	47281209,47282459,47287660,47289585,47293544,47295848;47280363,47281209,47282459,47287660,47289585,47293544,47295848	1516;934	hsa-STIL_0049	1	1	2	2	NA	NA	3	3	2	NA	NA	2		62	97	53	88	NA	NA	78	88	75	NA	NA	109		0.00842093	0.00761839	0.0135696	0.0204764	NA	NA	0.0257018	0.0227933	0.0139563
chr1 : 47280241 | 47300152	chr1	47280241	47300152	+	NA	exonic	-	ENSG00000123473.17	STIL	isExon-isExon	47280241,47282345,47287551,47289435,47293458,47295765,47299905,47300110;47280241,47282345,47287551,47289435,47293458,47295765,47299905;47280241,47280946,47282345,47287551,47289435,47293458,47295765,47299905	47281209,47282459,47287660,47289585,47293544,47295848,47299968,47300152;47281209,47282459,47287660,47289585,47293544,47295848,47300152;47280363,47281209,47282459,47287660,47289585,47293544,47295848,47300152	1623;1764;1182	hsa-STIL_0011	NA	1	NA	NA	NA	1	NA	3	NA	NA	2	NA		NA	49	NA	NA	NA	43	NA	40	NA	NA	80	NA		NA	0.00761839	NA	NA	NA	0.0089067	NA	0.0227933	NA
chr1 : 47280241 | 47304996	chr1	47280241	47304996	+	NA	exonic	-	ENSG00000123473.17	STIL	isExon-isExon	47280241,47282345,47287551,47289435,47293458,47295765,47299905,47300110,47301561,47302234,47304889;47280241,47282345,47287551,47289435,47293458,47295765,47299905,47301561,47302234,47304889;47280241,47280946,47282345,47287551,47289435,47293458,47295765,47299905,47301561,47302234,47304889	47281209,47282459,47287660,47289585,47293544,47295848,47299968,47300152,47301748,47302346,47304996;47281209,47282459,47287660,47289585,47293544,47295848,47300152,47301748,47302346,47304996;47280363,47281209,47282459,47287660,47289585,47293544,47295848,47300152,47301748,47302346,47304996	2032;2173;1591	hsa-STIL_0001	1	NA	NA	1	NA	NA	NA	NA	NA	4	NA	NA		33	NA	NA	48	NA	NA	NA	NA	NA	47	NA	NA		0.00842093	NA	NA	0.0102382	NA	NA	NA	NA	NA
chr1 : 47287551 | 47293544	chr1	47287551	47293544	+	NA	exonic	-	ENSG00000123473.17	STIL	isExon-isExon	4.72876e+23	4.72877e+23	348	hsa-STIL_0023	NA	NA	1	NA	NA	1	1	NA	NA	NA	NA	4		NA	NA	30	NA	NA	59	57	NA	NA	NA	NA	67		NA	NA	0.00678482	NA	NA	0.0089067	0.00856726	NA	NA
chr1 : 47287551 | 47295848	chr1	47287551	47295848	+	+	exonic	-	ENSG00000123473.17	STIL	isExon-isExon	4.72876e+31	4.72877e+31	432	hsa-STIL_0034	23	25	9	35	29	31	17	47	49	3	27	26		49	71	36	61	39	54	51	73	60	28	74	84		0.193681	0.19046	0.0610634	0.358336	0.242992	0.276108	0.145643	0.357095	0.34193
chr1 : 47287551 | 47299968	chr1	47287551	47299968	+	NA	exonic	-	ENSG00000123473.17	STIL	isExon-isExon	4.72876e+39	4.72877e+39	496	hsa-STIL_0072	1	1	NA	NA	2	NA	NA	NA	1	NA	NA	NA		42	50	NA	NA	30	NA	NA	NA	60	NA	NA	NA		0.00842093	0.00761839	NA	NA	0.0167581	NA	NA	NA	0.00697817
chr1 : 47287551 | 47300072	chr1	47287551	47300072	+	+	exon	-	ENSG00000123473.17	STIL	isExon-inExon	4.72876e+39	4.72877e+39	600	hsa-STIL_0016	NA	1	1	4	1	1	2	NA	1	NA	1	3		NA	27	30	30	15	29	22	NA	26	NA	49	44		NA	0.00761839	0.00678482	0.0409527	0.00837903	0.0089067	0.0171345	NA	0.00697817
chr1 : 47287551 | 47300152	chr1	47287551	47300152	+	+	exonic	-	ENSG00000123473.17	STIL	isExon-isExon	47287551,47289435,47293458,47295765,47299905;47287551,47289435,47293458,47295765,47299905,47300110	47287660,47289585,47293544,47295848,47300152;47287660,47289585,47293544,47295848,47299968,47300152	680;539	hsa-STIL_0008	24	30	8	28	16	22	10	14	19	3	18	29		20	24	30	24	11	22	23	24	30	11	32	31		0.202102	0.228552	0.0542786	0.286669	0.134065	0.195947	0.0856726	0.106369	0.132585
chr1 : 47287551 | 47301748	chr1	47287551	47301748	+	+	exonic	-	ENSG00000123473.17	STIL	isExon-isExon	47287551,47289435,47293458,47295765,47299905,47300110,47301561;47287551,47289435,47293458,47295765,47299905,47301561	47287660,47289585,47293544,47295848,47299968,47300152,47301748;47287660,47289585,47293544,47295848,47300152,47301748	727;868	hsa-STIL_0002	3	2	NA	2	3	5	4	NA	3	NA	4	7		12	16	NA	24	9	14	23	NA	26	NA	32	33		0.0252628	0.0152368	NA	0.0204764	0.0251371	0.0445335	0.034269	NA	0.0209345
chr1 : 47287551 | 47304996	chr1	47287551	47304996	+	NA	exonic	-	ENSG00000123473.17	STIL	isExon-isExon	47287551,47289435,47293458,47295765,47299905,47300110,47301561,47302234,47304889;47287551,47289435,47293458,47295765,47299905,47301561,47302234,47304889	47287660,47289585,47293544,47295848,47299968,47300152,47301748,47302346,47304996;47287660,47289585,47293544,47295848,47300152,47301748,47302346,47304996	948;1089	hsa-STIL_0012	3	NA	NA	3	NA	2	NA	1	6	NA	4	1		20	NA	NA	21	NA	16	NA	23	23	NA	35	28		0.0252628	NA	NA	0.0307145	NA	0.0178134	NA	0.00759776	0.041869
chr1 : 47287551 | 47310362	chr1	47287551	47310362	+	NA	exonic	-	ENSG00000123473.17	STIL	isExon-isExon	47287551,47289435,47293458,47295765,47299905,47301561,47302234,47304889,47310276;47287551,47289435,47293458,47295765,47299905,47300110,47301561,47302234,47304889,47310276	47287660,47289585,47293544,47295848,47300152,47301748,47302346,47304996,47310362;47287660,47289585,47293544,47295848,47299968,47300152,47301748,47302346,47304996,47310362	1176;1035	hsa-STIL_0046	NA	NA	NA	2	NA	NA	NA	1	NA	NA	2	1		NA	NA	NA	17	NA	NA	NA	15	NA	NA	27	23		NA	NA	NA	0.0204764	NA	NA	NA	0.00759776	NA
chr1 : 47289435 | 47295848	chr1	47289435	47295848	+	NA	exonic	-	ENSG00000123473.17	STIL	isExon-isExon	4.72894e+23	4.72896e+23	322	hsa-STIL_0047	2	3	NA	NA	NA	NA	NA	2	NA	NA	1	NA		94	148	NA	NA	NA	NA	NA	141	NA	NA	136	NA		0.0168419	0.0228552	NA	NA	NA	NA	NA	0.0151955	NA
chr1 : 47289435 | 47300152	chr1	47289435	47300152	+	+	exonic	-	ENSG00000123473.17	STIL	isExon-isExon	47289435,47293458,47295765,47299905;47289435,47293458,47295765,47299905,47300110	47289585,47293544,47295848,47300152;47289585,47293544,47295848,47299968,47300152	570;429	hsa-STIL_0013	1	6	NA	5	5	8	8	5	9	NA	2	6		69	105	NA	64	62	96	77	94	108	NA	96	114		0.00842093	0.0457104	NA	0.0511909	0.0418952	0.0712536	0.0685381	0.0379888	0.0628035
chr1 : 47295765 | 47301748	chr1	47295765	47301748	+	+	exonic	-	ENSG00000123473.17	STIL	isExon-isExon	47295765,47299905,47301561;47295765,47299905,47300110,47301561	47295848,47300152,47301748;47295848,47299968,47300152,47301748	520;379	hsa-STIL_0006	5	4	NA	2	3	8	1	NA	NA	NA	6	5		61	64	NA	75	39	70	77	NA	NA	NA	77	81		0.0421046	0.0304736	NA	0.0204764	0.0251371	0.0712536	0.00856726	NA	NA
chr1 : 47295765 | 47304996	chr1	47295765	47304996	+	NA	exonic	-	ENSG00000123473.17	STIL	isExon-isExon	47295765,47299905,47301561,47302234,47304889;47295765,47299905,47300110,47301561,47302234,47304889	47295848,47300152,47301748,47302346,47304996;47295848,47299968,47300152,47301748,47302346,47304996	741;600	hsa-STIL_0007	1	5	NA	1	2	NA	NA	2	4	NA	NA	2		69	67	NA	72	38	NA	NA	85	79	NA	NA	76		0.00842093	0.038092	NA	0.0102382	0.0167581	NA	NA	0.0151955	0.0279127
chr1 : 47301561 | 47302346	chr1	47301561	47302346	+	NA	exonic	-	ENSG00000123473.17	STIL	isExon-isExon	4730156147302230	4730174847302340	301	hsa-STIL_0052	NA	NA	NA	NA	NA	NA	2	NA	NA	NA	1	3		NA	NA	NA	NA	NA	NA	29	NA	NA	NA	38	29		NA	NA	NA	NA	NA	NA	0.0171345	NA	NA
chr1 : 47301561 | 47310362	chr1	47301561	47310362	+	NA	exonic	-	ENSG00000123473.17	STIL	isExon-isExon	4.73016e+31	4.73017e+31	496	hsa-STIL_0035	2	1	2	NA	NA	NA	2	3	5	NA	NA	6		14	14	19	NA	NA	NA	19	19	22	NA	NA	17		0.0168419	0.00761839	0.0135696	NA	NA	NA	0.0171345	0.0227933	0.0348908
chr1 : 47302234 | 47304996	chr1	47302234	47304996	+	NA	exonic	-	ENSG00000123473.17	STIL	isExon-isExon	4730223447304880	4730234647304990	221	hsa-STIL_0036	NA	NA	NA	2	2	1	NA	1	NA	NA	NA	NA		NA	NA	NA	13	8	18	NA	17	NA	NA	NA	NA		NA	NA	NA	0.0204764	0.0167581	0.0089067	NA	0.00759776	NA
chr1 : 47302234 | 47310362	chr1	47302234	47310362	+	+	exonic	-	ENSG00000123473.17	STIL	isExon-isExon	4.73022e+23	4.73023e+23	308	hsa-STIL_0038	1	1	NA	2	2	1	2	4	2	NA	1	1		2	11	NA	9	9	10	12	10	16	NA	16	14		0.00842093	0.00761839	NA	0.0204764	0.0167581	0.0089067	0.0171345	0.0303911	0.0139563
chr1 : 47363088 | 47373107	chr1	47363088	47373107	+	NA	mix	+	ENSG00000162368.14	CMPK1	intronic-isExon	47363088,47363088;47363088,47372955	47373107,47373107;47368615,47373107	20040;5681	hsa-CMPK1_0016	3	NA	NA	1	NA	4	NA	1	NA	NA	NA	NA		258	NA	NA	347	NA	263	NA	303	NA	NA	NA	NA		0.0252628	NA	NA	0.0102382	NA	0.0356268	NA	0.00759776	NA
chr1 : 47363088 | 47375293	chr1	47363088	47375293	+	NA	mix	+	ENSG00000162368.14	CMPK1	intronic-isExon	47363088,47374909,47375197;47363088,47372955,47375197;47363088,47372955,47374909,47375197	47373107,47374985,47375293;47368615,47373107,47375293;47368615,47373107,47374985,47375293	10194;5778;5855	hsa-CMPK1_0009	NA	1	NA	NA	2	1	NA	NA	NA	NA	3	1		NA	161	NA	NA	157	106	NA	NA	NA	NA	81	179		NA	0.00761839	NA	NA	0.0167581	0.0089067	NA	NA	NA
chr1 : 47363088 | 47376872	chr1	47363088	47376872	+	NA	mix	+	ENSG00000162368.14	CMPK1	intronic-inExon	47363088,47372955,47375197,47376704;47363088,47374909,47375197,47376704;47363088,47372955,47374909,47375197,47376704	47368615,47373107,47375293,47376872;47373107,47374985,47375293,47376872;47368615,47373107,47374985,47375293,47376872	5947;10363;6024	hsa-CMPK1_0015	NA	2	1	NA	NA	NA	1	NA	NA	NA	NA	1		NA	113	89	NA	NA	NA	93	NA	NA	NA	NA	127		NA	0.0152368	0.00678482	NA	NA	NA	0.00856726	NA	NA
chr1 : 47368469 | 47373107	chr1	47368469	47373107	+	+	exonic	+	ENSG00000162368.14	CMPK1	isExon-isExon	4736846947372950	4736861547373100	300	hsa-CMPK1_0006	5	9	3	NA	5	14	15	10	12	10	14	10		373	349	605	NA	391	368	409	408	418	610	409	486		0.0421046	0.0685655	0.0203545	NA	0.0418952	0.124694	0.128509	0.0759776	0.083738
chr1 : 47368469 | 47375293	chr1	47368469	47375293	+	+	exonic	+	ENSG00000162368.14	CMPK1	isExon-isExon	47368469,47372955,47375197;47368469,47372955,47374909,47375197	47368615,47373107,47375293;47368615,47373107,47374985,47375293	397;474	hsa-CMPK1_0001	32	53	21	68	41	43	31	51	56	13	76	64		216	264	406	259	256	211	286	322	260	343	193	306		0.26947	0.403775	0.142481	0.696196	0.34354	0.382988	0.265585	0.387486	0.390777
chr1 : 47368469 | 47376872	chr1	47368469	47376872	+	NA	exon	+	ENSG00000162368.14	CMPK1	isExon-inExon	47368469,47372955,47375197,47376704;47368469,47372955,47374909,47375197,47376704	47368615,47373107,47375293,47376872;47368615,47373107,47374985,47375293,47376872	566;643	hsa-CMPK1_0003	3	NA	NA	NA	NA	NA	2	NA	2	3	NA	3		183	NA	NA	NA	NA	NA	217	NA	212	332	NA	254		0.0252628	NA	NA	NA	NA	NA	0.0171345	NA	0.0139563
chr1 : 47368469 | 47378564	chr1	47368469	47378564	+	NA	exon	+	ENSG00000162368.14	CMPK1	isExon-inExon	4.73685e+39	4.73686e+39	2335	hsa-CMPK1_0007	NA	NA	NA	NA	5	NA	NA	4	NA	1	3	2		NA	NA	NA	NA	184	NA	NA	227	NA	267	147	227		NA	NA	NA	NA	0.0418952	NA	NA	0.0303911	NA
chr1 : 47372955 | 47375293	chr1	47372955	47375293	+	NA	exonic	+	ENSG00000162368.14	CMPK1	isExon-isExon	47372955,47375197;47372955,47374909,47375197	47373107,47375293;47373107,47374985,47375293	250;327	hsa-CMPK1_0002	1	NA	NA	NA	NA	4	NA	2	3	NA	1	3		156	NA	NA	NA	NA	193	NA	306	211	NA	147	287		0.00842093	NA	NA	NA	NA	0.0356268	NA	0.0151955	0.0209345
chr1 : 47374909 | 47375293	chr1	47374909	47375293	+	+	exonic	+	ENSG00000162368.14	CMPK1	isExon-isExon	4737490947375190	4737498547375290	174	hsa-CMPK1_0004	5	12	NA	13	20	17	10	13	13	NA	11	10		349	413	NA	477	440	404	461	496	418	NA	396	551		0.0421046	0.0914207	NA	0.133096	0.167581	0.151414	0.0856726	0.0987709	0.0907162
chr1 : 48385309 | 48403882	chr1	48385309	48403882	+	NA	exonic	-	ENSG00000132122.12	SPATA6	isExon-isExon	4.83853e+31	4.83853e+31	504	hsa-SPATA6_0006	2	NA	NA	1	NA	NA	NA	NA	3	NA	NA	NA		16	NA	NA	11	NA	NA	NA	NA	14	NA	NA	NA		0.0168419	NA	NA	0.0102382	NA	NA	NA	NA	0.0209345
chr1 : 50490588 | 50491801	chr1	50490588	50491801	+	+	exonic	-	ENSG00000185104.20	FAF1	isExon-isExon	5049058850491720	5049066550491800	159	hsa-FAF1_0041	NA	4	NA	4	NA	NA	2	3	NA	8	4	4		NA	51	NA	51	NA	NA	42	44	NA	114	48	64		NA	0.0304736	NA	0.0409527	NA	NA	0.0171345	0.0227933	NA
chr1 : 50490588 | 50535457	chr1	50490588	50535457	+	+	exonic	-	ENSG00000185104.20	FAF1	isExon-isExon	5.04906e+23	5.04907e+23	248	hsa-FAF1_0033	10	14	9	32	21	21	27	23	18	15	47	29		35	31	64	41	37	33	26	30	49	60	25	35		0.0842093	0.106658	0.0610634	0.327622	0.17596	0.187041	0.231316	0.174749	0.125607
chr1 : 50490588 | 50539728	chr1	50490588	50539728	+	NA	exonic	-	ENSG00000185104.20	FAF1	isExon-isExon	5.04906e+31	5.04907e+31	385	hsa-FAF1_0017	NA	NA	NA	1	NA	1	NA	NA	NA	NA	5	1		NA	NA	NA	59	NA	38	NA	NA	NA	NA	33	50		NA	NA	NA	0.0102382	NA	0.0089067	NA	NA	NA
chr1 : 50596121 | 50744775	chr1	50596121	50744775	+	NA	exonic	-	ENSG00000185104.20	FAF1	isExon-isExon	5.05961e+39	5.05962e+39	473	hsa-FAF1_0059	NA	2	NA	5	NA	NA	NA	1	3	NA	4	NA		NA	52	NA	59	NA	NA	NA	53	53	NA	33	NA		NA	0.0152368	NA	0.0511909	NA	NA	NA	0.00759776	0.0209345
chr1 : 50655442 | 50705891	chr1	50655442	50705891	+	+	exonic	-	ENSG00000185104.20	FAF1	isExon-isExon	5065544250705780	5065552850705890	193	hsa-FAF1_0035	2	2	NA	3	1	1	3	NA	2	NA	3	NA		137	158	NA	153	97	143	128	NA	123	NA	131	NA		0.0168419	0.0152368	NA	0.0307145	0.00837903	0.0089067	0.0257018	NA	0.0139563
chr1 : 50655442 | 50744775	chr1	50655442	50744775	+	+	exonic	-	ENSG00000185104.20	FAF1	isExon-isExon	5.06554e+31	5.06555e+31	377	hsa-FAF1_0003	60	56	28	53	27	52	42	37	34	11	66	43		63	76	88	70	54	57	63	71	68	64	44	67		0.505256	0.42663	0.189975	0.542624	0.226234	0.463148	0.359825	0.281117	0.237258
chr1 : 50655442 | 50745691	chr1	50655442	50745691	+	NA	mix	-	ENSG00000185104.20	FAF1	isExon-intronic	50655442,50705786,50738863,50744684;50655442,50705786	50655528,50705891,50738954,50745691;50655528,50745691	1293;39993	hsa-FAF1_0069	1	NA	NA	2	NA	NA	3	NA	NA	NA	2	NA		30	NA	NA	38	NA	NA	29	NA	NA	NA	29	NA		0.00842093	NA	NA	0.0204764	NA	NA	0.0257018	NA	NA
chr1 : 50655442 | 50752523	chr1	50655442	50752523	+	+	mix	-	ENSG00000185104.20	FAF1	isExon-intronic	50655442,50705786;50655442,50705786,50738863,50744684	50655528,50752523;50655528,50705891,50738954,50752523	46825;8125	hsa-FAF1_0062	4	1	4	3	2	1	6	NA	6	NA	7	7		32	46	43	38	35	27	28	NA	40	NA	28	33		0.0336837	0.00761839	0.0271393	0.0307145	0.0167581	0.0089067	0.0514035	NA	0.041869
chr1 : 50655442 | 50781044	chr1	50655442	50781044	+	+	mix	-	ENSG00000185104.20	FAF1	isExon-intronic	50655442,50705786;50655442,50705786,50738863,50744684	50655528,50781044;50655528,50705891,50738954,50781044	75346;36646	hsa-FAF1_0060	3	2	NA	2	2	1	3	NA	1	1	4	1		34	50	NA	40	36	36	28	NA	47	39	26	32		0.0252628	0.0152368	NA	0.0204764	0.0167581	0.0089067	0.0257018	NA	0.00697817
chr1 : 50705786 | 50738954	chr1	50705786	50738954	+	NA	exonic	-	ENSG00000185104.20	FAF1	isExon-isExon	5070578650738860	5070589150738950	198	hsa-FAF1_0030	NA	NA	NA	2	NA	1	1	NA	1	NA	NA	NA		NA	NA	NA	280	NA	233	221	NA	206	NA	NA	NA		NA	NA	NA	0.0204764	NA	0.0089067	0.00856726	NA	0.00697817
chr1 : 50705786 | 50744712	chr1	50705786	50744712	+	NA	exon	-	ENSG00000185104.20	FAF1	isExon-inExon	5.07058e+23	5.07059e+23	227	hsa-FAF1_0179	3	2	NA	3	NA	1	NA	NA	NA	NA	NA	NA		218	201	NA	267	NA	214	NA	NA	NA	NA	NA	NA		0.0252628	0.0152368	NA	0.0307145	NA	0.0089067	NA	NA	NA
chr1 : 50705786 | 50744775	chr1	50705786	50744775	+	+	exonic	-	ENSG00000185104.20	FAF1	isExon-isExon	5.07058e+23	5.07059e+23	290	hsa-FAF1_0013	16	21	2	16	7	13	10	15	13	11	11	16		128	114	112	142	96	110	109	101	125	98	113	121		0.134735	0.159986	0.0135696	0.163811	0.0586532	0.115787	0.0856726	0.113966	0.0907162
chr1 : 50705786 | 50752523	chr1	50705786	50752523	+	+	mix	-	ENSG00000185104.20	FAF1	isExon-intronic	50705786,50705786;50705786,50738863,50744684	50752523,50706051;50705891,50738954,50752523	47004;8038	hsa-FAF1_0071	2	6	NA	9	4	9	NA	1	NA	NA	7	NA		98	84	NA	110	76	81	NA	72	NA	NA	97	NA		0.0168419	0.0457104	NA	0.0921436	0.0335161	0.0801603	NA	0.00759776	NA
chr1 : 50705786 | 50781044	chr1	50705786	50781044	+	NA	mix	-	ENSG00000185104.20	FAF1	isExon-intronic	50705786,50705786;50705786,50738863,50744684	50781044,50706051;50705891,50738954,50781044	75525;36559	hsa-FAF1_0063	NA	2	2	7	NA	4	3	4	NA	NA	2	1		NA	88	73	112	NA	90	74	75	NA	NA	95	85		NA	0.0152368	0.0135696	0.0716673	NA	0.0356268	0.0257018	0.0303911	NA
chr1 : 50705786 | 50787921	chr1	50705786	50787921	+	NA	mix	-	ENSG00000185104.20	FAF1	isExon-intronic	50705786,50705786;50705786,50738863,50744684	50787921,50706051;50705891,50738954,50787921	82402;43436	hsa-FAF1_0076	NA	NA	NA	NA	1	2	1	NA	1	NA	2	NA		NA	NA	NA	NA	76	87	73	NA	102	NA	92	NA		NA	NA	NA	NA	0.00837903	0.0178134	0.00856726	NA	0.00697817
chr1 : 50705786 | 50857997	chr1	50705786	50857997	+	NA	exonic	-	ENSG00000185104.20	FAF1	isExon-isExon	5.07058e+47	5.07059e+47	612	hsa-FAF1_0001	NA	NA	NA	1	NA	NA	NA	NA	3	NA	NA	1		NA	NA	NA	147	NA	NA	NA	NA	132	NA	NA	115		NA	NA	NA	0.0102382	NA	NA	NA	NA	0.0209345
chr1 : 50734193 | 50744775	chr1	50734193	50744775	+	NA	mix	-	ENSG00000185104.20	FAF1	intronic-isExon	5073419350744680	5073895450744770	4854	hsa-FAF1_0065	2	NA	NA	NA	NA	1	2	NA	NA	NA	2	NA		43	NA	NA	NA	NA	37	44	NA	NA	NA	25	NA		0.0168419	NA	NA	NA	NA	0.0089067	0.0171345	NA	NA
chr1 : 50738863 | 50744775	chr1	50738863	50744775	+	+	exonic	-	ENSG00000185104.20	FAF1	isExon-isExon	5073886350744680	5073895450744770	184	hsa-FAF1_0040	6	10	5	18	17	14	16	20	6	NA	17	14		131	141	122	147	95	146	115	115	125	NA	129	135		0.0505256	0.0761839	0.0339241	0.184287	0.142444	0.124694	0.137076	0.151955	0.041869
chr1 : 50738863 | 50752523	chr1	50738863	50752523	+	+	mix	-	ENSG00000185104.20	FAF1	isExon-intronic	5073886350744680	5073895450752520	7932	hsa-FAF1_0067	4	7	NA	8	3	12	8	7	10	NA	12	8		104	113	NA	115	77	119	84	89	100	NA	114	103		0.0336837	0.0533288	NA	0.0819055	0.0251371	0.10688	0.0685381	0.0531843	0.0697817
chr1 : 50738863 | 50781044	chr1	50738863	50781044	+	NA	mix	-	ENSG00000185104.20	FAF1	isExon-intronic	5073886350744680	5073895450781040	36453	hsa-FAF1_0080	1	4	NA	1	NA	NA	NA	NA	1	6	NA	NA		106	117	NA	116	NA	NA	NA	NA	107	49	NA	NA		0.00842093	0.0304736	NA	0.0102382	NA	NA	NA	NA	0.00697817
chr1 : 50744684 | 50752523	chr1	50744684	50752523	+	NA	mix	-	ENSG00000185104.20	FAF1	isExon-intronic	5074468450744680	5075252350744770	7932	hsa-FAF1_0081	NA	NA	NA	3	NA	3	6	2	NA	NA	5	NA		NA	NA	NA	110	NA	102	96	93	NA	NA	95	NA		NA	NA	NA	0.0307145	NA	0.0267201	0.0514035	0.0151955	NA
chr1 : 50752438 | 50787921	chr1	50752438	50787921	+	NA	unknown	+	ENSG00000230585.2	PHBP12	intergenic-intergenic	5075243850752430	5078792150781150	64197	NA	NA	NA	NA	2	NA	1	1	NA	2	NA	NA	1		NA	NA	NA	13	NA	21	9	NA	16	NA	NA	5		NA	NA	NA	0.0204764	NA	0.0089067	0.00856726	NA	0.0139563
chr1 : 50788000 | 50801677	chr1	50788000	50801677	+	NA	exonic	-	ENSG00000185104.20	FAF1	isExon-isExon	5078800050801630	5078820550801670	253	hsa-FAF1_0011	1	NA	NA	1	NA	NA	1	1	4	NA	NA	1		66	NA	NA	60	NA	NA	37	60	60	NA	NA	56		0.00842093	NA	NA	0.0102382	NA	NA	0.00856726	0.00759776	0.0279127
chr1 : 51236734 | 51271473	chr1	51236734	51271473	+	NA	exonic	+	ENSG00000123091.5	RNF11	inExon-inExon	51236734,51271151;51236734,51269956,51271151	51236879,51271473;51236879,51270125,51271473	469;639	hsa-RNF11_0006	2	NA	3	3	NA	NA	2	NA	1	NA	9	2		1706	NA	2796	2126	NA	NA	2330	NA	2884	NA	4120	3115		0.0168419	NA	0.0203545	0.0307145	NA	NA	0.0171345	NA	0.00697817
chr1 : 51267276 | 51270125	chr1	51267276	51270125	+	NA	mix	+	ENSG00000123091.5	RNF11	intronic-isExon	5126727651267270	5127012551270120	5700	hsa-RNF11_0011	NA	NA	NA	3	1	NA	NA	NA	NA	NA	1	NA		NA	NA	NA	419	303	NA	NA	NA	NA	NA	796	NA		NA	NA	NA	0.0307145	0.00837903	NA	NA	NA	NA
chr1 : 51361171 | 51366029	chr1	51361171	51366029	+	+	exonic	-	ENSG00000085832.17	EPS15	isExon-isExon	5.13612e+23	5.13614e+23	425	NA	4	4	3	1	NA	2	1	4	4	5	5	2		197	167	248	167	NA	154	164	145	214	269	135	172		0.0336837	0.0304736	0.0203545	0.0102382	NA	0.0178134	0.00856726	0.0303911	0.0279127
chr1 : 51361171 | 51448135	chr1	51361171	51448135	+	NA	exonic	-	ENSG00000085832.17	EPS15	isExon-isExon	51361171,51363866,51365953,51394381,51399032,51400918,51402435,51403419,51409535,51421786,51440347,51444889,51446960,51448046;51361171,51363866,51365953,51394381,51399032,51400918,51402435,51403419,51405905,51408135,51409535,51421786,51440347,51444889,51446960,51448046	51361355,51364028,51366029,51394447,51399165,51400953,51402525,51403532,51409696,51421858,51440432,51445045,51447105,51448135;51361355,51364028,51366029,51394447,51399165,51400953,51402525,51403532,51406108,51408332,51409696,51421858,51440432,51445045,51447105,51448135	1581;1983	NA	NA	NA	NA	NA	NA	NA	NA	NA	NA	4	1	NA		NA	NA	NA	NA	NA	NA	NA	NA	NA	320	148	NA		NA	NA	NA	NA	NA	NA	NA	NA	NA
chr1 : 51363866 | 51366029	chr1	51363866	51366029	+	+	exonic	-	ENSG00000085832.17	EPS15	isExon-isExon	5136386651365950	5136402851366020	240	hsa-EPS15_0017	13	20	5	25	23	25	19	16	18	8	26	17		178	151	241	157	168	160	161	166	187	323	131	173		0.109472	0.152368	0.0339241	0.255955	0.192718	0.222667	0.162778	0.121564	0.125607
chr1 : 51394381 | 51421858	chr1	51394381	51421858	+	+	exonic	-	ENSG00000085832.17	EPS15	isExon-isExon	51394381,51399032,51400918,51402435,51403419,51409535,51421786;51394381,51399032,51400918,51402435,51403419,51405905,51408135,51409535,51421786	51394447,51399165,51400953,51402525,51403532,51409696,51421858;51394447,51399165,51400953,51402525,51403532,51406108,51408332,51409696,51421858	677;1079	hsa-EPS15_0001	NA	NA	NA	NA	1	2	6	3	1	3	2	1		NA	NA	NA	NA	266	218	205	250	279	309	220	257		NA	NA	NA	NA	0.00837903	0.0178134	0.0514035	0.0227933	0.00697817
chr1 : 51394381 | 51448135	chr1	51394381	51448135	+	+	exonic	-	ENSG00000085832.17	EPS15	isExon-isExon	51394381,51399032,51400918,51402435,51403419,51405905,51408135,51409535,51421786,51440347,51444889,51446960,51448046;51394381,51399032,51400918,51402435,51403419,51409535,51421786,51440347,51444889,51446960,51448046	51394447,51399165,51400953,51402525,51403532,51406108,51408332,51409696,51421858,51440432,51445045,51447105,51448135;51394447,51399165,51400953,51402525,51403532,51409696,51421858,51440432,51445045,51447105,51448135	1558;1156	hsa-EPS15_0034	NA	6	3	8	3	2	NA	12	9	1	7	8		NA	180	318	163	181	161	NA	200	267	305	156	154		NA	0.0457104	0.0203545	0.0819055	0.0251371	0.0178134	NA	0.0911732	0.0628035
chr1 : 51400918 | 51408332	chr1	51400918	51408332	+	+	exonic	-	ENSG00000085832.17	EPS15	isExon-isExon	5.14009e+39	5.1401e+39	643	hsa-EPS15_0016	2	1	NA	8	1	NA	2	3	2	NA	2	3		158	174	NA	154	177	NA	152	178	218	NA	145	183		0.0168419	0.00761839	NA	0.0819055	0.00837903	NA	0.0171345	0.0227933	0.0139563
chr1 : 51402435 | 51408332	chr1	51402435	51408332	+	+	exonic	-	ENSG00000085832.17	EPS15	isExon-isExon	5.14024e+31	5.14025e+31	607	hsa-EPS15_0014	37	71	12	71	37	66	74	70	62	9	93	72		173	174	268	139	182	153	155	190	222	309	155	186		0.311574	0.540906	0.0814178	0.726911	0.310024	0.587842	0.633977	0.531843	0.432646
chr1 : 51402435 | 51429567	chr1	51402435	51429567	+	NA	mix	-	ENSG00000085832.17	EPS15	isExon-intronic	51402435,51403419,51405905,51408135,51409535,51421786;51402435,51403419,51409535,51421786;51402435,51403419	51402525,51403532,51406108,51408332,51409696,51429567;51402525,51403532,51409696,51429567;51402525,51429567	8551;8149;26240	hsa-EPS15_0053	2	NA	NA	NA	NA	NA	NA	NA	NA	NA	4	NA		66	NA	NA	NA	NA	NA	NA	NA	NA	NA	46	NA		0.0168419	NA	NA	NA	NA	NA	NA	NA	NA
chr1 : 51402435 | 51445045	chr1	51402435	51445045	+	+	exonic	-	ENSG00000085832.17	EPS15	isExon-isExon	51402435,51403419,51405905,51408135,51409535,51421786,51440347,51444889;51402435,51403419,51409535,51421786,51440347,51444889	51402525,51403532,51406108,51408332,51409696,51421858,51440432,51445045;51402525,51403532,51409696,51421858,51440432,51445045	1085;683	hsa-EPS15_0040	NA	NA	NA	2	NA	NA	3	1	3	NA	5	2		NA	NA	NA	135	NA	NA	148	220	220	NA	124	183		NA	NA	NA	0.0204764	NA	NA	0.0257018	0.00759776	0.0209345
chr1 : 51402435 | 51448135	chr1	51402435	51448135	+	NA	exonic	-	ENSG00000085832.17	EPS15	isExon-isExon	51402435,51403419,51405905,51408135,51409535,51421786,51440347,51444889,51446960,51448046;51402435,51403419,51409535,51421786,51440347,51444889,51446960,51448046	51402525,51403532,51406108,51408332,51409696,51421858,51440432,51445045,51447105,51448135;51402525,51403532,51409696,51421858,51440432,51445045,51447105,51448135	1321;919	hsa-EPS15_0007	NA	NA	1	1	NA	1	4	NA	2	NA	7	1		NA	NA	242	111	NA	129	159	NA	196	NA	111	124		NA	NA	0.00678482	0.0102382	NA	0.0089067	0.034269	NA	0.0139563
chr1 : 51402435 | 51465326	chr1	51402435	51465326	+	NA	exonic	-	ENSG00000085832.17	EPS15	isExon-isExon	51402435,51403419,51405905,51408135,51409535,51421786,51440347,51444889,51446960,51448046,51461091,51463673,51465261;51402435,51403419,51409535,51421786,51440347,51444889,51446960,51448046,51461091,51463673,51465261	51402525,51403532,51406108,51408332,51409696,51421858,51440432,51445045,51447105,51448135,51461150,51463798,51465326;51402525,51403532,51409696,51421858,51440432,51445045,51447105,51448135,51461150,51463798,51465326	1573;1171	hsa-EPS15_0036	NA	2	1	NA	NA	3	NA	2	NA	NA	4	4		NA	151	238	NA	NA	135	NA	185	NA	NA	90	151		NA	0.0152368	0.00678482	NA	NA	0.0267201	NA	0.0151955	NA
chr1 : 51403419 | 51406108	chr1	51403419	51406108	+	NA	exonic	-	ENSG00000085832.17	EPS15	isExon-isExon	5140341951405900	5140353251406100	318	hsa-EPS15_0041	NA	2	NA	4	NA	4	NA	2	NA	NA	NA	2		NA	301	NA	269	NA	298	NA	306	NA	NA	NA	289		NA	0.0152368	NA	0.0409527	NA	0.0356268	NA	0.0151955	NA
chr1 : 51403419 | 51408332	chr1	51403419	51408332	+	+	exonic	-	ENSG00000085832.17	EPS15	isExon-isExon	5.14034e+23	5.14035e+23	516	hsa-EPS15_0044	7	5	NA	3	8	6	8	11	7	NA	8	NA		210	259	NA	190	210	239	234	265	278	NA	238	NA		0.0589465	0.038092	NA	0.0307145	0.0670323	0.0534402	0.0685381	0.0835754	0.0488472
chr1 : 51405905 | 51406108	chr1	51405905	51406108	+	+	exonic	-	ENSG00000085832.17	EPS15	isExon-isExon	5140590551405900	5140610851406100	408	hsa-EPS15_0042	11	16	5	20	11	14	13	10	8	2	15	16		254	268	223	288	202	261	236	255	258	294	304	277		0.0926302	0.121894	0.0339241	0.204764	0.0921694	0.124694	0.111374	0.0759776	0.0558253
chr1 : 51405905 | 51408332	chr1	51405905	51408332	+	+	exonic	-	ENSG00000085832.17	EPS15	isExon-isExon	5140590551408130	5140610851408330	402	hsa-EPS15_0033	45	45	15	56	34	72	46	37	53	19	65	57		229	235	295	219	208	206	206	216	256	467	256	261		0.378942	0.342828	0.101772	0.573338	0.284887	0.641282	0.394094	0.281117	0.369843
chr1 : 51408135 | 51408332	chr1	51408135	51408332	+	NA	exonic	-	ENSG00000085832.17	EPS15	isExon-isExon	5140813551408130	5140833251408330	396	hsa-EPS15_0069	1	NA	NA	3	NA	3	NA	1	2	NA	NA	1		288	NA	NA	289	NA	260	NA	281	332	NA	NA	289		0.00842093	NA	NA	0.0307145	NA	0.0267201	NA	0.00759776	0.0139563
chr1 : 51408135 | 51421858	chr1	51408135	51421858	+	NA	exonic	-	ENSG00000085832.17	EPS15	isExon-isExon	5.14081e+23	5.14083e+23	433	hsa-EPS15_0004	NA	2	NA	NA	NA	NA	NA	NA	NA	NA	2	1		NA	320	NA	NA	NA	NA	NA	NA	NA	NA	334	333		NA	0.0152368	NA	NA	NA	NA	NA	NA	NA
chr1 : 51420625 | 51421858	chr1	51420625	51421858	+	NA	mix	-	ENSG00000085832.17	EPS15	intronic-isExon	5142062551420620	5142185851421850	2468	NA	NA	NA	NA	NA	NA	NA	2	NA	NA	3	1	NA		NA	NA	NA	NA	NA	NA	125	NA	NA	162	139	NA		NA	NA	NA	NA	NA	NA	0.0171345	NA	NA
chr1 : 51421786 | 51448135	chr1	51421786	51448135	+	NA	exonic	-	ENSG00000085832.17	EPS15	isExon-isExon	5.14218e+39	5.14219e+39	552	hsa-EPS15_0038	NA	1	NA	5	1	3	4	3	NA	NA	2	3		NA	214	NA	190	222	193	220	238	NA	NA	201	203		NA	0.00761839	NA	0.0511909	0.00837903	0.0267201	0.034269	0.0227933	NA
chr1 : 51429534 | 51448135	chr1	51429534	51448135	+	NA	mix	-	ENSG00000085832.17	EPS15	intronic-isExon	5.14295e+31	5.14404e+31	11292	hsa-EPS15_0059	NA	2	NA	NA	NA	NA	1	NA	4	NA	NA	NA		NA	89	NA	NA	NA	NA	105	NA	133	NA	NA	NA		NA	0.0152368	NA	NA	NA	NA	0.00856726	NA	0.0279127
chr1 : 51437106 | 51448135	chr1	51437106	51448135	+	NA	mix	-	ENSG00000085832.17	EPS15	intronic-isExon	5.14371e+31	5.14404e+31	3720	hsa-EPS15_0088	2	NA	NA	NA	NA	3	NA	NA	1	NA	6	2		92	NA	NA	NA	NA	78	NA	NA	132	NA	75	68		0.0168419	NA	NA	NA	NA	0.0267201	NA	NA	0.00697817
chr1 : 51440347 | 51447105	chr1	51440347	51447105	+	NA	exonic	-	ENSG00000085832.17	EPS15	isExon-isExon	5.14403e+23	5.14404e+23	389	hsa-EPS15_0046	NA	NA	NA	NA	NA	3	NA	NA	NA	NA	NA	2		NA	NA	NA	NA	NA	243	NA	NA	NA	NA	NA	246		NA	NA	NA	NA	NA	0.0267201	NA	NA	NA
chr1 : 51440347 | 51448135	chr1	51440347	51448135	+	+	exonic	-	ENSG00000085832.17	EPS15	isExon-isExon	5.14403e+31	5.14404e+31	479	hsa-EPS15_0002	8	6	NA	5	5	11	6	7	11	NA	10	6		217	205	NA	176	243	180	205	241	245	NA	185	202		0.0673674	0.0457104	NA	0.0511909	0.0418952	0.0979737	0.0514035	0.0531843	0.0767599
chr1 : 51444889 | 51448135	chr1	51444889	51448135	+	NA	exonic	-	ENSG00000085832.17	EPS15	isExon-isExon	5.14449e+23	5.1445e+23	393	hsa-EPS15_0005	NA	NA	1	NA	NA	1	NA	1	1	NA	2	NA		NA	NA	275	NA	NA	171	NA	215	251	NA	155	NA		NA	NA	0.00678482	NA	NA	0.0089067	NA	0.00759776	0.00697817
chr1 : 51459041 | 51461150	chr1	51459041	51461150	+	NA	exonic	-	ENSG00000085832.17	EPS15	isExon-isExon	5145904151461090	5145914851461150	168	NA	NA	NA	NA	1	NA	1	NA	1	NA	NA	2	NA		NA	NA	NA	81	NA	99	NA	120	NA	NA	58	NA		NA	NA	NA	0.0102382	NA	0.0089067	NA	0.00759776	NA
chr1 : 51459041 | 51465326	chr1	51459041	51465326	+	NA	exonic	-	ENSG00000085832.17	EPS15	isExon-isExon	5.1459e+31	5.14591e+31	360	hsa-EPS15_0087	NA	2	NA	NA	1	NA	2	3	NA	NA	1	3		NA	112	NA	NA	110	NA	102	122	NA	NA	56	104		NA	0.0152368	NA	NA	0.00837903	NA	0.0171345	0.0227933	NA
chr1 : 51461091 | 51465326	chr1	51461091	51465326	+	+	exonic	-	ENSG00000085832.17	EPS15	isExon-isExon	5.14611e+23	5.14612e+23	252	hsa-EPS15_0035	8	NA	NA	4	NA	NA	6	2	6	NA	3	2		187	NA	NA	134	NA	NA	188	210	248	NA	117	162		0.0673674	NA	NA	0.0409527	NA	NA	0.0514035	0.0151955	0.041869
chr1 : 51461091 | 51481314	chr1	51461091	51481314	+	NA	exonic	-	ENSG00000085832.17	EPS15	isExon-isExon	5.14611e+55	5.14612e+55	528	hsa-EPS15_0015	4	2	NA	NA	NA	NA	NA	NA	NA	NA	NA	NA		137	184	NA	NA	NA	NA	NA	NA	NA	NA	NA	NA		0.0336837	0.0152368	NA	NA	NA	NA	NA	NA	NA
chr1 : 51502419 | 51508771	chr1	51502419	51508771	+	NA	intronic	-	ENSG00000085832.17	EPS15	intronic	51502419	51508771	6353	chr1:51502419|51508771	1	1	NA	1	1	NA	NA	1	NA	NA	4	1		10	36	NA	19	20	NA	NA	24	NA	NA	5	17		0.00842093	0.00761839	NA	0.0102382	0.00837903	NA	NA	0.00759776	NA
chr1 : 51651081 | 51652041	chr1	51651081	51652041	+	NA	mix	+	ENSG00000117859.19	OSBPL9	intronic-isExon	5165108151651080	5165204151652040	1922	chr1:51651081|51652041	2	NA	NA	1	NA	NA	NA	2	NA	1	NA	1		33	NA	NA	34	NA	NA	NA	35	NA	34	NA	27		0.0168419	NA	NA	0.0102382	NA	NA	NA	0.0151955	NA
chr1 : 51669434 | 51673571	chr1	51669434	51673571	+	NA	mix	+	ENSG00000117859.19	OSBPL9	isExon-intronic	51669434,51669434;51669434,51669434	51673571,51669814;51673571,51669512	4519;4217	hsa-OSBPL9_0050	NA	NA	NA	2	NA	2	4	NA	2	NA	2	NA		NA	NA	NA	38	NA	27	28	NA	43	NA	22	NA		NA	NA	NA	0.0204764	NA	0.0178134	0.034269	NA	0.0139563
chr1 : 51745536 | 51765981	chr1	51745536	51765981	+	NA	exonic	+	ENSG00000117859.19	OSBPL9	isExon-isExon	51745536,51746710,51748369,51750145,51756320,51760690,51761867,51765822;51745536,51746710,51748369,51750145,51760690,51761867,51765822;51745536,51746710,51748369,51750145,51765822	51745631,51746757,51748398,51750195,51756358,51760780,51761971,51765981;51745631,51746757,51748398,51750195,51760780,51761971,51765981;51745631,51746757,51748398,51750195,51765981	620;581;385	hsa-OSBPL9_0004	NA	3	3	NA	3	NA	3	6	3	NA	3	NA		NA	74	72	NA	56	NA	65	64	76	NA	24	NA		NA	0.0228552	0.0203545	NA	0.0251371	NA	0.0257018	0.0455866	0.0209345
chr1 : 51748369 | 51765981	chr1	51748369	51765981	+	NA	exonic	+	ENSG00000117859.19	OSBPL9	isExon-isExon	51748369,51750145,51765822;51748369,51750145,51756320,51760690,51761867,51765822;51748369,51750145,51760690,51761867,51765822	51748398,51750195,51765981;51748398,51750195,51756358,51760780,51761971,51765981;51748398,51750195,51760780,51761971,51765981	241;476;437	hsa-OSBPL9_0005	4	NA	NA	2	NA	3	3	2	NA	NA	5	NA		43	NA	NA	29	NA	44	40	30	NA	NA	19	NA		0.0336837	NA	NA	0.0204764	NA	0.0267201	0.0257018	0.0151955	NA
chr1 : 51748369 | 51772182	chr1	51748369	51772182	+	NA	exonic	+	ENSG00000117859.19	OSBPL9	isExon-isExon	51748369,51750145,51760690,51761867,51765822,51772070;51748369,51750145,51756320,51760690,51761867,51765822,51772070;51748369,51750145,51765822,51772070	51748398,51750195,51760780,51761971,51765981,51772182;51748398,51750195,51756358,51760780,51761971,51765981,51772182;51748398,51750195,51765981,51772182	550;589;354	hsa-OSBPL9_0031	1	NA	1	NA	NA	NA	2	3	1	NA	NA	2		24	NA	22	NA	NA	NA	19	14	24	NA	NA	17		0.00842093	NA	0.00678482	NA	NA	NA	0.0171345	0.0227933	0.00697817
chr1 : 51750145 | 51761971	chr1	51750145	51761971	+	NA	exonic	+	ENSG00000117859.19	OSBPL9	isExon-isExon	51750145,51756320,51760690,51761867;51750145,51760690,51761867	51750195,51756358,51760780,51761971;51750195,51760780,51761971	286;247	hsa-OSBPL9_0012	1	NA	NA	NA	NA	2	NA	2	1	NA	NA	2		19	NA	NA	NA	NA	31	NA	38	38	NA	NA	33		0.00842093	NA	NA	NA	NA	0.0178134	NA	0.0151955	0.00697817
chr1 : 51750145 | 51765981	chr1	51750145	51765981	+	+	exonic	+	ENSG00000117859.19	OSBPL9	isExon-isExon	51750145,51756320,51760690,51761867,51765822;51750145,51760690,51761867,51765822;51750145,51765822	51750195,51756358,51760780,51761971,51765981;51750195,51760780,51761971,51765981;51750195,51765981	446;407;211	hsa-OSBPL9_0001	2	2	NA	3	1	3	NA	2	NA	NA	2	NA		51	72	NA	50	52	61	NA	60	NA	NA	27	NA		0.0168419	0.0152368	NA	0.0307145	0.00837903	0.0267201	NA	0.0151955	NA
chr1 : 51760690 | 51765981	chr1	51760690	51765981	+	NA	exonic	+	ENSG00000117859.19	OSBPL9	isExon-isExon	5.17607e+23	5.17608e+23	356	hsa-OSBPL9_0006	NA	1	NA	NA	1	NA	2	2	NA	NA	NA	NA		NA	90	NA	NA	69	NA	73	65	NA	NA	NA	NA		NA	0.00761839	NA	NA	0.00837903	NA	0.0171345	0.0151955	NA
chr1 : 51772070 | 51772723	chr1	51772070	51772723	+	NA	exonic	+	ENSG00000117859.19	OSBPL9	isExon-isExon	5177207051772600	5177218251772720	232	hsa-OSBPL9_0011	3	NA	2	2	NA	NA	NA	NA	NA	NA	NA	NA		65	NA	87	42	NA	NA	NA	NA	NA	NA	NA	NA		0.0252628	NA	0.0135696	0.0204764	NA	NA	NA	NA	NA
chr1 : 51800556 | 51814089	chr1	51800556	51814089	+	NA	exonic	-	ENSG00000078618.22	NRDC	isExon-isExon	5.18006e+63	5.18007e+63	822	hsa-NRDC_0057	NA	NA	NA	NA	2	NA	NA	3	NA	NA	NA	NA		NA	NA	NA	NA	235	NA	NA	259	NA	NA	NA	NA		NA	NA	NA	NA	0.0167581	NA	NA	0.0227933	NA
chr1 : 51803814 | 51809401	chr1	51803814	51809401	+	NA	exonic	-	ENSG00000078618.22	NRDC	isExon-isExon	51803814,51805510,51806794,51809315;51803814,51805510,51809315	51803964,51805561,51806913,51809401;51803964,51805561,51809401	410;290	hsa-NRDC_0005	8	NA	NA	4	2	4	3	NA	4	NA	6	3		219	NA	NA	172	234	287	273	NA	351	NA	157	297		0.0673674	NA	NA	0.0409527	0.0167581	0.0356268	0.0257018	NA	0.0279127
chr1 : 51814035 | 51814813	chr1	51814035	51814813	+	NA	exonic	-	ENSG00000078618.22	NRDC	isExon-isExon	5.1814e+23	5.18141e+23	235	hsa-NRDC_0028	1	2	NA	2	NA	NA	1	NA	2	NA	1	NA		228	269	NA	171	NA	NA	271	NA	276	NA	212	NA		0.00842093	0.0152368	NA	0.0204764	NA	NA	0.00856726	NA	0.0139563
chr1 : 51814035 | 51816389	chr1	51814035	51816389	+	NA	exonic	-	ENSG00000078618.22	NRDC	isExon-isExon	5.1814e+31	5.18141e+31	313	hsa-NRDC_0007	NA	NA	NA	NA	1	NA	1	NA	2	NA	NA	1		NA	NA	NA	NA	317	NA	274	NA	339	NA	NA	299		NA	NA	NA	NA	0.00837903	NA	0.00856726	NA	0.0139563
chr1 : 51814035 | 51823786	chr1	51814035	51823786	+	NA	exonic	-	ENSG00000078618.22	NRDC	isExon-isExon	5.1814e+63	5.18141e+63	638	hsa-NRDC_0060	NA	NA	1	NA	NA	NA	NA	2	NA	NA	NA	2		NA	NA	367	NA	NA	NA	NA	337	NA	NA	NA	276		NA	NA	0.00678482	NA	NA	NA	NA	0.0151955	NA
chr1 : 51814035 | 51834170	chr1	51814035	51834170	+	NA	exonic	-	ENSG00000078618.22	NRDC	isExon-isExon	5.1814e+87	5.18141e+87	962	hsa-NRDC_0053	NA	1	NA	1	NA	2	1	1	1	NA	NA	NA		NA	254	NA	156	NA	241	247	290	302	NA	NA	NA		NA	0.00761839	NA	0.0102382	NA	0.0178134	0.00856726	0.00759776	0.00697817
chr1 : 51818066 | 51821555	chr1	51818066	51821555	+	+	exonic	-	ENSG00000078618.22	NRDC	isExon-isExon	5.18181e+23	5.18181e+23	202	hsa-NRDC_0016	20	23	7	32	22	32	24	23	26	10	14	14		398	404	523	280	415	460	333	391	457	376	324	407		0.168419	0.175223	0.0474937	0.327622	0.184339	0.285014	0.205614	0.174749	0.181432
chr1 : 51818066 | 51825382	chr1	51818066	51825382	+	NA	exonic	-	ENSG00000078618.22	NRDC	isExon-isExon	5.18181e+39	5.18181e+39	421	hsa-NRDC_0019	1	NA	NA	1	NA	NA	NA	NA	1	NA	2	1		390	NA	NA	273	NA	NA	NA	NA	446	NA	331	355		0.00842093	NA	NA	0.0102382	NA	NA	NA	NA	0.00697817
chr1 : 51819800 | 51823786	chr1	51819800	51823786	+	NA	exonic	-	ENSG00000078618.22	NRDC	isExon-isExon	5.18198e+23	5.18199e+23	255	hsa-NRDC_0065	NA	3	NA	NA	NA	3	NA	NA	NA	NA	NA	NA		NA	355	NA	NA	NA	376	NA	NA	NA	NA	NA	NA		NA	0.0228552	NA	NA	NA	0.0267201	NA	NA	NA
chr1 : 51823664 | 51834170	chr1	51823664	51834170	+	NA	exonic	-	ENSG00000078618.22	NRDC	isExon-isExon	5.18237e+31	5.18238e+31	447	hsa-NRDC_0004	NA	NA	NA	NA	NA	6	NA	3	2	NA	NA	NA		NA	NA	NA	NA	NA	329	NA	334	391	NA	NA	NA		NA	NA	NA	NA	NA	0.0534402	NA	0.0227933	0.0139563
chr1 : 51827796 | 51834170	chr1	51827796	51834170	+	+	exonic	-	ENSG00000078618.22	NRDC	isExon-isExon	5182779651834010	5182786951834170	228	hsa-NRDC_0052	9	4	5	13	13	23	13	17	12	NA	3	14		255	246	412	180	293	275	247	285	343	NA	249	255		0.0757883	0.0304736	0.0339241	0.133096	0.108927	0.204854	0.111374	0.129162	0.083738
chr1 : 51827796 | 51840514	chr1	51827796	51840514	+	NA	exonic	-	ENSG00000078618.22	NRDC	isExon-isExon	51827796,51834017,51836131,51840226;51827796,51834017,51836131,51836369,51837487,51840226	51827869,51834170,51836212,51840514;51827869,51834170,51836212,51836438,51837620,51840514	599;803	hsa-NRDC_0003	NA	1	NA	NA	NA	NA	NA	NA	NA	NA	1	3		NA	266	NA	NA	NA	NA	NA	NA	NA	NA	302	276		NA	0.00761839	NA	NA	NA	NA	NA	NA	NA
chr1 : 51834017 | 51840514	chr1	51834017	51840514	+	+	exonic	-	ENSG00000078618.22	NRDC	isExon-isExon	51834017,51836131,51840226;51834017,51836131,51836369,51837487,51840226	51834170,51836212,51840514;51834170,51836212,51836438,51837620,51840514	525;729	hsa-NRDC_0002	3	2	1	4	3	2	3	5	2	NA	8	3		372	364	578	322	360	449	396	411	521	NA	351	369		0.0252628	0.0152368	0.00678482	0.0409527	0.0251371	0.0178134	0.0257018	0.0379888	0.0139563
chr1 : 51834017 | 51855388	chr1	51834017	51855388	+	+	mix	-	ENSG00000078618.22	NRDC	isExon-intronic	51834017,51834017;51834017,51836131,51836369,51837487,51840226;51834017,51836131,51836369,51837456;51834017,51836131,51836369,51840226;51834017,51836131,51840226	51855388,51834073;51834170,51836212,51836438,51837620,51855388;51834170,51836212,51836438,51855388;51834170,51836212,51836438,51855388;51834170,51836212,51855388	21429;15603;18239;15469;15399	hsa-NRDC_0027	2	3	3	NA	3	6	2	3	2	3	3	3		210	228	339	NA	200	281	221	272	332	329	179	224		0.0168419	0.0228552	0.0203545	NA	0.0251371	0.0534402	0.0171345	0.0227933	0.0139563
chr1 : 51836131 | 51840514	chr1	51836131	51840514	+	+	exonic	-	ENSG00000078618.22	NRDC	isExon-isExon	51836131,51840226;51836131,51836369,51837487,51840226	51836212,51840514;51836212,51836438,51837620,51840514	371;575	hsa-NRDC_0018	2	6	2	6	5	14	5	6	2	13	9	9		287	282	469	259	306	327	325	291	366	548	312	278		0.0168419	0.0457104	0.0135696	0.0614291	0.0418952	0.124694	0.0428363	0.0455866	0.0139563
chr1 : 51836131 | 51855388	chr1	51836131	51855388	+	+	mix	-	ENSG00000078618.22	NRDC	isExon-intronic	51836131,51840226;51836131,51836369,51837487,51840226;51836131,51836369,51837456;51836131,51836369,51840226	51836212,51855388;51836212,51836438,51837620,51855388;51836212,51836438,51855388;51836212,51836438,51855388	15245;15449;18085;15315	hsa-NRDC_0037	NA	1	4	3	1	1	NA	1	NA	5	2	2		NA	147	230	120	146	159	NA	152	NA	254	140	133		NA	0.00761839	0.0271393	0.0307145	0.00837903	0.0089067	NA	0.00759776	NA
chr1 : 51840226 | 51840514	chr1	51840226	51840514	+	+	exonic	-	ENSG00000078618.22	NRDC	isExon-isExon	5184022651840220	5184051451840510	578	hsa-NRDC_0008	2	4	4	6	8	4	7	5	8	NA	7	3		283	292	448	287	324	356	342	316	370	NA	329	305		0.0168419	0.0304736	0.0271393	0.0614291	0.0670323	0.0356268	0.0599708	0.0379888	0.0558253
chr1 : 51840226 | 51848840	chr1	51840226	51848840	+	NA	mix	-	ENSG00000078618.22	NRDC	isExon-intronic	51840226,51840226;51840226,51840226	51848840,51840454;51848840,51840514	8844;8904	hsa-NRDC_0132	NA	1	NA	2	2	NA	2	NA	1	NA	NA	NA		NA	146	NA	133	154	NA	167	NA	173	NA	NA	NA		NA	0.00761839	NA	0.0204764	0.0167581	NA	0.0171345	NA	0.00697817
chr1 : 51840226 | 51855388	chr1	51840226	51855388	+	+	mix	-	ENSG00000078618.22	NRDC	isExon-intronic	51840226,51840226;51840226,51840226	51855388,51840514;51855388,51840454	15452;15392	hsa-NRDC_0030	2	NA	NA	NA	NA	2	2	5	1	NA	1	4		122	NA	NA	NA	NA	188	167	178	185	NA	159	162		0.0168419	NA	NA	NA	NA	0.0178134	0.0171345	0.0379888	0.00697817
chr1 : 52023491 | 52028630	chr1	52023491	52028630	+	NA	exonic;exonic	-	ENSG00000285839.1;ENSG00000117862.13	RP11-91A18.6;TXNDC12	isExon-isExon;isExon-isExon	52023491,52024510,52027275,52028578;52023491,52024510,52027275,52028578	52023574,52024579,52027348,52028630;52023574,52024579,52027348,52028630	281;281	hsa-TXNDC12_0001	4	2	NA	NA	2	2	4	2	NA	NA	NA	2		162	172	NA	NA	188	172	191	183	NA	NA	NA	200		0.0336837	0.0152368	NA	NA	0.0167581	0.0178134	0.034269	0.0151955	NA
chr1 : 52388442 | 52389321	chr1	52388442	52389321	+	NA	exonic	-	ENSG00000085840.13	ORC1	isExon-isExon	5238844252389210	5238863752389320	301	NA	3	1	NA	3	NA	NA	2	NA	1	NA	1	NA		1	3	NA	4	NA	NA	1	NA	3	NA	1	NA		0.0252628	0.00761839	NA	0.0307145	NA	NA	0.0171345	NA	0.00697817
chr1 : 52401362 | 52402228	chr1	52401362	52402228	+	NA	exonic	-	ENSG00000085840.13	ORC1	isExon-isExon	5240136252402120	5240148952402220	228	hsa-ORC1_0008	NA	2	1	NA	1	2	NA	NA	NA	NA	1	NA		NA	0	3	NA	0	3	NA	NA	NA	NA	0	NA		NA	0.0152368	0.00678482	NA	0.00837903	0.0178134	NA	NA	NA
chr1 : 52404681 | 52418104	chr1	52404681	52418104	+	+	exonic	+	ENSG00000134748.13	PRPF38A	inExon-inExon	5.24047e+79	5.24049e+79	2422	hsa-PRPF38A_0003	2	2	1	3	1	4	4	3	2	NA	5	2		89	98	156	97	107	95	74	89	101	NA	57	95		0.0168419	0.0152368	0.00678482	0.0307145	0.00837903	0.0356268	0.034269	0.0227933	0.0139563
chr1 : 52477708 | 52481923	chr1	52477708	52481923	+	+	exonic	-	ENSG00000134744.14	TUT4	isExon-isExon	52477708,52481423,52481804;52477708,52481804	52477882,52481635,52481923;52477882,52481923	508;295	hsa-ZCCHC11_0009	1	2	2	5	4	6	2	6	9	NA	NA	3		80	88	122	56	83	73	52	79	121	NA	NA	104		0.00842093	0.0152368	0.0135696	0.0511909	0.0335161	0.0534402	0.0171345	0.0455866	0.0628035
chr1 : 52477708 | 52493662	chr1	52477708	52493662	+	NA	exonic	-	ENSG00000134744.14	TUT4	isExon-isExon	52477708,52481804,52488909,52490732,52493611;52477708,52481423,52481804,52488909,52490732,52493611	52477882,52481923,52489035,52490801,52493662;52477882,52481635,52481923,52489035,52490801,52493662	544;757	hsa-ZCCHC11_0055	NA	NA	NA	1	NA	1	NA	1	1	NA	1	NA		NA	NA	NA	49	NA	56	NA	78	73	NA	13	NA		NA	NA	NA	0.0102382	NA	0.0089067	NA	0.00759776	0.00697817
chr1 : 52490732 | 52509712	chr1	52490732	52509712	+	+	exonic	-	ENSG00000134744.14	TUT4	isExon-isExon	52490732,52493611,52495427,52497006,52509596;52490732,52493611,52495427,52509596	52490801,52493662,52495515,52497183,52509712;52490801,52493662,52495515,52509712	506;328	hsa-ZCCHC11_0017	1	1	NA	1	2	2	1	NA	1	NA	NA	NA		75	100	NA	78	84	56	42	NA	112	NA	NA	NA		0.00842093	0.00761839	NA	0.0102382	0.0167581	0.0178134	0.00856726	NA	0.00697817
chr1 : 52493611 | 52497183	chr1	52493611	52497183	+	+	exonic	-	ENSG00000134744.14	TUT4	isExon-isExon	5.24936e+23	5.24937e+23	319	hsa-ZCCHC11_0019	2	3	1	4	NA	2	1	2	4	2	NA	2		93	96	80	67	NA	60	60	109	87	70	NA	92		0.0168419	0.0228552	0.00678482	0.0409527	NA	0.0178134	0.00856726	0.0151955	0.0279127
chr1 : 52493611 | 52509712	chr1	52493611	52509712	+	+	exonic	-	ENSG00000134744.14	TUT4	isExon-isExon	52493611,52495427,52509596;52493611,52495427,52497006,52509596	52493662,52495515,52509712;52493662,52495515,52497183,52509712	258;436	hsa-ZCCHC11_0001	6	7	3	6	8	12	12	16	15	NA	4	6		64	78	72	52	67	49	36	76	75	NA	20	76		0.0505256	0.0533288	0.0203545	0.0614291	0.0670323	0.10688	0.102807	0.121564	0.104673
chr1 : 52509596 | 52526373	chr1	52509596	52526373	+	NA	exonic	-	ENSG00000134744.14	TUT4	isExon-isExon	5.25096e+23	5.25097e+23	1092	hsa-ZCCHC11_0008	2	3	NA	NA	3	1	3	4	1	NA	NA	4		96	84	NA	NA	75	57	56	83	120	NA	NA	80		0.0168419	0.0228552	NA	NA	0.0251371	0.0089067	0.0257018	0.0303911	0.00697817
chr1 : 52509596 | 52535122	chr1	52509596	52535122	+	NA	mix	-	ENSG00000134744.14	TUT4	intronic-isExon	52509596,52529768,52534987;52509596,52515891,52525563;52509596,52515891	52526373,52529885,52535122;52509712,52516054,52535122;52509712,52535122	17032;9841;19349	hsa-ZCCHC11_0098	NA	NA	NA	NA	3	NA	NA	NA	NA	NA	1	1		NA	NA	NA	NA	42	NA	NA	NA	NA	NA	19	66		NA	NA	NA	NA	0.0251371	NA	NA	NA	NA
chr1 : 52515891 | 52526373	chr1	52515891	52526373	+	+	exonic	-	ENSG00000134744.14	TUT4	isExon-isExon	5251589152525560	5251605452526370	975	hsa-ZCCHC11_0007	14	9	7	19	12	9	8	9	16	NA	8	15		99	89	107	90	101	67	58	70	117	NA	34	74		0.117893	0.0685655	0.0474937	0.194525	0.100548	0.0801603	0.0685381	0.0683799	0.111651
chr1 : 52515891 | 52529873	chr1	52515891	52529873	+	NA	mix	-	ENSG00000134744.14	TUT4	isExon-intronic	52515891,52525563;52515891,52515891	52516054,52529873;52529873,52516054	4475;14147	hsa-ZCCHC11_0106	NA	1	NA	1	NA	NA	NA	3	NA	NA	NA	NA		NA	74	NA	61	NA	NA	NA	52	NA	NA	NA	NA		NA	0.00761839	NA	0.0102382	NA	NA	NA	0.0227933	NA
chr1 : 52667399 | 52668759	chr1	52667399	52668759	+	+	exon	+	ENSG00000182183.15	SHISAL2A	isExon-inExon	52667399,52668568;52667399,52668487	52667579,52668759;52667579,52668759	373;454	hsa-FAM159A_0001	6	1	2	1	2	NA	NA	NA	2	4	NA	2		51	53	58	31	31	NA	NA	NA	47	98	NA	22		0.0505256	0.00761839	0.0135696	0.0102382	0.0167581	NA	NA	NA	0.0139563
chr1 : 52801819 | 52802139	chr1	52801819	52802139	+	NA	exonic	+	ENSG00000162378.13	ZYG11B	isExon-isExon	5280181952802090	5280198052802130	210	hsa-ZYG11B_0012	NA	NA	NA	NA	NA	NA	1	1	NA	NA	NA	4		NA	NA	NA	NA	NA	NA	54	43	NA	NA	NA	51		NA	NA	NA	NA	NA	NA	0.00856726	0.00759776	NA
chr1 : 53233542 | 53235635	chr1	53233542	53235635	+	+	exonic	-	ENSG00000162385.11	MAGOH	isExon-isExon	5323354253235570	5323365253235630	170	hsa-MAGOH_0001	7	11	6	19	8	10	7	10	8	8	13	11		114	103	142	125	88	88	86	85	111	273	65	97		0.0589465	0.0838023	0.0407089	0.194525	0.0670323	0.089067	0.0599708	0.0759776	0.0558253
chr1 : 53789133 | 53797144	chr1	53789133	53797144	+	NA	exonic	-	ENSG00000058804.12	NDC1	isExon-isExon	5.37891e+31	5.37892e+31	477	hsa-NDC1_0015	1	1	NA	1	NA	1	2	4	1	NA	2	NA		43	31	NA	45	NA	43	34	27	36	NA	24	NA		0.00842093	0.00761839	NA	0.0102382	NA	0.0089067	0.0171345	0.0303911	0.00697817
chr1 : 53793229 | 53797144	chr1	53793229	53797144	+	NA	exonic	-	ENSG00000058804.12	NDC1	isExon-isExon	5.37932e+23	5.37933e+23	413	hsa-NDC1_0063	NA	NA	NA	1	1	NA	NA	NA	NA	6	2	NA		NA	NA	NA	48	31	NA	NA	NA	NA	30	22	NA		NA	NA	NA	0.0102382	0.00837903	NA	NA	NA	NA
chr1 : 53800693 | 53804009	chr1	53800693	53804009	+	+	exonic	-	ENSG00000058804.12	NDC1	isExon-isExon	5380069353803920	5380084853804000	238	hsa-NDC1_0019	6	6	NA	3	3	3	3	6	5	NA	1	2		47	41	NA	67	54	51	49	32	52	NA	49	53		0.0505256	0.0457104	NA	0.0307145	0.0251371	0.0267201	0.0257018	0.0455866	0.0348908
chr1 : 53800693 | 53806517	chr1	53800693	53806517	+	+	exonic	-	ENSG00000058804.12	NDC1	isExon-isExon	5.38007e+23	5.38008e+23	331	hsa-NDC1_0016	4	4	5	1	3	2	1	2	5	NA	5	3		55	57	61	80	66	65	52	39	61	NA	54	46		0.0336837	0.0304736	0.0339241	0.0102382	0.0251371	0.0178134	0.00856726	0.0151955	0.0348908
chr1 : 53800693 | 53828173	chr1	53800693	53828173	+	NA	exonic	-	ENSG00000058804.12	NDC1	isExon-isExon	5.38007e+63	5.38008e+63	942	hsa-NDC1_0022	NA	NA	1	2	NA	2	NA	1	NA	NA	1	2		NA	NA	49	71	NA	42	NA	43	NA	NA	34	44		NA	NA	0.00678482	0.0204764	NA	0.0178134	NA	0.00759776	NA
chr1 : 53800693 | 53832591	chr1	53800693	53832591	+	+	exonic	-	ENSG00000058804.12	NDC1	isExon-isExon	5.38007e+71	5.38008e+71	1044	hsa-NDC1_0009	12	14	NA	9	8	12	16	12	8	2	11	14		28	20	NA	39	35	31	27	21	33	23	22	25		0.101051	0.106658	NA	0.0921436	0.0670323	0.10688	0.137076	0.0911732	0.0558253
chr1 : 53800693 | 53835620	chr1	53800693	53835620	+	+	exonic	-	ENSG00000058804.12	NDC1	isExon-isExon	5.38007e+79	5.38008e+79	1165	hsa-NDC1_0012	4	1	3	1	3	NA	2	NA	NA	NA	1	4		28	17	38	40	35	NA	27	NA	NA	NA	16	20		0.0336837	0.00761839	0.0203545	0.0102382	0.0251371	NA	0.0171345	NA	NA
chr1 : 53803928 | 53806517	chr1	53803928	53806517	+	+	exonic	-	ENSG00000058804.12	NDC1	isExon-isExon	5380392853806420	5380400953806510	175	hsa-NDC1_0002	4	5	3	4	NA	6	2	1	4	NA	9	2		73	97	76	91	NA	76	62	59	68	NA	102	77		0.0336837	0.038092	0.0203545	0.0409527	NA	0.0534402	0.0171345	0.00759776	0.0279127
chr1 : 53803928 | 53832591	chr1	53803928	53832591	+	NA	exonic	-	ENSG00000058804.12	NDC1	isExon-isExon	5.38039e+63	5.3804e+63	888	hsa-NDC1_0011	3	NA	1	3	NA	3	NA	5	2	NA	3	2		49	NA	54	53	NA	51	NA	44	43	NA	72	62		0.0252628	NA	0.00678482	0.0307145	NA	0.0267201	NA	0.0379888	0.0139563
chr1 : 53806425 | 53828173	chr1	53806425	53828173	+	NA	exonic	-	ENSG00000058804.12	NDC1	isExon-isExon	5.38064e+47	5.38065e+47	704	hsa-NDC1_0030	NA	1	1	1	NA	2	NA	NA	NA	NA	3	NA		NA	71	55	89	NA	54	NA	NA	NA	NA	66	NA		NA	0.00761839	0.00678482	0.0102382	NA	0.0178134	NA	NA	NA
chr1 : 53806425 | 53832591	chr1	53806425	53832591	+	NA	exonic	-	ENSG00000058804.12	NDC1	isExon-isExon	5.38064e+55	5.38065e+55	806	hsa-NDC1_0026	1	NA	NA	NA	NA	NA	NA	1	2	NA	3	NA		40	NA	NA	NA	NA	NA	NA	28	45	NA	54	NA		0.00842093	NA	NA	NA	NA	NA	NA	0.00759776	0.0139563
chr1 : 53818971 | 53832591	chr1	53818971	53832591	+	+	exonic	-	ENSG00000058804.12	NDC1	isExon-isExon	5.3819e+31	5.38191e+31	525	hsa-NDC1_0010	NA	NA	1	4	4	2	1	5	3	NA	1	4		NA	NA	29	22	29	25	27	32	26	NA	31	36		NA	NA	0.00678482	0.0409527	0.0335161	0.0178134	0.00856726	0.0379888	0.0209345
chr1 : 53825798 | 53832591	chr1	53825798	53832591	+	NA	exonic	-	ENSG00000058804.12	NDC1	isExon-isExon	5.38258e+23	5.38259e+23	416	hsa-NDC1_0014	NA	7	NA	2	3	2	NA	NA	3	NA	NA	NA		NA	32	NA	24	33	27	NA	NA	24	NA	NA	NA		NA	0.0533288	NA	0.0204764	0.0251371	0.0178134	NA	NA	0.0209345
chr1 : 53878315 | 53878722	chr1	53878315	53878722	+	NA	exonic	-	ENSG00000058799.15	YIPF1	isExon-isExon	5387831553878640	5387840253878720	169	hsa-YIPF1_0009	NA	NA	NA	NA	NA	2	1	3	NA	NA	NA	NA		NA	NA	NA	NA	NA	99	58	76	NA	NA	NA	NA		NA	NA	NA	NA	NA	0.0178134	0.00856726	0.0227933	NA
chr1 : 53882943 | 53883276	chr1	53882943	53883276	+	NA	exonic	-	ENSG00000058799.15	YIPF1	isExon-isExon	5388294353883110	5388303153883270	253	hsa-YIPF1_0006	1	NA	1	NA	1	1	2	NA	2	NA	NA	NA		59	NA	78	NA	61	79	51	NA	67	NA	NA	NA		0.00842093	NA	0.00678482	NA	0.00837903	0.0089067	0.0171345	NA	0.0139563
chr1 : 53923904 | 53940097	chr1	53923904	53940097	+	+	exonic	-	ENSG00000081870.12	HSPB11	isExon-isExon	5.39239e+31	5.39239e+31	333	hsa-HSPB11_0001	3	3	NA	9	6	4	5	15	5	NA	6	14		85	67	NA	66	55	52	53	45	80	NA	37	66		0.0252628	0.0228552	NA	0.0921436	0.0502742	0.0356268	0.0428363	0.113966	0.0348908
chr1 : 54036610 | 54043525	chr1	54036610	54043525	+	NA	exonic	-	ENSG00000116209.12	TMEM59	isExon-isExon	5.40366e+31	5.40367e+31	426	hsa-TMEM59_0003	1	NA	NA	4	1	6	NA	2	3	NA	1	3		567	NA	NA	472	530	574	NA	465	665	NA	381	496		0.00842093	NA	NA	0.0409527	0.00837903	0.0534402	NA	0.0151955	0.0209345
chr1 : 54036610 | 54047372	chr1	54036610	54047372	+	NA	exonic	-	ENSG00000116209.12	TMEM59	isExon-isExon	5.40366e+47	5.40367e+47	627	hsa-TMEM59_0002	3	NA	NA	NA	1	NA	3	NA	3	NA	NA	NA		575	NA	NA	NA	542	NA	471	NA	623	NA	NA	NA		0.0252628	NA	NA	NA	0.00837903	NA	0.0257018	NA	0.0209345
chr1 : 54040756 | 54043525	chr1	54040756	54043525	+	+	exonic	-	ENSG00000116209.12	TMEM59	isExon-isExon	5.40408e+23	5.40408e+23	317	hsa-TMEM59_0005	11	7	3	9	10	6	5	4	10	NA	7	9		711	572	716	640	743	718	671	598	854	NA	514	680		0.0926302	0.0533288	0.0203545	0.0921436	0.0837903	0.0534402	0.0428363	0.0303911	0.0697817
chr1 : 54040756 | 54047372	chr1	54040756	54047372	+	+	exonic	-	ENSG00000116209.12	TMEM59	isExon-isExon	5.40408e+39	5.40408e+39	518	hsa-TMEM59_0001	6	12	3	13	4	10	8	8	7	NA	5	8		728	588	701	597	765	698	636	589	820	NA	490	622		0.0505256	0.0914207	0.0203545	0.133096	0.0335161	0.089067	0.0685381	0.0607821	0.0488472
chr1 : 54047267 | 54048682	chr1	54047267	54048682	+	NA	exonic	-	ENSG00000116209.12	TMEM59	isExon-isExon	5404726754048650	5404737254048680	139	NA	NA	1	NA	NA	3	NA	2	NA	NA	NA	NA	NA		NA	213	NA	NA	286	NA	246	NA	NA	NA	NA	NA		NA	0.00761839	NA	NA	0.0251371	NA	0.0171345	NA	NA
chr1 : 54205018 | 54210131	chr1	54205018	54210131	+	NA	exonic	+	ENSG00000116221.15	MRPL37	isExon-isExon	54205018,54205295,54207360,54209946;54205018,54205295,54209946	54205201,54205410,54207504,54210131;54205201,54205410,54210131	631;486	hsa-MRPL37_0003	NA	NA	NA	1	NA	2	NA	NA	NA	NA	1	2		NA	NA	NA	58	NA	48	NA	NA	NA	NA	44	44		NA	NA	NA	0.0102382	NA	0.0178134	NA	NA	NA
chr1 : 54205018 | 54212658	chr1	54205018	54212658	+	NA	exonic	+	ENSG00000116221.15	MRPL37	isExon-isExon	5.4205e+31	5.42052e+31	644	hsa-MRPL37_0005	NA	1	NA	3	NA	NA	NA	1	NA	4	4	NA		NA	36	NA	35	NA	NA	NA	39	NA	127	30	NA		NA	0.00761839	NA	0.0307145	NA	NA	NA	0.00759776	NA
chr1 : 54239129 | 54257186	chr1	54239129	54257186	+	+	exonic	-	ENSG00000157216.16	SSBP3	isExon-isExon	54239129,54240905,54241474,54242164,54251616,54251794,54257127;54239129,54240905,54241474,54242164,54243235,54251616,54251794,54257127	54239199,54240959,54241509,54243299,54251692,54251860,54257186;54239199,54240959,54241509,54242212,54243299,54251692,54251860,54257186	1502;480	hsa-SSBP3_0008	NA	3	NA	4	2	2	2	2	NA	6	4	1		NA	57	NA	70	83	76	69	105	NA	146	95	101		NA	0.0228552	NA	0.0409527	0.0167581	0.0178134	0.0171345	0.0151955	NA
chr1 : 54240905 | 54243299	chr1	54240905	54243299	+	+	exonic	-	ENSG00000157216.16	SSBP3	isExon-isExon	54240905,54241474,54242164,54243235;54240905,54241474,54242164	54240959,54241509,54242212,54243299;54240959,54241509,54243299	205;1227	hsa-SSBP3_0004	NA	NA	NA	1	NA	NA	3	1	1	NA	3	3		NA	NA	NA	6	NA	NA	4	9	9	NA	12	7		NA	NA	NA	0.0102382	NA	NA	0.0257018	0.00759776	0.00697817
chr1 : 55071814 | 55086038	chr1	55071814	55086038	+	NA	exonic	-	ENSG00000162402.14	USP24	isExon-isExon	5.50718e+95	5.50719e+95	1132	hsa-USP24_0019	1	NA	NA	NA	NA	2	1	NA	NA	NA	NA	4		102	NA	NA	NA	NA	79	85	NA	NA	NA	NA	109		0.00842093	NA	NA	NA	NA	0.0178134	0.00856726	NA	NA
chr1 : 55075457 | 55086038	chr1	55075457	55086038	+	NA	exonic	-	ENSG00000162402.14	USP24	isExon-isExon	5.50755e+63	5.50755e+63	779	hsa-USP24_0062	NA	NA	1	NA	NA	NA	1	1	1	NA	2	NA		NA	NA	116	NA	NA	NA	68	88	82	NA	26	NA		NA	NA	0.00678482	NA	NA	NA	0.00856726	0.00759776	0.00697817
chr1 : 55089627 | 55094087	chr1	55089627	55094087	+	NA	exonic	-	ENSG00000162402.14	USP24	isExon-isExon	5.50896e+31	5.50897e+31	465	hsa-USP24_0020	NA	2	1	3	NA	3	1	NA	NA	NA	NA	3		NA	97	152	106	NA	80	98	NA	NA	NA	NA	127		NA	0.0152368	0.00678482	0.0307145	NA	0.0267201	0.00856726	NA	NA
chr1 : 55099771 | 55107430	chr1	55099771	55107430	+	NA	exonic	-	ENSG00000162402.14	USP24	isExon-isExon	5.50998e+47	5.50999e+47	800	hsa-USP24_0061	NA	1	NA	NA	2	1	NA	NA	NA	1	NA	NA		NA	139	NA	NA	146	94	NA	NA	NA	149	NA	NA		NA	0.00761839	NA	NA	0.0167581	0.0089067	NA	NA	NA
chr1 : 55120596 | 55125758	chr1	55120596	55125758	+	+	exonic	-	ENSG00000162402.14	USP24	isExon-isExon	5.51206e+47	5.51208e+47	873	hsa-USP24_0004	2	NA	NA	1	NA	NA	3	1	2	NA	5	2		128	NA	NA	135	NA	NA	96	130	160	NA	71	137		0.0168419	NA	NA	0.0102382	NA	NA	0.0257018	0.00759776	0.0139563
chr1 : 55123447 | 55134413	chr1	55123447	55134413	+	NA	exonic	-	ENSG00000162402.14	USP24	isExon-isExon	5.51234e+63	5.51236e+63	1075	hsa-USP24_0018	NA	NA	NA	NA	NA	1	NA	NA	NA	4	3	NA		NA	NA	NA	NA	NA	80	NA	NA	NA	179	58	NA		NA	NA	NA	NA	NA	0.0089067	NA	NA	NA
chr1 : 55132545 | 55134413	chr1	55132545	55134413	+	NA	exonic	-	ENSG00000162402.14	USP24	isExon-isExon	5.51325e+23	5.51327e+23	336	NA	NA	NA	NA	NA	NA	3	NA	3	NA	NA	NA	NA		NA	NA	NA	NA	NA	148	NA	121	NA	NA	NA	NA		NA	NA	NA	NA	NA	0.0267201	NA	0.0227933	NA
chr1 : 55134070 | 55138718	chr1	55134070	55138718	+	+	exonic	-	ENSG00000162402.14	USP24	isExon-isExon	5.51341e+39	5.51342e+39	564	hsa-USP24_0017	NA	2	1	1	1	4	NA	4	1	NA	1	NA		NA	157	188	141	154	118	NA	139	152	NA	83	NA		NA	0.0152368	0.00678482	0.0102382	0.00837903	0.0356268	NA	0.0303911	0.00697817
chr1 : 55137515 | 55166603	chr1	55137515	55166603	+	NA	exonic	-	ENSG00000162402.14	USP24	isExon-isExon	5.51375e+183	5.51377e+183	2376	hsa-USP24_0021	1	2	NA	1	NA	1	2	NA	1	NA	NA	NA		114	99	NA	110	NA	88	86	NA	123	NA	NA	NA		0.00842093	0.0152368	NA	0.0102382	NA	0.0089067	0.0171345	NA	0.00697817
chr1 : 55145998 | 55148570	chr1	55145998	55148570	+	NA	exonic	-	ENSG00000162402.14	USP24	isExon-isExon	5.5146e+31	5.51461e+31	502	hsa-USP24_0033	NA	NA	NA	1	NA	4	NA	1	NA	NA	NA	NA		NA	NA	NA	84	NA	76	NA	81	NA	NA	NA	NA		NA	NA	NA	0.0102382	NA	0.0356268	NA	0.00759776	NA
chr1 : 55171556 | 55172520	chr1	55171556	55172520	+	NA	exonic	-	ENSG00000162402.14	USP24	isExon-isExon	5517155655172370	5517167855172520	267	NA	NA	NA	NA	1	3	1	1	NA	4	NA	1	1		NA	NA	NA	174	186	137	124	NA	174	NA	78	161		NA	NA	NA	0.0102382	0.0251371	0.0089067	0.00856726	NA	0.0279127
chr1 : 55171556 | 55178132	chr1	55171556	55178132	+	NA	exonic	-	ENSG00000162402.14	USP24	isExon-isExon	5.51716e+31	5.51717e+31	501	chr1:55171556|55178132	NA	NA	1	2	1	NA	NA	1	NA	NA	1	1		NA	NA	164	148	131	NA	NA	95	NA	NA	52	110		NA	NA	0.00678482	0.0204764	0.00837903	NA	NA	0.00759776	NA
chr1 : 58506060 | 58515832	chr1	58506060	58515832	+	NA	mix;mix;mix	-;-;-	ENSG00000173406.16;ENSG00000162600.12;ENSG00000162600.12	DAB1;OMA1;OMA1	isExon-intronic;isExon-intronic;isExon-intronic	58506060,58506060;58506060,58506060;58506060,58506060	58515832,58506209;58515832,58506209;58515832,58506199	9923;9923;9913	hsa-DAB1_0128	NA	NA	NA	2	3	NA	NA	NA	NA	NA	NA	NA		NA	NA	NA	37	61	NA	NA	NA	NA	NA	NA	NA		NA	NA	NA	0.0204764	0.0251371	NA	NA	NA	NA
chr1 : 58506060 | 58534331	chr1	58506060	58534331	+	+	exonic	-	ENSG00000162600.12	OMA1	isExon-isExon	5.85061e+39	5.85062e+39	636	hsa-OMA1_0002	2	4	4	12	4	4	5	6	14	NA	6	3		108	119	161	108	145	117	89	169	178	NA	69	146		0.0168419	0.0304736	0.0271393	0.122858	0.0335161	0.0356268	0.0428363	0.0455866	0.0976944
chr1 : 58506060 | 58536741	chr1	58506060	58536741	+	+	exonic	-	ENSG00000162600.12	OMA1	isExon-isExon	5.85061e+47	5.85062e+47	865	hsa-OMA1_0004	14	7	13	37	10	14	9	16	22	NA	8	11		119	115	142	101	149	101	80	121	153	NA	79	131		0.117893	0.0533288	0.0882027	0.378813	0.0837903	0.124694	0.0771053	0.121564	0.15352
chr1 : 58527261 | 58534331	chr1	58527261	58534331	+	NA	exonic	-	ENSG00000162600.12	OMA1	isExon-isExon	5.85273e+31	5.85273e+31	486	hsa-OMA1_0001	5	NA	1	3	NA	NA	2	NA	4	NA	2	3		133	NA	174	135	NA	NA	104	NA	210	NA	81	167		0.0421046	NA	0.00678482	0.0307145	NA	NA	0.0171345	NA	0.0279127
chr1 : 58527261 | 58536741	chr1	58527261	58536741	+	NA	exonic	-	ENSG00000162600.12	OMA1	isExon-isExon	5.85273e+39	5.85273e+39	715	hsa-OMA1_0003	4	2	NA	7	NA	5	NA	NA	4	5	5	2		144	131	NA	127	NA	124	NA	NA	185	154	91	152		0.0336837	0.0152368	NA	0.0716673	NA	0.0445335	NA	NA	0.0279127
chr1 : 58530601 | 58534331	chr1	58530601	58534331	+	NA	exonic	-	ENSG00000162600.12	OMA1	isExon-isExon	5.85306e+23	5.85307e+23	411	hsa-OMA1_0011	5	1	NA	NA	NA	NA	1	NA	NA	NA	1	NA		148	160	NA	NA	NA	NA	129	NA	NA	NA	103	NA		0.0421046	0.00761839	NA	NA	NA	NA	0.00856726	NA	NA
chr1 : 58536509 | 58539306	chr1	58536509	58539306	+	NA	mix	-	ENSG00000162600.12	OMA1	intronic-inExon	58536509,58536509;58536509,58538795	58539306,58539310;58536741,58539306	5600;745	hsa-DAB1_0013	1	NA	NA	NA	NA	NA	NA	4	NA	NA	NA	NA		113	NA	NA	NA	NA	NA	NA	175	NA	NA	NA	NA		0.00842093	NA	NA	NA	NA	NA	NA	0.0303911	NA
chr1 : 58671870 | 58685251	chr1	58671870	58685251	+	+	exonic	-	ENSG00000162601.11	MYSM1	isExon-isExon	5.86719e+47	5.8672e+47	1262	hsa-MYSM1_0002	6	3	2	1	4	5	5	4	10	5	4	8		87	93	93	69	90	76	83	88	116	114	50	71		0.0505256	0.0228552	0.0135696	0.0102382	0.0335161	0.0445335	0.0428363	0.0303911	0.0697817
chr1 : 58671870 | 58690249	chr1	58671870	58690249	+	NA	exonic	-	ENSG00000162601.11	MYSM1	isExon-isExon	58671870,58673573,58675477,58676926,58681785,58685153,58689038,58689294,58690226;58671870,58673573,58675477,58676926,58681785,58685153,58689038,58690226	58671958,58673650,58675580,58677056,58682545,58685251,58689116,58689367,58690249;58671958,58673650,58675580,58677056,58682545,58685251,58689116,58690249	1439;1365	hsa-MYSM1_0019	NA	NA	NA	1	NA	NA	1	NA	NA	NA	5	NA		NA	NA	NA	47	NA	NA	49	NA	NA	NA	35	NA		NA	NA	NA	0.0102382	NA	NA	0.00856726	NA	NA
chr1 : 58673573 | 58690249	chr1	58673573	58690249	+	NA	exonic	-	ENSG00000162601.11	MYSM1	isExon-isExon	58673573,58675477,58676926,58681785,58685153,58689038,58689294,58690226;58673573,58675477,58676926,58681785,58685153,58689038,58690226	58673650,58675580,58677056,58682545,58685251,58689116,58689367,58690249;58673650,58675580,58677056,58682545,58685251,58689116,58690249	1350;1276	hsa-MYSM1_0028	NA	1	3	NA	NA	NA	NA	NA	NA	NA	5	1		NA	72	86	NA	NA	NA	NA	NA	NA	NA	47	65		NA	0.00761839	0.0203545	NA	NA	NA	NA	NA	NA
chr1 : 58681785 | 58682545	chr1	58681785	58682545	+	+	exonic	-	ENSG00000162601.11	MYSM1	isExon-isExon	5868178558681780	5868254558682540	1522	hsa-MYSM1_0027	3	6	2	NA	3	6	2	5	3	NA	4	1		95	116	106	NA	106	74	83	101	94	NA	68	100		0.0252628	0.0457104	0.0135696	NA	0.0251371	0.0534402	0.0171345	0.0379888	0.0209345
chr1 : 58681785 | 58685251	chr1	58681785	58685251	+	+	exonic	-	ENSG00000162601.11	MYSM1	isExon-isExon	5868178558685150	5868254558685250	860	hsa-MYSM1_0006	2	6	2	4	3	7	10	4	9	NA	2	3		90	124	104	68	105	81	95	102	111	NA	56	81		0.0168419	0.0457104	0.0135696	0.0409527	0.0251371	0.0623469	0.0856726	0.0303911	0.0628035
chr1 : 58681785 | 58690249	chr1	58681785	58690249	+	NA	exonic	-	ENSG00000162601.11	MYSM1	isExon-isExon	58681785,58685153,58689038,58690226;58681785,58685153,58689038,58689294,58690226	58682545,58685251,58689116,58690249;58682545,58685251,58689116,58689367,58690249	963;1037	hsa-MYSM1_0007	NA	NA	NA	3	NA	NA	NA	NA	NA	NA	2	NA		NA	NA	NA	46	NA	NA	NA	NA	NA	NA	41	NA		NA	NA	NA	0.0307145	NA	NA	NA	NA	NA
chr1 : 58685153 | 58690249	chr1	58685153	58690249	+	+	exonic	-	ENSG00000162601.11	MYSM1	isExon-isExon	58685153,58689038,58690226;58685153,58689038,58689294,58690226	58685251,58689116,58690249;58685251,58689116,58689367,58690249	202;276	hsa-MYSM1_0015	5	5	1	5	NA	4	6	6	6	NA	6	8		62	81	78	58	NA	47	68	69	72	NA	50	76		0.0421046	0.038092	0.00678482	0.0511909	NA	0.0356268	0.0514035	0.0455866	0.041869
chr1 : 58685153 | 58695207	chr1	58685153	58695207	+	+	exonic	-	ENSG00000162601.11	MYSM1	isExon-isExon	58685153,58690340,58692861,58695129;58685153,58689038,58690226,58690340,58692861,58695129	58685251,58690417,58692931,58695207;58685251,58689116,58690249,58690417,58692931,58695207	327;430	hsa-MYSM1_0010	NA	NA	NA	1	NA	NA	1	2	1	NA	4	1		NA	NA	NA	57	NA	NA	64	70	61	NA	40	67		NA	NA	NA	0.0102382	NA	NA	0.00856726	0.0151955	0.00697817
chr1 : 58689038 | 58690249	chr1	58689038	58690249	+	NA	exonic	-	ENSG00000162601.11	MYSM1	isExon-isExon	58689038,58689294,58690226;58689038,58690226	58689116,58689367,58690249;58689116,58690249	177;103	hsa-MYSM1_0031	NA	NA	NA	1	NA	5	2	2	NA	NA	7	NA		NA	NA	NA	60	NA	66	66	72	NA	NA	43	NA		NA	NA	NA	0.0102382	NA	0.0445335	0.0171345	0.0151955	NA
chr1 : 58689038 | 58695207	chr1	58689038	58695207	+	NA	exonic	-	ENSG00000162601.11	MYSM1	isExon-isExon	5.8689e+39	5.86891e+39	331	hsa-MYSM1_0032	1	NA	NA	NA	NA	2	4	NA	NA	NA	3	NA		69	NA	NA	NA	NA	64	65	NA	NA	NA	35	NA		0.00842093	NA	NA	NA	NA	0.0178134	0.034269	NA	NA
chr1 : 58690340 | 58695207	chr1	58690340	58695207	+	NA	exonic	-	ENSG00000162601.11	MYSM1	isExon-isExon	5.86903e+23	5.86904e+23	228	hsa-MYSM1_0020	NA	3	NA	1	NA	NA	3	NA	NA	NA	1	NA		NA	41	NA	37	NA	NA	41	NA	NA	NA	15	NA		NA	0.0228552	NA	0.0102382	NA	NA	0.0257018	NA	NA
chr1 : 59321536 | 59346398	chr1	59321536	59346398	+	+	exonic	+	ENSG00000172456.18	FGGY	isExon-isExon	59321536,59346247;59321536,59339958,59346247	59321750,59346398;59321750,59340069,59346398	367;479	hsa-FGGY_0011	6	9	7	7	6	7	4	10	4	6	9	4		33	46	53	43	39	32	44	56	32	23	27	28		0.0505256	0.0685655	0.0474937	0.0716673	0.0502742	0.0623469	0.034269	0.0759776	0.0279127
chr1 : 59321536 | 59378837	chr1	59321536	59378837	+	+	exonic	+	ENSG00000172456.18	FGGY	isExon-isExon	59321536,59378749;59321536,59346247,59378749;59321536,59339958,59378749;59321536,59339958,59346247,59378749	59321750,59378837;59321750,59346398,59378837;59321750,59340069,59378837;59321750,59340069,59346398,59378837	304;456;416;568	hsa-FGGY_0006	3	8	8	13	2	3	NA	18	3	7	3	5		23	32	30	6	19	20	NA	25	19	12	8	14		0.0252628	0.0609472	0.0542786	0.133096	0.0167581	0.0267201	NA	0.13676	0.0209345
chr1 : 59321536 | 59457076	chr1	59321536	59457076	+	NA	exonic	+	ENSG00000172456.18	FGGY	isExon-isExon	59321536,59339958,59346247,59378749,59456961;59321536,59339958,59378749,59456961;59321536,59378749,59456961;59321536,59346247,59378749,59456961;59321536,59339958,59456961	59321750,59340069,59346398,59378837,59457076;59321750,59340069,59378837,59457076;59321750,59378837,59457076;59321750,59346398,59378837,59457076;59321750,59340069,59457076	684;532;420;572;443	hsa-FGGY_0012	NA	NA	3	NA	NA	NA	1	2	NA	4	NA	NA		NA	NA	21	NA	NA	NA	11	16	NA	13	NA	NA		NA	NA	0.0203545	NA	NA	NA	0.00856726	0.0151955	NA
chr1 : 59339958 | 59346398	chr1	59339958	59346398	+	+	exonic	+	ENSG00000172456.18	FGGY	isExon-isExon	5933995859346240	5934006959346390	264	hsa-FGGY_0007	11	12	8	21	7	13	9	21	11	1	16	11		43	50	67	53	45	48	51	68	35	33	32	29		0.0926302	0.0914207	0.0542786	0.215002	0.0586532	0.115787	0.0771053	0.159553	0.0767599
chr1 : 59339958 | 59378837	chr1	59339958	59378837	+	+	exonic	+	ENSG00000172456.18	FGGY	isExon-isExon	59339958,59346247,59378749;59339958,59378749	59340069,59346398,59378837;59340069,59378837	353;201	hsa-FGGY_0001	24	13	14	27	11	19	14	20	15	17	18	13		33	35	44	17	25	35	31	38	23	22	13	16		0.202102	0.0990391	0.0949875	0.276431	0.0921694	0.169227	0.119942	0.151955	0.104673
chr1 : 59821858 | 59843598	chr1	59821858	59843598	+	NA	exonic	+	ENSG00000134709.12	HOOK1	isExon-isExon	5.98219e+63	5.98219e+63	725	hsa-HOOK1_0007	NA	1	NA	NA	2	NA	1	3	2	NA	1	NA		NA	12	NA	NA	9	NA	8	11	8	NA	4	NA		NA	0.00761839	NA	NA	0.0167581	NA	0.00856726	0.0227933	0.0139563
chr1 : 59828780 | 59843598	chr1	59828780	59843598	+	NA	exonic	+	ENSG00000134709.12	HOOK1	isExon-isExon	5.98288e+55	5.98289e+55	639	hsa-HOOK1_0009	NA	NA	NA	2	NA	4	NA	1	NA	NA	NA	NA		NA	NA	NA	15	NA	8	NA	14	NA	NA	NA	NA		NA	NA	NA	0.0204764	NA	0.0356268	NA	0.00759776	NA
chr1 : 59864632 | 59865245	chr1	59864632	59865245	+	+	exonic	+	ENSG00000134709.12	HOOK1	isExon-isExon	5986463259865160	5986466659865240	118	hsa-HOOK1_0001	2	1	NA	2	2	1	NA	1	2	NA	NA	NA		8	10	NA	9	10	10	NA	9	12	NA	NA	NA		0.0168419	0.00761839	NA	0.0204764	0.0167581	0.0089067	NA	0.00759776	0.0139563
chr1 : 61082761 | 61112343	chr1	61082761	61112343	+	NA	exon	+	ENSG00000162599.17	NFIA	inExon-isExon	6.10828e+31	6.10828e+31	757	NA	NA	NA	1	1	1	NA	NA	NA	NA	NA	NA	4		NA	NA	56	104	83	NA	NA	NA	NA	NA	NA	125		NA	NA	0.00678482	0.0102382	0.00837903	NA	NA	NA	NA
chr1 : 61082761 | 61277585	chr1	61082761	61277585	+	NA	exonic	+	ENSG00000162599.17	NFIA	isExon-isExon	6.10828e+23	6.10828e+23	656	hsa-NFIA_0060	NA	NA	NA	2	NA	1	NA	NA	NA	NA	3	NA		NA	NA	NA	50	NA	85	NA	NA	NA	NA	90	NA		NA	NA	NA	0.0204764	NA	0.0089067	NA	NA	NA
chr1 : 61103769 | 61112343	chr1	61103769	61112343	+	+	mix	+	ENSG00000162599.17	NFIA	intronic-isExon	6110376961112250	6111145061112340	7769	hsa-NFIA_0027	NA	3	1	1	4	1	NA	NA	2	NA	NA	NA		NA	79	26	74	69	63	NA	NA	54	NA	NA	NA		NA	0.0228552	0.00678482	0.0102382	0.0335161	0.0089067	NA	NA	0.0139563
chr1 : 61103769 | 61159155	chr1	61103769	61159155	+	NA	mix	+	ENSG00000162599.17	NFIA	inExon-intronic	6110376961103760	6115915561133020	84647	chr1:61103769|61159155	NA	NA	NA	1	2	NA	NA	1	2	NA	NA	1		NA	NA	NA	49	64	NA	NA	36	46	NA	NA	63		NA	NA	NA	0.0102382	0.0167581	NA	NA	0.00759776	0.0139563
chr1 : 61103769 | 61186527	chr1	61103769	61186527	+	NA	mix	+	ENSG00000162599.17	NFIA	inExon-intronic	6110376961103760	6118652761133020	112019	NA	NA	NA	NA	NA	1	3	1	NA	NA	NA	1	NA		NA	NA	NA	NA	26	19	25	NA	NA	NA	31	NA		NA	NA	NA	NA	0.00837903	0.0267201	0.00856726	NA	NA
chr1 : 61103769 | 61234784	chr1	61103769	61234784	+	NA	mix	+	ENSG00000162599.17	NFIA	intronic-isExon	6110376961234720	6120355861234780	99847	NA	NA	NA	NA	2	NA	NA	NA	2	1	NA	NA	NA		NA	NA	NA	1	NA	NA	NA	2	0	NA	NA	NA		NA	NA	NA	0.0204764	NA	NA	NA	0.0151955	0.00697817
chr1 : 61109778 | 61112343	chr1	61109778	61112343	+	NA	mix	+	ENSG00000162599.17	NFIA	intronic-isExon	6110977861112250	6111145061112340	1760	hsa-NFIA_0035	NA	4	NA	NA	2	1	2	5	NA	NA	NA	1		NA	77	NA	NA	68	62	64	55	NA	NA	NA	83		NA	0.0304736	NA	NA	0.0167581	0.0089067	0.0171345	0.0379888	NA
chr1 : 61109778 | 61119827	chr1	61109778	61119827	+	NA	exonic	+	ENSG00000162599.17	NFIA	inExon-inExon	6110977861109770	6111982761133020	33301	hsa-NFIA_0159	NA	3	NA	NA	1	1	2	NA	NA	NA	2	3		NA	16	NA	NA	4	1	4	NA	NA	NA	5	7		NA	0.0228552	NA	NA	0.00837903	0.0089067	0.0171345	NA	NA
chr1 : 61109778 | 61140329	chr1	61109778	61140329	+	NA	mix	+	ENSG00000162599.17	NFIA	inExon-intronic	6110977861109770	6114032961133020	53803	NA	NA	NA	NA	1	4	6	NA	1	NA	NA	NA	2		NA	NA	NA	12	8	13	NA	12	NA	NA	NA	12		NA	NA	NA	0.0102382	0.0335161	0.0534402	NA	0.00759776	NA
chr1 : 61109778 | 61159155	chr1	61109778	61159155	+	+	mix	+	ENSG00000162599.17	NFIA	inExon-intronic	6110977861109770	6115915561133020	72629	NA	1	10	2	6	6	9	6	11	4	NA	6	7		33	46	15	48	63	57	47	41	48	NA	66	64		0.00842093	0.0761839	0.0135696	0.0614291	0.0502742	0.0801603	0.0514035	0.0835754	0.0279127
chr1 : 61109778 | 61163075	chr1	61109778	61163075	+	NA	mix	+	ENSG00000162599.17	NFIA	inExon-intronic	6110977861109770	6116307561133020	76549	hsa-NFIA_0092	NA	1	NA	NA	1	1	NA	1	1	NA	NA	NA		NA	11	NA	NA	5	8	NA	13	8	NA	NA	NA		NA	0.00761839	NA	NA	0.00837903	0.0089067	NA	0.00759776	0.00697817
chr1 : 61109778 | 61186527	chr1	61109778	61186527	+	NA	mix	+	ENSG00000162599.17	NFIA	inExon-intronic	6110977861109770	6118652761133020	100001	NA	NA	1	NA	NA	5	3	NA	NA	2	4	3	2		NA	26	NA	NA	25	18	NA	NA	15	2	31	20		NA	0.00761839	NA	NA	0.0418952	0.0267201	NA	NA	0.0139563
chr1 : 61109778 | 61188399	chr1	61109778	61188399	+	NA	mix	+	ENSG00000162599.17	NFIA	inExon-intronic	6110977861109770	6118839961133020	101873	NA	NA	1	NA	2	1	NA	NA	1	2	NA	NA	NA		NA	7	NA	5	7	NA	NA	8	4	NA	NA	NA		NA	0.00761839	NA	0.0204764	0.00837903	NA	NA	0.00759776	0.0139563
chr1 : 61111371 | 61137678	chr1	61111371	61137678	+	NA	mix	+	ENSG00000162599.17	NFIA	isExon-intronic	6111137161112250	6111145061137670	25502	hsa-NFIA_0022	1	3	NA	5	NA	NA	NA	5	NA	NA	NA	2		38	38	NA	41	NA	NA	NA	18	NA	NA	NA	31		0.00842093	0.0228552	NA	0.0511909	NA	NA	NA	0.0379888	NA
chr1 : 61111371 | 61140329	chr1	61111371	61140329	+	NA	mix	+	ENSG00000162599.17	NFIA	isExon-intronic	6111137161112250	6111145061140320	28153	hsa-NFIA_0043	NA	3	1	NA	1	5	NA	5	3	NA	NA	5		NA	24	5	NA	15	18	NA	16	29	NA	NA	29		NA	0.0228552	0.00678482	NA	0.00837903	0.0445335	NA	0.0379888	0.0209345
chr1 : 61111371 | 61152356	chr1	61111371	61152356	+	NA	mix	+	ENSG00000162599.17	NFIA	isExon-intronic	6111137161112250	6111145061152350	40180	hsa-NFIA_0151	5	NA	NA	2	1	5	3	NA	2	NA	6	4		14	NA	NA	24	13	24	18	NA	17	NA	33	28		0.0421046	NA	NA	0.0204764	0.00837903	0.0445335	0.0257018	NA	0.0139563
chr1 : 61111371 | 61159155	chr1	61111371	61159155	+	+	mix	+	ENSG00000162599.17	NFIA	isExon-intronic	6111137161112250	6111145061159150	46979	hsa-NFIA_0032	15	43	9	28	25	32	26	26	17	NA	28	31		40	54	18	55	70	62	55	45	57	NA	79	81		0.126314	0.327591	0.0610634	0.286669	0.209476	0.285014	0.222749	0.197542	0.118629
chr1 : 61111371 | 61163075	chr1	61111371	61163075	+	NA	mix	+	ENSG00000162599.17	NFIA	isExon-intronic	6111137161112250	6111145061163070	50899	hsa-NFIA_0040	2	1	NA	1	2	NA	NA	NA	NA	NA	2	3		12	19	NA	11	12	NA	NA	NA	NA	NA	21	24		0.0168419	0.00761839	NA	0.0102382	0.0167581	NA	NA	NA	NA
chr1 : 61111371 | 61186527	chr1	61111371	61186527	+	NA	mix	+	ENSG00000162599.17	NFIA	isExon-intronic	6111137161112250	6111145061186520	74351	hsa-NFIA_0056	1	3	NA	NA	NA	2	NA	1	3	NA	2	6		35	34	NA	NA	NA	23	NA	22	24	NA	44	37		0.00842093	0.0228552	NA	NA	NA	0.0178134	NA	0.00759776	0.0209345
chr1 : 61111371 | 61188399	chr1	61111371	61188399	+	NA	mix	+	ENSG00000162599.17	NFIA	isExon-intronic	6111137161112250	6111145061188390	76223	hsa-NFIA_0156	4	4	1	NA	5	NA	NA	NA	1	5	NA	10		8	15	9	NA	14	NA	NA	NA	13	5	NA	21		0.0336837	0.0304736	0.00678482	NA	0.0418952	NA	NA	NA	0.00697817
chr1 : 61111371 | 61234784	chr1	61111371	61234784	+	NA	mix	+	ENSG00000162599.17	NFIA	intronic-isExon	61111371,61234728;61111371,61112257	61203558,61234784;61111450,61234784	92245;122608	hsa-NFIA_0041	NA	2	NA	NA	2	NA	NA	NA	NA	NA	NA	2		NA	15	NA	NA	7	NA	NA	NA	NA	NA	NA	20		NA	0.0152368	NA	NA	0.0167581	NA	NA	NA	NA
chr1 : 61111371 | 61277585	chr1	61111371	61277585	+	+	exonic	+	ENSG00000162599.17	NFIA	isExon-isExon	6.11114e+23	6.11115e+23	233	hsa-NFIA_0103	3	5	1	6	NA	2	5	3	NA	NA	4	2		28	37	22	26	NA	34	38	42	NA	NA	47	60		0.0252628	0.038092	0.00678482	0.0614291	NA	0.0178134	0.0428363	0.0227933	NA
chr1 : 61131917 | 61159155	chr1	61131917	61159155	+	NA	mix	+	ENSG00000162599.17	NFIA	inExon-intronic	6113191761131910	6115915561133020	28351	hsa-NFIA_0076	NA	NA	NA	NA	1	NA	NA	NA	1	NA	3	NA		NA	NA	NA	NA	66	NA	NA	NA	52	NA	72	NA		NA	NA	NA	NA	0.00837903	NA	NA	NA	0.00697817
chr1 : 61137588 | 61140329	chr1	61137588	61140329	+	NA	intronic	+	ENSG00000162599.17	NFIA	intronic	61137588	61140329	2742	hsa-NFIA_0065	1	NA	NA	NA	2	NA	4	2	NA	NA	4	1		21	NA	NA	NA	17	NA	24	13	NA	NA	37	25		0.00842093	NA	NA	NA	0.0167581	NA	0.034269	0.0151955	NA
chr1 : 61137588 | 61159155	chr1	61137588	61159155	+	NA	intronic	+	ENSG00000162599.17	NFIA	intronic	61137588	61159155	21568	hsa-NFIA_0054	NA	1	NA	NA	NA	3	1	1	4	NA	NA	1		NA	63	NA	NA	NA	73	65	42	58	NA	NA	77		NA	0.00761839	NA	NA	NA	0.0267201	0.00856726	0.00759776	0.0279127
chr1 : 61137588 | 61163075	chr1	61137588	61163075	+	NA	intronic	+	ENSG00000162599.17	NFIA	intronic	61137588	61163075	25488	NA	NA	1	1	NA	NA	3	NA	NA	NA	NA	1	1		NA	28	12	NA	NA	24	NA	NA	NA	NA	31	20		NA	0.00761839	0.00678482	NA	NA	0.0267201	NA	NA	NA
chr1 : 61140228 | 61159155	chr1	61140228	61159155	+	NA	intronic	+	ENSG00000162599.17	NFIA	intronic	61140228	61159155	18928	hsa-NFIA_0051	1	NA	NA	NA	NA	2	NA	1	NA	NA	1	2		47	NA	NA	NA	NA	79	NA	48	NA	NA	85	77		0.00842093	NA	NA	NA	NA	0.0178134	NA	0.00759776	NA
chr1 : 61152172 | 61159155	chr1	61152172	61159155	+	NA	intronic	+	ENSG00000162599.17	NFIA	intronic	61152172	61159155	6984	hsa-NFIA_0042	2	NA	NA	NA	NA	2	NA	NA	1	NA	2	NA		43	NA	NA	NA	NA	67	NA	NA	65	NA	82	NA		0.0168419	NA	NA	NA	NA	0.0178134	NA	NA	0.00697817
chr1 : 61152172 | 61163075	chr1	61152172	61163075	+	NA	intronic	+	ENSG00000162599.17	NFIA	intronic	61152172	61163075	10904	hsa-NFIA_0161	NA	NA	2	NA	2	NA	NA	NA	4	NA	NA	NA		NA	NA	9	NA	9	NA	NA	NA	25	NA	NA	NA		NA	NA	0.0135696	NA	0.0167581	NA	NA	NA	0.0279127
chr1 : 61153538 | 61163075	chr1	61153538	61163075	+	NA	intronic	+	ENSG00000162599.17	NFIA	intronic	61153538	61163075	9538	NA	NA	NA	NA	2	1	1	2	NA	3	NA	1	3		NA	NA	NA	12	13	16	13	NA	10	NA	16	12		NA	NA	NA	0.0204764	0.00837903	0.0089067	0.0171345	NA	0.0209345
chr1 : 61158875 | 61159155	chr1	61158875	61159155	+	+	intronic	+	ENSG00000162599.17	NFIA	intronic	61158875	61159155	281	hsa-NFIA_0021	1	9	NA	6	10	8	8	8	5	NA	5	9		59	98	NA	92	117	100	90	85	77	NA	121	127		0.00842093	0.0685655	NA	0.0614291	0.0837903	0.0712536	0.0685381	0.0607821	0.0348908
chr1 : 61158875 | 61160583	chr1	61158875	61160583	+	NA	intronic	+	ENSG00000162599.17	NFIA	intronic	61158875	61160583	1709	hsa-NFIA_0108	1	1	NA	2	NA	1	NA	NA	1	NA	3	1		35	66	NA	52	NA	53	NA	NA	36	NA	67	70		0.00842093	0.00761839	NA	0.0204764	NA	0.0089067	NA	NA	0.00697817
chr1 : 61158875 | 61163075	chr1	61158875	61163075	+	+	intronic	+	ENSG00000162599.17	NFIA	intronic	61158875	61163075	4201	hsa-NFIA_0034	4	6	3	9	15	12	7	4	16	5	10	13		33	66	21	51	59	54	53	57	40	15	66	71		0.0336837	0.0457104	0.0203545	0.0921436	0.125686	0.10688	0.0599708	0.0303911	0.111651
chr1 : 61158875 | 61186527	chr1	61158875	61186527	+	+	intronic	+	ENSG00000162599.17	NFIA	intronic	61158875	61186527	27653	hsa-NFIA_0191	2	4	2	7	3	6	3	3	NA	NA	3	NA		55	81	20	70	79	64	68	62	NA	NA	88	NA		0.0168419	0.0304736	0.0135696	0.0716673	0.0251371	0.0534402	0.0257018	0.0227933	NA
chr1 : 61158875 | 61188399	chr1	61158875	61188399	+	+	intronic	+	ENSG00000162599.17	NFIA	intronic	61158875	61188399	29525	hsa-NFIA_0149	NA	3	2	4	4	4	2	1	1	7	7	1		NA	62	21	52	61	48	51	52	36	11	66	68		NA	0.0228552	0.0135696	0.0409527	0.0335161	0.0356268	0.0171345	0.00759776	0.00697817
chr1 : 61159083 | 61163075	chr1	61159083	61163075	+	NA	intronic	+	ENSG00000162599.17	NFIA	intronic	61159083	61163075	3993	NA	2	1	NA	NA	NA	2	NA	1	2	NA	NA	1		67	117	NA	NA	NA	125	NA	120	90	NA	NA	147		0.0168419	0.00761839	NA	NA	NA	0.0178134	NA	0.00759776	0.0139563
chr1 : 61159083 | 61186527	chr1	61159083	61186527	+	NA	intronic	+	ENSG00000162599.17	NFIA	intronic	61159083	61186527	27445	hsa-NFIA_0064	NA	NA	NA	NA	NA	NA	4	NA	1	NA	1	3		NA	NA	NA	NA	NA	NA	101	NA	97	NA	132	157		NA	NA	NA	NA	NA	NA	0.034269	NA	0.00697817
chr1 : 61159083 | 61188399	chr1	61159083	61188399	+	+	intronic	+	ENSG00000162599.17	NFIA	intronic	61159083	61188399	29317	NA	4	3	NA	7	2	7	5	3	4	NA	5	6		63	114	NA	115	117	119	86	116	86	NA	112	143		0.0336837	0.0228552	NA	0.0716673	0.0167581	0.0623469	0.0428363	0.0227933	0.0279127
chr1 : 61186428 | 61188399	chr1	61186428	61188399	+	+	intronic	+	ENSG00000162599.17	NFIA	intronic	61186428	61188399	1972	hsa-NFIA_0038	3	13	2	21	15	12	12	9	11	NA	10	6		32	18	15	35	42	31	33	29	26	NA	54	40		0.0252628	0.0990391	0.0135696	0.215002	0.125686	0.10688	0.102807	0.0683799	0.0767599
chr1 : 61206783 | 61208023	chr1	61206783	61208023	+	NA	intronic	+	ENSG00000162599.17	NFIA	intronic	61206783	61208023	1241	NA	NA	2	2	NA	3	NA	1	3	NA	NA	NA	NA		NA	1	0	NA	4	NA	1	6	NA	NA	NA	NA		NA	0.0152368	0.0135696	NA	0.0251371	NA	0.00856726	0.0227933	NA
chr1 : 61277151 | 61277585	chr1	61277151	61277585	+	NA	exonic	+	ENSG00000162599.17	NFIA	isExon-isExon	6127715161277520	6127729361277580	209	NA	2	NA	NA	2	NA	NA	1	NA	NA	NA	NA	NA		20	NA	NA	20	NA	NA	31	NA	NA	NA	NA	NA		0.0168419	NA	NA	0.0204764	NA	NA	0.00856726	NA	NA
chr1 : 61277520 | 61406727	chr1	61277520	61406727	+	NA	exonic	+	ENSG00000162599.17	NFIA	isExon-isExon	61277520,61332512,61352450,61359147,61383237,61385871,61404104,61406562;61277520,61332512,61352450,61359147,61372697,61383237,61404104,61406562;61277520,61332512,61352450,61359147,61404104,61406562;61277520,61332512,61352450,61359147,61383237,61404104,61406562	61277585,61332586,61352567,61359274,61383365,61385924,61404282,61406727;61277585,61332586,61352567,61359274,61372744,61383365,61404282,61406727;61277585,61332586,61352567,61359274,61404282,61406727;61277585,61332586,61352567,61359274,61383365,61404282,61406727	915;909;732;861	hsa-NFIA_0001	NA	NA	NA	NA	1	NA	NA	NA	2	NA	1	2		NA	NA	NA	NA	32	NA	NA	NA	65	NA	80	95		NA	NA	NA	NA	0.00837903	NA	NA	NA	0.0139563
chr1 : 61370210 | 61372744	chr1	61370210	61372744	+	NA	mix	+	ENSG00000162599.17	NFIA	intronic-isExon	6137021061370210	6137274461372740	5070	NA	NA	1	NA	NA	2	NA	1	2	NA	NA	NA	2		NA	2	NA	NA	1	NA	4	3	NA	NA	NA	0		NA	0.00761839	NA	NA	0.0167581	NA	0.00856726	0.0151955	NA
chr1 : 61372697 | 61383365	chr1	61372697	61383365	+	NA	exonic	+	ENSG00000162599.17	NFIA	isExon-isExon	6137269761383230	6137274461383360	177	NA	NA	NA	NA	NA	NA	1	1	NA	NA	2	NA	1		NA	NA	NA	NA	NA	47	38	NA	NA	35	NA	55		NA	NA	NA	NA	NA	0.0089067	0.00856726	NA	NA
chr1 : 61383237 | 61406727	chr1	61383237	61406727	+	+	exonic	+	ENSG00000162599.17	NFIA	isExon-isExon	61383237,61399376,61404104,61406562;61383237,61385871,61404104,61406562;61383237,61404104,61406562	61383365,61399520,61404282,61406727;61383365,61385924,61404282,61406727;61383365,61404282,61406727	619;528;474	hsa-NFIA_0004	6	12	7	7	3	14	11	15	7	13	19	7		54	48	55	40	20	52	62	51	66	44	62	82		0.0505256	0.0914207	0.0474937	0.0716673	0.0251371	0.124694	0.0942398	0.113966	0.0488472
chr1 : 61383237 | 61426556	chr1	61383237	61426556	+	+	exonic	+	ENSG00000162599.17	NFIA	isExon-isExon	61383237,61404104,61406562,61426465;61383237,61385871,61404104,61406562,61426465;61383237,61399376,61404104,61406562,61426465	61383365,61404282,61406727,61426556;61383365,61385924,61404282,61406727,61426556;61383365,61399520,61404282,61406727,61426556	566;620;711	hsa-NFIA_0015	NA	2	2	NA	1	NA	1	NA	1	3	2	1		NA	45	52	NA	17	NA	63	NA	62	22	66	86		NA	0.0152368	0.0135696	NA	0.00837903	NA	0.00856726	NA	0.00697817
chr1 : 61404104 | 61406727	chr1	61404104	61406727	+	NA	exonic	+	ENSG00000162599.17	NFIA	isExon-isExon	6140410461406560	6140428261406720	345	hsa-NFIA_0002	NA	NA	1	1	NA	NA	NA	NA	2	NA	1	NA		NA	NA	46	51	NA	NA	NA	NA	62	NA	79	NA		NA	NA	0.00678482	0.0102382	NA	NA	NA	NA	0.0139563
chr1 : 61404104 | 61426556	chr1	61404104	61426556	+	NA	exonic	+	ENSG00000162599.17	NFIA	isExon-isExon	6.14041e+23	6.14043e+23	437	hsa-NFIA_0014	NA	2	NA	3	2	NA	NA	6	2	NA	5	1		NA	54	NA	58	26	NA	NA	56	59	NA	83	106		NA	0.0152368	NA	0.0307145	0.0167581	NA	NA	0.0455866	0.0139563
chr1 : 61422331 | 61426556	chr1	61422331	61426556	+	+	mix	+	ENSG00000162599.17	NFIA	intronic-isExon	6142233161422330	6142655661426550	8452	hsa-NFIA_0062	9	9	8	24	13	16	21	9	15	NA	29	13		16	23	12	27	11	17	29	25	21	NA	33	53		0.0757883	0.0685655	0.0542786	0.245716	0.108927	0.142507	0.179912	0.0683799	0.104673
chr1 : 61426465 | 61429113	chr1	61426465	61429113	+	+	mix	+	ENSG00000162599.17	NFIA	isExon-intronic	6142646561426460	6142911361426550	2741	hsa-NFIA_0048	5	2	1	9	NA	3	3	2	4	NA	7	7		13	18	15	29	NA	28	27	22	35	NA	33	56		0.0421046	0.0152368	0.00678482	0.0921436	NA	0.0267201	0.0257018	0.0151955	0.0279127
chr1 : 61426465 | 61439700	chr1	61426465	61439700	+	NA	mix	+	ENSG00000162599.17	NFIA	isExon-intronic	6142646561426460	6143970061426550	13328	NA	NA	1	NA	2	1	2	NA	1	1	NA	2	NA		NA	17	NA	28	19	29	NA	22	38	NA	32	NA		NA	0.00761839	NA	0.0204764	0.00837903	0.0178134	NA	0.00759776	0.00697817
chr1 : 61683417 | 61694770	chr1	61683417	61694770	+	NA	exonic	-	ENSG00000162604.12	TM2D1	isExon-isExon	6168341761694690	6168354661694770	204	hsa-TM2D1_0013	NA	1	NA	NA	3	NA	NA	NA	NA	NA	2	1		NA	56	NA	NA	56	NA	NA	NA	NA	NA	38	71		NA	0.00761839	NA	NA	0.0251371	NA	NA	NA	NA
chr1 : 61694697 | 61696534	chr1	61694697	61696534	+	+	mix	-	ENSG00000162604.12	TM2D1	isExon-intronic	61694697,61696065;61694697,61694697	61694770,61696534;61696534,61694770	544;1912	hsa-TM2D1_0010	5	5	2	7	6	9	NA	7	7	NA	5	6		24	46	25	41	35	41	NA	40	48	NA	27	38		0.0421046	0.038092	0.0135696	0.0716673	0.0502742	0.0801603	NA	0.0531843	0.0488472
chr1 : 61694697 | 61696539	chr1	61694697	61696539	+	NA	mix	-	ENSG00000162604.12	TM2D1	isExon-intronic	61694697,61694697;61694697,61696065	61696539,61694770;61694770,61696539	1917;549	hsa-TM2D1_0017	NA	NA	NA	NA	1	NA	3	1	NA	NA	NA	NA		NA	NA	NA	NA	36	NA	28	40	NA	NA	NA	NA		NA	NA	NA	NA	0.00837903	NA	0.0257018	0.00759776	NA
chr1 : 61709329 | 61723772	chr1	61709329	61723772	+	NA	exonic	-	ENSG00000162604.12	TM2D1	isExon-isExon	6170932961723710	6170943761723770	169	hsa-TM2D1_0012	3	NA	2	4	NA	NA	NA	1	NA	NA	3	NA		79	NA	85	97	NA	NA	NA	79	NA	NA	48	NA		0.0252628	NA	0.0135696	0.0409527	NA	NA	NA	0.00759776	NA
chr1 : 61899583 | 61901459	chr1	61899583	61901459	+	+	exonic	+	ENSG00000132849.21	PATJ	isExon-isExon	6189958361901280	6189965461901450	250	hsa-PATJ_0031	3	3	NA	2	2	2	NA	NA	NA	NA	NA	2		39	51	NA	30	50	32	NA	NA	NA	NA	NA	54		0.0252628	0.0228552	NA	0.0204764	0.0167581	0.0178134	NA	NA	NA
chr1 : 62439799 | 62442299	chr1	62439799	62442299	+	NA	exonic	+	ENSG00000162607.13	USP1	isExon-isExon	6.24398e+23	6.244e+23	465	hsa-USP1_0001	2	6	NA	NA	2	1	NA	3	NA	NA	1	2		49	58	NA	NA	67	46	NA	58	NA	NA	29	60		0.0168419	0.0457104	NA	NA	0.0167581	0.0089067	NA	0.0227933	NA
[truncated: 123,846 more rows]
[truncated: 3 more columns]

## Sheet: RPM cRNA
Table S5_Difefrentially expressed circRNAs (Tier 3) in whole blood from DM2.
[truncated: 11,792 more rows]

[truncated: 1 more sheets: RPM linear]
