# Supplementary material for: Global dysregulation of circular RNAs in frontal cortex and whole blood from DM1 and DM2
Source: Hum Genet. 2025 Feb 4;144(4):417–32. doi: 10.1007/s00439-025-02729-x (PMC12003446; doi:10.1007/s00439-025-02729-x)
Supplement: Supplementary file 5 — Supplementary Material 5 [file 439_2025_2729_MOESM5_ESM.xlsx]

## Sheet: FrCx
Table S1: The frontal cortex total RNA samples used for RNA sequencing (from Otero BA et al., 2021)
sample name	Patient	Sex	Age	reads lenght	duplication rate	total reads	reads mapped (bwa-mem -T19 -k15)	mapped reads [%]	circRNA found [no.]
SRR12582120	DM1_1	48	Female	75	0.03372815	134329221	134301692	0.999795	6296
SRR12582121	DM1_2	41	Male	75	0.03281746	109615586	109579795	0.999673	6199
SRR12582122	DM1_3	56	Male	75	0.03720878	96167110	96134171	0.999657	4573
SRR12582123	DM1_4	66	Female	75	0.04963382	192931028	192864485	0.999655	9497
SRR12582124	DM1_5	77	Female	75	0.03023080	107972499	107947584	0.999769	5350
SRR12582125	DM1_6	70	Male	75	0.02595930	115014192	114989350	0.999784	5282
SRR12582126	DM1_7	39	Male	75	0.04321838	98117086	98045807	0.999274	5015
SRR12582127	DM1_8	59	Female	75	0.03230267	90587806	90543810	0.999514	4508
SRR12582128	DM1_9	51	Female	75	0.03146587	121318557	121299285	0.999841	5503
SRR12582129	DM1_10	59	Female	75	0.06250330	135363201	135311606	0.999619	6953
SRR12582130	DM1_11	65	Female	75	0.12807730	141431786	141267694	0.99884	5649
SRR12582131	DM1_12	50	Male	75	0.03687341	103160090	103110868	0.999523	5904
SRR12582132	DM1_13	41	Female	75	0.03847719	121000600	120982612	0.999851	5763
SRR12582133	DM1_14	65	Male	75	0.03649431	122271684	122241141	0.99975	5813
SRR12582134	DM1_15	60	Male	75	0.02529636	103820994	103798297	0.999781	4150
SRR12582135	DM1_16	44	Female	75	0.02766390	115228531	115200752	0.999759	5681
SRR12582136	DM1_17	50	Female	75	0.03181016	116822209	116793177	0.999751	5347
SRR12582137	DM1_18	73	Female	75	0.03378139	126294250	126244507	0.999606	6695
SRR12582138	DM1_19	58	Female	75	0.04912743	201784733	201566630	0.998919	10853
SRR12582139	DM1_20	41	Male	75	0.14045349	284200404	283653919	0.998077	21298
SRR12582140	DM1_21	47	Male	75	0.05347744	103615345	103549073	0.99936	10343
SRR12582141	DM2_1	76	Female	75	0.03606625	114300166	114283098	0.999851	5739
SRR12582142	DM2_2	66	Male	75	0.03777173	130742923	130724077	0.999856	5800
SRR12582143	DM2_3	83	Male	75	0.07734075	125058577	124969128	0.999285	7296
SRR12582144	DM2_4	58	Male	75	0.04914986	134733987	134679507	0.999596	7539
SRR12582145	WT_1	48	Male	75	0.03940957	135048739	134979805	0.99949	6563
SRR12582146	WT_2	60	Male	75	0.05217990	112383710	112287655	0.999145	5817
SRR12582147	WT_3	52	Female	75	0.03695027	123935330	123905530	0.99976	6007
SRR12582148	WT_4	60	Female	75	0.05329201	114506635	114457853	0.999574	4319
SRR12582149	WT_5	65	Male	75	0.04828512	158738246	158692727	0.999713	5759
SRR12582150	WT_6	67	Male	75	0.03138456	100107535	100090726	0.999832	4674
SRR12582151	WT_7	65	Female	75	0.04079303	103260610	103234444	0.999747	5076
SRR12582152	WT_8	71	Female	75	0.07452884	97948647	97896515	0.999468	3934

## Sheet: WB
Table S1: The whole blood RNA samples used for RNA sequencing (from SznajderLJ et al., 2020)
sample name	Patient	Sex	Age	reads lenght	duplication rate	total reads	reads mapped (bwa-mem -T19 -k15)	mapped reads [%]	circRNA found [no.]
SRR10261620	DM1_1	Female	29	75	0.12608109	125628393	125589345	0.999689	18062
SRR10261621	DM1_2	Female	31	75	0.08292980	128353872	128332815	0.999836	17668
SRR10261622	DM1_3	Female	58	75	0.05123639	131307788	131288525	0.999853	5831
SRR10261628	DM1_4	Female	46	75	0.09256760	91580853	91561104	0.999784	12055
SRR10261629	DM1_5	Male	33	75	0.07056160	113972845	113953726	0.999832	15332
SRR10261630	DM1_6	Male	35	75	0.06253587	161186823	161158479	0.999824	15953
SRR10261616	DM2_1	Female	37	75	0.05260941	116737287	116723463	0.999882	15516
SRR10261617	DM2_2	Male	53	75	0.03895313	131628862	131617693	0.999915	15926
SRR10261624	DM2_3	Female	42	75	0.07051862	143332074	143304077	0.999805	15373
SRR10261625	DM2_4	Female	46	75	0.57332565	132495465	132381692	0.999141	3294
SRR10261627	DM2_5	Male	44	75	0.10156607	76988926	76973118	0.999795	17962
SRR10261633	DM2_6	Female	57	75	0.05241830	117030610	117012971	0.999849	16366
SRR10261618	WT_1	Female	60	75	0.07375027	118770855	118751793	0.99984	12868
SRR10261619	WT_2	Female	35	75	0.04460134	131270649	131261261	0.999928	14687
SRR10261623	WT_3	Female	58	75	0.06634219	147412878	147387851	0.99983	9059
SRR10261626	WT_4	Male	23	75	0.11399135	97695314	97673594	0.999778	16074
SRR10261631	WT_5	Female	48	75	0.05230673	119370892	119345496	0.999787	12322
SRR10261632	WT_6	Female	58	75	0.05942504	112296414	112275060	0.99981	16341
