# Supplementary material for: Global dysregulation of circular RNAs in frontal cortex and whole blood from DM1 and DM2
Source: Hum Genet. 2025 Feb 4;144(4):417–32. doi: 10.1007/s00439-025-02729-x (PMC12003446; doi:10.1007/s00439-025-02729-x)
Supplement: Supplementary file 6 — Supplementary Material 6 [file 439_2025_2729_MOESM6_ESM.xlsx]

## Sheet: FrCx_DM1
Table S7. SINEs and RCMs in elongated introns flanking BSJs in downregulated and upregulated circRNAs from frontal cortex of DM1.
circRNA name	Chr coordinates	log2 fold change	P value	Intron at 5’ splice site			Intron at 3' splice site			Total SINEs [no.]	Complementary sites [no.]
				Intron rank	Intron size [bp]	SINE no.	Intron rank	Intron size [bp]	SINE no.
hsa-CPEB3_0008	chr10 : 92081320 | 92181019	1.88	0.001	4	11526	12	10	28880	38	50	26
hsa-SORCS1_0032	chr10 : 106699214 | 106709341	1.48	0.011	6	20708	23	9	10875	9	32	4
hsa-RP11-9J18_0005	chr3 : 28435110 | 28492173	1.44	0.001	5	21709	5	11	18829	9	14	8
hsa-ADAMTS19_0011	chr5 : 129679764 | 129704391	1.44	0.001	16	14184	5	21	30540	12	17	5
hsa-PHLDB2_0040	chr3 : 111913319 | 111920419	1.44	0.001	4	27906	18	7	11849	6	24	8
hsa-GOLGB1_0002	chr3 : 121714861 | 121730973	1.24	0.002	1	18658	11	10	12265	9	20	8
hsa-NCAM2_0002	chr21 : 21410274 | 21432281	1.14	0.007	9	36260	9	12	34324	10	19	3
hsa-PDE4D_0002	chr5 : 58988493 | 58993465	1.13	0.001	6	11147	1	11	45393	5	6	1
hsa-PTK2_0011	chr8 : 140789474 | 140803650	1.13	0.0001	10	14626	5	14	18674	15	20	3
hsa-PCCA_0004	chr13 : 100301460 | 100449305	1.12	0.004	12	28113	12	21	66121	47	68	13
hsa-ARHGAP12_0031	chr10 : 31908172 | 31910563	-1.22	0.0005	1	18119	16	3	46513	31	47	26
hsa-SOGA1_0002	chr20 : 36829054 | 36839441	-1.06	0.081	2	20132	32	4	11584	23	55	34
hsa-ANKS1B_0029	chr12 : 98798934 | 98807918	-0.98	0.043	19	21255	14	22	16796	13	27	10
hsa-RAB2A_0001	chr8 : 60572046 | 60591969	-0.96	0.054	2	13122	7	6	26610	15	22	3
hsa-LAPTM4B_0001	chr8 : 97805353 | 97825153	-0.68	0.134	1	29244	49	6	26243	24	73	69
hsa-SLC4A10_0017	chr2 : 161708694 | 161804595	-0.66	0.145	1	84127	34	5	35193	7	41	27
hsa-PCNX2_0004	chr1 : 233090061 | 233095863	-0.66	0.107	21	39149	17	23	32770	22	39	43
hsa-APP_0002	chr21 : 25954590 | 26000182	-0.6	0.043	6	21657	20	13	42627	27	47	50
hsa-SATB2_0013	chr2 : 199348701 | 199433514	-0.39	0.033	2	22354	8	7	19790	6	14	1
hsa-FMN2_0003	chr1 : 240206799 | 240258032	-0.31	0.039	4	18535	14	7	36789	13	27	4

## Sheet: FrCx_DM2
Table S7. SINEs and RCMs in elongated introns flanking BSJs in downregulated and upregulated circRNAs from frontal cortex of DM2.
circRNA name	Chr coordinates	log2 fold change	P value	Intron at 5’ splice site			Intron at 3' splice site			Total SINEs [no.]	Complementary sites [no.]
				Intron rank	Intron size [bp]	SINEs [no.]	Intron rank	Intron size [bp]	SINEs [no.]
hsa-C9orf3_0004	chr9 : 94923986 | 94928531	1.66	0.021	5	122983	88	7	26645	20	108	159
hsa-PPP3CC_0002	chr8 : 22474954 | 22498112	1.64	0.035	1	33495	40	4	12973	20	60	51
hsa-NELL2_0002	chr12 : 44774747 | 44780022	1.62	0.013	9	35963	10	15	60005	18	28	3
hsa-RMND5A_0001	chr2 : 86740927 | 86753558	1.57	0.014	1	20117	10	4	11468	10	20	3
hsa-ARHGAP26_0004	chr5 : 142873400 | 142932125	1.54	5e-06	1	102484	67	11	81954	47	114	70
hsa-STXBP5L_0003	chr3 : 121114925 | 121157627	1.5	0.02	5	69389	9	9	48295	14	23	83
hsa-NUP153_0005	chr6 : 17661653 | 17675770	1.49	0.02	2	12625	10	11	12352	16	26	5
hsa-ME1_0002	chr6 : 83346173 | 83407901	1.46	0.026	1	22975	15	5	30759	10	25	7
hsa-VPS13B_0011	chr8 : 99431537 | 99481802	1.44	0.008	21	39832	15	25	19884	6	21	12
hsa-NRXN3_0008	chr14 : 78957242 | 78988141	1.27	0.007	17	146897	73	23	291197	127	200	195
hsa-RABGAP1_0018	chr9 : 122957011 | 122998766	-2.2	0.002	1	15917	19	10	11587	13	32	11
hsa-ATRNL1_0019	chr10 : 115426250 | 115519324	-2	0.026	23	31497	6	28	30133	8	14	9
hsa-FMN2_0020	chr1 : 240329076 | 240355908	-1.83	0.039	12	34192	12	18	36602	17	29	14
hsa-SOGA1_0002	chr20 : 36829054 | 36839441	-1.56	0.04	2	20132	32	4	11584	23	55	34
hsa-SCYL2_0001	chr12 : 100282943 | 100298175	-1.37	0.028	1	15152	12	5	12869	3	15	0
hsa-CDKAL1_0010	chr6 : 20781145 | 20846178	-1.28	0.02	9	22503	15	11	109242	77	92	56
hsa-ARHGAP12_0031	chr10 : 31908172 | 31910563	-1.27	0.002	1	18119	16	3	46513	31	47	26
hsa-ATG4C_0013	chr1 : 62803719 | 62841547	-1.18	0.021	1	19445	14	10	22444	14	28	15
hsa-FER_0026	chr5 : 108867767 | 108897848	-1.12	0.043	5	31959	13	10	48281	26	39	20
hsa-APP_0002	chr21 : 25954590 | 26000182	-1.08	0.007	6	21657	20	13	42627	27	47	50

## Sheet: WB_DM1
Table S7. SINEs and RCMs and in elongated introns flanking BSJs in downregulated and upregulated circRNAs from whole blood of DM1.
circRNA name	Chr coordinates	log2 fold change	P value	Intron at 5’ splice site			Intron at 3' splice site			Total SINEs [no.]	Complementary sites [no.]
				Intron rank	Intron size [bp]	SINEs [no.]	Intron rank	Intron size [bp]	SINEs [no.]
hsa-TLE4_0001	chr9 : 79612656 | 79654075	1.6	0.006	4	36478	14	8	50707	20	34	3
hsa-L3MBTL4_0012	chr18 : 6301903 | 6312056	1.47	0.046	8	14379	3	11	37864	16	19	1
hsa-ASH1L_0008	chr1 : 155395459 | 155415923	1.39	0.044	7	22403	46	9	15327	23	69	137
hsa-CNTLN_0010	chr9 : 17457524 | 17487066	1.35	0.011	20	13277	2	27	15484	2	4	0
hsa-SLC39A9_0008	chr14 : 69441832 | 69442266	1.3	0.044	3	17629	16	5	10974	12	28	21
hsa-KMT2C_0003	chr7 : 152330601 | 152358675	1.16	0.001	1	76950	105	3	15262	15	120	160
hsa-EIF4G3_0002	chr1 : 20969474 | 21002808	1.15	0.015	10	48057	44	18	19362	15	59	27
hsa-NLK_0001	chr17 : 28122603 | 28172618	1.03	0.042	3	73676	34	10	12560	16	50	37
hsa-MAP2K4_0004	chr17 : 12095575 | 12113360	1.01	0.022	6	14044	5	10	11933	3	8	4
hsa-YAF2_0013	chr12 : 42210355 | 42212484	1.01	0.049	4	18739	12	7	11119	11	23	1
hsa-RERE_0002	chr1 : 8541214 | 8624380	-1.55	0.061	4	31592	30	10	15174	12	42	16
hsa-PUM1_0022	chr1 : 30992390 | 31007102	-1.28	0.012	5	21693	23	9	10244	8	31	6
hsa-BCAS3_0005	chr17 : 61015751 | 61040892	-1.2	0.06	28	11861	1	34	34027	25	26	0
hsa-WDR7_0017	chr18 : 56923922 | 56939393	-1.18	0.057	23	32973	16	28	23036	4	20	0
hsa-SNTB2_0010	chr16 : 69235748 | 69245815	-1.14	0.061	1	48001	83	3	14234	25	108	207
hsa-CCDC91_0013	chr12 : 28225795 | 28307749	-0.95	0.059	6	26738	7	18	54688	14	21	6
hsa-VPS13B_0074	chr8 : 99170039 | 99275254	-0.92	0.029	15	13295	6	21	108953	55	61	23
hsa-RHOBTB3_0002	chr5 : 95748333 | 95768166	-0.77	0.052	7	11257	8	13	12085	4	12	0
hsa-SMYD3_0002	chr1 : 245915530 | 245929937	-0.75	0.006	17	23293	10	20	51643	16	26	3
hsa-PTBP2_0001	chr1 : 96769703 | 96785254	-0.67	0.046	3	18202	4	8	19545	14	22	3

## Sheet: WB_DM2
Table S7. SINEs and RCMs in elongated introns flanking BSJs in downregulated and upregulated circRNAs from whole blood of DM2.
circRNA name	Chr coordinates	log2 fold change	P value	Intron at 5’ splice site			Intron at 3' splice site			Total SINEs [no.]	Complementary sites [no.]
				Intron rank	Intron size [bp]	SINEs [no.]	Intron rank	Intron size [bp]	SINEs [no.]
hsa-ARID1B_0012	chr6 : 156901376 | 157036876	1.7	0.036	4	29723	15	7	47785	31	46	29
hsa-BARD1_0003	chr2 : 214745067 | 214781509	1.65	0.021	3	10787	6	9	13921	9	15	0
hsa-LRBA_0006	chr4 : 150761783 | 150817257	1.5	0.001	32	10922	6	37	26416	20	26	7
hsa-PARD3_0002	chr10 : 34372498 | 34384254	1.38	0.041	8	15075	12	13	12238	11	23	7
hsa-DOCK7_0018	chr1 : 62577262 | 62586624	1.32	0.003	18	32081	19	23	15558	8	27	2
hsa-GAB1_0005	chr4 : 143433491 | 143440382	1.04	0.004	9	15940	5	14	17297	7	12	3
hsa-STX18_0001	chr4 : 4457191 | 4471706	1	0.026	1	70090	39	6	18681	17	56	7
hsa-NFATC2_0008	chr20 : 51454548 | 51524110	0.99	0.037	2	18259	16	7	18786	22	38	4
hsa-NEDD4_0006	chr15 : 55951376 | 55966546	0.95	0.022	3	20662	14	7	26676	13	27	17
hsa-SIK2_0001	chr11 : 111616243 | 111620402	0.9	0.026	1	13544	10	3	67598	49	59	38
hsa-LARP1B_0007	chr4 : 128162194 | 128179512	-1.89	0.007	11	40005	32	15	19926	16	48	63
hsa-CCDC91_0015	chr12 : 28225795 | 28391411	-1.51	0.068	6	26738	7	20	21342	5	12	12
hsa-SNTB2_0010	chr16 : 69235748 | 69245815	-1.38	0.037	1	48001	83	3	14234	25	108	207
hsa-SLC2A13_0004	chr12 : 40028301 | 40048210	-1.18	0.051	1	57042	24	3	76935	34	58	23
hsa-NEK7_0001	chr1 : 198277961 | 198297240	-1.02	0.051	10	13725	5	14	22171	4	9	0
hsa-ATF6_0008	chr1 : 161778244 | 161802272	-0.96	0.102	1	11801	5	7	17360	12	17	8
hsa-SLC38A1_0011	chr12 : 46229153 | 46254936	-0.84	0.083	4	12288	8	9	20025	11	19	0
hsa-LRBA_0034	chr4 : 150735258 | 150817257	-0.69	0.063	32	10922	6	38	51294	4	10	7
hsa-PLSCR4_0022	chr3 : 146220815 | 146223777	-0.66	0.04	2	26779	6	5	14053	8	14	3
hsa-ARHGAP26_0022	chr5 : 143054439 | 143134105	-0.59	0.071	21	12548	7	27	13125	7	14	3
