# Supplementary material for: Global dysregulation of circular RNAs in frontal cortex and whole blood from DM1 and DM2
Source: Hum Genet. 2025 Feb 4;144(4):417–32. doi: 10.1007/s00439-025-02729-x (PMC12003446; doi:10.1007/s00439-025-02729-x)
Supplement: Supplementary file 7 — Supplementary Material 7 [file 439_2025_2729_MOESM7_ESM.xlsx]

## Sheet: Sheet1
Table S8. Characteristics of cryptic splice sites in exons of circRNAs in FrCx and WB from DM1 and DM2.
	circRNA coordinates	circRNA type	circRNA subtype	gene_name	circAltas_ID	circRNA length [nt]	FoldChange	p value	Cryptic splice site location	exon length with cryptic splice site [nt]	classification of cryptic splice site	UTR length [nt]	cryptic splice site strength [MaxEnt]	dinucleotides at cryptic splice site
FrCx_DM1
	chr3 : 143985543 | 143989837	exon	isExon-inExon	DIPK2A	hsa-C3orf58_0001	632	1.57981	0.0480817	last exon; coding exon	2858	cryptic donor	2526	7.52	AGgt
	chr2 : 120127688 | 120175004	exon	isExon-inExon	EPB41L5	hsa-EPB41L5_0021	959;831;962	1.60565	0.00584276	last exon; 3'UTR	4278	cryptic donor	4211	6.151	TTgt
	chr2 : 120127688 | 120175000	exon	isExon-inExon	EPB41L5	hsa-EPB41L5_0022	958;827;955	1.7274	0.01227	last exon; 3'UTR	4278	cryptic donor	4211	9.606	AGgt
	chr7 : 77083887 | 77098951	exon	inExon-isExon	FAM185BP	hsa-FAM185BP_0001	273	1.38733	0.0186249	pseudogene
	chrX : 44524002 | 44527365	exon	inExon-isExon	FUNDC1	hsa-FUNDC1_0001	403	1.76021	0.0273377	last exon; 3'UTR	637	cryptic donor	560	11.315	TGgt
	chr21 : 36754176 | 36767285	exon	inExon-isExon	HLCS	hsa-HLCS_0012	800;1025	1.95412	0.00103956	last exon;3'UTR	3530	cryptic donor	3358	7.95	AGgt
	chr1 : 20744744 | 20780540	exon	inExon-isExon	HP1BP3	hsa-HP1BP3_0017	1815	2.17316	0.00633824	last exon; 3'UTR	2431	unclassified donor	2118	13.083	AGgt
	chr1 : 20744744 | 20776750	exon	inExon-isExon	HP1BP3	hsa-HP1BP3_0020	1519	1.99656	0.0223366	last exon; 3'UTR	2431	unclassified donor	2118	13.083	AGgt
	chr19 : 18667664 | 18669241	exon	isExon-inExon	KLHL26	hsa-KLHL26_0001	5636;139	0.469349	0.00914941	last exon, coding exon	4058	consitutive donor	2476	8.5	AGgt
	chrX : 102897574 | 102905737	exon	isExon-inExon	LL0XNC01-237H1.2	hsa-LL0XNC01-237H1_0002	603	1.81362	0.00773216	last exon; non coding	498	constitutive donor	no data	7.94	CGgt
	chr5 : 154049557 | 154054089	exon	isExon-inExon	MFAP3	hsa-MFAP3_0001	1838;1631;1757	2.06601	0.0110923	last exon; 3'UTR	2114	unclassified donor	1320	11.569	AGgt
	chr2 : 176296860 | 176337577	exon	isExon-inExon	MTX2	hsa-MTX2_0002	665;596	1.60889	0.0350117	last exon,coding exon	533	cryptic donor	361	9.19	AGgt
	chr3 : 134158121 | 134195182	exon	inExon-isExon	RYK	hsa-RYK_0022	1077;1068	1.62213	0.0288493	last exon; 3'UTR	1132	cryptic donor	1020	10.334	AGgt
	chr7 : 73700378 | 73700931	exon	inExon-isExon	STX1A	hsa-STX1A_0006	309	0.45397	0.0351706	last exon; 3'UTR	726	consitutive donor	no data	12.7	AGgt
	chr10 : 5699525 | 5714207	exon	inExon-isExon	TASOR2	hsa-FAM208B_0017	528	0.63209	0.0337015	first exon ; 5'UTR	245	none at break	208		agAA
	chr9 : 83661777 | 83669327	exon	inExon-isExon	UBQLN1	hsa-UBQLN1_0015	3426;591;675	1.59767	0.0305907	last exon, coding exon	1977	none at break	1819		CTgt
	chr8 : 144880365 | 144882836	exon	inExon-isExon	ZNF250	hsa-ZNF250_0004	4944	0.649688	0.0156313	last exon ; 3' UTR	5886	unclassified donor	4564	10.966	AAgt
FrCx_DM2
	chr21 : 36754176 | 36767285	exon	inExon-isExon	HLCS	hsa-HLCS_0012	1025;800	1.9645	0.0157967	last exon;3'UTR	3530	cryptic donor	3358	7.95	AGgt
	chr10 : 124942457 | 124943307	exon	inExon-isExon/same exon	ZRANB1	hsa-ZRANB1_0001	1702	1.71782	0.0187426	first exon; 5'UTR	1185	cryptic acceptor	371	5.109	AGgt
	chr9 : 71862551 | 71875083	exon	inExon-isExon	ABHD17B	hsa-ABHD17B_0004	915	1.50673	0.00327742	last exon;3'UTR	156	cryptic donor	129	6.47	CGgt
	chr1 : 247156406 | 247159813	exon	inExon-isExon	ZNF124	hsa-ZNF124_0005	1186;1000	0.48306	0.0235818	last exon;3'UTR	1503	none at break	665		agTT
	chr2 : 70259360 | 70277874	exon	isExon-inExon	PCYOX1	hsa-PCYOX1_0005	1602;1888	0.323682	0.0235934	last exon;3'UTR	4458	constitutive donor	3793	13.63	GTag
	chr7 : 7234303 | 7243750	exon	isExon-inExon	C1GALT1	hsa-C1GALT1_0002	1132	0.395476	0.0370123	last exon;3'UTR	5124	none at break	4889		AGgt
	chr1 : 169978085 | 170031975	exon	isExon-inExon	KIFAP3	hsa-KIFAP3_0001	1146	0.633027	0.037144	middle exon	99	none at break			agAC
	chr1 : 211018864 | 211090608	exon	isExon-inExon	KCNH1	hsa-KCNH1_0022	559;559	0.546235	0.0427891	middle exon	129	cryptic acceptor		8.389	AGgt
	chrX : 140783175 | 140784659	exon	isExon-inExon	LINC00632	hsa-CDR1_0001	3276;5198;5654	0.639438	0.00309368	last exon; non coding	4180	constitutive donor	no data	9.52	AGgt
	chr8 : 50438543 | 50457952	exon	isExon-inExon	SNTG1	hsa-SNTG1_0038	302	1.78239	0.0480053	last exon; non coding	264	constitutive donor	no data	13.15	AGgt
WB_DM1
	chr4 : 87084123 | 87108315	exon	inExon-isExon	AFF1	hsa-AFF1_0013	471	2.25424	0.00312116	middle exon	45	cryptic acceptor		7.57	agAC
	chr22 : 43039780 | 43046573	exon	inExon-isExon	TTLL1	hsa-TTLL1_0005	290	2.46838	0.00514579	last exon, coding exon	262	constitutive donor	260	13.72	AAgt
	chr5 : 96985080 | 97028612	exon	isExon-inExon	LNPEP	hsa-LNPEP_0016	2297	1.91812	0.00136938	last exon, 3'UTR	9114	constitutive donor	8920	11.59	AGgt
	chr10 : 50460043 | 50460814	exon	inExon-isExon	SGMS1	hsa-SGMS1_0018	252	2.06646	0.0167535	last exon, non coding	212	cryptic donor	no data	7.504	TTgt
	chr10 : 5699525 | 5712918	exon	inExon-isExon	TASOR2	hsa-FAM208B_0020	455	1.86657	0.0325557	first exon; 5'UTR	245	none at break	208		agAA
	chr10 : 87864454 | 87925557	exon	inExon-isExon	PTEN	hsa-PTEN_0010	225	1.49327	0.0278751	first exon, 5'UTR	1436	cryptic accetpor	845	11.9	agCC
	chr19 : 53380722 | 53385027	exon	isExon-inExon	ZNF525	hsa-ZNF525_0002	10178;10175	2.23262	0.046656	last exon, 3'UTR	5872	cryptic donor	4571	9.56	AGgt
	chr4 : 102795426 | 102826636	exon	inExon-isExon	UBE2D3	hsa-UBE2D3_0016	2561	0.624861	0.0178241	last exon; 3'UTR	3078	constitutive donor	3032	12.55	Aggt
	chr6 : 42663278 | 42666245	exon	inExon-isExon	UBR2	hsa-UBR2_0087	325	0.579099	0.0133934	middle exon	162	cryptic acceptor		3.963	agCT
	chr20 : 35653528 | 35659014	exon	inExon-isExon	RBM12	hsa-CPNE1_0001	1902	0.625371	0.0351226	last exon, coding exon	6420	cryptic donor	3599	9.32	ACgt
	chr8 : 21990350 | 21991974	exon	inExon-isExon	XPO7	hsa-XPO7_0030	274	0.43262	0.0387635	middle exon	64	cryptic acceptor		5.58	agTA
	chr8 : 64801475 | 64817367	exonic	inExon-inExon	hsa-RP11-1D12_0001	RP11-1D12.2	430	2.78707	0.000206782	first exon, non coding ; last exon, non coding	280; 928	cryptic acceptor; constitutive donor		4.66; 11.14	agAA; CAgt
	chr13 : 48239226 | 48261321	exon	isExon-inExon	ITM2B	hsa-ITM2B_0010	888	1.79701	0.0229244	last exon, non coding	423	cryptic donor	no data	12.76	ATgt
	chr2 : 88776501 | 88779319	exon	isExon-inExon	ANKRD36BP2	NA	1191	2.06267	0.0382362	last exon, non coding	1364	cryptic donor		12.58	AAgt
	chrX : 11036839 | 11110981	mix	intronic-inExon	RP11-120D5.1	hsa-RP11-120D5_0002	70251;19387;2107;19447	1.88325	0.0454	first exon ; non coding	232	cryptic acceptor	no data	4.32	agCA
	chr18 : 39649148 | 39649716	exon	inExon-isExon	MIR924HG	hsa-RP11-244M2_0002	238	1.85149	0.0472432	last exon; non coding	383	cryptic donor	no data	10.15	TTgt
WB_DM2
	chr10 : 5699525 | 5712918	exon	inExon-isExon	TASOR2	hsa-FAM208B_0020	455	3.23659	0.0235566	first exon; 5'UTR	245	none at break	208		agaa
	chr22 : 40178122 | 40280143	exon	inExon-isExon	TNRC6B	hsa-TNRC6B_0166	3425;3266	2.55135	0.0424353	first exon;5'UTR	199	none at break	194		agca
	chr11 : 85996826 | 86068738	exon	isExon-inExon	PICALM	hsa-PICALM_0100	1216;1140	2.20811	0.0267253	first exon; coding exon	409	cryptic acceptor	279	2.757	agCA
	chr6 : 15246156 | 15410365	exon	inExon-isExon	JARID2	hsa-RNU6-645P_0001	707	2.03555	0.013755	first exon ; 5'UTR	516	cryptic acceptor	471	3.69	agAT
	chr15 : 44497027 | 44503850	exon	isExon-inExon	CTDSPL2	hsa-CTDSPL2_0016	626	2.02636	0.03053	last exon; non coding	456	constitutive donor	no data	11.7	TGgt
	chr6 : 133980082 | 133987168	exon	isExon-inExon	TBPL1	hsa-TBPL1_0007	733	1.93714	0.0427123	last exon; 3'UTR	539	constitutive donor	459	9.85	GTgt
	chr1 : 145840922 | 145842477	exon	isExon-inExon	POLR3C	hsa-POLR3C_0015	289	1.8634	0.0227475	last exon ,3'UTR	167	cryptic donor	1982	8.36	AGgt
	chr18 : 13012999 | 13017304	exonic	inExon-inExon	CEP192	hsa-CEP192_0073	265	1.80914	0.0143279	middle exon	53; 149	cryptic acceptor; cryptic donor		6.99; 6.78	agTC;AGgt
	chr5 : 154950821 | 154967237	exon	isExon-inExon	MRPL22	hsa-MRPL22_0002	884	1.65352	0.037811	last exon ;3'UTR	2726	constitutive donor	2514	10.8	AGgt
	chr2 : 88776501 | 88779319	exon	isExon-inExon	ANKRD36BP2	NA	1191	2.40174	0.0241693	last exon, non coding	1364	cryptic donor	no data	12.58	AAgt
	chr4 : 128936655 | 128972352	exon	isExon-inExon	SCLT1	hsa-SCLT1_0025	2935	2.143	0.0449621	first exon; non coding	1995	none at break	no data		agCA
	chr1 : 244408712 | 244417752	exon	inExon-isExon	ADSS2	hsa-ADSS_0011	1300	1.57906	0.0500064	last exon; 3'UTR	1145	constitutive donor	1092	14.01	CTgt
