# Supplementary material for: Global dysregulation of circular RNAs in frontal cortex and whole blood from DM1 and DM2
Source: Hum Genet. 2025 Feb 4;144(4):417–32. doi: 10.1007/s00439-025-02729-x (PMC12003446; doi:10.1007/s00439-025-02729-x)
Supplement: Supplementary file 8 — Supplementary Material 8 [file 439_2025_2729_MOESM8_ESM.xlsx]

## Sheet: cryptic_intronic
Table S9_Cryptic splice sites in introns of circRNAs in FrCx and WB from DM1 and DM2.
	circRNA coordinates	circRNA type	circRNA subtype	gene_name	circAltas_ID	circRNA length [nt]	FoldChange	p value	Intron rank	Intron length [nt]	classification of cryptic splice site	cryptic splice site strength	dinucleotides at cryptic splice site
FrCx_DM1
	chr3 : 76166966 | 76168149	intronic	intronic	ROBO2	hsa-ROBO2_0044	1184	2.08058	0.00585952	i2	1160412	cryptic acceptor; cryptic donor	7.22;11.97	agAC; AGgt
	chr17 : 59731421 | 59773944	mix	isExon-intronic	VMP1	hsa-VMP1_0032	35437;597;799;9278;38709;36730;9323;9333	1.62851	0.00669678	i7	34911	unclassified donor	12.46	AGgt
	chr3 : 37249698 | 37273601	mix	intronic-isExon	GOLGA4	hsa-GOLGA4_0078	1952;1853	1.94102	0.0440926	i1	7772	cryptic acceptor	6.73	agAA
	chr10 : 119588152 | 119588704	mix	isExon-intronic	TIAL1	hsa-TIAL1_0029	612;650;476	1.79734	0.0294905	i1	8185	constitutive acceptor	8.35	agGA
	chr3 : 183650296 | 183654089	mix	isExon-intronic	KLHL24	hsa-KLHL24_0017	4196;4257;4037;4775;4232;4074;4089;4206;4237	2.14661	0.0224478	i4	12182	cryptic donor	6.96	AGgt
	chr1 : 77631835 | 77641655	mix	intronic-isExon	ZZZ3	hsa-ZZZ3_0002	9746;1859;7965;1922	1.66814	0.0297742	i4	55085	cryptic donor	7.2	TGgt
	chr10 : 45862986 | 45964871	mix	intronic-isExon	PARGP1	hsa-PARGP1_0006	27248;72717;102264	0.697539	0.0359513	i1	9222	constitutive acceptor	9.38	agTT
	chr18 : 79193183 | 79261605	mix	isExon-intronic	ATP9B	hsa-ATP9B_0089	8382;8459;67301;8741	0.683443	0.0368449	i12	21783	constitutive donor	10.929	TGgt
	chr15 : 100330889 | 100334180	mix	isExon-intronic	ADAMTS17	hsa-ADAMTS17_0022	3458	1.63888	0.0447574	i2	10520	cryptic acceptor	6.45	agTG
FrCx_DM2
	chrX : 132278008 | 132283032	intronic	intronic	RAP2C-AS1	hsa-RAP2C-AS1_0002	5025	0.416987	0.0172497	i2	190101	crryptic acceptor; unclassified donor	6.94;13.5	agCC;AGgt
	chr6 : 131136778 | 131169273	mix	intronic-isExon	AKAP7	hsa-AKAP7_0042	23719;9077	1.75946	0.046282	i1	9505	cryptic acceptor	3.22	agGA
	chr2 : 161 620 915 | 161804595	mix	isExon-intronic	SLC4A10	hsa-SLC4A10_0052	153713;4278;3881;4017;180582;4015;33687	1.83987	0.0280263	i3	149994	constitutive donor	11.37	TGgt
	chr17 : 56848696 | 56856665	mix	isExon-intronic	DGKE	hsa-DGKE_0014	364	1.72131	0.0068834	i8	1969	constitutive donor	10.35	AGgt
	chr11 : 111606695 | 111620402	mix	intronic-isExon	SIK2	hsa-SIK2_0004	9729	2.75487	0.00221981	i1	13544	constitutive acceptor	8.82	agGG
	chr11 : 111606695 | 111620402	mix	intronic-isExon	SIK2	hsa-SIK2_0004	9729	2.07834	0.0477736	i1	13544	constitutive acceptor	8.82	agGG
	chr9 : 37126312 | 37127263	mix	isExon-intronic	ZCCHC7	hsa-ZCCHC7_0007	1583	0.634427	0.00799386	i2	175245	constitutive donor	13.77	AGgt
	chr12 : 27368262 | 27371447	mix	isExon-intronic	ARNTL2	hsa-ARNTL2_0016	1470;3337	0.620314	0.00871371	i2	7933	constitutive donor	13.32	AGgt
	chr5 : 142463970 | 142467831	mix	isExon-intronic	SPRY4-AS1	hsa-AC005592_0001	3947;3952	0.520648	0.0116152	i3	117742	constitutive donor	12.25	TGgt
	chr4 : 6804523 | 6806038	mix	isExon-intronic	KIAA0232	hsa-KIAA0232_0021	1600	2.01444	0.0145269	i1	19578	cryptic donor	10.45	TTgt
	chr2 : 40428473 | 40432297	mix	isExon-intronic	SLC8A1	hsa-SLC8A1_0042	5657;5633;5654;5624	0.356612	0.00875833	i1	21599	cryptic acceptor	6.13	agAA
	chr6 : 167907171 | 167919100	mix	isExon-intronic	AFDN	hsa-MLLT4_0084	7998;1425;1404	0.369338	0.0197163	i22	3922	cryptic donor	8.52	AGgt
	chr21 : 29305204 | 29329693	mix	intronic-isExon	BACH1	hsa-BACH1_0008	17853;22397	2.07643	0.0195407	i1	22267	cryptic acceptor	7	agCA
	chr12 : 130399679 | 130423602	mix	isExon-intronic	RIMBP2	hsa-RIMBP2_0013	16084;1812	0.302723	0.00716749	i14	1580	constitutive acceptor	8.52	agTT
	chr10 : 1056348 | 1072293	mix	intronic-isExon	WDR37	hsa-WDR37_0020	395;799;31892	2.07386	0.048069	i1	22474	constitutive acceptor	11.02	agCC
	chr5 : 10376242 | 10378832	mix	intronic-isExon	MARCH6	hsa-MARCH6_0072	1727	0.389055	0.0391068	i1	23880	none at break	NA	agTT
	chr18 : 1159179 | 1197610	mix	isExon-intronic	RP11-78F17.1	hsa-COX6CP3_0001	38645;38589;14132;14040;38565;23224	0.452238	0.0216792	i4	85682	cryptic donor	9.97	TGgt
WB_DM1
	chr4 : 88949326 | 88952394	intronic	intronic	FAM13A	hsa-FAM13A_0053	3069	2.50513	0.0465499	i4	52731	cryptic acceptor; unclassified donor	6.12; 9.45	agCC; AGgt
	chr2 : 160329680 | 160331910	intronic	intronic	RBMS1	hsa-RBMS1_0015	2231	0.565921	0.0345498	i2	48988	constitutive acceptor; constitutive donor	10.36; 11.19	agGT; GGgt
	chr7 : 100030030 | 100030184	intronic	intronic	ZKSCAN1	NA	155	0.257328	0.00258078	i2	296	constitutive acceptor; cryptic donor	8.96; 7.29	agGC; AGgt
	chr11 : 16234582 | 16286210	mix	isExon-intronic	SOX6	hsa-SOX6_0099	33928;51719	0.487661	0.0156144	i2	83774	cryptic acceptor	7.13	agCT
	chr10 : 118729295 | 118742292	mix	isExon-intronic	CACUL1	hsa-CACUL1_0018	12112	2.45343	0.0238725	i1	23985	cryptic acceptor	4.24	agGG
	chr6 : 4891713 | 4894040	mix	isExon-intronic	CDYL	hsa-CDYL_0007	2995;2728;2963	0.49224	0.00800371	i2	43135	cryptic donor	7.9	AGgt
	chr10 : 118729295 | 118742292	mix	isExon-intronic	CACUL1	hsa-CACUL1_0018	12112	2.56051	0.0489613	i1	23985	cryptic acceptor	4.24	agGG
	chr3 : 134495296 | 134513465	mix;mix;mix	isExon-intronic;isExon-intronic;isExon-intronic	CEP63	hsa-CEP63_0022	6426;6426;6422	1.76327	0.0361345	i3	24558	constitutive donor	12.81	AGgt
	chr10 : 115114009 | 115241725	mix	intronic-isExon	ATRNL1	hsa-ATRNL1_0078	7570	0.476662	0.0180335	i1	26141	none at break	NA	agTC
	chr10 : 87875405 | 87933251	mix	intronic-isExon	PTEN	hsa-PTEN_0027	19033	1.82434	0.0344946	i1	29476	cryptic acceptor	8.01	agAA
	chr13 : 19721453 | 19782791	mix	intronic-isExon	PSPC1	hsa-PSPC1_0024	9978;38674	0.424571	0.00393417	i6	20639	constitutive donor	13.02	TGgt
	chr1 : 45457564 | 45475148	mix;mix;mix;mix	isExon-intronic;isExon-intronic;isExon-intronic;isExon-intronic	TESK2	hsa-TESK2_0011	17893;17893;17821;17643	1.47117	0.0431894	i1	32980	constitutive acceptor	10.94	agTC
	chr1 : 45457564 | 45475148	mix	isExon-intronic;isExon-intronic;isExon-intronic;isExon-intronic	TESK2;RP4-534D1.6;TESK2;TESK2	hsa-TESK2_0011	17893;17893;17821;17643	1.72975	0.0173816	i1	32980	constitutive acceptor	10.94	agTC
	chr9 : 6420912 | 6428327	mix	isExon-intronic	UHRF2	hsa-UHRF2_0053	5924;7647	1.86493	0.0175226	i2	12771	cryptic donor	10.91	AGgt
	chr5 : 95668487 | 95670505	mix	intronic-isExon	RFESD	NA	4038	1.66712	0.0161282	i2	10907	none at break	NA	agGT
	chr16 : 23102319 | 23120246	mix	isExon-intronic	USP31	hsa-USP31_0004	12664	2.42177	0.0138712	i1	40454	constitutive acceptor	9.17	agAT
	chr3 : 170122591 | 170125998	mix	isExon-intronic	PHC3	hsa-PHC3_0079	3562	2.87975	0.0114623	i8	5939	constitutive acceptor	5.71	agGA
	chr13 : 49990860 | 50045232	mix	intronic-isExon	DLEU2	hsa-DLEU2_0018	4107	2.95816	0.00945217	i12	5171	cryptic donor	10.41	AGgt
	chr3 : 141970073 | 141972900	mix	isExon-intronic	TFDP2	hsa-TFDP2_0085	2897	1.84973	0.00947475	i5	3906	constitutive acceptor	10.42	agAG
	chr6 : 110746126 | 110785609	mix	isExon-intronic	CDK19	hsa-CDK19_0022	39560;11810	0.436778	0.0162752	i1	41633	none at break	NA	agCA
	chr7 : 131373710 | 131388972	mix	intronic-isExon	MKLN1	hsa-MKLN1_0070	2016;13642	2.18913	0.00584154	i1	47426	cryptic acceptor	6.63	agTT
	chr12 : 116230533 | 116240462	mix	isExon-intronic	MED13L	hsa-MED13L_0043	3155;3253	2.18555	0.00710092	i2	125955	cryptic donor	11	AGgt
	chr1 : 187303466 | 187313449	mix	isExon-intronic	LINC01036	hsa-LINC01036_0015	10058	0.448427	0.0152746	i2	25451	cryptic donor	11.21	TGgt
	chrX : 11036839 | 11110981	mix	intronic-inExon	RP11-120D5.1	hsa-RP11-120D5_0002	70251;19387;2107;19447	1.88325	0.0454	i3	85397	constitutive donor	13.43	AAgt
WB_DM2
	chr3 : 51 541 498 | 51 552 063	mix	inExon-intronic	RAD54L2	hsa-RAD54L2_0022	10939	0.577008	0.0127335	i1	48716	cryptic donor	11.52	CTgt
	chr2 : 44430281 | 44492454	intronic	intronic-intronic	CAMKMT	NA	89155	2.39584	0.0187317	i3	313977	cryptic acceptor; constitutive donor	9.69; 12.99	agCA; AGgt
	chr2 : 8894632 | 8895815	intronic	intronic	MBOAT2	hsa-MBOAT2_0054	1184	2.93402	0.0365079	i4	20547	constitutive acceptor; constitutive donor	9.29; 10.51	agAA; AGgt
	chr7 : 24623663 | 24668660	mix	intronic-isExon	MPP6	hsa-MPP6_0013	1119;19050;18604;42374	1.66816	0.0087347	i1	50073	cryptic acceptor	8.94	agCA
	chr4 : 143840204 | 143841053	intronic	intronic	RP11-673E1.1	hsa-RP13-578N3_0012	850	7.52188	0.0175295	i4	26400	none at break; none at break	NA;NA	acCT;TTct
	chrX : 132281095 | 132283032	intronic	intronic	RAP2C-AS1	hsa-RAP2C-AS1_0001	1938	1.93548	0.0311551	i2	190101	cryptic acceptor; unclassified donor	3.67; 13.5	agTT; AGgt
	chr6 : 111469196 | 111472140	mix	intronic-isExon	REV3L	hsa-REV3L_0107	5890	1.6208	0.0365978	i1	55540	constitutive donor	12.81	AGgt
	chr6 : 87210451 | 87218731	mix	intronic-isExon	ZNF292	hsa-ZNF292_0019	3930;5822;3785	1.48135	0.0495952	i1	60143	unclassified acceptor	10.78	agGC
	chr12 : 64648537 | 64649552	intronic	intronic	RASSF3	hsa-RASSF3_0003	1016	0.562892	0.0364401	i1	74043	cryptic acceptor; constitutive donor	7.57; 15.06	agAT; AGgt
	chr5 : 36950999 | 36962274	mix	intronic-isExon	NIPBL	hsa-NIPBL_0065	10737;4558;3308	2.07438	0.0304082	i1	76439	cryptic acceptor	3.27	agTG
	chr2 : 206841107 | 206881891	mix	intronic-isExon	AC008269.2	hsa-AC008269_0001	38456;15469	2.21065	0.0041283	i1	78085	cryptic acceptor	9.21	agTT
	chr6 : 158282263 | 158429897	mix	isExon-intronic	TULP4	hsa-TULP4_0020	117963;32297	1.85427	0.0357353	i1	79748	unclassified acceptor	8.11	agTC
	chr5 : 81004141 | 81042983	mix	intronic-isExon	RASGRF2	hsa-RASGRF2_0029	15552;77686	2.25153	0.0211128	i1	81850	cryptic acceptor	3.55	agGC
	chr19 : 27918683 | 27919858	mix	isExon-intronic	CTC-459F4.3	hsa-LLNLF-65H9_0001	1357;2352;1291	0.404246	0.000108152	i1	126170	none at break	NA	agAA
	chr13 : 49990860 | 50045232	mix	intronic-isExon	DLEU2	hsa-DLEU2_0018	4107	3.60834	0.0136137	i2	5171	cryptic donor	10.41	AGgt
	chr6 : 125045211 | 125046661	mix	isExon-intronic	RNF217	hsa-RNF217_0005	1652;2902;1685;289	2.78175	0.0375941	i2	12497	constitutive donor	14.43	AGgt
	chr5 : 154294816 | 154295312	mix	isExon-intronic	GALNT10	NA	600	1.97651	0.0213241	i2	3022	unclassified donor	10.74	TGgt
	chr12 : 62313992 | 62325933	mix	intronic-isExon	USP15	hsa-USP15_0098	1133;7680	3.25063	0.00861687	i3	11869	unclassified acceptor	7.53	agAA
	chr1 : 50655442 | 50752523	mix	isExon-intronic	FAF1	hsa-FAF1_0062	46825;8125	2.93264	0.0241552	i4	43224	cryptic acceptor	2.45	agTG
	chr3 : 16286324 | 16303592	mix	intronic-isExon	OXNAD1	hsa-OXNAD1_0005	804;801	2.0229	0.0345757	i4	14619	cryptic acceptor	2.65	agTT
	chr21 : 36341195 | 36344707	mix	intronic-isExon	MORC3	hsa-MORC3_0058	481	1.75167	0.0349863	i4	2477	cryptic acceptor	7.65	agCA
	chr8 : 22498001 | 22498489	mix	isExon-intronic	PPP3CC	hsa-PPP3CC_0032	601	1.70875	0.00955508	i4	12973	constitutive donor	9.43	AGgt
	chr3 : 195380999 | 195392147	mix	intronic-isExon	ACAP2	hsa-ACAP2_0039	242	1.6359	0.0365576	i4	35691	cryptic donor	10.9	CAgt
	chr10 : 32471137 | 32481782	mix	intronic-isExon	CCDC7	hsa-CCDC7_0059	21292	0.408172	0.0240668	i6	9431	cryptic donor	10.26	GGgt
	chr14 : 30918966 | 30923283	mix	isExon-intronic	STRN3	NA	4459	1.45382	0.0306099	i7	10094	unclassified acceptor	8.05	agAT
	chr10 : 32451592 | 32481782	mix	isExon-intronic	CCDC7	hsa-CCDC7_0044	8606;8439;60382	1.9083	0.00767613	i8	37485	cryptic donor	10.26	GGgt
	chr14 : 80830152 | 80831294	mix	intronic-isExon	CEP128	hsa-CEP128_0071	2286;284	0.433217	0.0409544	i12	38032	cryptic donor	8.19	TGgt
	chr3 : 148446266 | 148586237	mix	isExon-intronic	RP11-455G2.1	hsa-intergenic_010452	131063	0.383333	0.00512734	i1	136286	cryptic acceptor	10.47	agGC
	chr10 : 12400016 | 12403369	intronic	intronic	CAMK1D	hsa-CAMK1D_0018	3354	1.96552	0.00192603	i1	203314	constitutive acceptor; cryptic donor	10.89; 10.15	agGA; GGgt
	chr15 : 55348332 | 55348725	mix	isExon-intronic	CCPG1	hsa-PIGB_0011	529	1.82169	0.0115368	i2	15859	none at break	NA	agGT
	chr11 : 3500466 | 3501281	mix	isExon-intronic	CTC-342M10.2	hsa-RP13-726E6_0001	952	3.12033	0.0144063	i2	7561	cryptic acceptor	7.29	agAT
	chr4 : 144967085 | 144995603	mix	intronic-isExon	ANAPC10	hsa-ANAPC10_0007	57038	2.58055	0.0198144	i14	97411	unclassified donor	11.9	TGgt
	chr2 : 44390241 | 44401206	mix	isExon-intronic	CAMKMT	hsa-CAMKMT_0004	690;11031;9387	3.24103	0.0486514	i3	313977	constitutive donor	10.07	AGgt
	chr20 : 43043042 | 43047010	intronic	intronic	PTPRT	hsa-PTPRT_0037	3969	1.44663	0.0397309	i1	303714	none at break;none at break	NA; NA	agCA; CTgt
