# Supplementary material for: Global dysregulation of circular RNAs in frontal cortex and whole blood from DM1 and DM2
Source: Hum Genet. 2025 Feb 4;144(4):417–32. doi: 10.1007/s00439-025-02729-x (PMC12003446; doi:10.1007/s00439-025-02729-x)
Supplement: Supplementary file 10 — Supplementary Material 10 [file 439_2025_2729_MOESM10_ESM.xlsx]

## Sheet: Sheet1
Table S6: PCR primers used in the study.
circRNA name	Sequence (5'-> 3')	Circular	Linear
RC3H1_0001	forward primer	GCCTGAATAAACTCCACCGC	CAAGGCTTGCCCATTTGACC
	reverse primer	TCCACTGGAATCAAAATCTTTGAA	AGCACTGCTGAGCGGTTTTA
CPEB3_0008	forward primer	AGCAGAGTTACATTGCAGCCA	GAAAGGTAAACACTACCCTCCCA
	reverse primer	GGAAGGCATCTTCAAAGGGAAAG	CCAGGAAGGCATTGTTAAGTGC
CPEB3_0001	forward primer	GCCTCACAAAGCTGAAAGCAA	GAAAGGTAAACACTACCCTCCCA
	reverse primer	GGAAGGCATCTTCAAAGGGAAAG	CCAGGAAGGCATTGTTAAGTGC
ALPK2_0003	forward primer	CAAATTGCAAGGGAGAAGGCA
	reverse primer	GCACTCAACCTCAACGGAAG	GTGGACCCCTCCTAAGTTTGA
ZNF532_0007	forward primer	CCCCTCCAAACTGTGTAGACA
	reverse primer	GGTCATCGTGTCCAGACTCA	GTGACGTGGGTCTGGAAGTG
NFATC3_0001	forward primer	ATGAAACTGAAGGTAGCCGA
	reverse primer	TGTGGTAAGCAAAGTGGTGT	TGGCAATTATTATCTCTTGGCTT
ZKSCAN1_0001	forward primer	TCTGGATCCAGTTCAGGAGT
	reverse primer	GTCTGTGCTCACCTTTATGTC	TTGTCCCTACTGAGATTCCTC
SCHM1_0001	forward primer	AACAACCAGCACTCCTGAAC
	reverse primer	ATGGGAAATTAGGGTCTTGG	AGTTGCTGGACCTTCTTCTTAT
GSE1_0001	forward primer	CAAGCTCGCCAAACAGG
	reverse primer	GCCATTGAGCGGCGAG	CATTCACGGTTTTGGTGGA
HIPK3_0001	forward primer	TATGTTGGTGGATCCTGTTC
	reverse primer	ATTCACATAGGTCCGTGGATA	AATAATTCTGCAATCACACATCC
PHC3_0005	forward primer	TAATAAGAAAGGAGAGAGCCCA	AGCAGTCAAGTATGTCCCAA
	reverse primer	GAGATACATTTGAGCTTGGC
FOXK2_0001	forward primer	TGCCATCTGACCTCAATTTAA
	reverse primer	TGCTTCTCTCTCTTCTCGCT	GCAGTCCTGTAGTAGGGATAAT
MIB1_0003	forward primer	GACTGATGGAATGTTTGAGAC
	reverse primer	AACACACTGTGCACAAATCAT	ATCTCCACTTCGGACAATGT
CCDC134_0003	forward primer	ATCCTTGATGTCATGCTCAAG
	reverse primer	AAAGCAGGACAAAGAGGAAG	AAAGTAATAGTGCACAATCCTCG
ASXL1_0001	forward primer	TGCCTCAATGCTATGCTACA
	reverse primer	TTTAGTCCTTCTGCCTCTATGA	CGACTCTGAGATTCTGTAGAAC
FAM13B_0019	forward primer	GCAGAAAGTATTCATTGTGATG	AAGCTGGAACATATTGAAGAACTT
	reverse primer	GTAGGATGCTGATGGGAGAT
PDCD11_0002	forward primer	ATCCAGAGATTAACTCCATCCA
	reverse primer	CTACTTTGCTTTTCGTCTCC	GAGGTGTTTGTTATAAAGGGC
PIP5K1C_0001	forward primer	TCAAGACCTATGCACCTGTC
	reverse primer	ACGTAGAAGTCCTGCATGAG	GCAGTACAGCCCATAGAACT
PROSC_0001	forward primer	TTCTGTCTTTGTGTCCTGAGAT
	reverse primer	ATCACCATGTCTGCAGGTTT	TCTTCTCCGCTGGTGTTAAT
SHKBP1_0001	forward primer	ATGAAAGACAACGACCTCCT
	reverse primer	TAAATGGAGCCGTTGTTGCA	TTCTCCGACAGCATGATCTT
UBAP2_0013	forward primer	ACATTTAATCCTGCAGACTATTCA	AAAGCGAGAAAGAATCGAGTC
	reverse primer	ATGCCTTGGGTTGAGAACCT
UBAP2_0051	forward primer	ATTGATCTGGTAGCCTTGCT	ACATTTAATCCTGCAGACTATTCA
	reverse primer	TCCTGAGCTATGTTGTGAGTATT
CDR1_0001	forward primer	CCATCAACTGGCTCAATATC	GCCAATATATGTCTTCCTGAAG
	reverse primer	AGGATTATCTGGAAGACCTTGA	AAGACCCAAATTATCCGGAA
MBNL1_0005	forward primer	GGAAGTATGTAGAGAGTTCCAG	CAAGTTGAAAATGGACGAGTA
	reverse primer	AAGCAGAGACTGCTCTAGAAG	ATGTTCTTCTGCTGAATCAAGTT
MBOAT2_0003	forward primer	TCTGGGATACCTCACAGTGT	CATCGACCAGGTCAACTTT
	reverse primer	GGGTAGCAACTACATGTCTTATAA
N4BP1_0005	forward primer	CGAACCAGGACGAGCAGATT
	reverse primer	GCCTTGGGGTAGCACTCTTT	ATGTTCCTGTTGCCGAGCTT
ARHGAP12_0031	forward primer	GAGAAAACTAGCTTCTCTCAGG	GAACTTACCCTCCCTCAGAG
	reverse primer	GAAGGCTGTAAACATCTGGT
BNC2_0001	forward primer	CTTCACTACAGGAACGTTCAC
	reverse primer	CTGCTGAAGGGTGATGATTT	GGCACCATAGATCTTCATCAA
CAMSAP1_0001	forward primer	CCTACACTGTGGAGATGATC
	reverse primer	TGATAACAGGCGGCTTAATG	CTCATCAAATCCTCCAACAA
NBEA_0034	forward primer	TGAAGCTCTTAACCCAGCAC
	reverse primer	CCAAAAGCTCTGTCATACATG	TGCACAAAGATGGATGCATT
ZNF609 _0001	forward primer	TCAATCCTTTGGGAACTAAGC
	reverse primer	GCTTCAGCTACGTTCTCAGA	GGGAGATGAGATGTCATTATTG
METTL9_0001	forward primer	CATTGGTTTTGCCCTTTCAT	CCTGTACGTGAACATGACTAG
	reverse primer	TCTGTGTTCCTTGGTCAAGA
QRICH1_0001	forward primer	GGCTCAGACTGTACATATATGG
	reverse primer	GGATGTACTCTTCAAATGAGATG	TTCCATACTTCAAGCCCTTC
NFIX_0004	forward primer	GTCACAATCAAAGAACTGGAC
	reverse primer	GTTGAACCAGGTGTAGGAGA	TCTCACCAGCTCTGTCACAT
TULP4_0018	forward primer	ACTTTCACCTCGAGTCACTG
	reverse primer	GGTTAATTCAGGAGCCATCA	ACAGACCACCTGCCTTCATA
italics – primers common to circular and linear transcripts
